# Supplementary material for: Epigenetic regulation of innate immune memory in microglia
Source: J Neuroinflammation. 2022 May 14;19:111. doi: 10.1186/s12974-022-02463-5 (PMC9107649; doi:10.1186/s12974-022-02463-5)
Supplement: Supplementary file 5 — Additional file 5: Count table and differentially expressed genes for all comparisons in the tolerance mouse model (related to Figs. 1 and 3). [file 12974_2022_2463_MOESM5_ESM.csv]

ensembl_gene_id	external_gene_name	entrezgene_id	description	PP3_7	PP2_7	PP1_7	PL3_7	PL2_7	PL1_7	LP3_7	LP2_7	LP1_7	LL3_7	LL2_7	LL1_7	PL-PP_logFC	P.Value	adj.P.Val	LL-PP_logFC	P.Value	adj.P.Val	LP-PP_logFC	P.Value	adj.P.Val	PL-LL_logFC	P.Value	adj.P.Val	PL-LP_logFC	P.Value	adj.P.Val	LL-LP_logFC	P.Value	adj.P.Val
ENSMUSG00000102269	Gm7357		predicted gene 7357 [Source:MGI Symbol;Acc:MGI:3643257]	0.461156676	0.165150872	0.847642467	0.164166575	0.272312029	0.481942564	0.274606875	0.741826097	0.769599893	-0.552966333	-0.435438203	-0.03506045	-0.110539345	0.768648033	0.827582893	-0.736586997	0.043158709	0.106033156	0.228833534	0.477819325	0.998574419	0.626047652	0.197365284	0.536559536	-0.339372879	0.467065974	0.593873356	-0.965420531	0.007472152	0.02474438
ENSMUSG00000098104	Gm6085		predicted gene 6085 [Source:MGI Symbol;Acc:MGI:3646770]	2.438050725	2.40952164	2.416928828	2.97999969	2.905619507	2.904710226	2.574032723	2.617256645	2.825365597	2.723910071	2.781860817	3.003939664	0.521399269	0.010414361	0.027161382	0.423891772	0.015366049	0.048728447	0.247605579	0.11494213	0.941106883	0.097507497	0.650258887	0.862573127	0.27379369	0.212525068	0.332272408	0.176286193	0.215754644	0.339638732
ENSMUSG00000103922	Gm6123		predicted gene 6123 [Source:MGI Symbol;Acc:MGI:3647047]	3.121867159	3.299520558	3.205538901	3.212955784	3.021589615	2.997302815	3.204894391	3.154447637	3.276216916	3.143247868	3.073473368	2.985428636	-0.146825066	0.35272629	0.46188596	-0.181163024	0.196509536	0.329943095	-0.039634916	0.763152217	0.998574419	0.034337958	0.855636987	0.950008324	-0.10719015	0.56939323	0.6814968	-0.141528108	0.255744261	0.384458304
ENSMUSG00000033845	Mrpl15	27395	mitochondrial ribosomal protein L15 [Source:MGI Symbol;Acc:MGI:1351639]	4.502204118	4.579381594	4.717997231	4.759253602	4.865094019	4.615562525	4.377818032	4.452148839	4.627554964	4.495149445	4.525105604	4.666528453	0.123514522	0.402875326	0.510041846	-0.060034068	0.635931504	0.752832252	-0.139559529	0.270415291	0.998574419	0.183548591	0.304586079	0.642703156	0.263074052	0.148691428	0.255013559	0.079525461	0.480018401	0.610872495
ENSMUSG00000102275	Gm37144		predicted gene, 37144 [Source:MGI Symbol;Acc:MGI:5610372]	0.182833071	-0.018054074	-1.19148902	-0.308547909	0.99630631	0.067435248	-0.266988721	-1.216085876	-1.932039789	-0.07608034	-0.315041089	-0.67966389	0.524282164	0.408166351	0.515256166	-0.010389346	0.984983206	0.991014636	-0.791989564	0.152009791	0.95593466	0.53467151	0.496320898	0.776525559	1.316271728	0.104849846	0.195044454	0.781600218	0.142031616	0.248463466
ENSMUSG00000025903	Lypla1	18777	lysophospholipase 1 [Source:MGI Symbol;Acc:MGI:1344588]	5.225520437	5.159641722	4.962284003	5.163046766	5.020955514	5.181246802	5.097415389	4.961923206	5.128871427	4.662179162	4.960890897	4.912914683	0.038156219	0.802264819	0.855239981	-0.220050655	0.113455799	0.222123208	-0.033521817	0.795249254	0.998574419	0.258206875	0.172335718	0.508532102	0.071678036	0.693520216	0.783849497	-0.186528839	0.124276282	0.224477857
ENSMUSG00000104217	Gm37988		predicted gene, 37988 [Source:MGI Symbol;Acc:MGI:5611216]	3.403318423	3.017689392	3.124040714	3.036851645	2.805435722	3.187512398	2.978261817	2.870568821	3.203363667	2.932475088	2.751204187	2.95785305	-0.080654824	0.679597463	0.755841892	-0.245814211	0.165030557	0.291788793	-0.109682705	0.509468357	0.998574419	0.165159388	0.490048635	0.773204137	0.029027882	0.901686037	0.934426302	-0.136131506	0.378937426	0.51432864
ENSMUSG00000033813	Tcea1	21399	transcription elongation factor A (SII) 1 [Source:MGI Symbol;Acc:MGI:1196624]	5.209774685	5.278301105	5.265824869	5.424493875	5.48398225	5.446372404	5.193062426	5.241148044	5.068317119	5.335776859	5.418552857	5.28888223	0.184178284	0.144045582	0.226639107	0.096397255	0.361626023	0.51295297	-0.092497401	0.372009096	0.998574419	0.087781029	0.542814991	0.806016078	0.276675685	0.071402074	0.145974569	0.188894656	0.054095537	0.118644415
ENSMUSG00000033793	Atp6v1h	108664	ATPase, H+ transporting, lysosomal V1 subunit H [Source:MGI Symbol;Acc:MGI:1914864]	5.471656245	5.580242303	5.43092636	6.069220929	5.78572616	5.877903233	5.618283326	5.516172139	5.785442224	5.477103295	5.716671191	5.631368008	0.438928565	0.011319936	0.029013453	0.127443102	0.332680035	0.48281721	0.137709931	0.288476262	0.998574419	0.311485463	0.098392696	0.405495074	0.301218635	0.108425558	0.200381555	-0.010266828	0.926572348	0.952691295
ENSMUSG00000025907	Rb1cc1	12421	RB1-inducible coiled-coil 1 [Source:MGI Symbol;Acc:MGI:1341850]	5.622186889	5.579315733	5.409167	5.10481904	4.642615107	5.08620021	5.766840153	5.544457001	5.742698379	5.546805694	5.572336493	5.317775946	-0.543264485	0.006090111	0.017497998	-0.027504619	0.848440198	0.905782555	0.166849957	0.250833206	0.995746519	-0.515759865	0.020844405	0.202579037	-0.710114442	0.00323173	0.013097519	-0.194354577	0.137594204	0.242432209
ENSMUSG00000090031	4732440D04Rik	654788	RIKEN cDNA 4732440D04 gene [Source:MGI Symbol;Acc:MGI:3604103]	2.477905592	2.008413062	1.092538294	0.458269479	1.324860263	0.867623372	2.076333439	1.684252402	1.559508524	-0.346594435	1.13727946	1.411115468	-0.921916644	0.100466169	0.169900009	-0.808171528	0.102930168	0.206671458	0.011212041	0.980307425	0.998574419	-0.113745116	0.86174222	0.951884845	-0.933128686	0.167082251	0.278196141	-0.81938357	0.074121608	0.151668062
ENSMUSG00000103355	Gm2147		predicted gene 2147 [Source:MGI Symbol;Acc:MGI:3780316]	-1.2903154	-1.06028193	-1.106902139	-0.813216516	-1.316262361	-1.401411533	-0.040282161	-0.94821162	0.091939499	0.098263567	-0.003450025	-1.502995211	-0.043282091	0.943446298	0.960714125	0.61177449	0.268858452	0.414886373	0.61705329	0.245869665	0.991670059	-0.655056581	0.395690326	0.712919329	-0.660335381	0.385087634	0.515655521	-0.0052788	0.991496457	0.99426758
ENSMUSG00000103845	Gm19026		predicted gene, 19026 [Source:MGI Symbol;Acc:MGI:5011211]	2.996359617	3.014881252	3.125121612	2.171441798	1.737556503	2.015741979	2.891140348	2.893862237	3.193084206	2.6992872	2.826848809	2.722073707	-1.041975996	9.36539E-05	0.000604897	-0.288017128	0.094771827	0.194420477	-0.075309791	0.633778661	0.998574419	-0.753958867	0.005235013	0.104214298	-0.966666205	0.000862957	0.0047367	-0.212707337	0.161426659	0.273519863
ENSMUSG00000033740	St18	240690	suppression of tumorigenicity 18 [Source:MGI Symbol;Acc:MGI:2446700]	-2.027902161	-0.895723291	-3.373519862	-0.614657287	-2.003892164	-2.026077501	-0.286304879	-0.917807641	-0.531309512	-2.276981367	-0.463733602	-0.742296274	0.37962255	0.682214119	0.758250501	0.882701868	0.290484002	0.43814338	1.153713799	0.157923222	0.95593466	-0.503079317	0.662354163	0.868759217	-0.774091249	0.498002035	0.621653918	-0.271011932	0.71769605	0.806198598
ENSMUSG00000102135	Gm37108		predicted gene, 37108 [Source:MGI Symbol;Acc:MGI:5610336]	2.572375656	2.829251098	2.817941617	3.409813157	3.585771801	3.356510935	2.922611405	3.084319468	2.789820226	2.966692856	3.343265943	3.178682795	0.646087059	0.004437238	0.013508412	0.411142	0.025609222	0.072176296	0.162494278	0.320150889	0.998574419	0.234945059	0.317434343	0.653407058	0.483592781	0.051230343	0.112796575	0.248647722	0.11127757	0.205977149
ENSMUSG00000051285	Pcmtd1	319263	protein-L-isoaspartate (D-aspartate) O-methyltransferase domain containing 1 [Source:MGI Symbol;Acc:MGI:2441773]	6.085734295	6.050105805	5.933167904	5.560889354	5.784646906	5.579618525	6.251108815	5.987990112	6.147662796	5.95805242	5.967184227	5.789437228	-0.382111517	0.017537755	0.041286993	-0.095240243	0.438906137	0.586175084	0.126469381	0.300093962	0.998574419	-0.286871274	0.105179255	0.419966821	-0.508580898	0.008987986	0.028940984	-0.221709624	0.050641069	0.112813056
ENSMUSG00000098201	Gm26983		predicted gene, 26983 [Source:MGI Symbol;Acc:MGI:5504098]	0.45554235	0.417523322	0.753183772	0.683181517	0.6978756	0.865155624	1.113985567	1.159480336	0.994073607	0.864068917	1.333526195	0.79860547	0.214173488	0.458668546	0.563393538	0.519495259	0.058516239	0.134604831	0.571296932	0.034966004	0.788601588	-0.305321771	0.396628613	0.713406018	-0.357123444	0.31953874	0.448572826	-0.051801674	0.824680598	0.884175485
ENSMUSG00000103509	Gm38372		predicted gene, 38372 [Source:MGI Symbol;Acc:MGI:5611600]	3.202477602	3.079695582	3.104268989	3.469289952	1.752070954	3.384647983	3.265797801	3.250041839	3.355930398	4.187703196	3.767661851	3.406714783	-0.107539566	0.758473342	0.818884784	0.647335373	0.050557899	0.120189164	0.180296729	0.544884104	0.998574419	-0.754874939	0.094142445	0.399141454	-0.287836295	0.49824798	0.621784337	0.467038644	0.105123607	0.197196246
ENSMUSG00000048538	Gm9826		predicted gene 9826 [Source:MGI Symbol;Acc:MGI:3642725]	0.386332374	0.706597209	1.33585373	0.93643791	1.008080666	0.946589067	0.441056781	0.976017275	0.561284365	1.410854576	0.773297974	0.906255383	0.068724341	0.846371349	0.888414513	0.058448719	0.852881971	0.908468947	-0.144274956	0.637423428	0.998574419	0.010275622	0.981372746	0.994208948	0.212999297	0.626746963	0.730250692	0.202723675	0.488839838	0.61873961
ENSMUSG00000084353	Gm15452		predicted gene 15452 [Source:MGI Symbol;Acc:MGI:3768636]	0.203654764	0.189466499	-0.081296715	0.154278288	0.709472972	0.222378224	-0.148262489	-0.045016367	-0.112584264	-1.20032551	-0.491561139	-0.051375625	0.211970269	0.594038731	0.685603291	-0.593850201	0.108628239	0.215212201	-0.188832992	0.575472138	0.998574419	0.80582047	0.121133353	0.442134928	0.400803261	0.415817639	0.545436836	-0.405017208	0.223973455	0.348899283
ENSMUSG00000103933	Gm36964		predicted gene, 36964 [Source:MGI Symbol;Acc:MGI:5610192]	3.731459713	3.864007761	3.724578054	4.285825206	3.94018372	4.124233973	3.646293449	3.729980628	3.767209763	3.706016452	3.767345856	3.870692725	0.351199628	0.031922526	0.067132766	-0.009618153	0.940439469	0.96452376	-0.078916961	0.532129331	0.998574419	0.360817781	0.061929123	0.335741946	0.430116589	0.029494685	0.073615283	0.069298808	0.548751682	0.670577836
ENSMUSG00000066693	Gm7493		predicted gene 7493 [Source:MGI Symbol;Acc:MGI:3643471]	0.649913643	0.36425699	0.273137192	0.994645816	1.290292358	1.281260131	0.540376908	0.505144437	0.263620644	1.062580094	0.829702838	1.107332191	0.806925114	0.010181711	0.026688931	0.610580161	0.023696596	0.068095758	0.091882698	0.693446739	0.998574419	0.196344953	0.563032807	0.816287908	0.715042417	0.048819541	0.10881039	0.518697463	0.034382451	0.083089742
ENSMUSG00000101571	Gm6187		predicted gene 6187 [Source:MGI Symbol;Acc:MGI:3648954]	-0.412264412	-0.501701359	-0.330033402	0.967037008	0.996419139	0.968870072	-1.026486972	-0.976152787	-0.737685593	0.463520396	0.527354857	0.632172245	1.41297387	0.000666964	0.002894566	0.987606822	0.003709789	0.016465994	-0.492376242	0.086217464	0.899367434	0.425367048	0.294534909	0.633111412	1.905350112	0.000312545	0.002189183	1.479983064	7.95854E-05	0.000700046
ENSMUSG00000061024	Rrs1	59014	ribosome biogenesis regulator 1 [Source:MGI Symbol;Acc:MGI:1929721]	3.402238356	3.753841219	3.942765782	5.789606028	6.148368019	5.590722261	3.827766813	4.149788011	3.829591691	5.566749711	5.176334825	5.392628571	2.05007312	4.47997E-07	1.12037E-05	1.561826583	1.7885E-06	5.22526E-05	0.176077815	0.342061481	0.998574419	0.488246537	0.076738508	0.365413082	1.873995305	7.47956E-06	0.00013755	1.385748767	1.69579E-06	3.66712E-05
ENSMUSG00000025911	Adhfe1	76187	alcohol dehydrogenase, iron containing, 1 [Source:MGI Symbol;Acc:MGI:1923437]	2.693785804	2.340719978	2.226025563	0.95366476	0.997443873	1.161249759	2.552315727	2.19138008	2.290911571	2.230618279	1.632957624	1.587589004	-1.310021738	0.000210272	0.001150918	-0.592578492	0.019438966	0.058340128	-0.025752725	0.905865404	0.998574419	-0.717443246	0.037486277	0.269879705	-1.284269013	0.001180002	0.00606097	-0.566825767	0.014501759	0.042037167
ENSMUSG00000079671	2610203C22Rik	72481	RIKEN cDNA 2610203C22 gene [Source:MGI Symbol;Acc:MGI:1919731]	4.733285108	4.515403592	4.506840234	3.021227517	3.482603364	3.291678567	4.539491365	4.382576905	4.34237074	3.468479642	3.873864161	3.689695974	-1.317513896	7.40117E-06	8.79189E-05	-0.821588766	0.000171042	0.001626333	-0.123716114	0.424270802	0.998574419	-0.49592513	0.038326968	0.272454476	-1.193797781	0.000109236	0.000984527	-0.697872651	0.00025305	0.001739202
ENSMUSG00000067879	Vxn	76982	vexin [Source:MGI Symbol;Acc:MGI:1924232]	1.5118083	1.536917938	1.464622125	0.551938754	-0.071769848	0.46999828	1.484494889	1.195985773	1.140547627	1.533793139	0.800077999	0.280364852	-1.142680276	0.005451544	0.015989924	-0.738892886	0.029638795	0.080425939	-0.257873453	0.392422695	0.998574419	-0.40378739	0.353490941	0.681001655	-0.884806823	0.054281233	0.11796292	-0.481019433	0.105678825	0.198047218
ENSMUSG00000025912	Mybl1	17864	myeloblastosis oncogene-like 1 [Source:MGI Symbol;Acc:MGI:99925]	-0.511138166	0.104502308	0.231836595	0.110522462	0.11761074	-0.420774748	-0.316887721	-0.085197098	0.181165015	-0.37242121	-0.623626793	-0.457261342	-0.158675961	0.667374778	0.746049213	-0.600762688	0.083795835	0.176776772	-0.160042065	0.609434292	0.998574419	0.442086727	0.344598691	0.674883226	0.001366104	0.997586672	0.998324868	-0.440720623	0.159229659	0.270788995
ENSMUSG00000045210	Vcpip1	70675	valosin containing protein (p97)/p47 complex interacting protein 1 [Source:MGI Symbol;Acc:MGI:1917925]	6.685168983	6.601712557	6.433525495	6.746391074	6.550357676	6.748570908	6.709094536	6.499976326	6.766474266	6.587616932	6.476094796	6.541775696	0.143832406	0.327474481	0.435864096	-0.023295669	0.849230153	0.906193107	0.117485811	0.337165865	0.998574419	0.167128076	0.331685932	0.664543633	0.026346596	0.875668565	0.91697713	-0.14078148	0.192298349	0.312054391
ENSMUSG00000097893	1700034P13Rik		RIKEN cDNA 1700034P13 gene [Source:MGI Symbol;Acc:MGI:1920581]	2.030141589	2.00395629	2.262567754	2.333713663	2.053949976	2.438336136	2.124827892	2.407599238	2.167325645	2.288165984	2.240411368	2.300089411	0.195520016	0.346806749	0.455933949	0.170995879	0.34734301	0.498094409	0.164496322	0.351028096	0.998574419	0.024524137	0.921619053	0.974556994	0.031023694	0.900114025	0.933567617	0.006499556	0.967780942	0.979706152
ENSMUSG00000025915	Sgk3	170755	serum/glucocorticoid regulated kinase 3 [Source:MGI Symbol;Acc:MGI:2182368]	6.050247957	5.830412681	5.836166987	5.490168496	5.232907267	5.692209664	5.755936925	5.569413541	5.66519326	5.547117396	5.68337016	5.395371243	-0.395066256	0.025381266	0.055660226	-0.306273986	0.039969885	0.100073659	-0.203781267	0.144727987	0.953122385	-0.08879227	0.636618255	0.855754979	-0.191284988	0.316491174	0.445744719	-0.102492718	0.389950413	0.525020539
ENSMUSG00000098234	Snhg6		small nucleolar RNA host gene 6 [Source:MGI Symbol;Acc:MGI:1921074]	3.49479276	3.309741912	3.914757953	4.11391354	5.161842266	4.550215033	2.735882582	3.06328048	2.63717314	3.689534972	3.922715278	4.059583083	0.966274297	0.005529461	0.016167214	0.355842517	0.179594258	0.310314167	-0.709449586	0.012719574	0.612361134	0.61043178	0.10461101	0.418944457	1.675723883	0.0003919	0.002590948	1.065292103	0.000445877	0.002714324
ENSMUSG00000093178	Snord87		small nucleolar RNA, C/D box 87 [Source:MGI Symbol;Acc:MGI:2387894]	-2.198014733	-0.79016635	-0.981938858	-0.087170862	1.448935113	-0.21117822	-1.649526063	-0.79585498	-2.690911557	0.135060655	0.329325166	0.637978597	1.246104534	0.087115159	0.151233346	1.384583649	0.037113135	0.094810525	-0.467091739	0.425608806	0.998574419	-0.138479115	0.87068922	0.956199844	1.713196273	0.058655021	0.125390798	1.851675388	0.005156986	0.018589006
ENSMUSG00000099032	Tcf24	100039596	transcription factor 24 [Source:MGI Symbol;Acc:MGI:3780500]	0.755924259	1.099398944	0.973312612	0.772263374	0.51931363	0.530245741	0.366983642	0.528799662	0.318830611	0.187989969	-0.467152318	-0.21340684	-0.400726051	0.202265326	0.296673704	-1.271622902	0.000419176	0.003180634	-0.584522303	0.039980944	0.798688438	0.870896851	0.036666349	0.267149224	0.183796252	0.624298851	0.72851441	-0.687100599	0.015448934	0.044083747
ENSMUSG00000025917	Cops5	26754	COP9 signalosome subunit 5 [Source:MGI Symbol;Acc:MGI:1349415]	5.551959493	5.533220709	5.432782259	5.863964502	6.013151049	5.88236543	5.451952364	5.310924845	5.397668587	5.627445094	5.745690177	5.653128146	0.41349112	0.004516472	0.013702174	0.191891226	0.084677528	0.178353374	-0.107824198	0.303428984	0.998574419	0.221599895	0.141096043	0.469012957	0.521315319	0.002965189	0.012269002	0.299715424	0.005336503	0.019073198
ENSMUSG00000056763	Cspp1	211660	centrosome and spindle pole associated protein 1 [Source:MGI Symbol;Acc:MGI:2681832]	4.352949384	4.484191529	4.47435896	4.560640707	4.436665847	4.369454711	4.252362156	4.240721494	4.341439565	4.53151981	4.107592412	4.207828276	0.008572269	0.957149338	0.970452278	-0.221828935	0.128119604	0.242487971	-0.188003783	0.181150195	0.965421853	0.230401204	0.244620964	0.587690984	0.196576052	0.314844731	0.444066203	-0.033825152	0.783342962	0.853703981
ENSMUSG00000067851	Arfgef1	211673	ADP-ribosylation factor guanine nucleotide-exchange factor 1(brefeldin A-inhibited) [Source:MGI Symbol;Acc:MGI:2442988]	6.466246419	6.195280205	6.333657802	6.541379438	6.435041884	6.747093926	6.33649562	6.229573506	6.355191561	6.649952154	6.515261378	6.538570749	0.263512338	0.071415706	0.128617038	0.257896724	0.042361141	0.104526486	0.009319593	0.934703728	0.998574419	0.005615614	0.971956828	0.991595743	0.254192745	0.129412361	0.22963249	0.248577131	0.024530368	0.063440481
ENSMUSG00000048960	Prex2	109294	phosphatidylinositol-3,4,5-trisphosphate-dependent Rac exchange factor 2 [Source:MGI Symbol;Acc:MGI:1923385]	0.352932069	0.57353574	0.166221222	1.188431696	0.435720257	0.988303748	1.155778618	0.845978384	0.613723734	1.091216169	0.808338345	0.168461115	0.516831844	0.16473091	0.252144244	0.231522771	0.470407456	0.614887247	0.446248937	0.162736722	0.96073684	0.285309073	0.523619717	0.793668268	0.070582907	0.872263328	0.914991741	-0.214726166	0.467409911	0.599207645
ENSMUSG00000101610	Gm7560		predicted gene 7560 [Source:MGI Symbol;Acc:MGI:3648484]	1.670405824	1.774910221	1.858159467	2.403134706	2.249965976	2.17400065	1.739821607	1.702055018	2.070371065	2.035433477	2.115429849	2.056020776	0.498061197	0.028386306	0.061024657	0.286362597	0.128571342	0.243081274	0.021086986	0.903434116	0.998574419	0.211698601	0.404342521	0.718708509	0.476974212	0.073075756	0.148456768	0.265275611	0.120188106	0.218626703
ENSMUSG00000016918	Sulf1	240725	sulfatase 1 [Source:MGI Symbol;Acc:MGI:2138563]	-3.415572064	-0.341957285	-1.351433538	2.962652404	-0.85360076	0.476739821	0.229039243	0.906844094	0.409657888	-0.797201581	-0.066425029	-1.686707233	2.112463418	0.042204532	0.084050507	0.197507796	0.814287624	0.882287115	1.595665104	0.065470817	0.87672059	1.914955623	0.124547952	0.446061396	0.516798314	0.658863588	0.755165314	-1.398157308	0.089813292	0.174726954
ENSMUSG00000005886	Ncoa2	17978	nuclear receptor coactivator 2 [Source:MGI Symbol;Acc:MGI:1276533]	6.641514627	6.583949815	6.550112594	6.118629509	5.663123093	6.125878849	6.582199144	6.537770285	6.651868825	6.428243516	6.362350406	6.339456441	-0.585344023	0.000942942	0.003818989	-0.206433166	0.09713208	0.198038178	0.011141788	0.922752012	0.998574419	-0.378910856	0.033609339	0.25557344	-0.59648581	0.002599236	0.0110867	-0.217574954	0.045803818	0.104202501
ENSMUSG00000025935	Tram1	72265	translocating chain-associating membrane protein 1 [Source:MGI Symbol;Acc:MGI:1919515]	7.894751155	7.887200969	7.900743417	7.558242447	7.131798108	7.443284598	7.904303446	7.777673613	8.066112271	7.642801148	7.659784941	7.535789815	-0.48215861	0.006524688	0.018540574	-0.273060543	0.049046445	0.117381643	0.026428246	0.832151491	0.998574419	-0.209098067	0.247632474	0.591233899	-0.508586856	0.011747944	0.035845296	-0.299488789	0.015013317	0.043192461
ENSMUSG00000025937	Lactb2	212442	lactamase, beta 2 [Source:MGI Symbol;Acc:MGI:2442551]	5.426025786	5.596514415	5.419280358	4.900905764	4.660672722	4.725483618	5.396123225	5.348181191	5.433513535	4.996683219	5.168185414	5.029464408	-0.712044747	0.000153935	0.000893963	-0.415927276	0.003214994	0.014742516	-0.107910055	0.351453304	0.998574419	-0.29611747	0.082721901	0.378400389	-0.604134691	0.002224941	0.009815981	-0.308017221	0.008935484	0.028418006
ENSMUSG00000081201	Smt3h2-ps4		SMT3 suppressor of mif two 3 homolog 2, pseudogene 4 (S. cerevisiae) [Source:MGI Symbol;Acc:MGI:2149598]	1.81795248	1.856260071	1.890844626	1.926289188	1.97534137	1.97411918	1.880494002	1.954520126	1.790644872	1.733802238	1.798489456	1.757691495	0.090186763	0.62639616	0.711229068	-0.092929673	0.56848779	0.700195028	0.025919449	0.868904305	0.998574419	0.183116436	0.423993518	0.731021874	0.064267314	0.774591315	0.845686512	-0.118849122	0.42356179	0.557884314
ENSMUSG00000082193	Rpl5-ps1		ribosomal protein L5, pseudogene 1 [Source:MGI Symbol;Acc:MGI:3647110]	5.330107703	5.309484952	5.395889743	5.796737028	5.815848906	5.801980911	5.257473438	5.360689582	5.348403767	5.466668157	5.485887538	5.626318637	0.455789558	0.002009692	0.007103417	0.174925469	0.10562867	0.210646284	-0.026380328	0.792708871	0.998574419	0.280864089	0.064092596	0.34026964	0.482169886	0.004332369	0.016377695	0.201305797	0.038653592	0.091512093
ENSMUSG00000025925	Terf1	21749	telomeric repeat binding factor 1 [Source:MGI Symbol;Acc:MGI:109634]	3.770227136	3.807288047	3.342785738	3.409844012	3.117264396	3.411970988	3.91919704	3.964458734	3.768882825	3.685038251	3.798469081	4.048784793	-0.297450455	0.170562005	0.258883761	0.218913788	0.241635744	0.384661174	0.263293828	0.153528598	0.95593466	-0.516364243	0.05881186	0.327268346	-0.560744283	0.041461865	0.096027011	-0.04438004	0.784325304	0.854403815
ENSMUSG00000043716	Rpl7		ribosomal protein L7 [Source:MGI Symbol;Acc:MGI:98073]	7.162906419	7.305451074	7.332395376	7.631369925	7.524762213	7.416005552	7.113086923	7.143843639	7.248664124	7.233194944	7.243442925	7.239893936	0.258288932	0.053214089	0.101525436	-0.04938174	0.638147112	0.754286969	-0.122423364	0.24476748	0.991441522	0.307670672	0.049825787	0.305438611	0.380712295	0.01900734	0.05227093	0.073041623	0.415705611	0.550298949
ENSMUSG00000025921	Rdh10	98711	retinol dehydrogenase 10 (all-trans) [Source:MGI Symbol;Acc:MGI:1924238]	4.106878253	4.291233269	4.408403392	4.058768379	3.488454844	3.72494685	4.072821313	4.194152342	4.547758152	3.624110389	3.843603944	3.835233245	-0.501932991	0.025535442	0.05589375	-0.521192887	0.010238056	0.035656749	-0.04872005	0.775502706	0.998574419	0.019259896	0.936879431	0.979558566	-0.45321294	0.079700156	0.158475512	-0.472472836	0.009155684	0.029013351
ENSMUSG00000025920	Stau2	29819	staufen double-stranded RNA binding protein 2 [Source:MGI Symbol;Acc:MGI:1352508]	3.997709438	4.00351514	3.77422713	3.902903872	3.611852175	3.765997497	3.782508277	3.643250738	3.887709212	3.608041314	3.56839634	3.627030297	-0.133184246	0.409911441	0.516976545	-0.321972986	0.035334292	0.091448872	-0.16315348	0.240611249	0.991437869	0.18878874	0.337484313	0.668932208	0.029969233	0.875828966	0.917035856	-0.158819506	0.214125757	0.338017076
ENSMUSG00000025939	Ube2w	66799	ubiquitin-conjugating enzyme E2W (putative) [Source:MGI Symbol;Acc:MGI:1914049]	4.786517218	4.609199568	4.511759127	5.380062783	5.417199485	5.374516112	4.94117241	4.565885	5.062621922	5.185037595	5.351107026	5.215373736	0.790471038	0.000696091	0.002992171	0.670780089	0.000808814	0.005191971	0.246162075	0.122668533	0.947138989	0.119690949	0.577169246	0.824239502	0.544308963	0.022665205	0.059876328	0.424618014	0.007540022	0.02492219
ENSMUSG00000079658	Eloc	67923	elongin C [Source:MGI Symbol;Acc:MGI:1915173]	5.353793928	5.446635025	5.418308815	5.991955883	6.272226729	5.875224824	5.424857085	5.383982579	5.468339911	5.745260716	5.720540476	5.789946887	0.616724521	0.000275956	0.001424423	0.327663185	0.008664628	0.031350655	0.005961263	0.954719113	0.998574419	0.289061336	0.068029186	0.348545007	0.610763258	0.001138821	0.005899119	0.321701922	0.00394919	0.015084395
ENSMUSG00000025940	Tmem70	70397	transmembrane protein 70 [Source:MGI Symbol;Acc:MGI:1915068]	4.631962749	4.861604421	4.800264371	4.802813147	4.61885371	4.692930578	4.750367466	4.85390183	4.636706829	4.767947364	4.896911451	4.66788527	-0.081970988	0.574208422	0.668022649	-0.00870853	0.944715568	0.967160333	-0.050006429	0.685135418	0.998574419	-0.073262457	0.674195509	0.874680893	-0.031964559	0.853581924	0.902503236	0.041297898	0.709299934	0.80025123
ENSMUSG00000025779	Ly96	17087	lymphocyte antigen 96 [Source:MGI Symbol;Acc:MGI:1341909]	3.529761283	3.57734935	3.214931483	3.02970868	3.108260947	3.152034095	3.710838696	3.66358268	3.378589946	2.697495834	3.524311617	3.236317388	-0.351357797	0.196128803	0.289467805	-0.199392886	0.390496984	0.540704692	0.156806605	0.484371146	0.998574419	-0.151964912	0.634900481	0.854815849	-0.508164403	0.126490181	0.225585703	-0.356199491	0.100336866	0.190150097
ENSMUSG00000091020	Gm5828		predicted gene 5828 [Source:MGI Symbol;Acc:MGI:3644176]	3.521129325	3.372438604	3.255390558	4.100847381	4.055106439	4.238248604	3.215370593	3.208210209	3.0897609	4.131992233	3.815819558	4.055985519	0.782341033	0.000391661	0.001890662	0.616918151	0.000868565	0.00549487	-0.172547759	0.230123985	0.991437869	0.165422883	0.414047182	0.724302855	0.954888792	0.000350917	0.002387564	0.78946591	3.89116E-05	0.000406963
ENSMUSG00000025777	Gdap1	14545	ganglioside-induced differentiation-associated-protein 1 [Source:MGI Symbol;Acc:MGI:1338002]	-0.138153917	-0.044590105	-0.755767347	-0.057525318	-0.056471465	0.195788178	-1.561620355	-1.381034397	-2.429446059	-1.113851811	-0.419005548	-0.222544965	0.314624815	0.540649565	0.638144344	-0.214480965	0.635720446	0.752734453	-1.394642538	0.006341156	0.514465869	0.52910578	0.411585957	0.722381223	1.709267353	0.016300112	0.046476203	1.180161573	0.013079161	0.038709865
ENSMUSG00000101589	Rbm6-ps1		RNA binding motif protein 6, pseudogene 1 [Source:MGI Symbol;Acc:MGI:1889580]	2.477098807	2.191536978	2.41424748	2.21506234	2.760027513	2.505510711	2.604744786	2.757299504	2.745372449	2.124182556	2.388440212	2.780029126	0.141617895	0.557870361	0.652816748	0.148562536	0.483376089	0.626067115	0.405651125	0.06434806	0.872919165	-0.006944641	0.981076113	0.994208948	-0.26403323	0.371392431	0.501598955	-0.257088589	0.189356939	0.308362759
ENSMUSG00000100204	Gm4849		predicted gene 4849 [Source:MGI Symbol;Acc:MGI:3645366]	2.500267389	2.324255139	2.404075193	2.958743489	3.036741169	3.068645058	2.426184015	2.275823795	2.393800377	2.7625866	2.682648212	2.563227285	0.639074066	0.002349288	0.008060661	0.288060947	0.071084913	0.156159422	-0.023887716	0.868413236	0.998574419	0.351013119	0.109545236	0.425500569	0.662961782	0.00642006	0.022301334	0.311948663	0.03439446	0.083095919
ENSMUSG00000041859	Mcm3	17215	minichromosome maintenance complex component 3 [Source:MGI Symbol;Acc:MGI:101845]	5.787497816	5.746695685	5.988803129	5.042360912	5.193608327	5.054471634	5.768949008	5.853866482	5.884364624	5.415360907	5.587948384	5.57130231	-0.764534878	9.43585E-05	0.000608277	-0.313166451	0.018269412	0.055512363	-0.017223973	0.881092669	0.998574419	-0.451368428	0.014433719	0.171690944	-0.747310905	0.000481896	0.003036637	-0.295942478	0.011379293	0.034637561
ENSMUSG00000025931	Paqr8	74229	progestin and adipoQ receptor family member VIII [Source:MGI Symbol;Acc:MGI:1921479]	1.804731166	2.309823672	2.369697563	4.343193153	3.976634974	3.787817937	2.65548156	2.841133612	3.017993515	3.880559235	3.310471243	3.490715587	1.807410798	7.244E-06	8.64298E-05	1.232291495	7.75439E-05	0.000910688	0.570568376	0.016291512	0.648807245	0.575119303	0.07393567	0.361417329	1.236842421	0.001132412	0.005872843	0.661723119	0.004310357	0.016130352
ENSMUSG00000041809	Efhc1	71877	EF-hand domain (C-terminal) containing 1 [Source:MGI Symbol;Acc:MGI:1919127]	0.555686194	0.28847788	0.610455923	-0.460966892	-0.820182238	-0.148164319	0.829428667	1.006712929	0.70617282	0.833033332	0.76540063	0.647146395	-0.858960077	0.013152575	0.032752894	0.319456394	0.247437668	0.391479581	0.473762339	0.085045394	0.894783402	-1.178416472	0.007679262	0.126470659	-1.332722416	0.003230659	0.013096198	-0.154305944	0.536532305	0.660743518
ENSMUSG00000041779	Tram2		translocating chain-associating membrane protein 2 [Source:MGI Symbol;Acc:MGI:1924817]	4.343019889	4.155131445	4.275684946	5.752552267	5.70010549	6.044704942	4.252108134	4.335790286	3.951404973	6.092051196	5.622597629	5.636407749	1.592630894	2.99432E-06	4.46507E-05	1.512362226	1.14258E-06	3.69357E-05	-0.040403421	0.811277827	0.998574419	0.080268668	0.736986014	0.902138356	1.633034315	1.38273E-05	0.000213995	1.552765647	2.12054E-07	7.42655E-06
ENSMUSG00000025933	Tmem14a	75712	transmembrane protein 14A [Source:MGI Symbol;Acc:MGI:1922962]	1.457596345	0.630328684	-0.178436098	-1.03573027	-2.27106525	-1.184588365	0.955084412	-0.324742631	0.907518484	0.193378342	0.417724273	-0.520369839	-1.843347591	0.00996753	0.026194191	-0.397126306	0.472316521	0.616374462	-0.186799183	0.721929443	0.998574419	-1.446221285	0.079006111	0.370401717	-1.656548409	0.045371279	0.102860217	-0.210327123	0.677732537	0.774117446
ENSMUSG00000082935	Gm7658		predicted gene 7658 [Source:MGI Symbol;Acc:MGI:3648029]	3.483473448	3.494472235	3.559178896	3.91346524	4.042424678	3.846961455	3.330273303	3.427900556	3.519180924	3.65731328	3.39065651	3.758193373	0.409836192	0.02918215	0.062392238	0.052422057	0.722698804	0.817929618	-0.091211956	0.527663704	0.998574419	0.357414135	0.100529409	0.409691131	0.501048148	0.027273435	0.069271058	0.143634013	0.286645651	0.418529789
ENSMUSG00000041670	Rims1		regulating synaptic membrane exocytosis 1 [Source:MGI Symbol;Acc:MGI:2152971]	0.835069698	1.368026134	0.943032462	0.929201004	0.933048773	0.74240268	1.070039249	0.760264237	0.189090799	0.87193043	0.733003205	-0.084197694	-0.304467702	0.438659669	0.544369002	-0.689619687	0.063676718	0.143580914	-0.481075298	0.166593994	0.963007654	0.385151985	0.430245832	0.735152359	0.176607595	0.712068099	0.79875386	-0.20854439	0.514865009	0.642436574
ENSMUSG00000026158	Ogfrl1	70155	opioid growth factor receptor-like 1 [Source:MGI Symbol;Acc:MGI:1917405]	7.373190234	7.290847496	7.302939949	7.506742137	7.280006845	7.459882435	7.385459179	7.248915919	7.553142628	7.981038865	7.954207928	7.995401842	0.121080255	0.383907292	0.491762991	0.66181818	8.13694E-05	0.000941932	0.089329981	0.437672486	0.998574419	-0.540737925	0.004819026	0.100741144	0.031750274	0.842491779	0.894759452	0.572488199	6.69084E-05	0.000611074
ENSMUSG00000026156	B3gat2		beta-1,3-glucuronyltransferase 2 (glucuronosyltransferase S) [Source:MGI Symbol;Acc:MGI:2389490]	4.117479303	4.367194317	4.019219088	3.99805932	3.999571223	3.811343677	4.258851639	4.22642014	4.100642961	4.138201291	3.861294888	3.974349222	-0.261311266	0.146662775	0.23007322	-0.240847788	0.126064918	0.239760636	-0.004046686	0.97785317	0.998574419	-0.020463478	0.921556273	0.974549224	-0.257264581	0.227596315	0.348885764	-0.236801102	0.093858978	0.180975509
ENSMUSG00000026155	Smap1	98366	small ArfGAP 1 [Source:MGI Symbol;Acc:MGI:2138261]	4.97696338	5.210009596	5.024363027	4.940007488	4.857136011	4.768179926	5.097678985	5.149673992	5.02818738	4.955018033	4.784040512	4.825343256	-0.233181558	0.103354363	0.173942084	-0.26288493	0.040401535	0.100909132	-0.007033074	0.951036372	0.998574419	0.029703372	0.854095161	0.949348613	-0.226148484	0.177044756	0.290583836	-0.255851855	0.025413703	0.065317552
ENSMUSG00000026154	Sdhaf4	68002	succinate dehydrogenase complex assembly factor 4 [Source:MGI Symbol;Acc:MGI:1915252]	2.759025242	2.821715807	2.537710974	1.536435358	1.815422977	1.691633996	2.934558825	2.834993303	2.507900189	1.617634892	2.570363784	2.092681061	-1.054825278	0.003358533	0.010753584	-0.510941056	0.066508145	0.148216465	0.059281887	0.813349686	0.998574419	-0.543884222	0.149815151	0.481429385	-1.114107165	0.007921115	0.026236081	-0.570222943	0.027732565	0.06997219
ENSMUSG00000026153	Fam135a	68187	family with sequence similarity 135, member A [Source:MGI Symbol;Acc:MGI:1915437]	5.255155423	5.102553244	5.018458524	4.945229435	4.559667584	4.94240335	5.147227366	4.877615852	5.20069822	4.894511132	4.766431189	4.615755164	-0.251049535	0.15660887	0.242243581	-0.340279119	0.03559532	0.091961987	-0.026839849	0.852088826	0.998574419	0.089229583	0.66126398	0.868297023	-0.224209687	0.279836411	0.406360283	-0.31343927	0.028638415	0.071814731
ENSMUSG00000099997	Tubb4b-ps2		tubulin, beta 4B class IVB, pseudogene 2 [Source:MGI Symbol;Acc:MGI:3723458]	1.29858851	1.749269747	1.852463754	2.254920617	2.123238216	1.791435099	1.378805577	1.589017149	1.808653886	1.926445903	1.531644133	1.782445579	0.336956457	0.19935049	0.293311655	-0.036178	0.870975406	0.920688085	-0.140551121	0.519090329	0.998574419	0.373134457	0.243724612	0.586895274	0.477507579	0.139729832	0.24334722	0.104373121	0.607288395	0.718295026
ENSMUSG00000100131	Gm28439		predicted gene 28439 [Source:MGI Symbol;Acc:MGI:5579145]	8.44839594	8.294669572	7.779395556	8.228337802	7.895271902	8.380887544	8.559289467	8.274470283	8.459942291	8.363745287	7.975512165	8.276182746	0.058669113	0.810714566	0.862000169	0.05406675	0.795057813	0.869164993	0.326157903	0.127194724	0.948480429	0.004602363	0.987194151	0.995529394	-0.26748879	0.357925849	0.488487374	-0.272091154	0.140743005	0.246626411
ENSMUSG00000067736	Gm10222		predicted gene 10222 [Source:MGI Symbol;Acc:MGI:3642643]	6.507837044	6.294620302	5.864706964	6.331633894	5.783093376	6.556315277	6.678494266	6.459060712	6.575069846	6.446785619	6.175278479	6.368587303	0.079683075	0.730818088	0.797153046	0.14580626	0.464339281	0.609629519	0.419611973	0.046559533	0.817127681	-0.066123184	0.807640368	0.93211323	-0.339928897	0.224005013	0.345035231	-0.273805713	0.121654497	0.220723191
ENSMUSG00000101939	Gm28438		predicted gene 28438 [Source:MGI Symbol;Acc:MGI:5579144]	5.959790738	6.045725397	5.39318195	5.975886257	5.972944614	6.088122341	6.279259669	6.162985218	5.947761642	5.832427286	5.934985338	5.991366057	0.238888946	0.295450018	0.402005012	0.157687695	0.415403344	0.564100247	0.368681124	0.067514893	0.879005126	0.081201251	0.757720773	0.911556652	-0.129792179	0.622632933	0.727245524	-0.210993429	0.212788188	0.336255649
ENSMUSG00000101111	Gm28437		predicted gene 28437 [Source:MGI Symbol;Acc:MGI:5579143]	9.475069788	9.467427663	8.996634943	9.415052186	9.243649953	9.437893583	9.709479633	9.475208909	9.62195638	9.335878458	9.181425552	9.320799527	0.093723926	0.623855244	0.709383499	-0.015565797	0.923296736	0.95384181	0.33174056	0.05327819	0.82454565	0.109289723	0.625820409	0.850536596	-0.238016634	0.29550477	0.423116438	-0.347306357	0.023830341	0.06200403
ENSMUSG00000100862	Gm10925		predicted gene 10925 [Source:MGI Symbol;Acc:MGI:3809095]	9.209241102	9.16159492	8.59243492	9.057155939	8.817947437	9.141069928	9.354810098	9.151098302	9.238622853	9.046199424	8.715281911	9.055360999	0.070605831	0.763246496	0.823229242	-0.037478702	0.850617881	0.906824309	0.314398831	0.124648601	0.947225598	0.108084533	0.694551695	0.88341657	-0.243793	0.380393259	0.510940018	-0.351877533	0.054554912	0.119309605
ENSMUSG00000102070	Gm28661		predicted gene 28661 [Source:MGI Symbol;Acc:MGI:5579367]	9.015763258	9.039984456	8.571365965	8.948597496	8.979804231	9.022648991	9.311591086	9.154982544	9.114844933	8.949279937	8.826582414	8.952213102	0.128473318	0.484644351	0.587631399	0.049142873	0.751136165	0.838086242	0.35369239	0.034187817	0.78569412	0.079330445	0.710785403	0.890470063	-0.225219072	0.300515718	0.428561242	-0.304549517	0.035325695	0.084908729
ENSMUSG00000101249	Gm29216		predicted gene 29216 [Source:MGI Symbol;Acc:MGI:5579922]	8.893727083	8.888467684	8.470926109	8.85739124	8.79048736	8.906867745	9.212650801	9.026552688	9.091059588	8.878379381	8.745463644	8.869351881	0.129546154	0.458960898	0.563634503	0.09601688	0.517242811	0.657042503	0.396115737	0.01556984	0.647896296	0.033529274	0.868698805	0.955253725	-0.266569583	0.202632474	0.320665587	-0.300098858	0.030086589	0.074700228
ENSMUSG00000073725	Lmbrd1	68421	LMBR1 domain containing 1 [Source:MGI Symbol;Acc:MGI:1915671]	6.663296692	6.708545625	6.67600027	6.971508911	6.579529211	6.819285228	6.672742202	6.642545382	6.85931977	6.849667903	6.816268047	6.868832116	0.138263902	0.323374052	0.431549962	0.153526894	0.203481659	0.338067526	0.038699587	0.73522172	0.998574419	-0.015262992	0.924314376	0.975353883	0.099564316	0.537584403	0.654022054	0.114827307	0.258671485	0.387764613
ENSMUSG00000033569	Adgrb3	210933	adhesion G protein-coupled receptor B3 [Source:MGI Symbol;Acc:MGI:2441837]	-0.726437186	-0.359209547	-0.840318049	-0.045288789	-0.267529551	-0.482156441	0.346068463	-0.453414624	-0.010581991	-0.641870496	0.471040717	-1.126718694	0.296363049	0.593900378	0.68557863	0.247663346	0.614382101	0.737250134	0.385739408	0.416462603	0.998574419	0.048699703	0.943681593	0.982506336	-0.089376359	0.895243939	0.930337196	-0.138076063	0.759735772	0.836899411
ENSMUSG00000101372	Gm19028		predicted gene, 19028 [Source:MGI Symbol;Acc:MGI:5011213]	0.113960636	-0.315731289	-0.010122603	0.585760302	0.375254139	0.74631052	0.343951041	0.278947357	0.828090517	-0.018983977	0.905273534	0.633326536	0.765627819	0.054281988	0.10313826	0.798243285	0.027748231	0.076488185	0.601809743	0.072842888	0.882499175	-0.032615465	0.943194658	0.982305864	0.163818077	0.717281732	0.802758299	0.196433542	0.517285418	0.64469252
ENSMUSG00000086240	Gm7846		predicted gene 7846 [Source:MGI Symbol;Acc:MGI:3645212]	-0.527982766	-0.487464808	0.00229213	-1.070264286	-0.040113164	-0.436502413	0.345400599	0.376001227	-0.703979956	-0.097715636	0.080331245	-0.795012939	-0.259650501	0.611582092	0.69955919	0.081188843	0.856851073	0.911330835	0.442413404	0.314785068	0.998574419	-0.340839344	0.593248558	0.833276944	-0.702063905	0.273234048	0.39957809	-0.361224561	0.390872481	0.526020292
ENSMUSG00000099492	Gm5525		predicted gene 5525 [Source:MGI Symbol;Acc:MGI:3646042]	3.838951615	3.921483057	4.00608701	4.590894848	4.570631382	4.54534369	3.80984239	4.012813458	3.929832625	4.038436326	4.119461228	4.287672777	0.629890379	0.000787678	0.003303474	0.210791215	0.112641143	0.220948018	-0.014593362	0.905234382	0.998574419	0.419099164	0.030537253	0.245372691	0.64448374	0.002566007	0.010995117	0.225384577	0.061757094	0.131319724
ENSMUSG00000100261	Gm6473		predicted gene 6473 [Source:MGI Symbol;Acc:MGI:3645176]	3.086299511	3.354209123	3.122841471	2.595818619	3.054819491	2.527448446	3.25480306	3.38327285	3.027942274	2.653485745	2.549030206	2.80068401	-0.543848519	0.020433999	0.046734765	-0.584135444	0.006508954	0.025255777	0.009727744	0.955977713	0.998574419	0.040286925	0.873756278	0.956984121	-0.553576263	0.044029206	0.100451268	-0.593863188	0.002893575	0.011908226
ENSMUSG00000048874	Phf3	213109	PHD finger protein 3 [Source:MGI Symbol;Acc:MGI:2446126]	6.188955378	6.126073072	6.071646063	5.61958978	5.43428115	5.688121854	6.2955147	6.234222985	6.233404249	6.011943538	5.909828284	5.857737622	-0.528143742	0.000754084	0.003191513	-0.192612769	0.08072311	0.172002544	0.141057204	0.180331258	0.965421853	-0.335530973	0.032657348	0.251635969	-0.669200945	0.000415325	0.002701686	-0.333669973	0.002286176	0.009827824
ENSMUSG00000026064	Ptp4a1	19243	protein tyrosine phosphatase 4a1 [Source:MGI Symbol;Acc:MGI:1277096]	3.084417148	3.28520466	3.212863661	4.129077151	3.893188067	3.889967897	3.218124414	3.260997834	3.364549188	3.847076231	3.765037876	3.810821269	0.7611014	0.000200657	0.001109357	0.56601301	0.000740861	0.004880628	0.045385643	0.717797672	0.998574419	0.19508839	0.288874653	0.629189294	0.715715757	0.001460227	0.007133163	0.520627368	0.000586706	0.003387483
ENSMUSG00000117310	Ptp4a1	19243	protein tyrosine phosphatase 4a1 [Source:MGI Symbol;Acc:MGI:1277096]	3.122088913	3.176154027	3.016884311	3.790290265	3.640884566	3.679248155	3.156548117	3.126048698	3.185956734	3.688440706	3.404338646	3.579390411	0.605710687	0.002095324	0.007348471	0.414769107	0.009803345	0.034463629	0.040586095	0.762815381	0.998574419	0.19094158	0.331507597	0.664485213	0.565124592	0.010661217	0.033339533	0.374183012	0.009314107	0.029441085
ENSMUSG00000070960	Gm19680		predicted gene, 19680 [Source:MGI Symbol;Acc:MGI:5011865]	3.192255286	3.349960897	3.218329731	3.054010164	3.142225101	2.892931567	3.219530619	3.158011755	3.227890821	3.614645144	3.547473522	3.554926859	-0.255104956	0.103703847	0.174384513	0.283527264	0.044437722	0.108463084	-0.086414178	0.494591978	0.998574419	-0.538632219	0.009896318	0.143437951	-0.168690778	0.353385244	0.484025264	0.369941442	0.006635767	0.022578558
ENSMUSG00000100481	Gm7114		predicted gene 7114 [Source:MGI Symbol;Acc:MGI:3643085]	2.576798332	2.893433353	2.584141086	2.212312275	2.041266669	1.891229728	2.883421652	2.743503771	2.769895987	2.793480622	2.313507763	2.259833379	-0.676886262	0.009520733	0.02527314	-0.338491479	0.103418289	0.207391005	0.04602564	0.809051627	0.998574419	-0.338394783	0.230923922	0.573482295	-0.722911902	0.018616775	0.051446326	-0.384517119	0.04583288	0.104255125
ENSMUSG00000026134	Prim2	19076	DNA primase, p58 subunit [Source:MGI Symbol;Acc:MGI:97758]	3.319712386	3.132828828	3.070110547	2.745995563	2.247119268	2.736908102	3.196326568	3.045066815	3.281779631	3.364933979	2.948703462	3.007786417	-0.519993181	0.022375505	0.050253418	-0.070026815	0.693154437	0.795921112	0.02106201	0.902356152	0.998574419	-0.449966366	0.087159002	0.383517735	-0.541055192	0.043342705	0.09924565	-0.091088826	0.568158825	0.686515485
ENSMUSG00000101682	Gm29228		predicted gene 29228 [Source:MGI Symbol;Acc:MGI:5579934]	-0.552131017	-0.255931738	-0.522983338	-0.03159524	0.524676162	-0.181576391	-0.089612064	-0.04001016	-0.224867328	-0.340719411	-0.695900321	-0.265277478	0.425221636	0.258921313	0.361449548	-0.105569155	0.745158332	0.833691526	0.274588647	0.383931556	0.998574419	0.530790791	0.258513445	0.600900436	0.150632989	0.738335795	0.818350877	-0.380157802	0.217855003	0.341974001
ENSMUSG00000004768	Rab23	19335	RAB23, member RAS oncogene family [Source:MGI Symbol;Acc:MGI:99833]	2.632159095	3.188564563	2.991312059	2.993537933	2.769166494	2.635289302	2.969208215	3.202767695	2.923515976	2.703496211	2.94710228	2.825371876	-0.224333849	0.294918692	0.401530669	-0.195489298	0.295601054	0.443464641	0.010377564	0.953272621	0.998574419	-0.02884455	0.909843726	0.971140644	-0.234711412	0.361405963	0.492129056	-0.205866862	0.223175491	0.347841162
ENSMUSG00000042215	Bag2	213539	BCL2-associated athanogene 2 [Source:MGI Symbol;Acc:MGI:1891254]	0.328406484	0.991090055	0.504815213	1.188765462	1.606587144	0.703312326	0.152600735	0.16641183	0.148641039	0.979506816	0.984533609	1.255308692	0.361471613	0.266988561	0.370534093	0.314366322	0.277137749	0.424015209	-0.60338251	0.042954525	0.805277879	0.047105291	0.904934775	0.968860501	0.964854123	0.026572567	0.06794186	0.917748832	0.003577939	0.014015986
ENSMUSG00000042197	Zfp451	98403	zinc finger protein 451 [Source:MGI Symbol;Acc:MGI:2137896]	6.01234712	5.90681916	5.800648093	6.719081174	6.5919978	6.815110287	5.947874986	5.893707033	5.883778008	6.702296004	6.321048038	6.518552596	0.826432453	0.000149289	0.00087296	0.598929054	0.000593369	0.004147958	0.027520757	0.83264921	0.998574419	0.227503399	0.227207048	0.571830722	0.798911696	0.000751304	0.004230837	0.571408297	0.000239027	0.001665567
ENSMUSG00000081402	Gm15455		predicted gene 15455 [Source:MGI Symbol;Acc:MGI:3705563]	2.843994385	2.887921265	2.942857888	2.868891053	2.77014223	2.786799776	2.887975385	2.998886349	3.059241443	2.674937541	2.557745684	2.760390061	-0.084610162	0.605227425	0.694055857	-0.252948281	0.094037857	0.193456538	0.08235643	0.553100875	0.998574419	0.168338118	0.402988484	0.717680362	-0.166966593	0.402939624	0.533118718	-0.335304711	0.019781868	0.053521857
ENSMUSG00000042182	Bend6	320705	BEN domain containing 6 [Source:MGI Symbol;Acc:MGI:2444572]	4.886081121	4.883174485	4.945912243	4.085426797	3.694294837	4.042621623	4.744262038	4.784889252	4.889681018	4.178820621	4.504766131	4.339171071	-0.938339127	4.64686E-05	0.000351763	-0.533015283	0.001609995	0.008766942	-0.103793989	0.435801759	0.998574419	-0.405323844	0.04618064	0.297572057	-0.834545138	0.000612295	0.003635514	-0.429221294	0.003062905	0.012439118
ENSMUSG00000026131	Dst	13518	dystonin [Source:MGI Symbol;Acc:MGI:104627]	8.861736018	8.460826627	8.559421595	9.580987025	9.346295806	9.922107953	8.540925126	8.344126913	8.459823927	9.980537777	9.491103465	9.577723741	1.028308735	0.000372541	0.001813302	1.081842937	5.71975E-05	0.000721888	-0.119577845	0.507465485	0.998574419	-0.053534202	0.831999699	0.940551908	1.14788658	0.000540523	0.003304221	1.201420782	4.1149E-06	7.177E-05
ENSMUSG00000103364	Gm38157		predicted gene, 38157 [Source:MGI Symbol;Acc:MGI:5611385]	0.850877326	1.957252959	0.967437442	2.641414814	2.55274588	1.763801556	1.852649205	2.073219436	1.715241598	2.835039758	2.195153768	2.864121437	0.864511597	0.058918556	0.110287936	1.079979996	0.011585656	0.039185727	0.441183266	0.234131566	0.991437869	-0.215468399	0.67835058	0.876259514	0.42332833	0.416178897	0.545747832	0.63879673	0.075037585	0.15295939
ENSMUSG00000096992	Gm26788		predicted gene, 26788 [Source:MGI Symbol;Acc:MGI:5477282]	2.281116995	1.609313376	1.873179759	3.019144045	2.005379238	3.311834014	1.47151543	1.406933228	1.729992082	3.371164125	2.717751808	2.917499153	1.067114707	0.005855308	0.01693685	1.14415282	0.001486939	0.008262285	-0.27007009	0.338975198	0.998574419	-0.077038113	0.846885131	0.946673311	1.337184797	0.004746136	0.017555612	1.41422291	0.000112954	0.000923492
ENSMUSG00000103001	A930005N03Rik		RIKEN cDNA A930005N03 gene [Source:MGI Symbol;Acc:MGI:1924441]	2.214615305	1.906141949	1.938830695	3.084435297	3.051069912	3.353235719	2.071445123	2.016436327	1.894130591	3.322199137	2.875393054	3.02488745	1.205374335	6.03923E-05	0.000432312	1.069006734	5.29506E-05	0.000679079	0.04227996	0.807906328	0.998574419	0.136367601	0.587777504	0.830756807	1.163094375	0.000436286	0.002801444	1.026726774	2.85993E-05	0.000314843
ENSMUSG00000101462	Gm3052		predicted gene 3052 [Source:MGI Symbol;Acc:MGI:3781230]	1.788634418	2.003038259	2.610891145	1.636335678	1.768019862	1.540293256	1.96982601	2.172241752	2.223924754	1.835838526	2.073165285	1.663979278	-0.554373774	0.066232439	0.121105825	-0.305982939	0.227757263	0.368100794	-0.061705646	0.796025441	0.998574419	-0.248390835	0.473987284	0.762449586	-0.492668128	0.164960097	0.275497622	-0.244277293	0.283435137	0.414772195
ENSMUSG00000102336	Gm37233		predicted gene, 37233 [Source:MGI Symbol;Acc:MGI:5610461]	4.59506608	4.411135028	4.914643079	4.261684451	3.589640254	4.353746465	4.511748014	4.594098042	4.671820616	5.027984571	4.979452227	4.602006979	-0.520177836	0.046229312	0.090507521	0.244266415	0.252240802	0.396836289	-0.039205095	0.846772384	0.998574419	-0.764444251	0.018602198	0.194490796	-0.480972742	0.111574882	0.20482385	0.28347151	0.139514162	0.245031484
ENSMUSG00000042111	Ccdc115	69668	coiled-coil domain containing 115 [Source:MGI Symbol;Acc:MGI:1916918]	5.14914534	5.174496372	5.281277249	5.832832617	6.406667756	5.793646442	5.294943757	5.307080759	5.357066621	5.624797498	5.658731969	5.809868893	0.7641254	0.000324767	0.001622541	0.48140459	0.003401008	0.015430641	0.105741596	0.431966663	0.998574419	0.282720811	0.147203606	0.477488303	0.658383805	0.003548846	0.014103134	0.375662994	0.00666157	0.022648823
ENSMUSG00000101711	Gm28306		predicted gene 28306 [Source:MGI Symbol;Acc:MGI:5579012]	1.873130528	2.157738805	1.97915401	2.798623678	2.951807715	2.570839638	1.951300764	1.974430366	1.946299335	2.167528221	2.007800776	2.138716329	0.705444883	0.002679396	0.008993217	0.025669017	0.878297916	0.925494134	-0.099705686	0.54263058	0.998574419	0.679775866	0.01171285	0.154667211	0.80515057	0.004012385	0.015485219	0.125374703	0.413376762	0.548206748
ENSMUSG00000026127	Imp4		IMP4, U3 small nucleolar ribonucleoprotein [Source:MGI Symbol;Acc:MGI:106572]	5.756254747	5.8299685	5.878493172	6.597178109	6.587453952	6.504694433	5.825131079	5.880480047	5.873248403	6.388559237	6.309746144	6.343242436	0.733884045	2.01174E-05	0.000185078	0.504346702	0.000151968	0.00149251	0.021410561	0.818444729	0.998574419	0.229537343	0.09800557	0.405267691	0.712473484	0.000119145	0.001054725	0.482936141	5.51332E-05	0.000528803
ENSMUSG00000026126	Ptpn18	19253	protein tyrosine phosphatase, non-receptor type 18 [Source:MGI Symbol;Acc:MGI:108410]	5.959278933	5.94899817	5.921264977	4.212474458	4.255150077	4.468546002	5.958674236	6.095611863	5.628984052	4.518115816	5.048754769	4.691606932	-1.644478059	4.03148E-06	5.50291E-05	-1.132216342	3.70707E-05	0.000512778	-0.039074459	0.827573757	0.998574419	-0.512261717	0.059793983	0.329895946	-1.6054036	2.80073E-05	0.000358889	-1.093141883	1.36073E-05	0.000179871
ENSMUSG00000100280	Gm28417		predicted gene 28417 [Source:MGI Symbol;Acc:MGI:5579123]	4.898113944	4.895194872	4.728296994	2.85786528	2.569627567	3.100889839	4.612904509	4.775517776	4.233447837	3.063288886	3.68600083	3.380213117	-1.977326238	2.70718E-06	4.17134E-05	-1.390755975	2.28444E-05	0.000353235	-0.265149075	0.216781358	0.98889772	-0.586570264	0.066019602	0.344593789	-1.712177163	6.76052E-05	0.00068743	-1.125606899	5.57434E-05	0.000532622
ENSMUSG00000101223	4930568A12Rik		RIKEN cDNA 4930568A12 gene [Source:MGI Symbol;Acc:MGI:1923133]	1.236545637	1.391364712	0.72949785	0.015834619	-1.321273134	0.440879804	0.566033285	1.519657021	-0.683892587	0.162587513	-0.187377749	0.688322467	-1.326016685	0.072135774	0.129765959	-0.977200233	0.128006127	0.242325371	-0.393631883	0.505984313	0.998574419	-0.348816452	0.685104641	0.879955048	-0.932384802	0.282026694	0.408595905	-0.583568349	0.311007413	0.444783252
ENSMUSG00000045174	Amer3	211383	APC membrane recruitment 3 [Source:MGI Symbol;Acc:MGI:3026939]	-2.05971592	-1.819552813	-3.206944589	0.98290207	0.393973439	0.534716481	-2.45462141	-2.091613936	-2.232545863	-0.855696656	-0.601979529	1.153708416	2.982294968	0.001503755	0.005626201	2.231664159	0.004658067	0.019507736	0.086597812	0.890942553	0.998574419	0.75063081	0.423906793	0.730973781	2.895697157	0.00706714	0.024023083	2.145066347	0.003422898	0.01353835
ENSMUSG00000037509	Arhgef4	226970	Rho guanine nucleotide exchange factor (GEF) 4 [Source:MGI Symbol;Acc:MGI:2442507]	4.083913192	4.093286094	4.172276492	2.544610665	2.860124563	2.587343174	4.181362987	4.095417767	4.137713894	2.709627467	3.164085165	2.854760942	-1.480978408	2.21491E-06	3.60892E-05	-1.161119988	6.54427E-06	0.000138453	0.011600445	0.93933475	0.998574419	-0.31985842	0.160654336	0.494514284	-1.492578853	1.35344E-05	0.000210761	-1.172720433	1.845E-06	3.91279E-05
ENSMUSG00000104002	Gm38336		predicted gene, 38336 [Source:MGI Symbol;Acc:MGI:5611564]	2.248028017	2.476961702	2.194209033	1.205717034	1.432844024	0.995930733	2.103184673	2.147578674	2.218944439	1.121430535	1.398389135	1.669984435	-1.153948976	0.000299809	0.001522513	-0.92218663	0.000647866	0.004413072	-0.195037045	0.339655189	0.998574419	-0.231762347	0.427575485	0.733673166	-0.958911931	0.005005548	0.018310974	-0.727149584	0.00184597	0.008285423
ENSMUSG00000037503	Fam168b	214469	family with sequence similarity 168, member B [Source:MGI Symbol;Acc:MGI:2448487]	7.926328897	7.878006908	7.95770439	8.067894732	8.032522502	8.060945708	7.925781314	7.891022602	7.983062603	8.158761163	8.089697821	8.100651289	0.137233216	0.244734508	0.345457839	0.193829208	0.064627899	0.145055929	0.015215025	0.873045284	0.998574419	-0.056595992	0.674465646	0.874680893	0.122018191	0.369947221	0.500277967	0.178614183	0.04705448	0.10640062
ENSMUSG00000104358	Gm37127		predicted gene, 37127 [Source:MGI Symbol;Acc:MGI:5610355]	1.275334806	1.213522431	0.577504919	1.822575847	1.786958277	1.754375731	1.442436864	0.838068982	0.932570943	2.214350582	1.943185313	1.628102197	0.7944158	0.028474623	0.061141463	0.895764245	0.007910199	0.029197818	0.017549482	0.949947693	0.998574419	-0.101348445	0.801066973	0.929362442	0.776866318	0.069893314	0.14360107	0.878214763	0.005134635	0.018524937
ENSMUSG00000026123	Plekhb2	226971	pleckstrin homology domain containing, family B (evectins) member 2 [Source:MGI Symbol;Acc:MGI:2385825]	6.069615213	5.986059009	5.906789405	6.208920683	5.576981278	6.184507918	6.080386242	5.993222066	6.223158184	5.978533157	5.8717105	5.899900753	0.061233031	0.712612617	0.78229425	-0.060086828	0.673045039	0.781637356	0.131675241	0.3533291	0.998574419	0.121319859	0.537650836	0.803063789	-0.07044221	0.718640558	0.803511807	-0.191762069	0.133369218	0.23646271
ENSMUSG00000103548	Gm37670		predicted gene, 37670 [Source:MGI Symbol;Acc:MGI:5610898]	-0.496955446	-0.102786694	-0.170708371	-0.781729942	0.510262551	-0.643744376	0.83529358	0.519057319	-0.168926996	0.728822632	0.383720579	-0.272588974	-0.25083024	0.586140726	0.678506911	0.394434191	0.340474174	0.49056519	0.588427075	0.147930972	0.95593466	-0.645264431	0.271510906	0.612921576	-0.839257316	0.153728733	0.261611156	-0.193992884	0.606397371	0.717675676
ENSMUSG00000103760	Gm8009		predicted gene 8009 [Source:MGI Symbol;Acc:MGI:3648650]	-0.482308695	-0.522762851	-0.293598548	-0.730560832	-0.533099165	-0.55369225	-0.07696252	-0.297377	-0.277450737	-0.546203287	0.75287382	-0.341509131	-0.174885598	0.704615613	0.776472802	0.556805545	0.187419734	0.319688206	0.203326098	0.603677736	0.998574419	-0.731691143	0.217066646	0.561192744	-0.378211696	0.506959729	0.62849072	0.353479447	0.354282691	0.490174234
ENSMUSG00000045216	Hs6st1	50785	heparan sulfate 6-O-sulfotransferase 1 [Source:MGI Symbol;Acc:MGI:1354958]	7.369267915	7.450838979	7.424566747	7.184174354	6.932869487	7.111051807	7.369652268	7.452244136	7.408738303	6.873782051	6.912980756	6.892423803	-0.328007619	0.014651749	0.035801584	-0.528717838	0.000157191	0.001533379	-0.018283538	0.851692303	0.998574419	0.200710218	0.162543245	0.497012397	-0.309724081	0.039853242	0.092951611	-0.510434299	4.78412E-05	0.000475464
ENSMUSG00000104523	Gm37335		predicted gene, 37335 [Source:MGI Symbol;Acc:MGI:5610563]	3.660119598	3.819458157	3.749149967	3.387502362	3.5923956	3.294831981	3.761859126	3.811034956	3.776701306	3.044992099	3.315539591	3.312572328	-0.360706712	0.035087657	0.072445813	-0.521944837	0.001941975	0.010063398	0.013844917	0.916083713	0.998574419	0.161238124	0.398983329	0.714746882	-0.37455163	0.063225983	0.132995454	-0.535789754	0.000680784	0.003796025
ENSMUSG00000102202	Gm33280		predicted gene, 33280 [Source:MGI Symbol;Acc:MGI:5592439]	0.534833702	0.096133994	-0.00660484	0.364860907	0.570534877	0.449879251	0.665213252	0.589016739	1.122643276	0.036573936	0.152016256	0.78136815	0.341037716	0.337169296	0.446166897	0.238869067	0.446046703	0.592694965	0.631179844	0.050956951	0.820397578	0.102168649	0.814394517	0.934249303	-0.290142128	0.502651376	0.625193763	-0.392310777	0.18619611	0.304168304
ENSMUSG00000037470	Uggt1	320011	UDP-glucose glycoprotein glucosyltransferase 1 [Source:MGI Symbol;Acc:MGI:2443162]	7.220494656	7.195403777	7.295353595	7.219722674	6.747353969	7.115685395	7.092783211	7.018931061	7.264396801	7.387113392	7.326968397	7.22089641	-0.176759645	0.26122904	0.364035174	0.075352091	0.565027457	0.697349788	-0.112577386	0.383871415	0.998574419	-0.252111736	0.176539127	0.513760431	-0.064182259	0.720140248	0.804676859	0.187929477	0.106795582	0.199741821
ENSMUSG00000047180	Neurl3	214854	neuralized E3 ubiquitin protein ligase 3 [Source:MGI Symbol;Acc:MGI:2429944]	7.283577745	7.3886915	7.095811799	7.527539165	7.244297869	7.430047201	7.075511628	7.138820534	7.151252116	6.229953183	6.176726678	6.472052738	0.174314036	0.288307073	0.394484136	-0.977633701	8.88594E-06	0.00017573	-0.131873351	0.332174945	0.998574419	1.151947737	4.07549E-05	0.008050696	0.306187387	0.120473262	0.217636706	-0.84576035	7.22289E-06	0.000111882
ENSMUSG00000037447	Arid5a	214855	AT rich interactive domain 5A (MRF1-like) [Source:MGI Symbol;Acc:MGI:2443039]	4.916375525	5.144425418	5.261259687	9.926611781	9.931793302	9.890544263	5.239247604	5.812152421	5.122300885	9.542711528	9.376178401	9.631165197	4.77133334	6.08428E-11	3.5123E-08	4.347025182	2.66478E-11	2.76931E-08	0.218661944	0.26156343	0.998574419	0.424308157	0.130749632	0.453483779	4.552671396	6.40834E-10	3.045E-07	4.128363238	6.8538E-12	5.73793E-09
ENSMUSG00000010453	Kansl3	226976	KAT8 regulatory NSL complex subunit 3 [Source:MGI Symbol;Acc:MGI:1918055]	6.166324506	6.190589879	6.108921852	6.811202632	6.799591355	6.830524194	6.18411848	6.242739791	6.143662047	6.726504739	6.686012631	6.782393223	0.66004224	6.06716E-05	0.000433605	0.57137155	5.25541E-05	0.000674911	0.035188045	0.708348876	0.998574419	0.08867069	0.504888036	0.782025525	0.624854195	0.000391898	0.002590948	0.536183505	2.09533E-05	0.000248402
ENSMUSG00000037432	Fer1l5	100534273	fer-1-like 5 (C. elegans) [Source:MGI Symbol;Acc:MGI:3616091]	3.704894183	3.854870206	4.114725221	3.591900822	3.552975998	3.379983169	3.72141221	3.803598636	3.966513218	3.878508243	3.484445722	3.547709697	-0.41413025	0.044934196	0.088464513	-0.333682595	0.060618118	0.138244536	-0.104509713	0.517671532	0.998574419	-0.080447655	0.726079643	0.897378292	-0.309620537	0.189822147	0.305638169	-0.229172882	0.136758655	0.241187075
ENSMUSG00000001143	Lman2l	214895	lectin, mannose-binding 2-like [Source:MGI Symbol;Acc:MGI:2443010]	6.248547773	6.149286773	6.344407073	5.89469724	5.572583888	5.92086336	6.083065337	6.090743601	6.186668414	5.962014524	5.939950988	5.835716252	-0.43261225	0.006951302	0.019519379	-0.330002086	0.01337312	0.043798961	-0.126720305	0.279248692	0.998574419	-0.102610164	0.52517334	0.794564515	-0.305891945	0.074401339	0.150471638	-0.203281781	0.059280409	0.127232262
ENSMUSG00000037408	Cnnm4	94220	cyclin M4 [Source:MGI Symbol;Acc:MGI:2151060]	4.642650921	4.639295839	4.51944248	5.496148623	5.112077271	5.489327395	4.607988869	4.731911523	4.637155612	5.635351724	5.383720961	5.651876882	0.798873726	0.000196018	0.001089189	0.934757045	1.17996E-05	0.000215605	0.068981366	0.601332861	0.998574419	-0.135883319	0.467513358	0.758452741	0.72989236	0.001629826	0.007722451	0.865775679	6.7621E-06	0.000107274
ENSMUSG00000104316	Gm37909		predicted gene, 37909 [Source:MGI Symbol;Acc:MGI:5611137]	-0.155176499	-0.505992964	-0.849131838	-0.227880132	-1.382778121	-0.551666152	-0.357660319	-0.952532801	0.001994452	0.510770734	0.096907961	-0.191460521	-0.045483568	0.923172495	0.946041947	0.668223356	0.127687881	0.241936809	-0.002575648	0.994852878	0.999021952	-0.713706924	0.238859871	0.582216134	-0.042907921	0.940917598	0.961599794	0.670799004	0.099746004	0.189193494
ENSMUSG00000106081	Gm47280		predicted gene, 47280 [Source:MGI Symbol;Acc:MGI:6096125]	-1.35536774	-1.59478917	-0.799345104	0.360960928	-0.742045637	0.416055276	-1.395730925	-0.80346935	-0.566145865	0.541228859	0.131886432	0.514347531	1.418805846	0.011740025	0.029895913	1.660509852	0.001989101	0.010243231	0.430240272	0.308812419	0.998574419	-0.241704006	0.692084569	0.882697779	0.988565574	0.11772247	0.213942397	1.23026958	0.008121426	0.026300018
ENSMUSG00000001138	Cnnm3	94218	cyclin M3 [Source:MGI Symbol;Acc:MGI:2151055]	5.697044036	5.892291362	5.652716377	4.616111351	4.241385864	4.395529001	5.809234105	5.725287488	5.882280519	5.14027416	5.37404828	5.196074366	-1.310271789	1.77832E-06	3.02952E-05	-0.503168244	0.002397272	0.011815653	0.039948332	0.762300589	0.998574419	-0.807103545	0.000781381	0.040404306	-1.35022012	7.47811E-06	0.00013755	-0.543116576	0.000462115	0.002796711
ENSMUSG00000067653	Ankrd23	78321	ankyrin repeat domain 23 [Source:MGI Symbol;Acc:MGI:1925571]	3.027544548	3.257855371	3.006818547	3.217214879	3.426953201	2.992253822	3.362631694	3.232772786	3.287731662	3.497661294	3.185152263	3.252932598	0.064009718	0.728185449	0.794725208	0.141681736	0.384350447	0.534593767	0.147951952	0.350474408	0.998574419	-0.077672018	0.728732401	0.898446307	-0.083942234	0.70570049	0.793687329	-0.006270216	0.965123879	0.977691899
ENSMUSG00000109510	Gm42417		predicted gene, 42417 [Source:MGI Symbol;Acc:MGI:5649003]	2.88919512	3.043427284	2.846654586	3.01136168	3.290757252	2.813099422	3.01532173	2.900237716	3.030333098	3.183294416	2.747931316	2.98523427	0.06860135	0.730679236	0.797051043	-0.029467573	0.865207151	0.916948366	0.016171466	0.92346945	0.998574419	0.098068923	0.686396742	0.880649575	0.052429884	0.827292937	0.884871606	-0.045639039	0.769624282	0.844036385
ENSMUSG00000079610	Ankrd39		ankyrin repeat domain 39 [Source:MGI Symbol;Acc:MGI:1914816]	3.419304259	3.50548637	3.812697762	3.167395573	3.840362533	3.34985402	3.679754421	3.983746917	3.590474682	3.390538374	4.002712275	3.930151183	-0.207943002	0.424073912	0.530462002	0.22893926	0.316227393	0.464771259	0.17497392	0.426960005	0.998574419	-0.436882262	0.177219628	0.514508583	-0.382916922	0.229751094	0.351422827	0.05396534	0.787077844	0.856417169
ENSMUSG00000026121	Sema4c	20353	sema domain, immunoglobulin domain (Ig), transmembrane domain (TM) and short cytoplasmic domain, (semaphorin) 4C [Source:MGI Symbol;Acc:MGI:109252]	7.255035983	7.240065213	7.264379934	9.149986516	9.396681774	9.165916531	7.24411026	7.358363994	7.302482542	8.819991669	8.816151485	9.103401034	1.968995404	9.26608E-09	7.37136E-07	1.642882587	1.13508E-08	1.15352E-06	0.043752163	0.717571918	0.998574419	0.326112817	0.073944493	0.361417329	1.925243241	6.82572E-08	5.47017E-06	1.599130423	2.32183E-09	2.41539E-07
ENSMUSG00000087589	D430040D24Rik		RIKEN cDNA D430040D24 gene [Source:MGI Symbol;Acc:MGI:2442526]	2.628120571	3.086194471	3.207470969	3.681869858	3.634024414	3.504218756	2.690802809	3.139418561	2.695581091	3.410538098	3.849078575	3.764812827	0.542523492	0.037575314	0.076552887	0.648566057	0.007569009	0.028237999	-0.186976599	0.36025902	0.998574419	-0.106042565	0.713739208	0.891527462	0.729500091	0.022974638	0.060475685	0.835542656	0.000593543	0.003415531
ENSMUSG00000046337	Fam178b	381337	family with sequence similarity 178, member B [Source:MGI Symbol;Acc:MGI:3026913]	-1.878630946	-0.169241102	-1.215666485	-1.401507815	-0.643059103	-2.896137276	0.401230604	0.563218807	0.867451583	-0.234666163	-0.945701334	0.130317678	-1.053757796	0.129187828	0.208180679	0.241829544	0.679738174	0.786577821	1.275217349	0.038090401	0.798173223	-1.295587341	0.133795922	0.456928148	-2.328975146	0.012450984	0.037495845	-1.033387805	0.072934871	0.14960541
ENSMUSG00000089906	Gm6428		predicted pseudogene 6428 [Source:MGI Symbol;Acc:MGI:3649065]	0.9557899	0.801534625	0.910169904	1.786352667	1.982282719	2.151799797	0.901674643	1.040846363	0.561549597	1.15493265	1.803974286	1.58694572	1.102713133	0.001637877	0.00602544	0.743222434	0.009572796	0.033842616	0.025305155	0.915897678	0.998574419	0.359490699	0.307510081	0.645224338	1.077407978	0.007350495	0.024794524	0.717917278	0.007010096	0.023560409
ENSMUSG00000061518	Cox5b		cytochrome c oxidase subunit 5B [Source:MGI Symbol;Acc:MGI:88475]	3.915421667	4.265636256	4.326732005	4.382439416	4.278789022	4.374617589	4.032076422	4.480895622	3.718979282	4.067453149	3.963430888	3.921997404	0.111955587	0.63544201	0.718718225	-0.265667551	0.209183688	0.344866694	-0.119429102	0.551882499	0.998574419	0.377623139	0.19935231	0.538787542	0.23138469	0.419002708	0.548183257	-0.146238449	0.426959302	0.561559922
ENSMUSG00000037351	Actr1b	226977	ARP1 actin-related protein 1B, centractin beta [Source:MGI Symbol;Acc:MGI:1917446]	6.521344905	6.761593585	6.742013414	7.607688136	7.681788256	7.458912789	6.615937341	6.833926492	6.557716336	7.155959907	7.199413974	7.180979349	0.882368072	3.3287E-05	0.000270684	0.474016648	0.001604801	0.00874582	-0.04791767	0.683259349	0.998574419	0.408351424	0.026364843	0.228830781	0.930285742	8.59742E-05	0.000821028	0.521934318	0.000198704	0.001428216
ENSMUSG00000026116	Tmem131	56030	transmembrane protein 131 [Source:MGI Symbol;Acc:MGI:1927110]	7.557866102	7.397141056	7.521346151	7.333487408	7.126075611	7.376837083	7.357348423	7.256900044	7.482016755	7.474579585	7.330385051	7.378249166	-0.190212986	0.183333726	0.274080802	-0.092000611	0.436955357	0.584341102	-0.108723297	0.35036436	0.998574419	-0.098212375	0.545271891	0.807617953	-0.081489689	0.61364018	0.719755021	0.016722686	0.86580352	0.911806139
ENSMUSG00000080054	Rpl12-ps1		ribosomal protein L12, pseudogene 1 [Source:MGI Symbol;Acc:MGI:3646154]	2.179078831	2.205817474	2.148956235	2.238932324	2.641538601	2.288171017	2.348546743	2.332026108	2.2647627	2.065005583	2.319630849	2.327864847	0.176163133	0.356047441	0.46474646	0.082985095	0.614828989	0.737493711	0.135656546	0.400915861	0.998574419	0.093178038	0.68507323	0.879955048	0.040506588	0.858483214	0.906213953	-0.05267145	0.722224673	0.809368924
ENSMUSG00000026113	Inpp4a	269180	inositol polyphosphate-4-phosphatase, type I [Source:MGI Symbol;Acc:MGI:1931123]	5.267247482	5.096868199	5.307110791	5.242171377	5.240054856	5.446384502	5.003012412	5.080507153	4.927898568	5.150880296	5.090502444	5.049876922	0.093290615	0.488702559	0.591146159	-0.112853791	0.337142076	0.487454737	-0.199314837	0.096813834	0.915591189	0.206144406	0.210285522	0.552868217	0.292605451	0.084184688	0.165125127	0.086461046	0.39815449	0.533289204
ENSMUSG00000026112	Coa5	76178	cytochrome C oxidase assembly factor 5 [Source:MGI Symbol;Acc:MGI:1923428]	6.343457587	6.111196033	6.137819174	5.888684138	5.835057796	6.041138863	6.156271138	6.065773314	6.252398917	5.935897757	5.962097952	6.117070248	-0.249637104	0.083782563	0.146506986	-0.16453434	0.171829426	0.300321417	-0.003390683	0.976164808	0.998574419	-0.085102764	0.595039308	0.834086762	-0.246246421	0.139526294	0.243137256	-0.161143657	0.122348159	0.221547326
ENSMUSG00000026111	Unc50	67387	unc-50 homolog [Source:MGI Symbol;Acc:MGI:1914637]	5.54030252	5.620355054	5.770255776	5.286790584	5.358502546	5.301311594	5.333064285	5.617054311	5.355663598	5.146273714	5.316310296	5.39589531	-0.357260776	0.032507576	0.068110558	-0.371068971	0.012952984	0.042757494	-0.231532082	0.088727847	0.903102093	0.013808196	0.93858898	0.980529613	-0.125728694	0.48694444	0.612066219	-0.139536889	0.230985033	0.356755501
ENSMUSG00000026110	Mgat4a	269181	mannoside acetylglucosaminyltransferase 4, isoenzyme A [Source:MGI Symbol;Acc:MGI:2662992]	9.017581013	8.845100817	8.926444695	8.89810214	8.745258822	9.013063031	8.847540855	8.792308482	8.916596202	8.669706937	8.640806467	8.690128178	-0.02454237	0.846547038	0.888545879	-0.247635105	0.036798041	0.094252091	-0.056515617	0.593786829	0.998574419	0.223092735	0.151104431	0.483803862	0.031973247	0.82916928	0.886096615	-0.191119488	0.053899595	0.118292259
ENSMUSG00000103948	4930594C11Rik	77633	RIKEN cDNA 4930594C11 gene [Source:MGI Symbol;Acc:MGI:1924883]	0.617665671	1.058289264	-0.059638163	0.737198521	0.82888028	-0.195658524	-0.213208544	-1.090998242	-0.094416156	0.687898622	-0.385624451	-0.179224892	-0.224518899	0.693428606	0.766891194	-0.750386918	0.15374673	0.27723295	-1.308645015	0.016856081	0.649917955	0.52586802	0.463369546	0.756054275	1.084126117	0.13868174	0.241857322	0.558258097	0.243149362	0.369857149
ENSMUSG00000026090	2010300C02Rik	72097	RIKEN cDNA 2010300C02 gene [Source:MGI Symbol;Acc:MGI:1919347]	0.718982058	1.557370995	1.430395547	1.160109832	0.098791048	0.714586548	1.788852953	1.953251933	1.271517935	2.052260887	1.664813702	0.79838308	-0.678840682	0.130007489	0.209271348	0.032244784	0.931668652	0.958379649	0.307319198	0.407162633	0.998574419	-0.711085466	0.191724884	0.531994191	-0.98615988	0.077180891	0.154687329	-0.275074414	0.428681456	0.563394805
ENSMUSG00000060771	Tsga10	211484	testis specific 10 [Source:MGI Symbol;Acc:MGI:2685063]	4.300477696	4.206148646	4.2990615	4.726620158	4.717804461	4.777421535	4.309300557	4.204137673	4.322559602	4.246262312	4.350228546	4.157581561	0.485063911	0.002828228	0.009365807	0.011073225	0.923425552	0.953918834	0.017303699	0.87769925	0.998574419	0.473990686	0.010451004	0.147108968	0.467760212	0.010954436	0.034056576	-0.006230474	0.951313833	0.969631363
ENSMUSG00000037216	Lipt1	623661	lipoyltransferase 1 [Source:MGI Symbol;Acc:MGI:3645211]	1.241137133	0.754845198	0.895204966	-0.001560864	0.76632307	0.206059176	1.050621588	1.031393512	1.426554562	1.1840807	0.100673541	1.173933485	-0.587743684	0.165873045	0.253407544	-0.161583746	0.656513798	0.769481146	0.284736272	0.42157007	0.998574419	-0.426159938	0.406594448	0.719794178	-0.872479956	0.100316653	0.188446103	-0.446320017	0.196553078	0.317136555
ENSMUSG00000026088	Mitd1	69028	MIT, microtubule interacting and transport, domain containing 1 [Source:MGI Symbol;Acc:MGI:1916278]	3.625439118	3.506987774	3.354963669	3.5879858	3.994287714	3.768412009	3.593516529	3.455050818	3.290769866	3.683004553	3.459792344	3.526631386	0.282742333	0.12512833	0.202810102	0.066478059	0.66442835	0.775342813	-0.018335272	0.901621621	0.998574419	0.216264274	0.31941227	0.654344805	0.301077606	0.170803976	0.28291923	0.084813331	0.537194516	0.661234809
ENSMUSG00000026087	Mrpl30	107734	mitochondrial ribosomal protein L30 [Source:MGI Symbol;Acc:MGI:1333820]	3.909134017	4.179296704	3.89584457	4.396810294	4.44241555	4.106705499	3.98098416	3.81043008	3.904886281	4.338901754	3.900635316	3.906131044	0.2837109	0.15800509	0.24401524	-0.030723045	0.854507463	0.909498469	-0.147858893	0.372880426	0.998574419	0.314433944	0.192600933	0.532506225	0.431569793	0.080878125	0.160378786	0.117135849	0.437280542	0.571628315
ENSMUSG00000058407	Txndc9	98258	thioredoxin domain containing 9 [Source:MGI Symbol;Acc:MGI:2138153]	5.537904764	5.497485749	5.38372466	6.112688073	6.133356847	6.048403719	5.488999438	5.320385695	5.601416056	5.762414819	5.746538276	5.846326356	0.642543918	0.000336232	0.001664573	0.321482288	0.013800966	0.044940691	0.012304906	0.912501111	0.998574419	0.32106163	0.058700693	0.327268346	0.630239012	0.001454028	0.007112763	0.309177382	0.007538441	0.024921649
ENSMUSG00000026083	Eif5b	226982	eukaryotic translation initiation factor 5B [Source:MGI Symbol;Acc:MGI:2441772]	5.781128104	5.886633913	5.83755579	6.577007178	6.699039194	6.505927454	5.985449124	6.020896067	5.901894519	6.564557609	6.300351533	6.368824394	0.744194982	9.70585E-05	0.000623223	0.544538984	0.000371479	0.002913015	0.121049275	0.290121314	0.998574419	0.199655998	0.217545164	0.561679834	0.623145706	0.001549994	0.007429238	0.423489709	0.000796761	0.004273296
ENSMUSG00000026082	Rev1	56210	REV1, DNA directed polymerase [Source:MGI Symbol;Acc:MGI:1929074]	4.543619599	4.33873358	4.530035947	4.557453166	4.493631136	4.663501784	4.484560158	4.410961589	4.555678231	4.568464432	4.367280101	4.357740974	0.131760925	0.366851483	0.474714456	-0.027471084	0.825645275	0.889954603	0.036839386	0.762443258	0.998574419	0.159232009	0.36497702	0.68974105	0.094921539	0.583286419	0.693920593	-0.06431047	0.562288971	0.682283277
ENSMUSG00000048814	Lonrf2	381338	LON peptidase N-terminal domain and ring finger 2 [Source:MGI Symbol;Acc:MGI:1920209]	-0.805760735	-0.897920519	-0.376437104	-0.862178535	-1.06701878	-0.646466323	-1.604964624	-1.488569287	-1.52903198	-1.655802681	-0.629394922	-1.406719467	-0.121586796	0.803401862	0.856296341	-0.389319651	0.373980778	0.525156235	-0.808221158	0.068811895	0.879005126	0.267732854	0.660075786	0.867453461	0.686634361	0.263350961	0.388648807	0.418901507	0.3002582	0.432948127
ENSMUSG00000026080	Chst10	98388	carbohydrate sulfotransferase 10 [Source:MGI Symbol;Acc:MGI:2138283]	2.329750531	2.424227835	2.670578201	1.635047117	1.65258141	1.523153717	2.254321921	2.05601688	2.311418735	1.954270086	2.212245155	1.551810433	-0.896859663	0.003633028	0.011454855	-0.559894958	0.024731442	0.07024289	-0.320323796	0.156048164	0.95593466	-0.336964705	0.290433422	0.630422873	-0.576535867	0.080508041	0.159825189	-0.239571162	0.247086891	0.374379331
ENSMUSG00000026078	Pdcl3		phosducin-like 3 [Source:MGI Symbol;Acc:MGI:1916083]	4.912484481	5.043853813	4.92783056	4.934370559	5.310280662	4.863881103	5.135418154	5.072401153	4.9792411	5.301499096	5.018366632	5.068131625	0.036789815	0.811349345	0.862414319	0.125929684	0.353165713	0.504141474	0.085980267	0.513842942	0.998574419	-0.089139869	0.629300329	0.852315386	-0.049190452	0.788791646	0.855716767	0.039949417	0.732351639	0.816382547
ENSMUSG00000103046	Gm37309		predicted gene, 37309 [Source:MGI Symbol;Acc:MGI:5610537]	1.992279319	1.754520342	1.99250927	2.269197021	2.762428559	2.527745543	1.85426028	1.683710224	1.692667255	2.108718082	2.081742341	1.843100789	0.611952307	0.013477183	0.033428661	0.14279139	0.456509617	0.602273419	-0.135025026	0.467546	0.998574419	0.469160917	0.095143525	0.400665066	0.746977333	0.013091255	0.038996502	0.277816416	0.123468045	0.223284951
ENSMUSG00000026077	Npas2	18143	neuronal PAS domain protein 2 [Source:MGI Symbol;Acc:MGI:109232]	-1.269393882	-0.495751073	-1.505473366	1.065726395	-1.142263819	0.425465786	-0.33643157	-1.143527339	-1.495868043	-2.272739703	-0.661605817	-3.438438747	1.199282266	0.207998694	0.30326916	-1.02765668	0.220571774	0.35932185	-0.132533368	0.865037002	0.998574419	2.226938946	0.069910645	0.353189383	1.331815634	0.250726149	0.375054575	-0.895123312	0.243255886	0.369955166
ENSMUSG00000073702	Rpl31	114641	ribosomal protein L31 [Source:MGI Symbol;Acc:MGI:2149632]	4.68269216	4.954582665	4.897644355	5.185876885	5.196019953	4.980004408	4.787997767	4.991125275	4.877053551	4.699368109	4.795204369	4.928319203	0.23774568	0.118887068	0.194799614	-0.079525989	0.528756098	0.667724533	-0.001702104	0.988922865	0.998574419	0.317271669	0.085472359	0.382169263	0.239447785	0.181648829	0.295928705	-0.077823885	0.483306919	0.613769065
ENSMUSG00000003134	Tbc1d8	54610	TBC1 domain family, member 8 [Source:MGI Symbol;Acc:MGI:1927225]	5.902600836	5.828872759	5.83492595	6.317025792	6.461029048	6.351445265	6.001092057	5.903247843	5.955283239	5.438835163	5.100173358	5.20208449	0.52148937	0.002487424	0.008452144	-0.624919641	0.000181846	0.00170307	0.110932694	0.355689284	0.998574419	1.146409011	1.2561E-05	0.005135681	0.410556676	0.025956446	0.066782394	-0.735852335	9.85627E-06	0.000141803
ENSMUSG00000003135	Cnot11	52846	CCR4-NOT transcription complex, subunit 11 [Source:MGI Symbol;Acc:MGI:106580]	5.085358835	4.941368527	4.810129378	4.798941316	4.857821478	4.880033058	5.07054095	4.948115143	5.131540249	4.591123995	4.891162185	4.956142543	-0.073722813	0.637487997	0.720472903	-0.074865918	0.581193622	0.710814962	0.132903843	0.324345159	0.998574419	0.001143105	0.995102965	0.99821696	-0.206626656	0.27818218	0.404660012	-0.207769761	0.098184202	0.187322458
ENSMUSG00000085894	Gm15832		predicted gene 15832 [Source:MGI Symbol;Acc:MGI:3834078]	3.731421979	3.660599872	3.27104994	4.950786792	5.384785172	5.072999173	3.982338999	3.761604404	3.666652557	4.554280486	4.485538091	4.595832178	1.577129409	2.42245E-06	3.82652E-05	1.011879763	4.91426E-05	0.000642839	0.275893919	0.111232269	0.938328105	0.565249646	0.029359105	0.240747397	1.30123549	9.45628E-05	0.000880099	0.735985843	0.000290337	0.001937894
ENSMUSG00000077704	Snord89		small nucleolar RNA, C/D box 89 [Source:MGI Symbol;Acc:MGI:3819562]	-1.950595484	-1.248597478	-4.110333894	0.846122293	1.331401119	0.535210113	0.438162757	-0.146241961	-2.025337822	0.785809065	-1.422648822	-0.074480938	3.11410124	0.015454558	0.037332589	1.749633181	0.097969661	0.199267683	1.782706426	0.080829282	0.894783402	1.364468059	0.340169736	0.671385204	1.331394814	0.344737607	0.475232716	-0.033073245	0.97114866	0.981589317
ENSMUSG00000048234	Rnf149	67702	ring finger protein 149 [Source:MGI Symbol;Acc:MGI:2677438]	5.686881282	5.571602703	5.629600495	7.044985494	6.960643738	7.076798417	5.634198125	5.58011569	5.726929245	6.503184838	6.368522888	6.484824756	1.414510362	4.73121E-08	2.18603E-06	0.822516019	3.0451E-06	7.72524E-05	0.032369415	0.749555932	0.998574419	0.591994343	0.001097892	0.047849831	1.382140947	3.6216E-07	1.60924E-05	0.790146603	9.13497E-07	2.32084E-05
ENSMUSG00000050967	Creg2	263764	cellular repressor of E1A-stimulated genes 2 [Source:MGI Symbol;Acc:MGI:1928333]	-0.592631218	-0.427577526	-1.67511533	0.86565867	-0.362529612	0.125224337	-0.481311095	-1.25194355	-0.554743291	0.189972809	-0.042447529	-0.280907671	1.149494915	0.058778022	0.110156317	0.772156614	0.13858421	0.256873906	-0.057886315	0.903234769	0.998574419	0.377338302	0.592508967	0.833276944	1.207381231	0.099167037	0.186654243	0.830042929	0.088591716	0.172886109
ENSMUSG00000026074	Map4k4	26921	mitogen-activated protein kinase kinase kinase kinase 4 [Source:MGI Symbol;Acc:MGI:1349394]	8.001284558	7.931464674	7.921307707	7.77139671	7.842076	7.917176456	8.084017606	8.056300063	7.934877127	8.004728801	8.01279831	7.89570563	-0.112636313	0.370100256	0.477944219	0.037776487	0.719510292	0.816067154	0.086449305	0.406425943	0.998574419	-0.1504128	0.309404033	0.646742429	-0.199085617	0.183930078	0.29883326	-0.048672817	0.586325815	0.701528685
ENSMUSG00000026073	Il1r2	16178	interleukin 1 receptor, type II [Source:MGI Symbol;Acc:MGI:96546]	-1.53836024	-0.78625104	-1.207861401	-0.614371422	0.367899251	-0.754648433	-1.272036516	-0.752312827	-1.975106316	0.902968907	-0.83453997	0.44445258	0.581896626	0.386159261	0.493822081	0.960527745	0.118459899	0.229088492	-0.176292129	0.7531308	0.998574419	-0.378631119	0.646464666	0.860981762	0.758188755	0.357849648	0.488487374	1.136819874	0.051063378	0.113446511
ENSMUSG00000026072	Il1r1	16177	interleukin 1 receptor, type I [Source:MGI Symbol;Acc:MGI:96545]	1.504302075	1.765631724	1.92503771	1.458485896	1.885398526	1.308602778	1.548829438	1.696162629	1.770079935	1.196282097	1.634859259	1.623910269	-0.273359489	0.273170388	0.377533889	-0.253508675	0.24936317	0.393886917	-0.114482303	0.583774775	0.998574419	-0.019850813	0.946985385	0.983400671	-0.158877186	0.593961135	0.702578935	-0.139026372	0.479069357	0.610017989
ENSMUSG00000070942	Il1rl2	107527	interleukin 1 receptor-like 2 [Source:MGI Symbol;Acc:MGI:1913107]	6.585049248	6.726936459	6.618002717	5.699541444	5.51025545	5.510869215	6.686641979	6.61032605	6.755706665	6.154502885	6.179969689	6.078806324	-1.057606155	1.48848E-06	2.65674E-05	-0.512055018	0.00033041	0.002674467	0.030177326	0.771020581	0.998574419	-0.545551137	0.00236628	0.071845489	-1.087783481	5.73839E-06	0.000113996	-0.542232344	4.83645E-05	0.00047877
ENSMUSG00000103230	Gm17970		predicted gene, 17970 [Source:MGI Symbol;Acc:MGI:5010155]	2.053043411	1.165913205	2.089122576	-0.184036625	0.245257915	0.880046673	1.900711061	2.500475727	1.790257657	0.125365466	0.407701452	0.78085429	-1.297656273	0.011033209	0.028421222	-1.101889131	0.013833869	0.045031151	0.588743522	0.139117692	0.953122385	-0.195767142	0.720545932	0.895509747	-1.886399795	0.003928086	0.015251697	-1.690632653	0.000416403	0.002573207
ENSMUSG00000026069	Il1rl1	17082	interleukin 1 receptor-like 1 [Source:MGI Symbol;Acc:MGI:98427]	4.285894218	4.614562189	4.465918735	3.535501927	3.431209363	3.245591086	4.123506283	4.187494606	4.209497695	3.551235531	3.721635815	3.670812542	-1.094718683	8.21443E-06	9.50743E-05	-0.849634031	2.52568E-05	0.000385117	-0.340190198	0.018936338	0.675425465	-0.245084652	0.19620025	0.535987722	-0.754528486	0.001143769	0.005919521	-0.509443833	0.000794183	0.004263366
ENSMUSG00000026068	Il18rap	16174	interleukin 18 receptor accessory protein [Source:MGI Symbol;Acc:MGI:1338888]	1.273569163	1.196197235	1.099208122	4.72109097	4.930283588	4.773388712	1.289277572	1.494643771	1.345074629	4.657885322	3.857041627	4.744074695	3.620736362	2.58358E-08	1.4453E-06	3.15258181	2.66884E-08	2.13277E-06	0.224353459	0.373076397	0.998574419	0.468154552	0.204550863	0.54521054	3.396382903	4.257E-07	1.79478E-05	2.928228351	1.82506E-08	1.15836E-06
ENSMUSG00000103270	Gm37915		predicted gene, 37915 [Source:MGI Symbol;Acc:MGI:5611143]	1.419035347	1.397200501	1.052492976	-0.643234475	-0.235498722	-0.389887278	1.312161104	1.299959782	0.678030338	0.071785291	0.350319213	0.398260675	-1.736751583	9.92739E-05	0.000633515	-0.973073272	0.003732012	0.016525548	-0.135585607	0.614254301	0.998574419	-0.763678311	0.067243068	0.346905908	-1.601165975	0.001091022	0.005695148	-0.837487664	0.005776703	0.020243216
ENSMUSG00000041945	Mfsd9	211798	major facilitator superfamily domain containing 9 [Source:MGI Symbol;Acc:MGI:2443548]	2.282158751	2.363249534	2.197115176	0.605329363	0.194820644	0.589253371	2.463301405	2.268562397	2.059267409	1.444556393	1.276471939	0.750664098	-1.800418566	1.68418E-05	0.000163228	-1.157213071	0.000293877	0.002451066	-0.033042933	0.884948413	0.998574419	-0.643205495	0.068550939	0.349635644	-1.767375633	0.000126115	0.001099819	-1.124170138	0.000164195	0.001241596
ENSMUSG00000060679	Mrps9	69527	mitochondrial ribosomal protein S9 [Source:MGI Symbol;Acc:MGI:1916777]	4.581546716	4.684621758	4.392195598	4.564845272	4.625413265	4.423816046	4.741338173	4.620670117	4.792424038	4.379843752	4.601243204	4.660304814	-0.018533745	0.907270447	0.934101765	0.007851835	0.954639659	0.973014079	0.152615772	0.270457359	0.998574419	-0.026385581	0.890246237	0.963066356	-0.171149518	0.376729047	0.507059107	-0.144763937	0.248366965	0.375842624
ENSMUSG00000070939	Tgfbrap1	73122	transforming growth factor, beta receptor associated protein 1 [Source:MGI Symbol;Acc:MGI:2447427]	7.342068342	7.282865781	7.295481753	6.763161362	6.510507914	6.78701464	7.300680235	7.325678803	7.373714118	7.106719488	7.034582716	7.133095851	-0.599367787	0.000280181	0.001441202	-0.216750502	0.05248193	0.123767246	0.032569546	0.746791264	0.998574419	-0.382617285	0.017422271	0.189619792	-0.631937332	0.000643966	0.003773856	-0.249320048	0.012753072	0.037950535
ENSMUSG00000010290	AI597479	98404	expressed sequence AI597479 [Source:MGI Symbol;Acc:MGI:2138299]	4.562155309	4.535533944	4.5583203	4.260113268	4.23085697	4.239836767	4.30235691	4.391673989	4.487578661	3.950174765	4.1399902	4.326981936	-0.301492448	0.059244426	0.110805985	-0.395343539	0.008442886	0.030750856	-0.155030374	0.230343954	0.991437869	0.093851091	0.600456463	0.83661924	-0.146462074	0.415361276	0.544960193	-0.240313165	0.051958339	0.11487419
ENSMUSG00000094497	Gm8210		predicted pseudogene 8210 [Source:MGI Symbol;Acc:MGI:3643593]	-0.514664647	0.059491949	-0.027441836	-0.125944224	0.070605828	-0.153502324	-0.356882369	0.250149674	-0.748719507	-0.567215464	-0.703001804	-0.23783764	-0.062370317	0.885314473	0.917262971	-0.493154951	0.212342607	0.349059876	-0.106384083	0.771710501	0.998574419	0.430784634	0.430412208	0.735154359	0.044013766	0.933910011	0.956487935	-0.386770868	0.284024744	0.415531249
ENSMUSG00000026051	Ecrg4	78896	ECRG4 augurin precursor [Source:MGI Symbol;Acc:MGI:1926146]	-2.306259563	-0.534064556	-1.563339477	2.186142583	-0.825701933	0.447915965	0.530079543	0.122472607	0.36402952	-0.937150604	0.047229289	-2.238580878	1.873345904	0.046400616	0.09077097	0.109840803	0.88539085	0.929744223	1.315324856	0.090397109	0.904757225	1.763505101	0.119377259	0.439809639	0.558021048	0.599856423	0.707695327	-1.205484053	0.104555002	0.196428883
ENSMUSG00000057363	Uxs1	67883	UDP-glucuronate decarboxylase 1 [Source:MGI Symbol;Acc:MGI:1915133]	4.305904289	4.456622717	4.601058407	5.452028681	5.304193781	5.357301267	4.390122816	4.59037446	4.438383175	5.19899237	5.156253297	5.130237858	0.894824958	2.24889E-05	0.000201723	0.668379596	9.01815E-05	0.001020915	-0.011216441	0.923085897	0.998574419	0.226445362	0.183981862	0.522459684	0.906041399	0.000104706	0.000952818	0.679596037	2.31298E-05	0.000268235
ENSMUSG00000090243	Gm16103		predicted gene 16103 [Source:MGI Symbol;Acc:MGI:3802086]	-0.049306179	0.047393041	0.121357976	-0.30257875	-0.462028628	-0.324094458	0.245920909	0.345639199	0.141712096	0.657277736	0.067311964	0.155259105	-0.411535631	0.210987909	0.306740784	0.157280156	0.579430071	0.709250162	0.212080742	0.438143095	0.998574419	-0.568815787	0.169241427	0.504880895	-0.623616373	0.129328307	0.229589847	-0.054800586	0.833309656	0.889629407
ENSMUSG00000100701	Gm19587		predicted gene, 19587 [Source:MGI Symbol;Acc:MGI:5011772]	3.759123768	3.53866443	3.637494611	3.736504388	3.497377645	3.872308239	3.63852079	3.604475532	3.6952735	3.804079914	3.8241415	3.793437285	0.111892649	0.449671864	0.555252215	0.205848866	0.124672284	0.238039034	0.036700331	0.767374778	0.998574419	-0.093956218	0.598221647	0.835709935	0.075192318	0.670477377	0.764340732	0.169148536	0.154223588	0.264140761
ENSMUSG00000041763	Tpp2	22019	tripeptidyl peptidase II [Source:MGI Symbol;Acc:MGI:102724]	6.531088791	6.409036074	6.36176013	7.975595969	7.89976189	8.12047552	6.548527	6.511414946	6.478849322	7.887899305	7.728659103	7.811217948	1.578275867	2.09894E-08	1.25515E-06	1.384255409	1.4635E-08	1.34009E-06	0.101440774	0.338814286	0.998574419	0.194020458	0.201204562	0.541277436	1.476835092	2.44678E-07	1.21174E-05	1.282814635	5.24435E-09	4.51965E-07
ENSMUSG00000026049	Tex30	75623	testis expressed 30 [Source:MGI Symbol;Acc:MGI:1922873]	1.88810602	2.299120108	1.888589228	2.090661474	2.143095878	1.834587805	2.210532253	2.17679164	1.828868987	2.356545837	1.536202014	1.684030055	-0.08279409	0.779404744	0.836653731	-0.340924107	0.203427219	0.338067526	-0.014629208	0.953519571	0.998574419	0.258130017	0.479631917	0.76595592	-0.068164882	0.849194361	0.899216169	-0.326294899	0.17964646	0.295643958
ENSMUSG00000101104	Gm29247		predicted gene 29247 [Source:MGI Symbol;Acc:MGI:5579953]	1.223136465	1.730957605	1.229444534	1.056088056	0.933232496	0.758632623	1.50590634	1.511833244	1.059190189	1.57112044	0.891262435	1.006625508	-0.57667171	0.085056059	0.148379696	-0.4341314	0.136014322	0.253044212	-0.111089498	0.681256328	0.998574419	-0.14254031	0.713671624	0.891514719	-0.465582213	0.239889157	0.362982293	-0.323041902	0.218491589	0.342606192
ENSMUSG00000026047	Poglut2	72050	protein O-glucosyltransferase 2 [Source:MGI Symbol;Acc:MGI:1919300]	3.960288623	4.27114759	4.055836756	3.408929831	3.704691723	3.307745727	4.109975096	4.174761372	3.78942808	3.944532585	3.72078232	3.721825729	-0.694573517	0.00271774	0.009092406	-0.375999529	0.037571099	0.095727556	-0.106458787	0.509682059	0.998574419	-0.318573988	0.179921185	0.517710748	-0.58811473	0.021331054	0.057070824	-0.269540742	0.084397263	0.166849014
ENSMUSG00000041684	Bivm	246229	basic, immunoglobulin-like variable motif containing [Source:MGI Symbol;Acc:MGI:2179809]	3.95314489	4.196423628	4.320652592	3.088213838	2.372996049	2.755448738	4.111559626	4.172487965	4.421523012	3.388341481	3.597000845	3.257443627	-1.410680774	1.80846E-05	0.000172329	-0.769099643	0.001077356	0.006471131	0.016283491	0.927477256	0.998574419	-0.641581131	0.024890964	0.222651619	-1.426964264	9.26469E-05	0.000868244	-0.785383133	0.000366279	0.002330082
ENSMUSG00000026048	Ercc5	22592	excision repair cross-complementing rodent repair deficiency, complementation group 5 [Source:MGI Symbol;Acc:MGI:103582]	5.513177872	5.660371971	5.439358139	4.675407741	4.642719535	4.617738931	5.692781649	5.790349094	5.603982041	5.188369178	5.164874359	5.294925794	-0.897932175	1.67268E-05	0.000162562	-0.338912289	0.010800336	0.037202332	0.149259687	0.201498708	0.975908758	-0.559019886	0.003606535	0.087717727	-1.047191862	1.98214E-05	0.000276795	-0.488171976	0.000313648	0.002065257
ENSMUSG00000025995	Wdr75	73674	WD repeat domain 75 [Source:MGI Symbol;Acc:MGI:1920924]	4.640412565	4.779638436	4.741377574	6.026478849	6.019635611	5.895844522	4.827183665	4.826396432	4.840115706	5.633656075	5.627262899	5.56398651	1.245353139	1.02226E-07	3.83596E-06	0.867275433	1.05108E-06	3.50646E-05	0.088401157	0.36715901	0.998574419	0.378077707	0.01456383	0.172277945	1.156951982	1.46747E-06	4.43654E-05	0.778874275	7.72769E-07	2.03995E-05
ENSMUSG00000084817	Gm5526		predicted pseudogene 5526 [Source:MGI Symbol;Acc:MGI:3643066]	3.880614076	4.092925248	4.129229089	4.495459217	4.609289427	4.445980721	4.039342457	4.215372298	3.959393898	4.076971443	4.392578628	4.251083251	0.432947808	0.017761657	0.041741436	0.195689194	0.179207959	0.309981811	0.008895207	0.948072451	0.998574419	0.237258614	0.236627039	0.58005298	0.424052601	0.044873518	0.102046478	0.186793987	0.150914849	0.260044492
ENSMUSG00000098549	Gm5269		predicted gene 5269 [Source:MGI Symbol;Acc:MGI:3646793]	0.127767113	0.075772113	-0.049835472	1.538990042	1.871153195	1.792055663	-0.031107643	0.187029363	-0.373616783	0.940555578	0.937646995	1.34408449	1.670918094	0.000133762	0.00080016	1.037962533	0.002321268	0.011531568	-0.039451462	0.881782096	0.998574419	0.632955561	0.120353993	0.440797714	1.710369556	0.000629637	0.003712705	1.077413995	0.000979707	0.005040747
ENSMUSG00000025993	Slc40a1	53945	solute carrier family 40 (iron-regulated transporter), member 1 [Source:MGI Symbol;Acc:MGI:1315204]	7.980095766	7.90194098	7.934206544	6.96239622	6.472886295	6.963582826	7.955351128	7.937799252	8.098330105	7.411751277	7.43010136	7.428784194	-1.101374452	5.08017E-06	6.61099E-05	-0.50555032	0.001246686	0.007238436	0.067169503	0.579771445	0.998574419	-0.595824132	0.003766554	0.089019843	-1.168543955	1.32029E-05	0.00020668	-0.572719823	0.000113871	0.000928553
ENSMUSG00000070896	Rpl23a-ps1		ribosomal protein 23A, pseudogene 1 [Source:MGI Symbol;Acc:MGI:3646201]	0.091149644	0.273990235	0.186410066	0.678632996	0.786234194	0.693492932	0.400914949	0.60031182	0.224352817	0.349489309	0.439958445	0.597859929	0.482711328	0.105202133	0.176400448	0.247692113	0.331799084	0.482095843	0.235423129	0.336883494	0.998574419	0.235019215	0.507149804	0.783222128	0.247288199	0.479807987	0.605737772	0.012268985	0.957604314	0.973280733
ENSMUSG00000090682	Gm3852		predicted gene 3852 [Source:MGI Symbol;Acc:MGI:3782024]	-0.796071409	-0.125049732	-0.156900722	-0.581727141	-0.512376182	-0.869234096	0.26431558	0.307761282	-0.039657077	-0.771693528	-0.26379616	-0.990145304	-0.463820709	0.258665907	0.361150359	-0.414692703	0.253770574	0.398161927	0.414491314	0.234618069	0.991437869	-0.049128006	0.921447837	0.974493168	-0.878312023	0.09230203	0.176709898	-0.829184018	0.023085789	0.060595887
ENSMUSG00000101262	Gm8326		predicted gene 8326 [Source:MGI Symbol;Acc:MGI:3644839]	3.80947111	3.817640017	4.120363521	5.143417538	4.88960597	5.099402887	3.887171158	4.035282967	4.086902904	4.719533338	4.763953179	4.683361098	1.132142004	8.43762E-06	9.68405E-05	0.797052565	6.37869E-05	0.000784222	0.073806326	0.581330694	0.998574419	0.335089439	0.095168312	0.400665066	1.058335678	9.08535E-05	0.000854159	0.723246239	5.07914E-05	0.000496919
ENSMUSG00000025986	Slc39a10	227059	solute carrier family 39 (zinc transporter), member 10 [Source:MGI Symbol;Acc:MGI:1914515]	5.627768377	5.369805836	5.553312781	6.066725622	5.223343116	6.113440804	5.356268536	5.30401681	5.641056103	5.884414948	5.711792677	5.740796037	0.363334635	0.108734926	0.181252368	0.278149903	0.148543064	0.270261369	-0.055542145	0.759004366	0.998574419	0.085184732	0.737334015	0.902138356	0.41887678	0.116818529	0.212497317	0.333692048	0.05327874	0.117277266
ENSMUSG00000100213	Gm28151		predicted gene 28151 [Source:MGI Symbol;Acc:MGI:5578857]	2.356219904	2.011762689	1.553393913	-1.466660085	-1.20516246	-1.064531186	2.136691361	2.043466351	1.675009255	-0.550116942	0.862336898	0.782122965	-3.151848467	5.58483E-06	7.10984E-05	-1.338642741	0.003167884	0.014579731	0.082811776	0.818469664	0.998574419	-1.813205726	0.003886019	0.090251132	-3.234660243	3.28114E-05	0.000402271	-1.421454517	0.001133074	0.005643221
ENSMUSG00000100160	Gm28527		predicted gene 28527 [Source:MGI Symbol;Acc:MGI:5579233]	0.343801883	-0.065364847	0.421523025	-0.126581013	-0.497923011	0.333596526	-0.931846832	-0.28268493	-0.536302704	-1.149033502	-0.130833947	0.27170171	-0.18945106	0.69466435	0.767961638	-0.337894032	0.433305808	0.580813465	-0.623885547	0.143831127	0.953122385	0.148442972	0.804864195	0.930920127	0.434434487	0.467154923	0.59390055	0.285991515	0.470757962	0.602222836
ENSMUSG00000081185	Gm4852		predicted pseudogene 4852 [Source:MGI Symbol;Acc:MGI:3643039]	1.760800814	1.831467211	2.071883906	2.627095595	2.692225956	2.516840723	1.732515733	1.784759596	1.993612536	2.154395961	2.20097466	2.159832145	0.699975051	0.003404424	0.010870774	0.268673422	0.137350236	0.254962992	-0.080533853	0.631570852	0.998574419	0.431301629	0.092030317	0.395296282	0.780508904	0.005853948	0.020749649	0.349207275	0.040718917	0.095163714
ENSMUSG00000100033	Gm8337		predicted gene 8337 [Source:MGI Symbol;Acc:MGI:3644012]	4.393940707	4.372652544	4.810873	5.770682959	5.401518784	5.711476316	4.40838065	4.605413135	4.670350941	5.396822815	5.311698861	5.25006518	1.107629822	5.47738E-05	0.000400407	0.766504951	0.000390098	0.003026754	0.013677674	0.930977219	0.998574419	0.341124871	0.143494657	0.473405811	1.093952148	0.000290427	0.002073083	0.752827278	0.000148063	0.001142208
ENSMUSG00000026109	Tmeff2	56363	transmembrane protein with EGF-like and two follistatin-like domains 2 [Source:MGI Symbol;Acc:MGI:1861735]	-1.1194665	-0.432974255	-1.733532512	0.228972848	0.03003167	-0.649178774	-0.118602779	-0.342193418	-0.05193456	-0.700965089	-0.926587929	-0.195975739	0.794430121	0.159325169	0.245580905	0.286717008	0.551634581	0.685973092	0.699416195	0.144625094	0.953122385	0.507713114	0.456601093	0.752146725	0.095013926	0.886183015	0.924512782	-0.412699187	0.357083134	0.492769119
ENSMUSG00000026107	Nabp1	109019	nucleic acid binding protein 1 [Source:MGI Symbol;Acc:MGI:1923258]	4.227093837	3.981433666	4.157353644	5.965779272	5.976129411	6.062720243	4.255625699	4.102331193	4.375166926	5.716205204	5.535448925	5.558761042	1.909947938	1.52352E-08	1.00516E-06	1.500502222	4.56833E-08	3.14964E-06	0.149555804	0.244562014	0.991437869	0.409445715	0.035097218	0.261265838	1.760392134	2.69861E-07	1.28575E-05	1.350946418	3.46181E-08	1.82769E-06
ENSMUSG00000018417	Myo1b	17912	myosin IB [Source:MGI Symbol;Acc:MGI:107752]	6.260505485	6.129553397	6.176414577	6.210587768	5.779347273	6.251736953	6.377914024	6.315086483	6.506896633	6.521419867	6.515141005	6.503156757	-0.069667432	0.623151112	0.709158742	0.34083105	0.013465329	0.04405172	0.229036399	0.070790733	0.879005126	-0.410498482	0.026345658	0.228830781	-0.298703831	0.089835999	0.173446816	0.111794651	0.287558275	0.419548716
ENSMUSG00000072324	Gm8420		predicted gene 8420 [Source:MGI Symbol;Acc:MGI:3645594]	0.690927774	0.889262255	0.806767248	1.201608807	1.42708334	1.118367053	0.981375481	1.014248391	0.937133704	0.798420282	1.053328887	1.018388599	0.388952968	0.116118223	0.191024093	0.149103649	0.478519211	0.62155775	0.145762939	0.474743748	0.998574419	0.239849319	0.415960477	0.725233397	0.243190029	0.405653425	0.535701409	0.00334071	0.986066586	0.991083733
ENSMUSG00000101628	Gm28177		predicted gene 28177 [Source:MGI Symbol;Acc:MGI:5578883]	5.086441096	4.721218666	4.848770615	5.545975891	5.514694607	5.875383539	4.848610571	4.792060727	4.831848519	4.872939684	5.140352039	5.095356228	0.80488354	0.00020645	0.001135536	0.23339901	0.104591635	0.209195169	-0.003869076	0.976799004	0.998574419	0.57148453	0.008935847	0.13554886	0.808752616	0.000834746	0.004614991	0.237268086	0.064258894	0.135723602
ENSMUSG00000078291	Gm3940		predicted gene 3940 [Source:MGI Symbol;Acc:MGI:3782114]	1.04270169	1.262282491	1.222197928	1.544877234	1.587787681	1.386085905	1.32280091	1.400299188	1.367191261	1.50507055	1.328675897	1.43262207	0.278685313	0.200890691	0.294936053	0.175030892	0.354597303	0.505625116	0.147410207	0.420208567	0.998574419	0.10365442	0.690139838	0.882040454	0.131275106	0.611781579	0.718389791	0.027620685	0.870675568	0.91501866
ENSMUSG00000026104	Stat1	20846	signal transducer and activator of transcription 1 [Source:MGI Symbol;Acc:MGI:103063]	6.199506379	6.083887222	6.10465257	6.895457385	6.899640085	7.044428769	6.069205095	6.102247071	6.041809354	6.102549431	6.216303365	6.252004953	0.821845903	1.09684E-05	0.000117942	0.081485263	0.420681903	0.569073476	-0.043333378	0.659348369	0.998574419	0.74036064	0.000133882	0.015485339	0.865179281	3.14609E-05	0.000390063	0.124818641	0.160451232	0.272151323
ENSMUSG00000026103	Gls	14660	glutaminase [Source:MGI Symbol;Acc:MGI:95752]	7.052740162	6.676210336	6.591285878	7.601065637	7.656830915	7.979492375	7.074846756	6.751483676	6.901042209	7.689083134	7.457474714	7.446796165	0.998458113	0.000153969	0.000893963	0.807904333	0.000234648	0.002058558	0.209971291	0.195525343	0.970762567	0.19055378	0.394735986	0.712437468	0.788486822	0.003220238	0.013074217	0.597933042	0.000708829	0.003911158
ENSMUSG00000002881	Nab1	17936	Ngfi-A binding protein 1 [Source:MGI Symbol;Acc:MGI:107564]	4.406094388	4.478025936	4.175027157	6.804900856	6.519366548	6.697890219	4.474272065	4.50511037	4.540756767	5.749734411	5.576427456	5.907815521	2.351214911	5.40835E-09	5.11205E-07	1.372773932	4.27544E-07	1.75623E-05	0.159155096	0.26867553	0.998574419	0.97844098	0.000273259	0.023321214	2.192059815	8.44854E-08	6.25636E-06	1.213618836	3.75778E-07	1.17554E-05
ENSMUSG00000101501	Rps27a-ps1		ribosomal protein S27A, pseudogene 1 [Source:MGI Symbol;Acc:MGI:3781839]	0.193653304	0.629544457	0.670577453	1.16644979	1.318582858	0.969590931	0.778086813	0.878420524	0.676839168	1.106237702	0.98838246	0.815707276	0.535680236	0.057406518	0.108035109	0.352434613	0.145912893	0.266496423	0.203697748	0.370923389	0.998574419	0.183245622	0.573691877	0.822413315	0.331982487	0.31057187	0.439096426	0.148736865	0.489676126	0.619396789
ENSMUSG00000043015	Nemp2	227094	nuclear envelope integral membrane protein 2 [Source:MGI Symbol;Acc:MGI:2444113]	5.191191176	5.087329721	4.908244599	5.166569587	5.085293146	5.237711242	5.012174742	4.819848719	4.960629211	5.186690343	5.403865816	5.27628055	0.132316173	0.367910618	0.475640604	0.278373037	0.041826591	0.103556303	-0.104890491	0.398622129	0.998574419	-0.146056864	0.40349573	0.718088915	0.237206664	0.1841135	0.298974433	0.383263528	0.003722142	0.014455888
ENSMUSG00000041439	Mfsd6	98682	major facilitator superfamily domain containing 6 [Source:MGI Symbol;Acc:MGI:1922925]	-0.256481401	0.176634287	-0.985655645	2.08160507	1.146292508	1.745439417	-0.09259403	0.094765024	-0.711636831	1.370870047	0.93606835	1.659032092	1.979410561	0.001500489	0.005615175	1.520183791	0.004145461	0.017867456	0.102395401	0.809104129	0.998574419	0.45922677	0.461808358	0.755485076	1.87701516	0.008377351	0.027396243	1.41778839	0.003860423	0.014828512
ENSMUSG00000026102	Inpp1	16329	inositol polyphosphate-1-phosphatase [Source:MGI Symbol;Acc:MGI:104848]	4.197552324	3.763187041	3.818606477	4.386302571	4.549043879	4.725190614	4.017320124	3.886656053	3.927606469	4.479559951	4.107652441	4.360739374	0.688667626	0.002261623	0.00781939	0.432325304	0.016475582	0.051266763	0.09524384	0.540818535	0.998574419	0.256342322	0.257496414	0.599846886	0.593423786	0.016997417	0.047963715	0.337081464	0.030908041	0.076254544
ENSMUSG00000041426	Hibch	227095	3-hydroxyisobutyryl-Coenzyme A hydrolase [Source:MGI Symbol;Acc:MGI:1923792]	3.382926773	3.47549766	3.789296768	3.573250082	3.203480092	3.212943104	3.386765565	3.291176382	4.035820452	3.219445964	3.643892228	3.334849839	-0.212522877	0.445671265	0.551280272	-0.131374742	0.586208302	0.71476064	-0.046509864	0.841907289	0.998574419	-0.081148135	0.808302533	0.932342661	-0.166013014	0.618487948	0.723799282	-0.084864879	0.692942552	0.786533863
ENSMUSG00000026098	Pms1	227099	PMS1 homolog 1, mismatch repair system component [Source:MGI Symbol;Acc:MGI:1202302]	2.843849337	2.497075527	2.329412759	2.452391358	2.630342367	2.564876415	2.70123858	2.198971564	2.592216955	2.797086545	2.373616694	2.297597379	0.054547154	0.827580404	0.874447974	-0.034306712	0.875420751	0.923538687	-0.031728376	0.881147294	0.998574419	0.088853866	0.771428475	0.916631794	0.08627553	0.776043743	0.846956673	-0.002578336	0.989542451	0.992987776
ENSMUSG00000026097	Ormdl1	227102	ORM1-like 1 (S. cerevisiae) [Source:MGI Symbol;Acc:MGI:2181669]	4.578154386	4.569427985	4.496639233	4.572029924	4.417988524	4.587719327	4.677290648	4.511337148	4.556894861	4.582297859	4.786696873	4.408913928	-0.00690201	0.964908561	0.975506464	0.077969248	0.569468964	0.700961553	0.03453128	0.795495355	0.998574419	-0.084871258	0.653863548	0.864757757	-0.04143329	0.825501491	0.883518761	0.043437968	0.718387246	0.806376531
ENSMUSG00000100679	Gm28778		predicted gene 28778 [Source:MGI Symbol;Acc:MGI:5579484]	2.174604407	2.042092822	2.204791635	2.32581297	1.272888073	2.251369337	2.066498305	2.053138214	2.423124357	1.876485074	2.508633938	2.036998687	-0.085086565	0.777005166	0.834689467	0.099400355	0.705992094	0.805924745	0.042981774	0.866078245	0.998574419	-0.18448692	0.616764345	0.846077867	-0.128068338	0.72534528	0.808335153	0.056418581	0.811974435	0.875035095
ENSMUSG00000026096	Osgepl1	72085	O-sialoglycoprotein endopeptidase-like 1 [Source:MGI Symbol;Acc:MGI:1919335]	3.368108778	3.355109042	3.424458345	3.739852547	3.676218901	3.669705324	3.140379357	3.121538258	3.342035801	3.607229749	3.800219631	3.77601722	0.319500701	0.052341536	0.100143275	0.365255103	0.015322752	0.048652575	-0.192205944	0.151992622	0.95593466	-0.045754402	0.803894915	0.930616745	0.511706645	0.01429697	0.041843888	0.557461047	0.000412866	0.002555842
ENSMUSG00000099913	Gm28551		predicted gene 28551 [Source:MGI Symbol;Acc:MGI:5579257]	3.993165916	3.998600938	3.85577296	3.850522716	3.794110687	3.787348158	3.835385371	3.769375744	3.879454497	3.710146363	3.678474843	3.772995765	-0.128645729	0.352925969	0.46197539	-0.229483576	0.071078101	0.156159422	-0.124342284	0.291905296	0.998574419	0.100837847	0.543420906	0.806234847	-0.004303444	0.979011351	0.986004552	-0.105141291	0.328792191	0.464184976
ENSMUSG00000026095	Asnsd1	70396	asparagine synthetase domain containing 1 [Source:MGI Symbol;Acc:MGI:1917646]	4.241557254	4.276280193	4.103473681	4.179990338	4.084603485	4.073423874	4.303449492	4.240319044	4.382260098	4.107282617	4.034293589	4.176985883	-0.083847327	0.545177677	0.642087078	-0.11053301	0.36378289	0.515239425	0.094650558	0.423179987	0.998574419	0.026685683	0.872350783	0.956457693	-0.178497886	0.291249358	0.418337824	-0.205183569	0.071785054	0.147694913
ENSMUSG00000117809	Gm50478	110599589	predicted gene, 50478 [Source:MGI Symbol;Acc:MGI:6324750]	0.656142388	0.354380283	0.476653243	0.432065505	-0.076995033	0.506060649	0.50896418	0.459315436	0.68709384	0.542886729	0.366779708	0.345729969	-0.091250932	0.750011152	0.812392709	-0.027817962	0.912826934	0.94732659	0.102714951	0.675116695	0.998574419	-0.063432969	0.858874774	0.950972836	-0.193965882	0.58370758	0.694280696	-0.130532913	0.580157081	0.696798855
ENSMUSG00000026094	Stk17b	98267	serine/threonine kinase 17b (apoptosis-inducing) [Source:MGI Symbol;Acc:MGI:2138162]	6.100078804	5.809052998	5.818132455	7.235784724	7.242388412	7.420634806	5.973870278	5.740114272	5.983173401	7.289305911	6.920908818	7.099192787	1.418214437	2.19769E-06	3.5942E-05	1.207454855	2.21241E-06	6.08482E-05	0.041018427	0.775939486	0.998574419	0.210759582	0.307902665	0.64539378	1.37719601	1.46378E-05	0.000222374	1.166436428	5.80376E-07	1.63519E-05
ENSMUSG00000042807	Hecw2	329152	HECT, C2 and WW domain containing E3 ubiquitin protein ligase 2 [Source:MGI Symbol;Acc:MGI:2685817]	-1.034598276	0.172261796	-1.775135383	-0.724320789	-0.639740979	-2.082087227	-0.561965498	-1.145116784	-0.818374699	0.329508448	-0.424569682	0.250899065	-0.592775364	0.420235796	0.527048476	0.540130895	0.406154507	0.555861933	-0.350185974	0.571047825	0.998574419	-1.132906259	0.224284494	0.569242917	-0.242589389	0.785348395	0.853561457	0.890316869	0.148629452	0.257148536
ENSMUSG00000041303	Gtf3c3		general transcription factor IIIC, polypeptide 3 [Source:MGI Symbol;Acc:MGI:2138383]	4.681338125	4.560925497	4.499055761	4.271286333	3.905552716	4.143028886	4.776218827	4.54570837	5.043888509	4.577019161	4.409249562	4.46361377	-0.417755783	0.035901641	0.073797118	-0.087774016	0.578086676	0.708232191	0.213713457	0.17970509	0.965421853	-0.329981767	0.146648805	0.476832373	-0.63146924	0.01142068	0.035079072	-0.301487473	0.046101999	0.104691197
ENSMUSG00000073678	Pgap1	241062	post-GPI attachment to proteins 1 [Source:MGI Symbol;Acc:MGI:2443342]	3.826271877	3.594834849	3.45728503	3.231258544	2.698026197	3.298929625	3.606249633	3.503713496	3.764305533	3.054548265	3.543769523	3.468698838	-0.461128385	0.050216922	0.096784007	-0.169162734	0.377796049	0.52882423	0.033304513	0.855853681	0.998574419	-0.291965651	0.278669585	0.619722201	-0.494432898	0.076737799	0.153974805	-0.202467247	0.243361292	0.37005145
ENSMUSG00000052331	Ankrd44	329154	ankyrin repeat domain 44 [Source:MGI Symbol;Acc:MGI:3045243]	7.728111239	7.721884299	7.653144677	7.813248999	7.549320664	7.716166301	7.608495929	7.524396255	7.747858509	7.914925976	7.77727824	7.897860381	0.020547687	0.880100341	0.913187211	0.1551956	0.195578106	0.328881749	-0.065791108	0.563511728	0.998574419	-0.134647913	0.405549133	0.719234552	0.086338795	0.589267502	0.699143741	0.220986707	0.03983699	0.093645424
ENSMUSG00000101674	4930444A19Rik		RIKEN cDNA 4930444A19 gene [Source:MGI Symbol;Acc:MGI:1921230]	2.037639854	2.180845378	2.055919652	2.509845706	1.759003587	2.268755538	2.153163488	2.328362747	2.431976747	2.240540231	2.266180432	2.451722343	0.120496818	0.583295021	0.676222206	0.20137365	0.302992399	0.45142886	0.18998256	0.315699984	0.998574419	-0.080876832	0.762157109	0.913580427	-0.069485742	0.793040487	0.859477549	0.01139109	0.947262411	0.966671723
ENSMUSG00000025982	Sf3b1	81898	splicing factor 3b, subunit 1 [Source:MGI Symbol;Acc:MGI:1932339]	9.41890766	9.258866409	9.237794561	9.274256278	9.283480592	9.465067539	9.331822419	9.280797813	9.249087904	9.342927733	9.275112593	9.321539274	0.045242786	0.719157183	0.787855336	0.026945927	0.800818275	0.872911284	0.009125122	0.930304805	0.998574419	0.018296859	0.90107333	0.967389083	0.036117664	0.805672073	0.869202302	0.017820805	0.844052136	0.89668745
ENSMUSG00000103030	E330011M16Rik		RIKEN cDNA E330011M16 gene [Source:MGI Symbol;Acc:MGI:3704186]	-1.189582337	-0.246533688	-0.639966465	0.95301335	0.758761411	0.621109108	-1.257706092	-1.14866852	-2.167795083	0.546782459	0.530262755	-0.163144658	1.255076398	0.021543878	0.048734292	0.765276705	0.093637197	0.192887843	-0.955023521	0.0351907	0.788601588	0.489799694	0.424695756	0.731449868	2.210099919	0.002574096	0.011013119	1.720300225	0.000792994	0.00425928
ENSMUSG00000025981	Coq10b	67876	coenzyme Q10B [Source:MGI Symbol;Acc:MGI:1915126]	4.046757062	3.962437606	3.55482926	5.72960774	5.605727095	5.72148403	3.736296918	3.661085604	3.751913173	5.161871913	4.882262492	5.378570711	1.875226621	9.27719E-07	1.88557E-05	1.283987908	1.07081E-05	0.000200902	-0.107606551	0.548352268	0.998574419	0.591238713	0.034043646	0.257539307	1.982833172	3.43264E-06	8.08442E-05	1.391594459	1.33293E-06	3.07133E-05
ENSMUSG00000101122	Gm17971		predicted gene, 17971 [Source:MGI Symbol;Acc:MGI:5010156]	0.507883968	-0.874208153	-0.830043861	1.005349154	1.063771743	1.800699571	0.147273106	-0.432886408	-0.132997841	1.689455573	0.611701436	0.931347554	2.027715946	0.000779338	0.003276314	1.670419017	0.001371945	0.00774967	0.499352959	0.221419024	0.991437869	0.357296929	0.541373908	0.805645394	1.528362987	0.018234126	0.05065163	1.171066058	0.008487243	0.027273664
ENSMUSG00000025980	Hspd1	15510	heat shock protein 1 (chaperonin) [Source:MGI Symbol;Acc:MGI:96242]	5.287869748	5.266861191	5.307094416	5.905662608	5.970078171	5.817019645	5.42002562	5.343296012	5.551126227	5.85435469	5.623508327	5.777336514	0.612445051	0.000516821	0.002354083	0.442040665	0.001958857	0.010126041	0.150483204	0.197250375	0.972830597	0.170404386	0.292075679	0.631659177	0.461961847	0.011231859	0.034673805	0.291557461	0.011057317	0.033832002
ENSMUSG00000073676	Hspe1	15528	heat shock protein 1 (chaperonin 10) [Source:MGI Symbol;Acc:MGI:104680]	3.920015932	4.393795566	4.507332551	4.526675153	4.65176707	4.291462733	4.227322364	4.580139906	4.152181516	4.484989299	4.463744116	4.395048799	0.11901509	0.556833667	0.651950766	0.076975362	0.66070358	0.77227775	-0.027070085	0.873888931	0.998574419	0.042039728	0.862271754	0.952029355	0.146085175	0.547603538	0.663319402	0.104045447	0.505049478	0.633423805
ENSMUSG00000089670	Gm16581		predicted gene 16581 [Source:MGI Symbol;Acc:MGI:4415001]	4.588752903	4.198703006	4.233317187	4.283259842	4.434267251	4.593348546	4.319145816	4.331953798	4.284900096	4.376630078	3.820920386	4.367874726	0.150803029	0.492270499	0.594614061	-0.141345918	0.459789514	0.605056845	0.048805106	0.791435461	0.998574419	0.292148947	0.277582072	0.618447907	0.101997922	0.696803037	0.786498087	-0.190151025	0.269296706	0.398896739
ENSMUSG00000025979	Mob4	19070	MOB family member 4, phocein [Source:MGI Symbol;Acc:MGI:104899]	5.485079055	5.646390863	5.295228554	6.021253023	6.068143114	5.883557842	5.688905966	5.568504717	5.642465889	5.664260074	5.748084575	5.772795197	0.519745376	0.003418241	0.010906732	0.256090725	0.059098591	0.135588193	0.15778454	0.215447167	0.988637189	0.263654652	0.145013841	0.475473392	0.361960836	0.053356401	0.116456721	0.098306184	0.372194292	0.508039429
ENSMUSG00000025978	Rftn2	74013	raftlin family member 2 [Source:MGI Symbol;Acc:MGI:1921263]	-0.103393512	0.089173213	0.544665993	-1.140709083	0.295286809	-1.394775929	-0.438245561	-0.205176324	0.525218391	0.195865812	-0.700954101	0.454846027	-1.090286614	0.061343394	0.113919744	-0.339596562	0.481977856	0.624699618	-0.299931095	0.515905855	0.998574419	-0.750690052	0.27729778	0.618201991	-0.790355518	0.246922912	0.370658445	-0.039665466	0.928297959	0.953796179
ENSMUSG00000046994	Mars2		methionine-tRNA synthetase 2 (mitochondrial) [Source:MGI Symbol;Acc:MGI:2444136]	3.928748725	3.776479077	3.834708116	3.674919833	3.899947243	3.829118731	3.794562936	3.679825285	3.636378126	3.973562399	3.685052217	3.660112422	-0.037020603	0.813958265	0.864035201	-0.072755399	0.597177826	0.723120281	-0.116880584	0.387601932	0.998574419	0.035734796	0.851244025	0.947551132	0.079859982	0.674040142	0.767556172	0.044125185	0.718371327	0.806376531
ENSMUSG00000100215	Gm8292		predicted gene 8292 [Source:MGI Symbol;Acc:MGI:3648460]	3.22749884	3.37664722	3.313361941	3.445279855	3.59735438	3.449260936	3.350917053	3.446380154	3.183913567	3.100204787	3.283188874	3.207290308	0.151486718	0.349816032	0.458690011	-0.118087115	0.401499977	0.550906977	0.009768293	0.942148164	0.998574419	0.269573833	0.179711831	0.517481793	0.141718425	0.464921375	0.591788495	-0.127855408	0.3130452	0.446899519
ENSMUSG00000101945	Gm29138		predicted gene 29138 [Source:MGI Symbol;Acc:MGI:5579844]	0.151305372	0.302726495	0.454208224	1.184981159	1.034861515	1.177203977	0.447675396	0.560273796	0.446878984	0.090165508	0.786438717	0.353759216	0.806967216	0.017487096	0.041206359	0.158321325	0.555128401	0.688965018	0.168470406	0.514776037	0.998574419	0.648645891	0.101264836	0.411163299	0.63849681	0.102156261	0.191141229	-0.010149081	0.967047111	0.979132415
ENSMUSG00000038349	Plcl1	227120	phospholipase C-like 1 [Source:MGI Symbol;Acc:MGI:3036262]	5.853328804	5.714472036	5.675104941	5.616569238	5.336857869	5.664283478	5.652226422	5.573263329	5.761998217	5.791596233	5.756358366	5.856448662	-0.168799061	0.217472092	0.314500029	0.072628547	0.526543519	0.665743373	-0.059670034	0.595321443	0.998574419	-0.241427608	0.141253358	0.469269706	-0.109129027	0.489777033	0.614923232	0.132298581	0.193723654	0.31370135
ENSMUSG00000102145	Gm38056		predicted gene, 38056 [Source:MGI Symbol;Acc:MGI:5611284]	3.432613626	3.551928531	3.542055575	2.981976399	2.959466783	2.94133905	3.406941687	3.463204109	3.33617754	2.929074026	3.017189414	2.906959295	-0.569629195	0.001730109	0.006301437	-0.571342323	0.000597748	0.004171898	-0.122068973	0.330477357	0.998574419	0.001713127	0.992255481	0.997085894	-0.447560222	0.022758633	0.060032939	-0.449273349	0.001601112	0.007427218
ENSMUSG00000100309	Gm6644		predicted gene 6644 [Source:MGI Symbol;Acc:MGI:3644951]	2.788585272	2.894924781	2.937071695	2.386507737	2.291279399	2.362338228	2.851614587	2.986947869	2.83172127	2.277416635	2.368999097	2.333934596	-0.542678162	0.005125499	0.015195852	-0.560045339	0.001651705	0.008929466	0.008843357	0.948743475	0.998574419	0.017367177	0.930105611	0.976949859	-0.551521519	0.014093614	0.041379397	-0.568888696	0.000649932	0.00366212
ENSMUSG00000038331	Satb2	212712	special AT-rich sequence binding protein 2 [Source:MGI Symbol;Acc:MGI:2679336]	0.13653624	0.800498374	0.893447293	-0.102671988	-0.680870087	-0.743088083	0.551333246	0.549374606	1.054175552	-0.311258371	0.508013523	-0.277482896	-1.238549741	0.008002361	0.021904018	-0.695374356	0.06794476	0.150673161	-0.095434835	0.779130696	0.998574419	-0.543175385	0.286852541	0.627414098	-1.143114906	0.034722897	0.083556426	-0.599939521	0.085331744	0.16824239
ENSMUSG00000038323	1700066M21Rik	73467	RIKEN cDNA 1700066M21 gene [Source:MGI Symbol;Acc:MGI:1920717]	3.773741418	3.790418544	3.408848675	3.358460795	3.149720026	3.269333064	3.924635117	3.631897449	3.739982265	3.408517079	3.208341907	3.072059418	-0.372202512	0.078238851	0.13845166	-0.436463466	0.023611035	0.067904874	0.099220657	0.555800115	0.998574419	0.064260954	0.788932057	0.925199725	-0.471423168	0.065855052	0.137228596	-0.535684122	0.003912465	0.014982583
ENSMUSG00000048495	Tyw5	68736	tRNA-yW synthesizing protein 5 [Source:MGI Symbol;Acc:MGI:1915986]	3.262216978	3.343592819	3.315007372	3.312640342	4.031397554	3.45034851	3.469932967	3.404188411	3.151852312	2.997524299	3.549943843	3.214159765	0.219353964	0.34936949	0.458275387	-0.008025031	0.968082484	0.981040324	0.028725538	0.882761977	0.998574419	0.227378995	0.422395043	0.730055765	0.190628427	0.496165704	0.620066053	-0.036750568	0.837782513	0.892615863
ENSMUSG00000025971	Maip1	68115	matrix AAA peptidase interacting protein 1 [Source:MGI Symbol;Acc:MGI:1915365]	3.96303228	3.731377121	3.691394778	3.86205081	4.187570577	4.040334144	3.725465246	3.530688972	3.608884549	4.026358034	3.841035128	3.912665196	0.254479796	0.12324565	0.200479439	0.160084	0.254261047	0.398694565	-0.136387119	0.31505793	0.998574419	0.094395796	0.620988498	0.848050079	0.390866914	0.055936931	0.120734672	0.296471119	0.028492328	0.071529862
ENSMUSG00000054770	Kctd18	51960	potassium channel tetramerisation domain containing 18 [Source:MGI Symbol;Acc:MGI:3603813]	5.012805102	4.720287414	4.685230307	3.855489739	4.315217953	4.057747373	5.052300894	4.647716778	4.937003011	4.209969674	4.38005003	4.146120393	-0.71160654	0.002332649	0.008016086	-0.481725387	0.01111465	0.038024257	0.112619063	0.487094145	0.998574419	-0.229881152	0.322453338	0.657586375	-0.824225603	0.002936361	0.012189884	-0.59434445	0.001260428	0.006129899
ENSMUSG00000103839	Gm37607		predicted gene, 37607 [Source:MGI Symbol;Acc:MGI:5610835]	1.166551356	1.648338315	1.38215906	-0.146087257	0.438191507	-0.967278823	1.407310524	0.682379005	1.99447538	1.341510557	0.849883234	0.618393428	-1.786743013	0.001954369	0.006939964	-0.638050156	0.138711836	0.257056265	-0.314131775	0.436275191	0.998574419	-1.148692857	0.06344175	0.339028604	-1.472611237	0.021388144	0.057155336	-0.323918381	0.398067343	0.533213101
ENSMUSG00000051223	Bzw1	66882	basic leucine zipper and W2 domains 1 [Source:MGI Symbol;Acc:MGI:1914132]	7.161712391	7.12830258	7.072135442	7.954007396	7.726482373	7.953836302	7.063881265	7.026726445	7.116197699	7.56297907	7.515687905	7.564606507	0.779393862	2.1485E-05	0.000194705	0.430743993	0.000917917	0.005736898	-0.041881403	0.67223979	0.998574419	0.348649869	0.024937213	0.222651619	0.821275265	5.64962E-05	0.000603438	0.472625395	0.000105278	0.000871006
ENSMUSG00000026034	Clk1	12747	CDC-like kinase 1 [Source:MGI Symbol;Acc:MGI:107403]	8.449259217	8.398753856	8.258892504	8.043619361	8.319808187	8.198606982	8.508168956	8.436771345	8.322543894	8.132976155	8.222906549	8.169826086	-0.193314387	0.176344053	0.265823955	-0.170380432	0.161878487	0.287996932	0.074340826	0.518627127	0.998574419	-0.022933955	0.886798658	0.961861139	-0.267655213	0.114182099	0.208602951	-0.244721258	0.026588216	0.067677347
ENSMUSG00000026035	Ppil3	70225	peptidylprolyl isomerase (cyclophilin)-like 3 [Source:MGI Symbol;Acc:MGI:1917475]	3.656114767	3.723863428	3.352088129	3.154966505	3.261443684	2.990539149	3.702065534	3.373560377	3.550288215	3.636125596	3.040752136	3.115351387	-0.448033119	0.073665786	0.131952948	-0.376102884	0.083566159	0.176442237	-0.060766785	0.758997535	0.998574419	-0.071930235	0.800057778	0.928931237	-0.387266334	0.185351242	0.300337344	-0.315336098	0.102081844	0.192999345
ENSMUSG00000026036	Nif3l1	65102	Ngg1 interacting factor 3-like 1 (S. pombe) [Source:MGI Symbol;Acc:MGI:1929485]	4.214145653	4.065639764	3.964332065	4.521956266	4.613452896	4.597209437	4.250301983	4.133057377	4.2986451	3.992587152	4.195725624	4.267837811	0.52070868	0.003539999	0.011223936	0.121760817	0.35030571	0.500953692	0.169645055	0.190100545	0.970762567	0.398947863	0.040600474	0.27904493	0.351063625	0.065161129	0.136169951	-0.047884238	0.674357284	0.771665934
ENSMUSG00000026037	Orc2	18393	origin recognition complex, subunit 2 [Source:MGI Symbol;Acc:MGI:1328306]	4.433463625	4.33685723	4.324741936	4.728853494	4.600371403	4.786736808	4.641871847	4.61054215	4.62327688	4.731652676	4.529183608	4.599438328	0.36592188	0.012396208	0.031218698	0.253906948	0.036754453	0.09422281	0.278187127	0.021794095	0.695133969	0.112014932	0.46881574	0.759634374	0.087734752	0.567249325	0.680041622	-0.024280179	0.803561973	0.868791774
ENSMUSG00000085054	Gm15834		predicted gene 15834 [Source:MGI Symbol;Acc:MGI:3802168]	0.172711412	0.221809119	0.107638601	-0.652651445	0.281243315	-0.176786586	0.95718128	0.444212447	-0.394030524	-0.50724584	0.527727619	-0.986112384	-0.434753996	0.44067634	0.546447364	-0.381253349	0.445316242	0.592148846	0.17965543	0.704538397	0.998574419	-0.053500646	0.938654846	0.980540158	-0.614409425	0.37729881	0.507583808	-0.560908779	0.232096855	0.358032359
ENSMUSG00000038174	Fam126b	213056	family with sequence similarity 126, member B [Source:MGI Symbol;Acc:MGI:1098784]	5.108986869	4.775540277	4.849619899	4.145322101	3.984761281	4.291094457	5.036846908	4.760067761	5.124417735	4.575477325	4.518568633	4.414469617	-0.70733252	0.000989843	0.003970438	-0.352105782	0.028925964	0.079076771	0.106545672	0.457856068	0.998574419	-0.355226738	0.095615163	0.401771077	-0.813878192	0.001320279	0.006592396	-0.458651454	0.003210632	0.012873195
ENSMUSG00000026032	Ndufb3	66495	NADH:ubiquinone oxidoreductase subunit B3 [Source:MGI Symbol;Acc:MGI:1913745]	3.872710623	4.080065105	4.048578648	3.754023116	3.51866154	3.723979948	4.057054146	4.222287314	3.957801107	3.198685235	3.971254902	3.563742514	-0.357567353	0.143618764	0.226072112	-0.380024868	0.080278455	0.17134582	0.055618329	0.778895004	0.998574419	0.022457515	0.936649873	0.979558566	-0.413185682	0.158703837	0.267899391	-0.435643197	0.030084898	0.074700228
ENSMUSG00000059647	Cbx3-ps7		chromobox 3, pseudogene 7 [Source:MGI Symbol;Acc:MGI:3704187]	1.687589039	1.628984687	1.55834105	0.994380577	0.945186685	0.86365344	2.257341221	1.884473215	2.357745356	1.612011449	1.740577921	1.369387652	-0.671220655	0.015356064	0.037150815	-0.020124778	0.924952162	0.954975732	0.499104247	0.030113319	0.752793899	-0.651095876	0.045592613	0.295452902	-1.170324901	0.00163173	0.007728299	-0.519229025	0.018139001	0.05000812
ENSMUSG00000047528	Flacc1	108812	flagellum associated containing coiled-coil domains 1 [Source:MGI Symbol;Acc:MGI:1918359]	0.65262157	0.689720573	0.367634013	0.015442042	-0.001988787	-0.324890352	0.947689894	0.51908184	1.251873777	0.04941976	0.399153009	0.184244748	-0.689264539	0.058563349	0.109812526	-0.326265658	0.287755505	0.435372594	0.215603285	0.459318934	0.998574419	-0.362998881	0.394944372	0.712531699	-0.904867824	0.045640615	0.103296557	-0.541868943	0.068330593	0.142252238
ENSMUSG00000102059	Gm20257		predicted gene, 20257 [Source:MGI Symbol;Acc:MGI:5012442]	3.626473691	3.352540423	3.026764058	2.885223125	3.319123546	3.059685934	3.718636294	3.338408452	3.537965198	2.623969401	2.753577926	2.779449021	-0.21733545	0.326487457	0.434846666	-0.537808179	0.01325316	0.043530333	0.233858839	0.217909747	0.990548576	0.320472729	0.238662695	0.581999809	-0.451194289	0.103808971	0.19351771	-0.771667018	0.000556083	0.003255575
ENSMUSG00000026031	Cflar	12633	CASP8 and FADD-like apoptosis regulator [Source:MGI Symbol;Acc:MGI:1336166]	7.902691825	7.661629241	7.598026387	7.992866474	8.192173094	8.249187512	7.829564231	7.627016007	7.697764084	7.798028148	7.666270975	7.702829691	0.430783926	0.011116908	0.028592991	0.03276046	0.793047413	0.868046729	0.045414086	0.710402802	0.998574419	0.398023466	0.035797204	0.264266738	0.38536984	0.040425002	0.093994708	-0.012653626	0.904654982	0.937893
ENSMUSG00000026029	Casp8	12370	caspase 8 [Source:MGI Symbol;Acc:MGI:1261423]	7.551053	7.47621528	7.457447117	7.350589713	7.34547132	7.42344502	7.593765808	7.485160116	7.57690365	7.289562669	7.441971151	7.310248995	-0.115263671	0.353971657	0.462999457	-0.121880123	0.253060904	0.397521779	0.07379774	0.471603233	0.998574419	0.006616452	0.963086436	0.988661492	-0.189061411	0.200259306	0.317815388	-0.195677863	0.041870341	0.097383578
ENSMUSG00000102719	Gm37760		predicted gene, 37760 [Source:MGI Symbol;Acc:MGI:5610988]	0.718447248	0.251885312	0.246469138	1.077261416	1.205575779	0.631013674	-0.199934351	-1.355238998	0.7272557	0.106647392	0.123132039	-0.617836178	0.657478132	0.298868519	0.405683094	-0.427098738	0.441770051	0.58888364	-0.887038273	0.110142114	0.938328105	1.08457687	0.176967969	0.514294025	1.544516404	0.060162788	0.127836836	0.459939534	0.371510641	0.507460849
ENSMUSG00000026028	Trak2	70827	trafficking protein, kinesin binding 2 [Source:MGI Symbol;Acc:MGI:1918077]	4.962949706	4.77856214	4.805899373	5.919138582	5.822656888	6.031524801	4.965651194	4.982800665	5.038046113	5.736450896	5.492326892	5.780608517	1.106000959	4.16159E-06	5.64545E-05	0.821787665	1.8535E-05	0.000307032	0.175927381	0.163299393	0.961153877	0.284213294	0.113488084	0.431122299	0.930073578	0.000115601	0.001030621	0.645860284	4.96543E-05	0.00048824
ENSMUSG00000026027	Stradb	227154	STE20-related kinase adaptor beta [Source:MGI Symbol;Acc:MGI:2144047]	5.366545741	5.330039963	5.455222498	4.722181676	4.544501188	4.526760997	5.0801356	4.903506595	5.465424711	4.789263855	4.984979022	4.902613571	-0.765919556	0.001199228	0.004662445	-0.473702851	0.010788799	0.037169876	-0.247246685	0.134691082	0.95272178	-0.292216705	0.203025814	0.543369894	-0.518672871	0.03378392	0.081789466	-0.226456166	0.125702729	0.226341361
ENSMUSG00000038079	Tmem237	381259	transmembrane protein 237 [Source:MGI Symbol;Acc:MGI:2138365]	3.105559085	3.255232896	3.699837038	3.572192938	2.969591153	3.193996628	3.298234423	3.195301906	3.823959355	3.364563535	3.433973842	2.875488251	-0.099512451	0.739574966	0.804359262	-0.156505282	0.550845059	0.685379121	0.006001683	0.981060708	0.998574419	0.05699283	0.875253574	0.957669473	-0.105514135	0.769894752	0.842421835	-0.162506965	0.489593268	0.619336541
ENSMUSG00000079550	Mpp4	227157	membrane protein, palmitoylated 4 (MAGUK p55 subfamily member 4) [Source:MGI Symbol;Acc:MGI:2386681]	0.358924772	0.459432724	0.788926485	-0.325028232	0.349027799	-0.338556805	0.186213342	0.255514016	0.460195735	0.447148926	0.466801536	0.534417112	-0.719971823	0.03399211	0.070563236	-0.071060681	0.795033968	0.869164993	-0.267756486	0.317627356	0.998574419	-0.648911141	0.109770665	0.425500569	-0.452215336	0.245630327	0.36915941	0.196695805	0.441121572	0.575451388
ENSMUSG00000101586	Gm29017		predicted gene 29017 [Source:MGI Symbol;Acc:MGI:5579723]	0.429121646	0.701832682	0.04082353	1.002839888	0.297152739	0.454742503	0.422459664	-0.002727502	0.435111362	0.842188773	0.668160926	0.436061457	0.176088935	0.629091482	0.713552086	0.165341275	0.610206099	0.733741429	-0.257379178	0.413245388	0.998574419	0.01074766	0.981049597	0.994208948	0.433468113	0.341029718	0.471519292	0.422720453	0.17254764	0.287187358
ENSMUSG00000026024	Als2	74018	alsin Rho guanine nucleotide exchange factor [Source:MGI Symbol;Acc:MGI:1921268]	4.44848501	4.482088981	4.521256383	4.479675714	3.859159734	4.475490572	4.489990395	4.790944781	4.577755554	4.452647386	4.406078299	4.576658351	-0.177704253	0.325490776	0.433814975	-0.022217547	0.885082612	0.929548231	0.141023444	0.356188449	0.998574419	-0.155486706	0.470296832	0.760339592	-0.318727697	0.150690967	0.257713802	-0.163240991	0.243328147	0.370033055
ENSMUSG00000041075	Fzd7	14369	frizzled class receptor 7 [Source:MGI Symbol;Acc:MGI:108570]	5.128442369	4.899483141	5.204424849	5.408076611	5.081519506	5.581702169	4.512640396	4.661035045	4.690161265	5.903795749	6.173724477	6.155743252	0.311641713	0.090592317	0.156162714	1.04291128	1.16372E-05	0.000213341	-0.436887006	0.010113239	0.570316387	-0.731269567	0.003440601	0.086166962	0.748528719	0.00290977	0.012110953	1.479798285	6.66746E-08	3.06059E-06
ENSMUSG00000097819	Gm26813		predicted gene, 26813 [Source:MGI Symbol;Acc:MGI:5477307]	-0.862848214	-0.858127452	-0.475387151	1.361534186	0.937347917	1.501297096	-1.474911318	-1.147389909	-1.53760684	1.377205541	0.77680411	0.837840249	2.04075087	0.000118282	0.000727612	1.658136672	0.000249494	0.002165034	-0.580449802	0.085525214	0.897735598	0.382614198	0.418206729	0.726600218	2.621200672	7.91481E-05	0.000773917	2.238586474	7.06402E-06	0.000110295
ENSMUSG00000026021	Sumo1	22218	small ubiquitin-like modifier 1 [Source:MGI Symbol;Acc:MGI:1197010]	4.566042434	4.66762875	4.434559528	4.862604499	4.877742021	4.756721335	4.662760803	4.486804055	4.595744278	4.166651643	4.353527098	4.16859382	0.271185729	0.08467524	0.147853219	-0.312915777	0.027960798	0.076917351	0.010470887	0.933227134	0.998574419	0.584101506	0.00558722	0.107825376	0.260714842	0.157206205	0.266137919	-0.323386664	0.012747133	0.037939284
ENSMUSG00000103821	D430013B06Rik		RIKEN cDNA D430013B06 gene [Source:MGI Symbol;Acc:MGI:3026994]	0.143173023	-0.176437534	0.458457502	0.208009957	0.419243508	0.484445515	-0.764887939	-0.523154492	-0.419047736	0.224913272	-0.424330953	-0.038604051	0.298761214	0.448489758	0.554026028	-0.216810619	0.532691949	0.67057548	-0.611716756	0.082589015	0.894783402	0.515571833	0.299846211	0.638973887	0.910477971	0.07567173	0.152392289	0.394906137	0.228341482	0.353919496
ENSMUSG00000026020	Nop58	55989	NOP58 ribonucleoprotein [Source:MGI Symbol;Acc:MGI:1933184]	4.732458954	4.806670025	4.658166661	7.105537245	7.181303216	7.043728812	4.749308428	4.797381253	4.756034729	6.612664274	6.467584622	6.716542652	2.37508417	3.38458E-10	8.11869E-08	1.844006102	1.09789E-09	2.37495E-07	0.032821557	0.767732843	0.998574419	0.531078068	0.004475716	0.098236653	2.342262613	2.76192E-09	7.14079E-07	1.811184545	2.48316E-10	5.52614E-08
ENSMUSG00000067336	Bmpr2	12168	bone morphogenetic protein receptor, type II (serine/threonine kinase) [Source:MGI Symbol;Acc:MGI:1095407]	7.537768132	7.28973551	7.303931443	7.410955212	6.972098042	7.491596597	7.254005363	7.044135033	7.374998232	7.714870981	7.186983553	7.400972803	-0.03193119	0.883649977	0.915951314	0.05748323	0.756779222	0.842457767	-0.110069442	0.546582207	0.998574419	-0.08941442	0.726964953	0.897827258	0.078138252	0.759293193	0.834581658	0.167552672	0.29663477	0.42880578
ENSMUSG00000041040	Fam117b	72750	family with sequence similarity 117, member B [Source:MGI Symbol;Acc:MGI:1920000]	6.819624102	6.94653074	6.956102622	5.9133551	5.499422783	5.578901109	7.030664956	6.909885303	7.378460269	6.46062207	6.628348596	6.550674578	-1.212142526	1.91455E-05	0.000178851	-0.367467719	0.032426994	0.086065668	0.183791902	0.240771601	0.991437869	-0.844674807	0.00165073	0.059961745	-1.395934428	2.21734E-05	0.00030047	-0.551259621	0.001079085	0.005440604
ENSMUSG00000026018	Ica1l	70375	islet cell autoantigen 1-like [Source:MGI Symbol;Acc:MGI:1917625]	2.91558967	3.189622009	3.07540999	2.267607689	2.258793408	2.041999064	3.447981542	3.441027005	3.531896743	2.681757399	3.298721286	3.018682439	-0.918979629	0.000769031	0.003241511	-0.046754106	0.799116496	0.871973551	0.354732098	0.064512921	0.873807137	-0.872225523	0.004523233	0.098306487	-1.273711727	0.000248884	0.001837993	-0.401486204	0.028181829	0.07089208
ENSMUSG00000026019	Wdr12	57750	WD repeat domain 12 [Source:MGI Symbol;Acc:MGI:1927241]	4.189976319	3.877175054	3.848994514	4.327800036	4.718358356	4.681399216	4.104724855	4.085217268	3.875025019	4.832071906	4.539689106	4.859457369	0.626975444	0.004590615	0.013895937	0.799457861	0.000261736	0.002240303	0.119230803	0.45109913	0.998574419	-0.172482417	0.443789123	0.743426067	0.507744641	0.037113714	0.088044286	0.680227058	0.000370259	0.002350007
ENSMUSG00000026017	Carf	241066	calcium response factor [Source:MGI Symbol;Acc:MGI:2182269]	3.465407206	3.602202251	3.627973322	3.069577107	3.454482269	2.954501583	3.666933201	3.567866628	3.628693662	3.665098206	3.414814527	3.365697625	-0.459837172	0.016842849	0.039981399	-0.135992683	0.365405387	0.516871197	0.02001672	0.88901494	0.998574419	-0.323844489	0.133767154	0.456918659	-0.479853892	0.033429639	0.081132866	-0.156009403	0.250372432	0.378097373
ENSMUSG00000082609	Gm15464		predicted gene 15464 [Source:MGI Symbol;Acc:MGI:3646025]	3.925844816	4.0158484	3.943582485	4.046513561	4.185120503	4.053542132	3.974920093	4.06552283	3.906544668	3.815875541	4.057196858	4.075117029	0.108113742	0.459967144	0.564515349	0.028720264	0.819662573	0.88601048	0.015075602	0.902143483	0.998574419	0.079393478	0.651216194	0.863178093	0.09303814	0.594733767	0.703229747	0.013644662	0.902995271	0.9371641
ENSMUSG00000073664	Nbeal1	269198	neurobeachin like 1 [Source:MGI Symbol;Acc:MGI:2444343]	5.34214897	5.125505847	5.257543258	5.429516011	5.127967517	5.539319369	5.207667709	5.089634156	5.224926779	5.686537266	5.330585715	5.290164161	0.16634127	0.331478985	0.440227529	0.196203645	0.191484345	0.324342429	-0.040022125	0.778481956	0.998574419	-0.029862375	0.881110757	0.959492957	0.206363395	0.31113425	0.439785436	0.23622577	0.079765505	0.159903917
ENSMUSG00000049439	Cyp20a1	77951	cytochrome P450, family 20, subfamily a, polypeptide 1 [Source:MGI Symbol;Acc:MGI:1925201]	4.838341272	4.758749521	4.613766109	4.544417643	4.19085357	4.508630878	4.806017939	4.633582064	4.871812927	4.744125114	4.766441078	4.69186725	-0.274258725	0.081848566	0.143725493	0.023730842	0.85289419	0.908468947	0.04672109	0.709616441	0.998574419	-0.297989567	0.111057382	0.427024091	-0.320979815	0.08767688	0.170156731	-0.022990248	0.838427851	0.89319518
ENSMUSG00000026782	Abi2	329165	abl-interactor 2 [Source:MGI Symbol;Acc:MGI:106913]	5.02268888	4.828199299	5.047894571	5.384874507	5.468217589	5.490819706	4.954221855	4.904355699	5.03697419	5.378618353	5.221509155	5.272595296	0.491967792	0.002713516	0.009083458	0.331070037	0.012634623	0.042006298	0.017430219	0.87772859	0.998574419	0.160897756	0.322830866	0.657974664	0.474537573	0.010111307	0.031858685	0.313639818	0.00799144	0.025993989
ENSMUSG00000026014	Raph1	77300	Ras association (RalGDS/AF-6) and pleckstrin homology domains 1 [Source:MGI Symbol;Acc:MGI:1924550]	3.460101404	3.191795999	3.424865944	3.110468569	2.522181743	3.199298551	2.994904643	3.072493126	3.264326423	2.907763744	2.70640331	2.840194081	-0.324132321	0.130961304	0.210499506	-0.514290879	0.012165584	0.040731885	-0.205268326	0.248629774	0.994650965	0.190158559	0.449728245	0.747276094	-0.118863994	0.631327394	0.733793925	-0.309022553	0.071444604	0.147149435
ENSMUSG00000081562	Gm11575		predicted gene 11575 [Source:MGI Symbol;Acc:MGI:3649592]	0.300866241	0.243522326	0.239865236	0.404257309	0.905875967	0.622528129	0.708080918	0.530005846	0.268476577	0.584775359	0.780481993	0.418516108	0.357533196	0.234384888	0.33401319	0.368777452	0.172048636	0.300644774	0.259314383	0.309169037	0.998574419	-0.011244256	0.975333569	0.992265464	0.098218813	0.784651742	0.853120734	0.109463069	0.648744118	0.752544889
ENSMUSG00000101188	Eif4a-ps4		eukaryotic translation initiation factor 4A, pseudogene 4 [Source:MGI Symbol;Acc:MGI:1195958]	7.094447189	7.053889493	7.138715327	8.710413814	8.781373233	8.744652098	7.078435668	7.141042463	7.0664106	8.315060659	8.088878821	8.230468478	1.642927947	1.78799E-08	1.13482E-06	1.098439119	2.55285E-07	1.14203E-05	-0.003065924	0.977061846	0.998574419	0.544488827	0.003036494	0.080919135	1.64599387	9.87551E-08	7.00086E-06	1.101505043	3.93785E-08	2.01841E-06
ENSMUSG00000081382	Rpl18-ps1		ribosomal protein L18, pseudogene 1 [Source:MGI Symbol;Acc:MGI:98018]	4.932258332	5.184568015	5.114020048	5.377338495	5.326674431	5.201823296	4.955642249	5.283909008	5.079915217	4.855945565	4.922894633	5.255050637	0.19641917	0.276515817	0.381228402	-0.111369681	0.468892777	0.61354599	-0.006826887	0.963473536	0.998574419	0.307788851	0.15988727	0.494107592	0.203246057	0.341115538	0.471534943	-0.104542794	0.437433813	0.571786161
ENSMUSG00000026009	Icos	54167	inducible T cell co-stimulator [Source:MGI Symbol;Acc:MGI:1858745]	2.477112936	2.752186682	2.328978203	0.436791712	0.898518471	0.666169307	2.576208152	2.796868796	1.659340976	1.463715665	1.262360255	1.392835156	-1.941273243	0.000124544	0.000757126	-1.222025159	0.001824428	0.009611219	-0.143047519	0.639931633	0.998574419	-0.719248085	0.119362212	0.439809639	-1.798225724	0.001165917	0.006007723	-1.078977639	0.002186156	0.009480713
ENSMUSG00000052062	Pard3b	72823	par-3 family cell polarity regulator beta [Source:MGI Symbol;Acc:MGI:1919301]	3.285901572	3.022500679	3.592151193	3.338432047	3.049629995	3.420387795	2.978348559	2.960378401	3.385019618	3.10804784	3.424856718	3.079465227	0.026715345	0.916976745	0.941338792	-0.020468292	0.927040538	0.955850942	-0.176597176	0.421993786	0.998574419	0.047183638	0.879692085	0.958997651	0.203312522	0.514542242	0.634736723	0.156128884	0.440921522	0.575307165
ENSMUSG00000025969	Nrp2	18187	neuropilin 2 [Source:MGI Symbol;Acc:MGI:1100492]	5.999538496	5.838156085	5.845874451	7.887649735	7.856297678	7.998196104	5.745693593	5.667683973	5.761839448	7.49380887	7.26068835	7.429378975	2.035784692	2.1846E-09	2.93187E-07	1.50210264	1.12238E-08	1.14725E-06	-0.143425153	0.20937405	0.983865741	0.533682052	0.004272954	0.095333508	2.179209845	6.06395E-09	1.13415E-06	1.645527793	6.07117E-10	9.18185E-08
ENSMUSG00000103032	Gm37121		predicted gene, 37121 [Source:MGI Symbol;Acc:MGI:5610349]	0.558159118	-0.204380245	-0.239677548	2.2610926	1.58232027	2.102641118	-0.385899076	-1.761818992	-0.231354873	1.697726412	0.587417961	-0.590234475	2.1802055	0.007177483	0.020023377	0.557763746	0.369910606	0.521063886	-0.937708825	0.128131512	0.948480429	1.622441754	0.078139797	0.368205784	3.117914325	0.002723243	0.011506207	1.495472572	0.019051241	0.051985975
ENSMUSG00000040865	Ino80d	227195	INO80 complex subunit D [Source:MGI Symbol;Acc:MGI:3027003]	6.811615254	6.50131426	6.68465187	6.853614672	6.65476588	7.077563233	6.711198282	6.572039624	6.727630234	7.107399621	6.838943449	6.844176263	0.221936263	0.191323918	0.283829702	0.283260016	0.059760263	0.136838392	0.041916809	0.758934675	0.998574419	-0.061323753	0.749692122	0.908352369	0.180019454	0.355510747	0.486172561	0.241343207	0.058876625	0.126557029
ENSMUSG00000081429	Rps27-ps1		ribosomal protein S27, pseudogene 1 [Source:MGI Symbol;Acc:MGI:3652266]	-0.540172122	-0.168382956	-0.222099336	0.13742054	0.538462228	0.061931262	-0.25806926	-0.198177248	-0.442141389	-0.229789779	0.665419481	0.258850078	0.431906386	0.255239698	0.357331512	0.563064505	0.103992629	0.208239364	-0.049045645	0.875522297	0.998574419	-0.131158119	0.776294372	0.919183147	0.480952031	0.300210678	0.428334892	0.612110151	0.060263277	0.128860214
ENSMUSG00000084799	Ino80dos		INO80 complex subunit D, opposite strand [Source:MGI Symbol;Acc:MGI:3651861]	2.40332182	2.517177517	2.513182024	2.345222566	2.72414309	2.193020937	2.501378768	2.183612682	2.454219692	2.547621291	2.449089592	2.086430003	-0.106935174	0.634762818	0.718408981	-0.147274311	0.457546384	0.60327906	-0.155289814	0.42024703	0.998574419	0.040339137	0.882783278	0.959933994	0.048354641	0.858573283	0.906254616	0.008015504	0.963735272	0.976848073
ENSMUSG00000101599	Gm20342		predicted gene, 20342 [Source:MGI Symbol;Acc:MGI:5012527]	3.153725042	3.115431389	2.565860257	1.161044082	1.620427681	1.387740857	2.395582796	2.242085901	1.723839079	1.439316487	1.39706226	1.508685982	-1.572853246	0.000116997	0.000721983	-1.481990446	6.10848E-05	0.000760575	-0.78372471	0.006640804	0.514465869	-0.0908628	0.796545502	0.927679179	-0.789128536	0.039495015	0.092310803	-0.698265736	0.00867561	0.027762267
ENSMUSG00000025968	Ndufs1	227197	NADH:ubiquinone oxidoreductase core subunit S1 [Source:MGI Symbol;Acc:MGI:2443241]	5.694939335	5.586660096	5.699661828	5.851950544	5.727964953	5.835813134	5.759964726	5.626368768	5.892577908	5.682769934	5.643852122	5.580359087	0.163259321	0.223810323	0.321760511	-0.015124063	0.89224385	0.93444565	0.109334132	0.328493493	0.998574419	0.178383383	0.258797003	0.600909769	0.053925189	0.726072121	0.808773542	-0.124458194	0.21172434	0.335047575
ENSMUSG00000025967	Eef1b2	55949	eukaryotic translation elongation factor 1 beta 2 [Source:MGI Symbol;Acc:MGI:1929520]	6.965602501	7.088742978	7.026188867	7.834146255	8.009237649	7.747739294	7.124574743	7.172999731	7.105492443	7.392895874	7.507154877	7.502390906	0.820148034	1.72083E-05	0.000165957	0.432298925	0.001106738	0.006598334	0.092358205	0.370815851	0.998574419	0.387849109	0.016944425	0.186888294	0.727789829	0.000214059	0.001638806	0.339940719	0.001903764	0.008490633
ENSMUSG00000098850	Gm27390		predicted gene, 27390 [Source:MGI Symbol;Acc:MGI:5530772]	0.187366199	-0.551184442	0.12742264	1.327548004	2.313504063	2.046041188	0.438039156	0.317250068	0.288901516	1.879725014	1.42415679	1.439151263	2.075369301	7.69048E-05	0.000522234	1.772912211	0.000110875	0.001191865	0.589732961	0.076510854	0.885600724	0.30245709	0.506049358	0.782497457	1.48563634	0.005195062	0.018894164	1.18317925	0.001542016	0.007202491
ENSMUSG00000064602	Snora41		small nucleolar RNA, H/ACA box 41 [Source:MGI Symbol;Acc:MGI:3819505]	-0.637380272	-2.041904443	-0.290076503	0.332218137	1.31565414	1.778109633	-1.26194277	-0.79414368	-0.792596817	-0.281194242	0.72340003	0.682498419	2.417221763	0.003627949	0.011444998	1.83815196	0.009209673	0.032829532	0.436763038	0.457112163	0.998574419	0.579069803	0.502101757	0.780499645	1.980458725	0.033241455	0.080798841	1.401388922	0.024708659	0.06381709
ENSMUSG00000081643	Gm11605		predicted gene 11605 [Source:MGI Symbol;Acc:MGI:3651339]	2.7442623	3.172111063	3.19798509	3.493815319	3.432323734	3.190669229	2.884722112	3.111786387	2.948396263	3.498263063	3.35592424	3.38487985	0.256549423	0.1740545	0.262913667	0.271245262	0.105304242	0.210213907	-0.126607424	0.416078638	0.998574419	-0.014695838	0.946854488	0.983400671	0.383156848	0.098821082	0.186153802	0.397852686	0.014031074	0.040990414
ENSMUSG00000025964	Adam23	23792	a disintegrin and metallopeptidase domain 23 [Source:MGI Symbol;Acc:MGI:1345162]	0.787729283	0.284773871	0.426270518	-0.14328268	-2.24681069	-0.047447256	1.193352262	0.689792411	0.950272004	1.064581352	1.418129953	-0.18270343	-1.012571639	0.101660259	0.171640163	0.416410419	0.428624292	0.576339861	0.490153084	0.336791463	0.998574419	-1.428982058	0.067618043	0.347913884	-1.502724723	0.053792256	0.11713902	-0.073742665	0.877591072	0.91964765
ENSMUSG00000025962	Fastkd2	75619	FAST kinase domains 2 [Source:MGI Symbol;Acc:MGI:1922869]	4.456106662	4.610402668	4.433592385	5.011531163	5.011493046	4.875692127	4.616892359	4.559678058	4.567082964	4.87750143	4.821449817	4.792082375	0.451945648	0.003222377	0.0104311	0.306269754	0.014214328	0.045980147	0.060238847	0.575325844	0.998574419	0.145675895	0.344301239	0.674521961	0.391706801	0.020888307	0.056118419	0.246030907	0.022722686	0.059889261
ENSMUSG00000025959	Klf7	93691	Kruppel-like factor 7 (ubiquitous) [Source:MGI Symbol;Acc:MGI:1935151]	6.157513351	6.020610782	6.143953033	6.746181637	6.621101225	6.843782533	5.938277644	5.910166081	5.950988984	6.667922303	6.54017549	6.52720918	0.641487682	0.00015642	0.000905696	0.47617378	0.000507366	0.003661741	-0.161708473	0.129412741	0.951172828	0.165313902	0.258592218	0.600900436	0.803196154	8.7348E-05	0.000830538	0.637882252	8.31353E-06	0.000124071
ENSMUSG00000025958	Creb1	12912	cAMP responsive element binding protein 1 [Source:MGI Symbol;Acc:MGI:88494]	7.011303148	6.660025232	6.840473653	6.552686446	6.371030772	6.871485691	6.934544577	6.775939934	6.878962141	6.382606634	6.334383586	6.171323479	-0.214854943	0.198774166	0.29262685	-0.496224507	0.003068179	0.014228871	0.070604014	0.601779238	0.998574419	0.281369564	0.154572515	0.488156094	-0.285458957	0.148269168	0.254487966	-0.566828521	0.000325949	0.002129657
ENSMUSG00000025956	Mettl21a	67099	methyltransferase like 21A [Source:MGI Symbol;Acc:MGI:1914349]	5.325244848	5.300287365	5.237762863	3.910356992	3.904253046	3.906427053	5.250035324	5.120399465	5.261418947	4.106331013	4.40460534	4.21578272	-1.372159694	3.3418E-07	9.0667E-06	-1.005984561	1.99133E-06	5.61951E-05	-0.074730247	0.53147552	0.998574419	-0.366175133	0.045206721	0.294572098	-1.297429447	3.96034E-06	8.80926E-05	-0.931254314	1.17036E-06	2.78056E-05
ENSMUSG00000070871	Ccnyl1	227210	cyclin Y-like 1 [Source:MGI Symbol;Acc:MGI:2138614]	3.612737186	3.29238041	3.367443203	4.36541535	4.369218606	4.556644653	3.593378672	3.534639616	3.736836103	3.724982141	3.879658132	4.033035537	1.062874138	2.53104E-05	0.000219961	0.529270051	0.002667353	0.012777857	0.24808996	0.094412664	0.911379416	0.533604087	0.018221874	0.193324456	0.814784178	0.001230555	0.006252401	0.281180091	0.044339546	0.101594364
ENSMUSG00000045005	Fzd5	14367	frizzled class receptor 5 [Source:MGI Symbol;Acc:MGI:108571]	2.798214956	2.634529604	2.520848173	1.821590129	2.419939582	2.162974292	2.514595274	2.391110554	2.04002588	1.601948589	1.931367382	1.743855947	-0.529145476	0.040012605	0.080515236	-0.816394064	0.001581872	0.008644976	-0.285745872	0.168814854	0.963772008	0.287248587	0.326730554	0.660672507	-0.243399605	0.399404662	0.529797295	-0.530648192	0.012677843	0.037784228
ENSMUSG00000051344	Plekhm3	241075	pleckstrin homology domain containing, family M, member 3 [Source:MGI Symbol;Acc:MGI:2443627]	6.259888728	6.18896708	6.180341565	5.139948357	4.635684906	5.117074026	6.267149249	6.184210889	6.370478175	5.716411804	5.609495636	5.556863471	-1.20134687	2.54522E-06	3.98819E-05	-0.57501868	0.000575411	0.004051379	0.077080098	0.539251145	0.998574419	-0.626328191	0.003227779	0.083329602	-1.278426969	7.21521E-06	0.000134661	-0.652098778	5.21283E-05	0.000506056
ENSMUSG00000084416	Rpl10a-ps1		ribosomal protein L10A, pseudogene 1 [Source:MGI Symbol;Acc:MGI:3705885]	6.2779223	6.527828339	6.488714079	6.916037242	7.167755845	6.755771656	6.392356628	6.678940111	6.369594956	6.676535704	6.626872464	6.85529968	0.479137702	0.012318891	0.031055123	0.23929692	0.109968191	0.216986619	0.00375051	0.978435091	0.998574419	0.239840782	0.233174272	0.576224633	0.475387192	0.028157821	0.071014581	0.23554641	0.068719267	0.142824616
ENSMUSG00000025950	Idh1	15926	isocitrate dehydrogenase 1 (NADP+), soluble [Source:MGI Symbol;Acc:MGI:96413]	5.076668453	5.248176805	5.223653265	3.961714489	3.380932996	3.696139569	5.105355839	5.081012228	5.268485386	4.307103872	4.169726332	4.016264501	-1.483775792	9.80849E-07	1.96573E-05	-1.057587378	7.45457E-06	0.000152749	-0.067838828	0.633422598	0.998574419	-0.426188414	0.050419946	0.307507611	-1.415936964	1.00032E-05	0.000167492	-0.98974855	4.03907E-06	7.08691E-05
ENSMUSG00000025949	Pikfyve	18711	phosphoinositide kinase, FYVE type zinc finger containing [Source:MGI Symbol;Acc:MGI:1335106]	5.838771255	5.708215105	5.784385076	5.64082383	5.524605838	5.725905809	5.798367369	5.65403134	5.76651799	5.76811202	5.723891758	5.531762182	-0.129096854	0.337569363	0.446427484	-0.081690686	0.475736483	0.619182937	-0.019595868	0.860295844	0.998574419	-0.047406168	0.761656049	0.913264683	-0.109500986	0.486806404	0.611936465	-0.062094818	0.5288484	0.654130844
ENSMUSG00000083289	Gm8812		predicted gene 8812 [Source:MGI Symbol;Acc:MGI:3643091]	-1.108854404	-1.773402348	-1.28029051	-0.509599559	-0.359895881	-0.404361754	-1.959748799	-2.632987945	-1.306222478	0.314798544	0.916778563	0.103503373	1.109416663	0.067561581	0.123022413	2.062125533	0.001160207	0.006849428	-0.601107392	0.222859608	0.991437869	-0.95270887	0.19048642	0.53023866	1.710524055	0.026475651	0.067783373	2.663232926	6.61597E-05	0.000606125
ENSMUSG00000015222	Map2	17756	microtubule-associated protein 2 [Source:MGI Symbol;Acc:MGI:97175]	1.899477588	2.753753453	1.690867118	2.617331847	2.049359878	1.77591266	2.91762069	2.37301574	2.534846457	2.59558282	2.518535267	1.818065809	-0.064662163	0.880327035	0.913314623	0.041402371	0.91219173	0.946932145	0.299516254	0.417258213	0.998574419	-0.106064534	0.839722475	0.943665559	-0.364178416	0.48789109	0.612871852	-0.258113883	0.450263933	0.584040889
ENSMUSG00000055567	Unc80	329178	unc-80, NALCN activator [Source:MGI Symbol;Acc:MGI:2652882]	0.999007428	1.167302638	0.46049203	1.328877719	1.07990644	0.951251105	2.381685607	1.368622839	1.938485958	1.242464039	1.695052332	0.450275148	0.239844332	0.617243921	0.704385653	0.281826249	0.507601341	0.648179778	0.872244067	0.050228218	0.820397578	-0.041981916	0.943107694	0.982294207	-0.632399735	0.29044258	0.417555965	-0.590417819	0.143238008	0.250076208
ENSMUSG00000026005	Rpe	66646	ribulose-5-phosphate-3-epimerase [Source:MGI Symbol;Acc:MGI:1913896]	4.193036489	4.258312912	4.607606751	4.155894518	4.048537555	4.073635671	4.248744431	4.527607943	4.537526391	4.123628241	4.10629896	4.256621401	-0.278041062	0.134938374	0.215176804	-0.223882855	0.163288347	0.28963833	0.064187453	0.670259445	0.998574419	-0.054158207	0.800114085	0.928931237	-0.342228514	0.126001185	0.225078931	-0.288070308	0.052067315	0.115057249
ENSMUSG00000026004	Kansl1l	68691	KAT8 regulatory NSL complex subunit 1-like [Source:MGI Symbol;Acc:MGI:1915941]	5.584329777	5.409236104	5.405270342	5.050811333	4.880204419	5.170395257	5.526321874	5.327142714	5.462229172	5.305140535	5.267615419	5.070710244	-0.397480795	0.01445432	0.035407747	-0.217208649	0.095445009	0.195322861	0.002067189	0.986290299	0.998574419	-0.180272146	0.297455652	0.635427439	-0.399547984	0.032421083	0.079309177	-0.219275838	0.057668603	0.124659365
ENSMUSG00000102559	Gm37570		predicted gene, 37570 [Source:MGI Symbol;Acc:MGI:5610798]	0.098156533	0.491088021	0.031753818	0.529650834	-1.63013917	0.076296229	-0.631932464	-0.457235043	-0.751046653	-0.484129854	-0.186989683	-0.687065662	-0.470296143	0.344985856	0.453947784	-0.723131274	0.113106238	0.221636287	-0.873497928	0.052004707	0.821706872	0.252835131	0.679241322	0.876265165	0.403201786	0.505471189	0.627413794	0.150366654	0.706403296	0.797692617
ENSMUSG00000102374	Gm38387		predicted gene, 38387 [Source:MGI Symbol;Acc:MGI:5613622]	0.408897217	-1.237773246	-0.279331281	-1.035883555	0.011282109	0.304732795	-0.324275726	-0.278242346	-0.398756467	0.455881804	-1.94415223	-0.5503962	0.45126496	0.549975758	0.646159035	-0.206914351	0.754997597	0.841000606	0.445008886	0.487361501	0.998574419	0.65817931	0.484901486	0.769638083	0.006256073	0.994565576	0.996095328	-0.651923237	0.29527615	0.42760674
ENSMUSG00000102776	Gm38162		predicted gene, 38162 [Source:MGI Symbol;Acc:MGI:5611390]	0.508435817	0.366008768	-0.140412743	-1.035694174	-0.813726912	-0.321443387	0.2974303	0.413403702	-1.396783064	0.991468369	0.432243044	0.53529229	-0.947453617	0.115911787	0.190844508	0.36596819	0.474305099	0.617952165	-0.26433387	0.587600332	0.998574419	-1.313421808	0.084361084	0.380490563	-0.683119747	0.339879776	0.470357867	0.630302061	0.192958184	0.3128941
ENSMUSG00000103706	6820402A03Rik		RIKEN cDNA 6820402A03 gene [Source:MGI Symbol;Acc:MGI:1922992]	-0.57628748	-1.322548933	-1.604518314	-1.382983836	0.687939469	-0.155617437	-0.19241137	-0.981643116	-2.482123064	-0.310680799	-2.466440501	-2.649489293	0.894058638	0.32235813	0.430455589	-0.729394049	0.358588868	0.509607218	0.173441791	0.817086469	0.998574419	1.623452687	0.156894187	0.491422894	0.720616847	0.509570765	0.630721178	-0.90283584	0.221522202	0.345904009
ENSMUSG00000103756	Gm37285		predicted gene, 37285 [Source:MGI Symbol;Acc:MGI:5610513]	1.249056329	0.543071336	0.492394906	0.492141576	0.956252107	0.917308624	0.662769889	0.587352561	0.701413097	1.101236165	0.456528051	1.333818115	0.161278912	0.651114839	0.732249088	0.293253938	0.36184724	0.513117949	0.038268845	0.900115527	0.998574419	-0.131975026	0.765627731	0.914427752	0.123010067	0.778648998	0.849114752	0.254985093	0.388714186	0.523818516
ENSMUSG00000103382	Gm37755		predicted gene, 37755 [Source:MGI Symbol;Acc:MGI:5610983]	0.974449119	0.851042184	0.862874229	1.215637817	0.333631919	1.150491627	1.202937913	0.333595703	0.634121728	1.287271147	1.173871182	-0.605796441	0.105629366	0.852703387	0.893034982	-0.281770083	0.579700078	0.709531263	-0.253868358	0.605338846	0.998574419	0.387399449	0.585858695	0.82944204	0.359497724	0.609148721	0.716159133	-0.027901725	0.952200068	0.9699652
ENSMUSG00000026003	Acadl	11363	acyl-Coenzyme A dehydrogenase, long-chain [Source:MGI Symbol;Acc:MGI:87866]	4.874282053	4.902110734	4.9388243	4.933471782	4.646275925	4.8460683	4.834746436	4.887290091	5.015524169	4.721584948	4.919513164	4.90243325	-0.08052143	0.555315269	0.650736369	-0.046780769	0.691138078	0.79448426	-0.002323206	0.983870672	0.998574419	-0.033740662	0.83527885	0.941589989	-0.078198224	0.630325365	0.733065439	-0.044457563	0.667330937	0.766118924
ENSMUSG00000082769	Gm15793		predicted gene 15793 [Source:MGI Symbol;Acc:MGI:3783235]	2.746664304	2.912490429	2.944702557	3.283128102	3.327682279	3.128284093	3.021450103	3.094122675	3.138428462	3.06819175	3.032005858	3.093198124	0.343208398	0.039723388	0.080015683	0.15663339	0.250993925	0.39551006	0.182741582	0.172587869	0.965421853	0.186575008	0.323261172	0.658273555	0.160466816	0.389314548	0.519604454	-0.026108192	0.826211997	0.885277493
ENSMUSG00000094191	Rpl31-ps14		ribosomal protein L31, pseudogene 14 [Source:MGI Symbol;Acc:MGI:3704189]	2.881135991	3.134853865	3.102958779	3.327824248	3.299022546	3.183132019	2.922811123	3.192316064	3.01591258	2.74349113	2.93116248	3.119343449	0.183953865	0.324026248	0.43222348	-0.143852586	0.374813467	0.526050385	-0.025529275	0.868936633	0.998574419	0.327806451	0.157853927	0.49260265	0.20948314	0.351029385	0.481559053	-0.118323311	0.413877356	0.5485396
ENSMUSG00000026000	Lancl1	14768	LanC (bacterial lantibiotic synthetase component C)-like 1 [Source:MGI Symbol;Acc:MGI:1336997]	4.832635917	4.737732714	4.960759219	4.090636876	4.184070362	4.192560768	4.716114661	4.78295683	4.779964677	4.403874716	4.636710827	4.554499141	-0.691807315	0.00028019	0.001441202	-0.282332584	0.03487887	0.090697443	-0.076150442	0.524288399	0.998574419	-0.409474731	0.028341886	0.237162639	-0.615656873	0.002711612	0.011462575	-0.206182142	0.072489639	0.148831057
ENSMUSG00000062209	Erbb4	13869	erb-b2 receptor tyrosine kinase 4 [Source:MGI Symbol;Acc:MGI:104771]	-0.432029381	-1.038512424	-3.127194539	0.306991088	-0.524611145	-0.117955733	-0.606634267	-1.900476511	-0.958451223	-0.277871833	-1.296762627	-0.51589672	1.614384386	0.075156694	0.134063498	0.841919339	0.272145021	0.418269221	0.300734545	0.675874976	0.998574419	0.772465047	0.4677467	0.758621285	1.313649841	0.219991611	0.3404042	0.541184794	0.435836535	0.570079765
ENSMUSG00000025997	Ikzf2	22779	IKAROS family zinc finger 2 [Source:MGI Symbol;Acc:MGI:1342541]	3.898102484	3.472720115	3.629561904	4.534889755	4.420283309	4.818311368	3.82208322	3.697939342	3.791135649	4.90978288	4.328402993	4.504630567	1.001730339	0.000347021	0.001708478	0.932766094	0.000194989	0.001792005	0.173756089	0.333396386	0.998574419	0.068964245	0.783789754	0.92298532	0.82797425	0.005361896	0.019368706	0.759010006	0.000410025	0.002541838
ENSMUSG00000026196	Bard1	12021	BRCA1 associated RING domain 1 [Source:MGI Symbol;Acc:MGI:1328361]	1.679451073	1.149544488	0.958721869	1.171802907	1.653545373	1.552201612	1.116520848	0.942840223	0.851938013	1.688616124	0.990320393	1.606342984	0.283592945	0.372341127	0.480132709	0.203415011	0.466991732	0.612015031	-0.176430194	0.514903834	0.998574419	0.080177934	0.835615993	0.9417943	0.460023139	0.243622361	0.366862932	0.379845205	0.15171832	0.261077016
ENSMUSG00000026192	Atic	108147	5-aminoimidazole-4-carboxamide ribonucleotide formyltransferase/IMP cyclohydrolase [Source:MGI Symbol;Acc:MGI:1351352]	5.372747017	5.486919281	5.241390788	5.805716922	5.742580418	5.720660615	5.505106445	5.492056729	5.468258652	5.953727122	5.907499634	6.010321301	0.39689123	0.007472172	0.020710744	0.580952554	0.000141615	0.001421889	0.120206197	0.271695527	0.998574419	-0.184061324	0.232310423	0.575140633	0.276685032	0.082683217	0.163049203	0.460746356	0.00029736	0.00197428
ENSMUSG00000026193	Fn1	14268	fibronectin 1 [Source:MGI Symbol;Acc:MGI:95566]	-0.495196867	-2.628743306	-2.812238089	1.900247801	2.136605137	3.120771124	1.452272056	0.623131433	0.943974534	3.322318823	1.488181381	2.458040748	4.869234953	6.12925E-06	7.59932E-05	4.675308388	2.80987E-06	7.2941E-05	3.377574173	4.85984E-05	0.145876746	0.193926565	0.811829509	0.933331632	1.491660781	0.082500416	0.162892217	1.297734215	0.029313509	0.073204659
ENSMUSG00000101834	Gm5829		predicted gene 5829 [Source:MGI Symbol;Acc:MGI:3644438]	1.695119959	1.325749335	1.313516275	1.356386483	1.203644263	1.516381267	1.585324874	1.280326625	1.561106183	1.22763199	1.378718595	1.117727326	0.009252465	0.969162918	0.978120164	-0.101101964	0.633857654	0.751743889	0.070383731	0.732278292	0.998574419	0.110354429	0.709067253	0.889737447	-0.061131266	0.834734002	0.890231027	-0.171485695	0.38199423	0.517399119
ENSMUSG00000100319	Gm5256		predicted gene 5256 [Source:MGI Symbol;Acc:MGI:3644836]	2.583244226	2.537462185	2.823142088	3.087347929	3.279505376	3.072049399	2.421249182	2.499530353	2.661244381	2.888836921	2.652522819	2.840082426	0.486572248	0.022426638	0.050342533	0.120728334	0.47123554	0.61543903	-0.12294617	0.449922771	0.998574419	0.365843914	0.132225218	0.454886493	0.609518418	0.01880443	0.051810245	0.243674503	0.120264214	0.218706647
ENSMUSG00000101496	Gm8885		predicted gene 8885 [Source:MGI Symbol;Acc:MGI:3649121]	0.06255912	0.39830236	-0.029917424	0.531695481	0.82007836	0.397944199	0.358609295	0.454592481	0.095269018	0.27569765	0.468273623	0.742267933	0.329173579	0.31469411	0.422435454	0.29576732	0.309566506	0.458546528	0.118872661	0.664895527	0.998574419	0.033406259	0.933415817	0.978439273	0.210300918	0.59592253	0.704377706	0.176894659	0.504845143	0.633328297
ENSMUSG00000026189	Pecr	111175	peroxisomal trans-2-enoyl-CoA reductase [Source:MGI Symbol;Acc:MGI:2148199]	4.114148916	4.561490925	4.229473776	3.871108099	3.751104792	3.511053687	4.406745675	4.397380807	4.374997158	3.738229989	4.062128605	3.846616701	-0.645114717	0.004153417	0.012772646	-0.458387678	0.013757926	0.044850381	0.017479058	0.912115588	0.998574419	-0.186727039	0.414483511	0.724302855	-0.662593775	0.010709022	0.033451642	-0.475866737	0.005560832	0.019659157
ENSMUSG00000026187	Xrcc5	22596	X-ray repair complementing defective repair in Chinese hamster cells 5 [Source:MGI Symbol;Acc:MGI:104517]	4.092171358	4.177663396	4.0958767	4.068863648	4.136154331	4.053261561	4.308994412	4.235851909	4.167081902	4.356633507	4.562126279	4.302739964	-0.053216133	0.709169274	0.779972663	0.297175884	0.030321536	0.081886778	0.102688025	0.401633869	0.998574419	-0.350392018	0.059044299	0.327889637	-0.155904158	0.369459455	0.499843531	0.194487859	0.095181745	0.18304422
ENSMUSG00000085812	Gm15843		predicted gene 15843 [Source:MGI Symbol;Acc:MGI:3801845]	1.408384736	1.226975476	1.135779052	1.617460693	1.535680312	1.667727741	1.486517179	1.301588773	1.472537264	1.663340786	1.653085112	1.601079316	0.398419767	0.074471918	0.133112118	0.42314782	0.036456147	0.093621899	0.179597379	0.324226137	0.998574419	-0.024728053	0.923163787	0.974963734	0.218822388	0.397133287	0.527305821	0.243550441	0.163202853	0.275652739
ENSMUSG00000039354	Smarcal1	54380	SWI/SNF related matrix associated, actin dependent regulator of chromatin, subfamily a-like 1 [Source:MGI Symbol;Acc:MGI:1859183]	5.716157164	5.82809395	5.698132208	5.418213511	5.320365109	5.304475367	5.679396271	5.718278809	5.745814595	5.441961556	5.520567794	5.6060906	-0.396236336	0.005419118	0.015916056	-0.231820394	0.039970265	0.100073659	-0.043449853	0.668174161	0.998574419	-0.164415943	0.258726554	0.600909769	-0.352786484	0.025586729	0.066017066	-0.188370541	0.051437507	0.114016514
ENSMUSG00000046330	Rpl37a	19981	ribosomal protein L37a [Source:MGI Symbol;Acc:MGI:98068]	5.411565995	5.869694743	5.616843799	6.077329241	6.175405315	5.789433271	5.631332789	5.959237272	5.623604553	5.410918271	5.705563166	5.846188303	0.3378081	0.119327233	0.195293731	-0.020331465	0.908318726	0.945146508	0.044501437	0.797653819	0.998574419	0.358139565	0.158154128	0.492839534	0.293306664	0.240870969	0.363997981	-0.064832901	0.671242958	0.76930394
ENSMUSG00000039323	Igfbp2	16008	insulin-like growth factor binding protein 2 [Source:MGI Symbol;Acc:MGI:96437]	-1.99479058	0.087099008	-1.080067986	2.424902834	-0.393698067	0.659500015	0.850826933	1.419766539	0.796174693	0.747779072	-0.228765913	-0.251445167	1.595053542	0.040672043	0.08153423	0.453697023	0.476721758	0.620143931	1.629258335	0.017547215	0.657878133	1.141356519	0.213378245	0.556468005	-0.034204793	0.968781155	0.979806464	-1.175561312	0.061494038	0.130950421
ENSMUSG00000026185	Igfbp5	16011	insulin-like growth factor binding protein 5 [Source:MGI Symbol;Acc:MGI:96440]	-0.392853486	1.054719594	0.352531546	0.878454183	0.881507265	-0.689760554	1.709932455	0.882986188	2.130924756	1.855769631	1.488254222	0.572412991	-0.312272558	0.608575379	0.696754606	0.587395339	0.285924051	0.433384838	0.745611263	0.169739228	0.964528812	-0.899667898	0.244040852	0.587080004	-1.057883821	0.172100538	0.284450462	-0.158215924	0.748670555	0.827885563
ENSMUSG00000055322	Tns1	21961	tensin 1 [Source:MGI Symbol;Acc:MGI:104552]	7.267241923	7.373466852	7.317659475	8.68957086	8.582049374	8.47286533	7.269882972	7.277097465	7.44336675	8.41608879	8.193813008	8.443990743	1.273885028	1.23533E-06	2.3353E-05	0.996724914	2.9098E-06	7.50105E-05	-0.002020399	0.986747374	0.998574419	0.277160115	0.124866421	0.446466655	1.275905427	6.02294E-06	0.00011763	0.998745313	4.93242E-07	1.45498E-05
ENSMUSG00000006304	Arpc2	76709	actin related protein 2/3 complex, subunit 2 [Source:MGI Symbol;Acc:MGI:1923959]	8.356805351	8.302538303	8.35948981	9.366349188	9.386947489	9.405436888	8.193015627	8.244675918	8.217409784	8.996083995	8.85769595	9.01161533	1.046389434	1.36859E-06	2.50637E-05	0.604704276	6.29781E-05	0.000777541	-0.119554494	0.249751662	0.994650965	0.441685158	0.00808417	0.129560424	1.165943928	2.24334E-06	5.91685E-05	0.72425877	2.08982E-06	4.30093E-05
ENSMUSG00000006299	Aamp	227290	angio-associated migratory protein [Source:MGI Symbol;Acc:MGI:107809]	7.026588686	7.110405641	7.141844159	7.383605242	7.60938095	7.35243788	7.142372257	7.205969541	7.062019022	7.259488553	7.266090502	7.211119638	0.330657254	0.017469606	0.041176183	0.142261168	0.188450233	0.320947743	0.027427407	0.788132642	0.998574419	0.188396087	0.205253699	0.545677497	0.303229847	0.051363728	0.113019486	0.11483376	0.208409842	0.331312163
ENSMUSG00000101503	Gm28364		predicted gene 28364 [Source:MGI Symbol;Acc:MGI:5579070]	3.205103583	3.42443384	3.481900777	3.930052472	3.909307332	3.732190184	3.295038375	3.335111715	3.363348884	3.685096668	3.546868364	3.471885247	0.446415667	0.010999352	0.028363099	0.13855713	0.306091877	0.454740688	-0.085537246	0.50980921	0.998574419	0.307858536	0.113876094	0.431570513	0.531952913	0.011708247	0.035748992	0.224094376	0.076818633	0.15561106
ENSMUSG00000026179	Pnkd	56695	paroxysmal nonkinesiogenic dyskinesia [Source:MGI Symbol;Acc:MGI:1930773]	3.33702457	3.595327932	3.666688241	3.094635536	2.507448029	2.816398634	3.387131206	3.618204882	3.661438679	3.083908947	3.141731388	3.150955248	-0.732454624	0.001588477	0.00588061	-0.457010403	0.01326565	0.043560588	-0.02434836	0.876165223	0.998574419	-0.275444221	0.233496951	0.576560378	-0.708106264	0.00692462	0.023620826	-0.432662044	0.009662224	0.030307148
ENSMUSG00000006301	Tmbim1	69660	transmembrane BAX inhibitor motif containing 1 [Source:MGI Symbol;Acc:MGI:1916910]	5.754845336	5.800170596	5.939134295	7.150956496	7.343837825	7.124189727	5.735265934	6.000683631	5.808174529	6.614681196	6.511330545	6.830070412	1.348535664	1.65532E-06	2.87287E-05	0.781422851	7.5377E-05	0.000891192	-0.00954738	0.942959891	0.998574419	0.567112813	0.009292775	0.138210443	1.358083044	7.90978E-06	0.000142481	0.790970231	1.49219E-05	0.000192333
ENSMUSG00000099931	Gm29358		predicted gene 29358 [Source:MGI Symbol;Acc:MGI:5580064]	-0.229000585	-0.056070148	-0.404451546	1.459242556	1.571414871	1.452530475	-0.142534894	-0.307989393	-0.653422462	0.836957909	1.17353084	0.820633356	1.670304376	0.000160371	0.000924115	1.169656289	0.001118561	0.006657219	-0.167953771	0.536725466	0.998574419	0.500648087	0.219805492	0.564406299	1.838258147	0.000413385	0.002692744	1.33761006	0.000196748	0.001417056
ENSMUSG00000073650	Catip	241112	ciliogenesis associated TTC17 interacting protein [Source:MGI Symbol;Acc:MGI:2685062]	0.494207832	0.841340088	1.442034567	1.083145744	0.179270902	0.870152906	0.807257173	0.955578867	0.894248645	1.330456059	0.825508405	0.001395527	-0.226073197	0.597879448	0.688273872	-0.365122254	0.34453813	0.495243632	-0.104253277	0.776077283	0.998574419	0.139049056	0.793287332	0.926810747	-0.121819921	0.816414908	0.877454712	-0.260868977	0.460143337	0.592701298
ENSMUSG00000026177	Slc11a1	18173	solute carrier family 11 (proton-coupled divalent metal ion transporters), member 1 [Source:MGI Symbol;Acc:MGI:1345275]	8.657145858	8.680319441	8.725280266	8.522057812	8.523957881	8.496790075	8.55299685	8.683962061	8.627695666	8.381932829	8.417685308	8.574125932	-0.177833971	0.175525175	0.264816622	-0.243999988	0.038402469	0.097312453	-0.078224998	0.460739916	0.998574419	0.066166017	0.655922835	0.865195061	-0.099608973	0.503123455	0.62555965	-0.16577499	0.087154107	0.170743967
ENSMUSG00000026176	Ctdsp1	227292	CTD (carboxy-terminal domain, RNA polymerase II, polypeptide A) small phosphatase 1 [Source:MGI Symbol;Acc:MGI:2654470]	5.995768042	6.130274922	6.076355919	6.065501007	5.818643089	5.924531101	5.945911189	6.110325395	6.061976022	5.963057756	5.927733378	6.105088781	-0.123472324	0.355468219	0.464204895	-0.096485838	0.397365427	0.547069817	-0.049794651	0.652776933	0.998574419	-0.026986486	0.861421563	0.951884845	-0.073677673	0.634643081	0.736275946	-0.046691187	0.629283657	0.736188181
ENSMUSG00000033364	Usp37	319651	ubiquitin specific peptidase 37 [Source:MGI Symbol;Acc:MGI:2442483]	4.829261761	4.642431264	4.64883827	5.581168566	5.622304783	5.702160115	4.913063913	4.840309273	4.904490893	5.770012495	5.434100225	5.648297569	0.952274366	2.0639E-05	0.000188389	0.908828297	7.71172E-06	0.000156921	0.210725752	0.104099237	0.931383556	0.043446068	0.801012435	0.929362442	0.741548613	0.000848666	0.004678706	0.698102545	2.71973E-05	0.000303977
ENSMUSG00000026174	Cnot9	58184	CCR4-NOT transcription complex, subunit 9 [Source:MGI Symbol;Acc:MGI:1928902]	5.066674328	5.084062245	5.037294514	5.256385197	5.058160121	5.167015579	4.880328969	4.977958812	5.070406846	4.930763779	4.834994503	5.140201024	0.114850813	0.43237148	0.538847593	-0.111787288	0.378655224	0.529462956	-0.088272124	0.475542644	0.998574419	0.226638101	0.204287614	0.544674028	0.203122937	0.251089733	0.375256313	-0.023515164	0.829947678	0.887441317
ENSMUSG00000026173	Plcd4	18802	phospholipase C, delta 4 [Source:MGI Symbol;Acc:MGI:107469]	1.845014594	2.146238655	1.599075544	2.076507103	2.250339586	1.916598104	1.968063047	1.885984897	1.612658949	1.989698902	1.977846908	2.05060256	0.153122348	0.539949946	0.637575391	0.08742883	0.688642563	0.792603922	-0.083823886	0.691995622	0.998574419	0.065693518	0.828816316	0.939243242	0.236946234	0.437137875	0.565971057	0.171252716	0.391288084	0.526429588
ENSMUSG00000026135	Zfp142	77264	zinc finger protein 142 [Source:MGI Symbol;Acc:MGI:1924514]	5.197364477	5.10069436	4.696595088	5.324732764	5.165217577	5.40686602	5.107312011	4.907879056	4.944915024	5.201173655	5.060395453	5.170802926	0.349083323	0.066210939	0.121079106	0.172542908	0.270645461	0.416774474	0.02892814	0.846747267	0.998574419	0.176540415	0.408694302	0.72076599	0.320155183	0.145654939	0.251202617	0.143614767	0.293537403	0.425833904
ENSMUSG00000026172	Bcs1l	66821	BCS1-like (yeast) [Source:MGI Symbol;Acc:MGI:1914071]	3.458142845	3.810804464	3.555831853	3.606752362	3.284153479	3.46088149	3.79171516	3.943623465	3.517860172	3.664455513	3.753247408	3.562157514	-0.193305459	0.331625539	0.440388896	0.001117123	0.994755112	0.997023524	0.105691868	0.525967729	0.998574419	-0.194422582	0.417805573	0.726544136	-0.298997327	0.218156772	0.338339291	-0.104574745	0.494759875	0.623941853
ENSMUSG00000026171	Rnf25	57751	ring finger protein 25 [Source:MGI Symbol;Acc:MGI:1890215]	5.172572894	5.482527336	5.296891599	5.608135964	5.832680139	5.406269833	5.316632627	5.549421271	5.300998699	5.328117615	5.202543463	5.53336923	0.254527935	0.165343102	0.252839617	-0.025327187	0.867408258	0.918779648	0.03232849	0.82820543	0.998574419	0.279855121	0.196519372	0.536055767	0.222199445	0.298323597	0.426235446	-0.057655676	0.663118734	0.762927194
ENSMUSG00000033276	Stk36	269209	serine/threonine kinase 36 [Source:MGI Symbol;Acc:MGI:1920831]	1.421016082	1.532754472	1.968662789	0.350470964	0.630664742	0.433927904	1.597250413	1.853923426	1.777303813	0.69325503	1.637113525	1.297437825	-1.2246253	0.001841143	0.006607294	-0.344336059	0.229664405	0.370569925	0.095298104	0.724755128	0.998574419	-0.880289241	0.038890603	0.273860482	-1.319923404	0.004358686	0.016458345	-0.439634163	0.102211238	0.193202427
ENSMUSG00000033257	Ttll4	67534	tubulin tyrosine ligase-like family, member 4 [Source:MGI Symbol;Acc:MGI:1914784]	5.811838908	5.730951676	5.686229554	6.003848533	5.931573505	6.058022164	5.73864321	5.72081059	5.693101058	6.008273664	5.538830497	5.766935533	0.272028762	0.11170843	0.185155643	0.002112806	0.987862767	0.992775541	-0.008593784	0.949764891	0.998574419	0.269915956	0.175018903	0.511834793	0.280622545	0.159386062	0.268795246	0.010706589	0.92877806	0.954010696
ENSMUSG00000026170	Cyp27a1	104086	cytochrome P450, family 27, subfamily a, polypeptide 1 [Source:MGI Symbol;Acc:MGI:88594]	6.122856133	6.204852058	6.08430705	5.088451196	5.423903875	5.143183241	6.270124303	6.26370915	6.023611061	5.44442637	5.443516055	5.348649618	-0.947736452	1.84437E-05	0.000174803	-0.725815218	5.43316E-05	0.000693181	0.045654652	0.703854152	0.998574419	-0.221921234	0.201913262	0.542291026	-0.993391104	5.68101E-05	0.000604386	-0.77146987	7.11059E-06	0.000110727
ENSMUSG00000090071	Cdk5r2	12570	cyclin-dependent kinase 5, regulatory subunit 2 (p39) [Source:MGI Symbol;Acc:MGI:1330828]	-1.671478077	0.282927297	-1.266963056	0.696870078	-0.897208435	-0.635873211	1.34997518	-0.057417219	-1.010501237	0.352900664	0.127119217	-3.529279474	0.24417518	0.843010702	0.886050766	-0.653562725	0.55156476	0.685934785	0.444090623	0.671473326	0.998574419	0.897737905	0.561724338	0.815536722	-0.199915443	0.894857975	0.930146509	-1.097653349	0.285690577	0.417516836
ENSMUSG00000026162	Nhej1		non-homologous end joining factor 1 [Source:MGI Symbol;Acc:MGI:1922820]	0.726748774	1.260283137	1.796874808	1.070373932	1.349651119	1.210678085	1.084792552	1.856775805	0.695576148	1.424816135	0.778172977	0.924301751	-0.203710889	0.636452366	0.719487465	-0.433539478	0.266450069	0.412582232	-0.024817228	0.946335804	0.998574419	0.229828589	0.666015842	0.870617564	-0.178893661	0.734495174	0.815365135	-0.40872225	0.254083026	0.382549772
ENSMUSG00000033159	Cnppd1	69171	cyclin Pas1/PHO80 domain containing 1 [Source:MGI Symbol;Acc:MGI:1916421]	6.703180372	6.77429304	6.77538078	6.416579868	6.407395285	6.298054328	6.790470453	6.781197111	6.856704007	6.600963068	6.530902331	6.564456855	-0.3775338	0.004713045	0.014195657	-0.201127807	0.051163433	0.121325104	0.048313113	0.605205758	0.998574419	-0.176405993	0.193201223	0.533313031	-0.425846913	0.005911778	0.020897556	-0.24944092	0.008163833	0.026401263
ENSMUSG00000049339	Retreg2	227298	reticulophagy regulator family member 2 [Source:MGI Symbol;Acc:MGI:2388278]	6.649037013	6.705812195	6.738011118	6.315367983	6.066683403	6.249819501	6.723087005	6.824063458	6.78588759	6.503410508	6.484478886	6.501589037	-0.47783636	0.001281073	0.004906418	-0.213569211	0.04877535	0.116844179	0.06521214	0.507584309	0.998574419	-0.264267149	0.072456467	0.360050067	-0.5430485	0.00158501	0.007553711	-0.278781351	0.005578493	0.019709702
ENSMUSG00000026197	Zfand2b	68818	zinc finger, AN1 type domain 2B [Source:MGI Symbol;Acc:MGI:1916068]	3.77520361	4.114176753	4.278142406	4.238893138	4.496707649	4.218894257	4.244950127	4.427212833	3.843113509	4.428875549	4.304117899	3.883689555	0.171135525	0.490273588	0.592527666	0.073415969	0.731617743	0.823784522	0.07041124	0.735751928	0.998574419	0.097719556	0.742271922	0.904859428	0.100724285	0.733288393	0.814356524	0.003004729	0.987353954	0.992032038
ENSMUSG00000026198	Abcb6	74104	ATP-binding cassette, sub-family B (MDR/TAP), member 6 [Source:MGI Symbol;Acc:MGI:1921354]	3.697157035	3.935337607	3.875042243	3.601003222	3.65050898	3.372258261	3.685859057	3.861391417	3.863624731	3.552343177	3.373062694	3.726058279	-0.33821268	0.068334766	0.124162207	-0.355593846	0.032448641	0.086102214	-0.071478769	0.626430594	0.998574419	0.017381166	0.933758047	0.978447981	-0.266733911	0.214193325	0.33398961	-0.284115077	0.051188137	0.113686033
ENSMUSG00000099519	Gm29253		predicted gene 29253 [Source:MGI Symbol;Acc:MGI:5579959]	4.519952253	4.614103202	4.494585694	3.970351019	4.085582634	3.830653117	4.489278091	4.553310741	4.656347739	4.102016622	4.035462376	4.39326157	-0.596749992	0.002467508	0.008395832	-0.393304857	0.013514137	0.0441703	0.008565767	0.949619245	0.998574419	-0.203445134	0.302156578	0.640334475	-0.605315759	0.007283842	0.024588562	-0.401870625	0.00591864	0.020609153
ENSMUSG00000033124	Atg9a	245860	autophagy related 9A [Source:MGI Symbol;Acc:MGI:2138446]	5.258940909	5.052537058	5.032699981	4.33950446	4.450524848	4.467865197	5.130838323	5.090878836	5.186905517	4.790971421	4.601398453	4.920941478	-0.669563094	0.000562904	0.002522021	-0.33019913	0.021385451	0.062809491	0.057854813	0.644722092	0.998574419	-0.339363964	0.07272237	0.360166144	-0.727417907	0.001165938	0.006007723	-0.388053943	0.00406184	0.0154136
ENSMUSG00000026199	Ankzf1	52231	ankyrin repeat and zinc finger domain containing 1 [Source:MGI Symbol;Acc:MGI:1098746]	5.686301348	5.887962076	5.750515141	4.706799937	4.972009628	4.554094704	6.075904732	6.021187487	5.995077129	5.379034261	5.380456031	5.30577713	-1.062258686	2.90282E-06	4.37688E-05	-0.441217801	0.001905495	0.009926074	0.232457736	0.055402473	0.836961187	-0.621040885	0.001631588	0.059512326	-1.294716422	2.13986E-06	5.74365E-05	-0.673675537	1.47215E-05	0.000190785
ENSMUSG00000026200	Glb1l	74577	galactosidase, beta 1-like [Source:MGI Symbol;Acc:MGI:1921827]	4.613059332	4.732671371	4.5254833	4.300605459	4.30671002	4.26210802	4.681759483	4.599853047	4.48050241	4.22560277	4.299082233	4.11198641	-0.346532942	0.029405435	0.062785639	-0.413878515	0.005270584	0.0214794	-0.047816285	0.694678514	0.998574419	0.067345573	0.69710225	0.884126004	-0.298716657	0.100881193	0.189304328	-0.366062229	0.005292162	0.018949388
ENSMUSG00000026201	Stk16	20872	serine/threonine kinase 16 [Source:MGI Symbol;Acc:MGI:1313271]	5.427976047	5.573821856	5.537297657	5.546482041	6.078472197	5.597151605	5.502058061	5.639136866	5.233803351	5.446538738	5.433996092	5.433252069	0.168873366	0.333137412	0.441729303	-0.098309651	0.508141022	0.648633363	-0.07365788	0.612199868	0.998574419	0.267183016	0.203391647	0.543693283	0.242531245	0.244964436	0.368379073	-0.024651771	0.847027521	0.898274478
ENSMUSG00000026202	Tuba4a	22145	tubulin, alpha 4A [Source:MGI Symbol;Acc:MGI:1095410]	2.723000952	3.002543453	2.629754789	2.884275195	3.082026778	2.82199181	3.128661831	3.145883254	2.738008544	2.668269294	2.741208962	2.68745356	0.082438043	0.697220592	0.770206423	-0.126262773	0.497643512	0.638758165	0.19299736	0.292012888	0.998574419	0.208700816	0.42363402	0.73085094	-0.110559317	0.666027031	0.761093353	-0.319260133	0.072139577	0.148268168
ENSMUSG00000026203	Dnajb2	56812	DnaJ heat shock protein family (Hsp40) member B2 [Source:MGI Symbol;Acc:MGI:1928739]	4.702214055	4.938730904	5.132312602	5.36127194	5.207581733	5.128902267	4.768147833	5.097239428	4.984464955	5.130181204	4.844946553	5.113869365	0.275031441	0.14957767	0.233711785	0.018515656	0.906622678	0.944049592	-0.024630941	0.873517387	0.998574419	0.256515785	0.252441615	0.594610938	0.299662382	0.184563642	0.299475163	0.043146596	0.755446904	0.833794464
ENSMUSG00000026204	Ptprn	19275	protein tyrosine phosphatase, receptor type, N [Source:MGI Symbol;Acc:MGI:102765]	2.365189047	2.439399575	3.282056153	2.710630919	1.467447245	2.706373636	1.540721509	2.539328332	2.188828706	2.505755731	2.410380096	2.846509377	-0.344411735	0.435555711	0.541510851	-0.160274466	0.675162269	0.782880085	-0.568153914	0.142335428	0.953122385	-0.184137268	0.729860829	0.89892058	0.223742179	0.672597679	0.766360324	0.407879448	0.247437962	0.374694815
ENSMUSG00000033061	Resp18	19711	regulated endocrine-specific protein 18 [Source:MGI Symbol;Acc:MGI:1098222]	-1.149303456	-2.668429942	-0.360010432	-3.486446031	-3.748700171	-2.329661907	-0.790008643	-0.060890453	0.299618467	0.184079446	-1.876739448	-0.967941365	-1.401946674	0.148739258	0.232732725	0.620413298	0.453939393	0.60002853	1.609379067	0.058341598	0.846988966	-2.022359972	0.098253771	0.405431599	-3.011325741	0.01901372	0.05227212	-0.988965769	0.203320345	0.325584996
ENSMUSG00000026209	Dnpep	13437	aspartyl aminopeptidase [Source:MGI Symbol;Acc:MGI:1278328]	5.377130638	5.500641064	5.499005145	5.05547579	5.115419459	5.185365648	5.130565618	5.466645363	4.843905803	5.130749501	5.096611116	5.137687778	-0.37253597	0.063155149	0.116582389	-0.363051982	0.039385448	0.098990074	-0.323405027	0.057678699	0.846984293	-0.009483989	0.965814198	0.989805351	-0.049130943	0.824179034	0.882668835	-0.039646955	0.77737159	0.849143829
ENSMUSG00000026207	Speg	11790	SPEG complex locus [Source:MGI Symbol;Acc:MGI:109282]	4.839367995	5.306050077	5.090020615	4.557677724	4.362804699	4.163943062	5.118207189	5.208821454	5.182032734	4.324105422	4.583482395	4.420816987	-0.761290209	0.000673495	0.002914999	-0.682951779	0.000509806	0.003677842	0.018391334	0.899275746	0.998574419	-0.07833843	0.703378121	0.886966772	-0.779681542	0.002124088	0.009458862	-0.701343112	0.000136706	0.00107009
ENSMUSG00000033021	Gmppa	69080	GDP-mannose pyrophosphorylase A [Source:MGI Symbol;Acc:MGI:1916330]	5.491257504	5.58700496	5.662563724	5.048510826	5.485698938	5.180691205	5.539221234	5.854780447	5.294223049	5.220011375	5.159220049	5.303871448	-0.398744421	0.053949936	0.102628633	-0.384005775	0.03426859	0.089522647	-0.033867851	0.833795422	0.998574419	-0.014738646	0.948099187	0.983626331	-0.364876569	0.125276933	0.224126768	-0.350137924	0.027665693	0.069843559
ENSMUSG00000032997	Chpf	74241	chondroitin polymerizing factor [Source:MGI Symbol;Acc:MGI:106576]	-0.149333438	0.987061277	1.961197815	2.151801806	2.080297564	1.401214115	0.057354569	1.473079054	1.286485923	2.218323325	0.972736078	2.23722069	0.677787854	0.310811366	0.418501541	0.445666749	0.445875717	0.592539952	-0.137657248	0.806385138	0.998574419	0.232121105	0.773742381	0.917644684	0.815445102	0.318533006	0.447697939	0.583323997	0.280870935	0.412050151
ENSMUSG00000051703	Tmem198	319998	transmembrane protein 198 [Source:MGI Symbol;Acc:MGI:2443133]	-0.3341919	-0.703730429	-0.381349724	-2.086048301	-0.512941856	-1.764261452	0.039088985	-0.328266025	0.073093977	-0.770841196	-0.975949403	-0.921862428	-1.0197013	0.03825671	0.077673984	-0.351883509	0.381357769	0.53198849	0.418072198	0.281814619	0.998574419	-0.667817791	0.244552998	0.587690984	-1.437773498	0.020187241	0.054694387	-0.769955707	0.051447188	0.114016514
ENSMUSG00000032968	Inha	16322	inhibin alpha [Source:MGI Symbol;Acc:MGI:96569]	0.508134116	-1.236505513	-1.49065242	-1.980557753	-0.549268664	-0.4944225	0.219771135	-0.580773665	-0.70806012	-1.679292792	-0.23761851	-0.466232936	0.034565751	0.958599273	0.971179299	0.52771057	0.377546229	0.5286219	0.721508645	0.215651968	0.988637189	-0.493144818	0.554747467	0.812580352	-0.686942893	0.407022294	0.53693007	-0.193798075	0.720658137	0.808183371
ENSMUSG00000026213	Stk11ip	71728	serine/threonine kinase 11 interacting protein [Source:MGI Symbol;Acc:MGI:1918978]	6.438667209	6.622396181	6.468700796	5.958815834	5.945867112	5.814768828	6.727931686	6.786189193	6.730304962	6.047216794	6.14323166	6.158402584	-0.60802456	0.000247024	0.001302547	-0.405416376	0.001719004	0.009196811	0.219947642	0.04653151	0.817127681	-0.202608184	0.171168159	0.506708274	-0.827972203	6.52985E-05	0.000669006	-0.625364019	9.8563E-06	0.000141803
ENSMUSG00000006576	Slc4a3	20536	solute carrier family 4 (anion exchanger), member 3 [Source:MGI Symbol;Acc:MGI:109350]	2.890145981	2.809515456	2.470993145	1.962658062	0.971849804	2.003094477	2.880661077	3.002321674	2.927033975	1.99273661	2.952155089	2.823946827	-0.979111086	0.010210759	0.026745434	-0.005818061	0.983829687	0.990024024	0.24927113	0.378626732	0.998574419	-0.973293025	0.02890471	0.239148436	-1.228382216	0.008249659	0.027065187	-0.255089191	0.332345074	0.467960816
ENSMUSG00000026235	Epha4	13838	Eph receptor A4 [Source:MGI Symbol;Acc:MGI:98277]	-0.365764312	-1.027867516	-1.76918506	0.627544751	-0.63766834	1.083342397	-0.070618381	0.47798903	-0.161978125	-1.427846194	-0.366671475	0.81696276	1.673129102	0.026002288	0.056710858	1.013413762	0.107708182	0.213992265	1.398853025	0.027573122	0.743241202	0.659715339	0.437891268	0.739535675	0.274276076	0.740565637	0.820045112	-0.385439263	0.48661647	0.616696332
ENSMUSG00000026245	Farsb	23874	phenylalanyl-tRNA synthetase, beta subunit [Source:MGI Symbol;Acc:MGI:1346035]	4.94159671	4.844637433	4.855619573	5.166536843	5.423947797	5.221768979	5.106632775	4.858714909	5.061123332	5.164835902	5.374779655	5.111410138	0.387226575	0.022635492	0.050733628	0.378894483	0.011951344	0.040113893	0.140204443	0.286170822	0.998574419	0.008332092	0.96319083	0.988661492	0.247022133	0.186782746	0.301961146	0.238690041	0.054530235	0.119270472
ENSMUSG00000032883	Acsl3	74205	acyl-CoA synthetase long-chain family member 3 [Source:MGI Symbol;Acc:MGI:1921455]	3.185826499	2.99957528	2.557028983	3.569893185	2.900095352	3.433673052	3.134544275	2.684272383	3.198988165	3.158715788	2.947162468	2.857443929	0.490293507	0.087677549	0.152002661	0.104293925	0.658508337	0.771044627	0.094295154	0.680292892	0.998574419	0.385999581	0.252291251	0.594495709	0.395998353	0.237280849	0.359965019	0.009998771	0.962117912	0.975883864
ENSMUSG00000079470	Utp14b	195434	UTP14B small subunit processome component [Source:MGI Symbol;Acc:MGI:2445092]	0.96769984	0.829818591	0.217293971	1.173649013	2.057267902	1.150522477	1.336820543	0.476866233	0.851221336	1.556843575	1.547994836	1.200949897	0.757032549	0.065598528	0.120184214	0.799391743	0.032701008	0.086601922	0.148991831	0.651202141	0.998574419	-0.042359194	0.92857425	0.976858047	0.608040718	0.209777778	0.32914798	0.650399912	0.053761717	0.118059548
ENSMUSG00000099377	Gm6159		predicted gene 6159 [Source:MGI Symbol;Acc:MGI:3644323]	2.606073215	2.792442127	3.03493521	3.454107567	3.719171377	3.323352098	3.187187235	3.16385182	3.212570101	3.54224176	3.446488077	3.165998102	0.625665927	0.006060155	0.017426167	0.523397922	0.007802751	0.028904376	0.327803892	0.062121911	0.866797869	0.102268005	0.663171355	0.869312227	0.297862035	0.214337404	0.334125367	0.19559403	0.208104182	0.330982416
ENSMUSG00000072978	Gm5830		predicted pseudogene 5830 [Source:MGI Symbol;Acc:MGI:3647375]	1.8310749	1.895625969	1.834257146	2.191571739	2.314007843	2.263770065	1.714777387	1.760207243	1.502030289	1.820240992	2.011479058	1.906107054	0.379861124	0.070304951	0.127083342	0.06925945	0.687250221	0.791830797	-0.188962738	0.26842565	0.998574419	0.310601674	0.209754975	0.552261128	0.568823861	0.030698237	0.075982782	0.258222187	0.11493633	0.210997039
ENSMUSG00000050711	Scg2		secretogranin II [Source:MGI Symbol;Acc:MGI:103033]	1.691624844	0.768290347	-0.110399462	-0.277475088	-0.046221759	0.518026333	1.440975644	0.999712518	0.286193922	-0.090351756	0.274266949	0.533857869	-0.50519152	0.316761201	0.424410723	-0.273335994	0.537037193	0.674211004	0.361975157	0.4004702	0.998574419	-0.231855525	0.706670692	0.889097151	-0.867166676	0.170590636	0.282725675	-0.635311151	0.134833318	0.238625384
ENSMUSG00000073643	Wdfy1	69368	WD repeat and FYVE domain containing 1 [Source:MGI Symbol;Acc:MGI:1916618]	6.806972401	6.811710944	6.724755489	6.255209057	6.205058386	6.192545698	6.827535116	6.676729946	6.887974699	6.314903056	6.410525172	6.337300005	-0.550205947	0.000634208	0.002774325	-0.412560261	0.001661834	0.008973191	0.027677576	0.787405666	0.998574419	-0.137645686	0.348459598	0.677923587	-0.577883524	0.001447241	0.007083501	-0.440237838	0.000277775	0.001873253
ENSMUSG00000026248	Mrpl44	69163	mitochondrial ribosomal protein L44 [Source:MGI Symbol;Acc:MGI:1916413]	4.417033627	4.289587721	4.308545292	3.621071552	3.915257601	3.836642685	4.383349527	4.386967969	4.155236034	4.138035212	3.986952948	4.044760228	-0.55078181	0.00249368	0.008468494	-0.273085222	0.050799669	0.120674095	0.003500641	0.97770997	0.998574419	-0.277696588	0.138065827	0.46360822	-0.554282451	0.007770246	0.025848381	-0.276585863	0.029200003	0.072983403
ENSMUSG00000026249	Serpine2	20720	serine (or cysteine) peptidase inhibitor, clade E, member 2 [Source:MGI Symbol;Acc:MGI:101780]	8.953194706	8.956720916	8.930690157	8.7357457	8.332252426	8.710581097	8.984336325	8.943368037	9.036254617	8.770359888	8.917249872	8.732524736	-0.326810398	0.037455659	0.076339895	-0.121941134	0.32489716	0.474656554	0.043631549	0.713802567	0.998574419	-0.204869263	0.235078425	0.579082777	-0.370441947	0.042497736	0.097833273	-0.165572684	0.126276954	0.227233892
ENSMUSG00000067106	Gm5529		predicted pseudogene 5529 [Source:MGI Symbol;Acc:MGI:3646377]	4.458879843	4.538490317	4.72566667	5.086161143	5.079588364	4.988486089	4.307761066	4.505009	4.532093225	4.644723501	4.710446051	4.869423382	0.456778956	0.008516323	0.023086238	0.144191192	0.275442838	0.422009632	-0.148232737	0.252819884	0.995833658	0.312587764	0.098647655	0.405853723	0.605011693	0.004553256	0.017017601	0.292423929	0.021972895	0.058239931
ENSMUSG00000100397	Gm28071		predicted gene 28071 [Source:MGI Symbol;Acc:MGI:5578777]	1.111271437	1.224592212	0.774785789	0.881594616	0.279885499	0.729166748	1.104327832	1.181243809	0.985803992	1.141409069	0.979186795	1.265712864	-0.379580052	0.187441633	0.279153863	0.05235234	0.831571229	0.89401662	0.054811301	0.818376277	0.998574419	-0.431932393	0.22326489	0.567557211	-0.434391354	0.217104732	0.337020213	-0.002458961	0.991315009	0.994142329
ENSMUSG00000004364	Cul3	26554	cullin 3 [Source:MGI Symbol;Acc:MGI:1347360]	6.293564502	6.177729558	5.970954544	6.699321482	6.584529467	6.791327471	6.346047591	6.102008016	6.268463868	6.713578673	6.562414339	6.545704404	0.576337279	0.002014577	0.007119252	0.484786929	0.002215421	0.011140179	0.13274363	0.301136194	0.998574419	0.09155035	0.605311968	0.840002345	0.443593649	0.024212656	0.063026756	0.352043299	0.006339793	0.021803578
ENSMUSG00000103076	Gm37902		predicted gene, 37902 [Source:MGI Symbol;Acc:MGI:5611130]	0.642009281	0.715943636	0.354260716	2.246053314	0.21794179	2.004891667	-0.875953482	-0.285878195	-0.602624825	0.913624901	1.044207961	1.594929069	1.069184737	0.03297481	0.068810698	0.616768293	0.144277274	0.264305382	-1.088933663	0.014174352	0.626288349	0.452416444	0.429670175	0.734756478	2.1581184	0.001918092	0.008702447	1.705701955	0.000525843	0.003110648
ENSMUSG00000038608	Dock10	210293	dedicator of cytokinesis 10 [Source:MGI Symbol;Acc:MGI:2146320]	8.951569662	8.819892765	8.826485817	8.33914172	7.956779074	8.425621865	8.933622158	8.789723204	8.955426115	8.897701907	8.941247463	8.749608339	-0.590799114	0.00176981	0.006403588	0.028566981	0.824071379	0.88863877	0.051043357	0.685333584	0.998574419	-0.619366095	0.003825599	0.089257809	-0.641842471	0.002942231	0.012205605	-0.022476375	0.83660051	0.892005189
ENSMUSG00000087008	Gm5530		predicted gene 5530 [Source:MGI Symbol;Acc:MGI:3646374]	-2.436710736	-1.469633103	-1.594621921	1.540392995	1.373169227	0.667264978	-1.439509192	-1.190911462	-0.967461823	1.745716005	0.64889904	1.117312117	2.798391528	4.00611E-05	0.000312611	2.639698638	2.17108E-05	0.000340418	0.409408934	0.299320826	0.998574419	0.15869289	0.780155393	0.920793273	2.388982594	0.000912067	0.004935379	2.230289704	4.94543E-05	0.000486545
ENSMUSG00000100561	Gm7516		predicted gene 7516 [Source:MGI Symbol;Acc:MGI:3643007]	1.077248195	1.192376909	1.222883504	1.548840372	1.678478718	1.615850252	1.335976357	1.475801972	1.146450285	1.433366136	1.522604153	1.479357313	0.413208715	0.075821111	0.135056834	0.299011114	0.137103739	0.254654673	0.162261648	0.391098944	0.998574419	0.114197601	0.670739559	0.873048951	0.250947066	0.353740164	0.484268062	0.136749466	0.440601846	0.574944041
ENSMUSG00000026142	Rhbdd1	76867	rhomboid domain containing 1 [Source:MGI Symbol;Acc:MGI:1924117]	5.383094992	5.450885618	5.455724689	5.475687575	4.895761414	5.362809132	5.281027684	5.413741106	5.450825868	5.399435874	5.448297472	5.473728421	-0.153823125	0.312971952	0.420766674	0.001506829	0.990639797	0.994497059	-0.061682955	0.626471638	0.998574419	-0.155329954	0.387859993	0.707718504	-0.092140171	0.604337656	0.71202656	0.063189784	0.573723513	0.691196675
ENSMUSG00000097564	C430014B12Rik		RIKEN cDNA C430014B12 gene [Source:MGI Symbol;Acc:MGI:2444820]	0.912622893	0.525767767	0.607801171	-0.197544643	-0.907039343	-0.236956474	0.396807632	-0.556362122	0.129707705	0.685570392	0.156118285	-1.293025925	-0.976281787	0.107965306	0.180255082	-0.816827931	0.127204174	0.241258709	-0.763746224	0.135707621	0.953033288	-0.159453856	0.824145816	0.937333911	-0.212535563	0.763786909	0.837635684	-0.053081707	0.910054562	0.941712926
ENSMUSG00000026150	Mff	75734	mitochondrial fission factor [Source:MGI Symbol;Acc:MGI:1922984]	6.146556324	6.103124084	5.99502625	5.972551603	5.987118059	5.939218216	6.036605663	5.847195932	6.057124661	5.973651081	5.792422079	5.842467066	-0.099213122	0.456204251	0.560915234	-0.211367713	0.079410634	0.169926772	-0.082270426	0.46210195	0.998574419	0.112154591	0.474282972	0.762618658	-0.016942696	0.912886951	0.94187004	-0.129097287	0.197601753	0.318368441
ENSMUSG00000101450	Gm28941		predicted gene 28941 [Source:MGI Symbol;Acc:MGI:5579647]	0.311170675	0.177910405	-0.05678982	0.644279	-0.201536763	0.480275394	0.345287154	0.161718882	0.416219859	0.830829584	0.389011848	0.372753998	0.262677337	0.424977204	0.53132728	0.359576289	0.227182997	0.367476701	0.150576595	0.588824989	0.998574419	-0.096898953	0.811319109	0.933331632	0.112100742	0.779427362	0.849542	0.208999695	0.438417436	0.572747708
ENSMUSG00000026159	Agfg1	15463	ArfGAP with FG repeats 1 [Source:MGI Symbol;Acc:MGI:1333754]	6.099442399	5.93350031	5.835632282	6.341191349	6.288487714	6.484362173	5.950886146	5.858260653	5.920299499	6.354341344	6.175075778	6.348055313	0.440794347	0.005707405	0.01657174	0.349638861	0.008962804	0.032158176	-0.010990941	0.922261619	0.998574419	0.091155487	0.566498215	0.817820401	0.451785288	0.01267267	0.037968339	0.360629801	0.002763458	0.011470473
ENSMUSG00000101784	Gm7553		predicted gene 7553 [Source:MGI Symbol;Acc:MGI:3826364]	0.762183011	0.418631973	0.114815206	0.286659629	0.630297762	0.548003798	0.68923974	0.316131939	0.259185095	0.648900577	0.886597492	0.72105964	0.112133182	0.711392378	0.781344999	0.42976941	0.128448565	0.242953654	0.036415744	0.888058353	0.998574419	-0.317636227	0.406218553	0.719509349	0.075717439	0.838813684	0.892686646	0.393353666	0.131201351	0.233446467
ENSMUSG00000026163	Sphkap	77629	SPHK1 interactor, AKAP domain containing [Source:MGI Symbol;Acc:MGI:1924879]	-0.100166505	0.228540443	-2.722035708	-0.943600202	1.338594055	-1.280292773	1.270642466	-0.276895155	-0.776700739	0.213502552	-0.325884649	0.370531907	0.255547899	0.808718548	0.86045799	0.772351204	0.414621458	0.563414736	0.707468022	0.434474666	0.998574419	-0.516803306	0.695443346	0.883686089	-0.451920123	0.727831533	0.810144209	0.064883182	0.939891959	0.961846996
ENSMUSG00000079140	Gm6374		predicted gene 6374 [Source:MGI Symbol;Acc:MGI:3647016]	-0.558375988	-0.944239538	-0.347414863	-0.226007709	-0.529266449	-0.158674626	-0.705739956	-0.578255536	0.167543252	-0.484130873	-7.95531E-05	0.025771799	0.435841561	0.329085277	0.437742927	0.621341771	0.126786109	0.240663634	0.286876167	0.444350671	0.998574419	-0.185500209	0.73434338	0.900822515	0.148965394	0.781773027	0.85120156	0.334465603	0.356343808	0.492002157
ENSMUSG00000045658	Pid1	98496	phosphotyrosine interaction domain containing 1 [Source:MGI Symbol;Acc:MGI:2138391]	5.532001	5.529516943	5.70201944	4.721114044	4.014904335	4.645474328	5.28640063	5.405692703	5.472378164	5.170908852	5.138951749	5.03050635	-1.088384624	3.34698E-05	0.000271947	-0.483965869	0.00634713	0.024786514	-0.211775422	0.167061111	0.963299897	-0.604418755	0.011318001	0.151917167	-0.876609202	0.000957386	0.005130081	-0.272190447	0.054790294	0.119705252
ENSMUSG00000036766	Dner	227325	delta/notch-like EGF repeat containing [Source:MGI Symbol;Acc:MGI:2152889]	-0.758960575	0.562663689	0.62030532	1.590827776	1.066250191	0.57515332	-0.231956218	0.48633475	0.594021287	0.45480023	0.310788548	0.711295901	0.649272811	0.149191011	0.233232008	0.023213928	0.95162779	0.97118292	-0.107077905	0.771645494	0.998574419	0.626058883	0.256254793	0.598623793	0.756350716	0.170290068	0.282307372	0.130291833	0.712843943	0.802398822
ENSMUSG00000026219	Trip12	14897	thyroid hormone receptor interactor 12 [Source:MGI Symbol;Acc:MGI:1309481]	7.506425434	7.52029488	7.545120527	8.064629435	7.77233089	7.973613341	7.470277118	7.440182096	7.567105659	7.853970783	7.718628294	7.718712492	0.433619654	0.00487257	0.014588494	0.230984295	0.051851613	0.122593223	-0.03435113	0.748477355	0.998574419	0.202635359	0.194990548	0.535391184	0.467970784	0.007879182	0.026131653	0.265335425	0.012637422	0.037676532
ENSMUSG00000073633	Fbxo36	66153	F-box protein 36 [Source:MGI Symbol;Acc:MGI:1289192]	0.925316843	1.081002431	0.157898384	0.055235162	-4.061269858	-0.381449777	0.401218741	0.943330994	0.243706456	-0.068101934	0.710717577	0.501031614	-1.884734	0.02543937	0.055759826	-0.288259284	0.66834321	0.778258178	-0.116364178	0.856444654	0.998574419	-1.596474716	0.109242729	0.425072107	-1.768369822	0.075614103	0.152320238	-0.171895106	0.781457891	0.852283572
ENSMUSG00000099693	Gm29284		predicted gene 29284 [Source:MGI Symbol;Acc:MGI:5579990]	0.999963155	0.610452347	0.820455855	0.975292576	1.316083177	1.357898099	0.655042307	0.623445924	0.515379003	0.800463921	0.867979816	0.87085661	0.474079322	0.085795924	0.149397159	0.13581791	0.557801308	0.691111874	-0.115656059	0.604712554	0.998574419	0.338261412	0.304013631	0.642334292	0.589735381	0.082737694	0.16309131	0.251473969	0.248895665	0.376383509
ENSMUSG00000052477	C130026I21Rik	620078	RIKEN cDNA C130026I21 gene [Source:MGI Symbol;Acc:MGI:3612702]	1.004573836	1.204840754	1.585481818	1.824298612	1.890831488	1.865416599	1.470001448	1.813882608	1.454485814	1.702198855	1.639312299	1.567237969	0.537701767	0.04848368	0.094043996	0.311208146	0.174754332	0.303772584	0.312468404	0.161736445	0.95772598	0.226493621	0.466606237	0.757937199	0.225233363	0.465772318	0.592630721	-0.001260258	0.994989324	0.996715711
ENSMUSG00000064281	Rpl19-ps1		ribosomal protein L19, pseudogene 1 [Source:MGI Symbol;Acc:MGI:3642668]	4.689534946	4.891100387	4.872711243	5.240063671	5.314260615	5.152367156	4.829109316	5.064550195	4.821365481	4.811834918	4.902770273	5.022567673	0.381158298	0.018762043	0.043643222	0.063129037	0.61294646	0.736281204	0.058766666	0.630528394	0.998574419	0.318029261	0.082442289	0.377979573	0.322391632	0.078147143	0.15612556	0.004362371	0.968031044	0.979846495
ENSMUSG00000098842	Gm27907		predicted gene, 27907 [Source:MGI Symbol;Acc:MGI:5531289]	2.122229324	2.360788542	2.272085472	2.548254249	2.768712821	2.460662852	2.321309023	2.430455273	2.223884183	2.244478994	2.416515419	2.419029813	0.277326734	0.150322581	0.23462547	0.078439627	0.628276562	0.747866849	0.042896363	0.784118962	0.998574419	0.198887107	0.384561433	0.70520843	0.234430371	0.304473082	0.432805729	0.035543264	0.806729584	0.871145065
ENSMUSG00000101279	Gm18342		predicted gene, 18342 [Source:MGI Symbol;Acc:MGI:5010527]	0.548676062	0.210612474	0.444179706	0.954880074	1.169347387	1.08763912	0.132233709	0.045004782	0.42092862	0.357816325	0.055755637	0.266281422	0.735863132	0.027393754	0.059224002	-0.129305627	0.628684737	0.748031021	-0.163079024	0.526662018	0.998574419	0.865168759	0.035768285	0.264219421	0.898942156	0.028322554	0.07133794	0.033773397	0.890646987	0.92944745
ENSMUSG00000089844	A530032D15Rik	381287	RIKEN cDNA A530032D15Rik gene [Source:MGI Symbol;Acc:MGI:3037746]	0.542628812	0.152908736	0.035984276	0.220699438	0.294763043	0.459303492	0.494158565	0.294950876	0.207741974	1.034959411	0.086132092	0.407742383	0.170800877	0.623392552	0.709158742	0.238373349	0.443719549	0.590808345	0.167069135	0.57355981	0.998574419	-0.067572472	0.875767505	0.957993311	0.003731742	0.993006561	0.995130077	0.071304214	0.801778029	0.867839572
ENSMUSG00000072109	A530040E14Rik	621875	RIKEN cDNA A530040E14 gene [Source:MGI Symbol;Acc:MGI:3612703]	-0.601732415	-0.192438471	-0.095725198	0.298097317	0.389135189	0.448386034	-0.2593813	0.323858751	-0.784712338	0.134934036	-0.191236862	0.095792368	0.574094359	0.192777942	0.285504928	0.174768743	0.643630928	0.758779276	0.124721128	0.729642588	0.998574419	0.399325617	0.456722271	0.752190562	0.449373232	0.396540319	0.526912203	0.050047615	0.885248009	0.925905482
ENSMUSG00000090128	Gm16038		predicted gene 16038 [Source:MGI Symbol;Acc:MGI:3802117]	-0.110604432	-0.328096257	-0.761287123	-0.522995111	0.060620005	-0.215609439	-0.19457039	-0.344313147	-0.722729836	-0.579097747	-0.167663089	-0.001408209	0.175467606	0.664656295	0.743876198	0.248817228	0.489526536	0.631845388	0.045223263	0.894621684	0.998574419	-0.073349622	0.883983886	0.960585988	0.130244343	0.792639773	0.859096223	0.203593964	0.538136707	0.662209102
ENSMUSG00000089716	Gm6264		predicted gene 6264 [Source:MGI Symbol;Acc:MGI:3779580]	1.117887114	1.09655846	1.331714993	1.726846107	1.78674912	1.749841203	1.061189882	1.22537445	1.302483783	1.09058926	1.235173506	1.337974007	0.568612926	0.024833775	0.054726529	0.059619938	0.766376983	0.850020424	0.02414612	0.901258074	0.998574419	0.508992989	0.087703195	0.385045687	0.544466807	0.068226766	0.141166856	0.035473818	0.846705997	0.898204195
ENSMUSG00000079455	Gm16026		predicted pseudogene 16026 [Source:MGI Symbol;Acc:MGI:3783243]	1.355020442	1.010039825	1.401404442	1.451960151	1.687265788	1.728966473	1.076623656	1.092915074	1.207347742	1.21484682	1.226862468	1.224197739	0.421460925	0.100369667	0.169754604	0.040693983	0.849192677	0.906193107	-0.063848246	0.75898439	0.998574419	0.380766942	0.217270181	0.561326534	0.485309171	0.120265459	0.217429854	0.104542229	0.595781966	0.708450643
ENSMUSG00000101751	Gm2427		predicted gene 2427 [Source:MGI Symbol;Acc:MGI:3780593]	1.008578027	0.76912797	1.023177507	1.401698628	1.517027498	1.503228675	0.833266173	0.841533326	1.087725799	1.184534789	0.901708587	1.103215433	0.584365573	0.033093932	0.069001947	0.146740899	0.508731798	0.649104706	0.021773655	0.918690904	0.998574419	0.437624674	0.171401225	0.506880561	0.562591919	0.083642936	0.164304631	0.124967244	0.539674446	0.663342751
ENSMUSG00000089714	Gm16092		predicted gene 16092 [Source:MGI Symbol;Acc:MGI:3841241]	0.388335915	0.098841667	0.281701964	0.570187554	0.759250699	0.789744593	0.399232632	0.281992721	0.366445131	0.329668048	0.236420109	0.144163354	0.508526105	0.091071652	0.156819854	0.03824906	0.87897759	0.925846564	0.143312171	0.554864806	0.998574419	0.470277045	0.198612124	0.538156908	0.365213934	0.304742078	0.433118066	-0.105063111	0.651710466	0.754740907
ENSMUSG00000094127	G530012D18Rik		RIKEN cDNA G530012D1 gene [Source:MGI Symbol;Acc:MGI:3642025]	2.161438559	1.969741637	1.814338408	2.333166569	2.432108998	2.526399347	1.997386273	2.130628761	1.942204157	1.706387231	1.648227533	2.161374252	0.483567722	0.056374483	0.106286304	-0.108502049	0.599144217	0.724617339	0.106207733	0.595789933	0.998574419	0.592069771	0.05641142	0.322212206	0.377359989	0.199857406	0.317320786	-0.214709782	0.260149828	0.38938312
ENSMUSG00000070034	Sp110	109032	Sp110 nuclear body protein [Source:MGI Symbol;Acc:MGI:1923364]	5.668388041	5.31233377	5.317133388	5.604968721	6.045801359	5.940637953	5.468307703	5.257771742	5.309569145	5.360458818	5.238708931	5.346283119	0.445056046	0.015929496	0.038222529	-0.069893256	0.61878214	0.74081095	-0.025512559	0.852543398	0.998574419	0.514949302	0.018212444	0.193324456	0.470568604	0.027957174	0.070619982	-0.044380698	0.715594679	0.804300604
ENSMUSG00000070031	Sp140	434484	Sp140 nuclear body protein [Source:MGI Symbol;Acc:MGI:3702467]	4.025116576	3.782419022	4.074954967	4.280346592	4.509681236	4.480162293	4.051619388	4.059606644	4.110683488	3.92546656	3.816486062	3.885365185	0.477058193	0.00805966	0.022040267	-0.060124412	0.654494119	0.767677695	0.14815287	0.268204769	0.998574419	0.537182605	0.012086826	0.156478999	0.328905323	0.094126942	0.179387076	-0.208277283	0.099048407	0.188317296
ENSMUSG00000090246	Gm17017		predicted gene 17017 [Source:MGI Symbol;Acc:MGI:4820558]	2.046515081	1.785174692	1.372561077	2.066436567	2.555955756	2.292619399	1.984014971	1.651274224	1.544887578	2.00991436	1.640961192	1.84770681	0.595975861	0.043237993	0.085768606	0.118860073	0.617351328	0.739522827	0.040780305	0.859118141	0.998574419	0.477115788	0.165981571	0.500965152	0.555195556	0.109169429	0.201565608	0.078079768	0.71654329	0.805191495
ENSMUSG00000026222	Sp100	20684	nuclear antigen Sp100 [Source:MGI Symbol;Acc:MGI:109561]	4.308001191	4.208942791	4.204727039	5.108980188	5.316283574	5.118240285	4.342458562	4.236038476	4.387280502	4.478174886	4.091549846	4.322448134	0.945209387	5.09739E-05	0.000379573	0.03494029	0.798924492	0.871874084	0.092858216	0.491764099	0.998574419	0.910269096	0.00036613	0.026539509	0.852351171	0.000601685	0.003588269	-0.057917925	0.634514109	0.740385781
ENSMUSG00000052760	A630001G21Rik	319997	RIKEN cDNA A630001G21 gene [Source:MGI Symbol;Acc:MGI:2443131]	6.253518477	6.096394225	6.165899693	6.564101047	7.184672241	6.836051305	6.091122983	6.099684883	5.801837358	6.533166208	6.204933056	6.332814793	0.651480002	0.004371142	0.013334904	0.178331865	0.283996015	0.431222895	-0.154828232	0.34058764	0.998574419	0.473148137	0.05150138	0.309978009	0.806308234	0.003077543	0.01261807	0.333160097	0.030404844	0.075245996
ENSMUSG00000036707	Cab39	12283	calcium binding protein 39 [Source:MGI Symbol;Acc:MGI:107438]	7.135853492	7.167458584	7.048782986	7.158250479	7.138492369	7.066689226	7.14035272	7.003717901	7.202557115	7.068822669	7.079282013	7.084841603	0.015791392	0.896756389	0.925879379	-0.035944577	0.728655526	0.821606773	0.007677026	0.9394803	0.998574419	0.051735969	0.717270242	0.893416627	0.008114366	0.954430946	0.970382284	-0.043621603	0.620015653	0.72898383
ENSMUSG00000026223	Itm2c		integral membrane protein 2C [Source:MGI Symbol;Acc:MGI:1927594]	9.421412605	9.615468752	9.65934457	9.65539573	9.27783939	9.486017409	9.406263371	9.649070227	9.500663684	9.355644996	9.486641742	9.447961119	-0.08795391	0.569632011	0.663884679	-0.158573397	0.238703363	0.380997825	-0.087881345	0.495754829	0.998574419	0.070619487	0.696023114	0.883841339	-7.25658E-05	0.999677489	0.999848101	-0.070692052	0.527203188	0.65301877
ENSMUSG00000099342	Gm18180		predicted gene, 18180 [Source:MGI Symbol;Acc:MGI:5010365]	2.838139147	2.53815823	2.610652869	2.028711238	2.75019077	2.269819854	2.689589808	2.42618929	2.655542586	2.105333033	2.461285953	2.363160208	-0.309408336	0.185182777	0.276312042	-0.251578474	0.215565309	0.353465184	-0.03770171	0.843297112	0.998574419	-0.057829862	0.833176327	0.940969552	-0.271706626	0.327848724	0.457525673	-0.213876764	0.240185417	0.36699981
ENSMUSG00000026227	2810459M11Rik	72792	RIKEN cDNA 2810459M11 gene [Source:MGI Symbol;Acc:MGI:1920042]	-2.256941986	-4.890660359	-3.015707241	-1.625946376	-0.902604711	1.177017629	-1.969105062	-1.566835855	-2.742459999	0.274455057	1.397952594	1.074110442	3.509335371	0.002794171	0.009281277	5.050208581	5.19341E-05	0.000668106	2.04241052	0.024401778	0.721870658	-1.54087321	0.209941557	0.55245959	1.466924851	0.225127231	0.346175333	3.007798061	0.001841464	0.008275719
ENSMUSG00000026229	Psmd1	70247	proteasome (prosome, macropain) 26S subunit, non-ATPase, 1 [Source:MGI Symbol;Acc:MGI:1917497]	5.982235795	6.031439415	6.041882173	6.348381656	6.080159167	6.31304104	6.118267451	6.167837726	6.114454313	6.203328033	6.187229919	6.087688632	0.239014598	0.062448004	0.115551613	0.136588974	0.194810948	0.328133977	0.105263785	0.302102185	0.998574419	0.102425624	0.468846629	0.759634374	0.133750812	0.347248671	0.477810041	0.031325189	0.719199995	0.807011432
ENSMUSG00000094638	Gm21972		predicted gene 21972 [Source:MGI Symbol;Acc:MGI:5439441]	2.179587033	2.488411066	2.609165798	2.734806097	2.819514173	2.767789072	2.509093128	2.796655387	2.172983583	2.414597515	2.516090865	2.258966655	0.273193761	0.263416256	0.366618207	-0.083392038	0.689211875	0.793051507	0.049321655	0.806901536	0.998574419	0.356585799	0.233295429	0.576224633	0.223872105	0.442252366	0.569948603	-0.132713694	0.48225331	0.612928442
ENSMUSG00000062590	Armc9	78795	armadillo repeat containing 9 [Source:MGI Symbol;Acc:MGI:1926045]	3.195787272	3.335916608	3.355742155	2.707011262	2.662544861	2.533128551	3.453721866	3.401151889	3.545585443	3.05864566	3.000333046	2.882377332	-0.683950467	0.000657996	0.002860592	-0.34875164	0.020707508	0.061337296	0.131787022	0.32052431	0.998574419	-0.335198828	0.091429547	0.394441887	-0.81573749	0.000720151	0.004101383	-0.480538662	0.001471834	0.006946254
ENSMUSG00000079445	B3gnt7	227327	UDP-GlcNAc:betaGal beta-1,3-N-acetylglucosaminyltransferase 7 [Source:MGI Symbol;Acc:MGI:2384394]	1.766118475	2.099744197	1.699311071	5.928718056	5.799188992	5.933925445	1.918462777	2.380115224	1.512598261	5.551804641	5.314550486	5.804195311	3.986744226	1.0077E-08	7.87394E-07	3.614825307	6.40284E-09	7.60596E-07	0.08739654	0.728160334	0.998574419	0.371918919	0.311484199	0.648332557	3.899347686	1.04558E-07	7.20879E-06	3.527428767	2.31139E-09	2.41539E-07
ENSMUSG00000099644	Gm28626		predicted gene 28626 [Source:MGI Symbol;Acc:MGI:5579332]	-2.367255155	-2.317622931	-1.612248675	1.015682848	0.976474747	1.474702329	-2.168672856	-1.440743427	-2.365448687	0.664466595	1.07073677	0.993122182	3.2566443	2.33689E-05	0.000207081	3.051906893	1.30817E-05	0.000234205	0.253998803	0.551843327	0.998574419	0.204737407	0.74283554	0.905171855	3.002645498	0.00030686	0.002157098	2.797908091	1.33588E-05	0.000176987
ENSMUSG00000026234	Ncl	17975	nucleolin [Source:MGI Symbol;Acc:MGI:97286]	7.167906098	7.197398964	7.114555118	8.288074947	8.593732305	8.314509607	7.243392903	7.224785271	7.095610863	8.23801222	7.998384083	8.088432245	1.220131645	1.53283E-06	2.7166E-05	0.935086886	4.44013E-06	0.000102175	0.031150597	0.793625242	0.998574419	0.285044759	0.108142141	0.423410961	1.188981048	9.73053E-06	0.000163862	0.903936289	1.11943E-06	2.68128E-05
ENSMUSG00000073627	C130036L24Rik		RIKEN cDNA C130036L24 gene [Source:MGI Symbol;Acc:MGI:2441877]	1.085325601	1.717187685	1.112945114	0.299509083	0.427636099	0.309208083	1.625824372	1.503819786	0.2015728	1.209737865	1.062007475	0.32648695	-1.110062038	0.036131309	0.074172301	-0.605520586	0.172740829	0.301404973	-0.246040427	0.554697278	0.998574419	-0.504541451	0.404024962	0.718507678	-0.86402161	0.160892842	0.270815976	-0.359480159	0.367457791	0.503136715
ENSMUSG00000026238	Ptma		prothymosin alpha [Source:MGI Symbol;Acc:MGI:97803]	6.575834736	6.66550622	6.686027562	6.839330555	6.970249168	6.842094452	6.664954323	6.805895253	6.598831786	6.525488979	6.740054551	6.662834571	0.219152228	0.119824145	0.195910749	0.000497111	0.996510731	0.997940508	0.027392502	0.805942439	0.998574419	0.218655117	0.179489571	0.517397304	0.191759726	0.233948945	0.356355606	-0.026895391	0.780848624	0.851883317
ENSMUSG00000026239	Pde6d	18582	phosphodiesterase 6D, cGMP-specific, rod, delta [Source:MGI Symbol;Acc:MGI:1270843]	3.72047383	3.90167353	3.711003708	3.538511173	2.878572323	3.308659144	3.517263623	3.681515909	3.685284778	3.35760519	3.286178915	3.488499746	-0.512658106	0.014901839	0.036246434	-0.441566046	0.015831883	0.049854977	-0.173650999	0.278340248	0.998574419	-0.071092059	0.75123958	0.908829915	-0.339007107	0.145137342	0.25060495	-0.267915047	0.080718748	0.161381337
ENSMUSG00000026240	Cops7b	26895	COP9 signalosome subunit 7B [Source:MGI Symbol;Acc:MGI:1349388]	4.078468084	4.440440428	4.452761854	4.496731254	4.435231522	4.166437598	4.091017777	4.279795194	4.281161653	4.15073502	4.103054537	4.208025617	-0.013680931	0.931097341	0.95198297	-0.248041249	0.090274292	0.187291992	-0.172574766	0.213397167	0.987558724	0.234360318	0.23364381	0.57670882	0.158893836	0.409475688	0.539371549	-0.075466482	0.539245502	0.66320218
ENSMUSG00000053333	Dis3l2	208718	DIS3 like 3'-5' exoribonuclease 2 [Source:MGI Symbol;Acc:MGI:2442555]	4.558705502	4.569888848	4.357743013	4.222332555	4.304973495	4.228369565	4.509363585	4.537810971	4.45646767	4.262693171	4.118910702	4.418328038	-0.242019028	0.128045509	0.206772197	-0.24161248	0.084755557	0.178487374	0.01682743	0.895589369	0.998574419	-0.000406548	0.998218956	0.99895762	-0.258846458	0.170453713	0.28254354	-0.25843991	0.042429767	0.09828165
ENSMUSG00000084106	Gm6136		predicted pseudogene 6136 [Source:MGI Symbol;Acc:MGI:3646897]	5.93420518	5.937424497	5.914543724	6.154222641	6.333062849	6.187299273	6.000368216	6.053739113	5.97088862	5.973098258	5.994172842	6.101049106	0.284192021	0.026783189	0.05806523	0.091428711	0.361757246	0.513031713	0.079523047	0.41727756	0.998574419	0.19276331	0.171964221	0.507917892	0.204668974	0.148441728	0.254709547	0.011905663	0.8878569	0.927866909
ENSMUSG00000103984	Gm37447		predicted gene, 37447 [Source:MGI Symbol;Acc:MGI:5610675]	-0.96457679	0.114030381	0.367886884	0.019325614	-0.556871456	-0.813401305	0.075065778	0.305597228	0.558493243	0.022932683	0.322036006	-0.420273042	-0.507617464	0.256877538	0.359166852	-0.084124228	0.827577954	0.891358697	0.221608263	0.551644306	0.998574419	-0.423493236	0.441855704	0.742493819	-0.729225727	0.1894005	0.305210833	-0.305732491	0.397689374	0.53286719
ENSMUSG00000026254	Eif4e2	26987	eukaryotic translation initiation factor 4E member 2 [Source:MGI Symbol;Acc:MGI:1914440]	6.573305199	6.561796227	6.659153081	6.666406816	6.64023042	6.667488356	6.677965323	6.730168376	6.727382548	6.541322663	6.650325954	6.614921319	0.056136335	0.621327686	0.707502216	0.006109542	0.949363098	0.969659712	0.106180805	0.272442051	0.998574419	0.050026793	0.706685831	0.889097151	-0.05004447	0.705920095	0.793872448	-0.100071263	0.234991695	0.361166972
ENSMUSG00000048000	Gigyf2	227331	GRB10 interacting GYF protein 2 [Source:MGI Symbol;Acc:MGI:2138584]	5.90764092	5.852434749	5.621123358	5.713466337	5.742977969	5.782322098	5.938188849	5.681740329	5.749003245	5.941782582	5.779004701	5.654492687	-0.028445075	0.855643009	0.895207079	0.017381969	0.89688334	0.937104449	0.026258975	0.842049783	0.998574419	-0.045827044	0.804175159	0.930757305	-0.05470405	0.76713829	0.840105785	-0.008877005	0.938784255	0.961088103
ENSMUSG00000026259	Ngef	53972	neuronal guanine nucleotide exchange factor [Source:MGI Symbol;Acc:MGI:1858414]	0.406933528	1.133535534	1.257762743	1.131483349	-0.158315401	0.640457015	-0.007413923	0.780981941	0.504826544	-0.04020109	0.694799701	0.704569328	-0.465144745	0.265236286	0.368596881	-0.554485578	0.143130973	0.263000172	-0.577080355	0.117190409	0.942138274	0.089340833	0.85975182	0.951276807	0.11193561	0.823020447	0.88191153	0.022594777	0.945889456	0.965719078
ENSMUSG00000091123	Gm17181		predicted gene 17181 [Source:MGI Symbol;Acc:MGI:4938008]	1.088209967	0.983286209	0.878643455	2.101065105	1.331309339	1.922598079	1.194087557	0.970742504	1.407118571	1.822299246	1.709779883	1.496516076	0.888220346	0.00492321	0.014705225	0.703195111	0.009486357	0.033570781	0.185247817	0.41980043	0.998574419	0.185025236	0.572185213	0.821230592	0.702972529	0.046172035	0.104276859	0.517947294	0.028652719	0.071840197
ENSMUSG00000026288	Inpp5d	16331	inositol polyphosphate-5-phosphatase D [Source:MGI Symbol;Acc:MGI:107357]	10.45784649	10.40326423	10.44560607	9.950937581	9.694234738	9.965293547	10.38933367	10.38559663	10.46526188	10.32209404	10.35384075	10.33374647	-0.546131589	0.000796286	0.003330044	-0.091452339	0.398707322	0.548573597	-0.017521311	0.86675487	0.998574419	-0.454679251	0.008292661	0.131227066	-0.528610278	0.003136718	0.012806886	-0.073931027	0.420963029	0.555460148
ENSMUSG00000026289	Atg16l1	77040	autophagy related 16-like 1 (S. cerevisiae) [Source:MGI Symbol;Acc:MGI:1924290]	6.002857649	5.896157282	5.937862593	6.320771744	6.543970749	6.452653433	6.054691719	6.009034728	5.927290585	6.243649506	6.010685356	6.055218609	0.48423587	0.002788885	0.009268694	0.154489099	0.18793598	0.320320161	0.066667927	0.550833876	0.998574419	0.329746771	0.051172458	0.308937029	0.417567942	0.017706436	0.049514372	0.087821172	0.372550512	0.508367786
ENSMUSG00000056055	Sag	20215	S-antigen, retina and pineal gland (arrestin) [Source:MGI Symbol;Acc:MGI:98227]	-0.552741354	0.323593664	0.207688973	0.201798664	-0.247174508	-0.818344586	-1.576866425	-0.870412908	-0.279745218	-1.569125827	-2.376337339	-0.873452676	-0.459100578	0.464726953	0.569165069	-1.8993685	0.004063039	0.017588912	-1.090038416	0.055699736	0.837308501	1.440267921	0.081003599	0.37468841	0.630937838	0.413655346	0.543411391	-0.809330084	0.126558274	0.227600349
ENSMUSG00000070738	Dgkd	227333	diacylglycerol kinase, delta [Source:MGI Symbol;Acc:MGI:2138334]	8.433582654	8.601140949	8.606894036	7.190857812	6.968595694	7.00154577	8.601720011	8.57664287	8.66069566	7.322985818	7.582801792	7.254254796	-1.489986457	4.47078E-07	1.11967E-05	-1.154631253	1.19153E-06	3.8227E-05	0.042284635	0.74433568	0.998574419	-0.335355204	0.085043772	0.381758544	-1.532271091	1.72438E-06	4.96175E-05	-1.196915887	1.34897E-07	5.29587E-06
ENSMUSG00000101942	Gm19582		predicted gene, 19582 [Source:MGI Symbol;Acc:MGI:5011767]	0.893038157	1.417316196	1.193849922	-0.106046491	-1.006885482	-0.489810927	0.928577741	1.136415063	1.057886852	-1.370549585	0.202288443	-0.449830754	-1.758445496	0.001583105	0.005864428	-1.636695984	0.001123629	0.006673826	-0.22441236	0.555554004	0.998574419	-0.121749512	0.825756588	0.937933093	-1.534033136	0.013919911	0.040937764	-1.412283624	0.001843562	0.008278839
ENSMUSG00000005501	Usp40	227334	ubiquitin specific peptidase 40 [Source:MGI Symbol;Acc:MGI:2443184]	5.589653462	5.347991882	5.249318124	5.114396872	5.408132754	5.278416747	5.583307606	5.361680874	5.534498296	5.603971008	5.352269666	5.575270529	-0.108618291	0.504283715	0.605731004	0.135299774	0.339182488	0.489265452	0.145143784	0.298050621	0.998574419	-0.243918065	0.217303903	0.561331167	-0.253762075	0.199936865	0.317389619	-0.00984401	0.93495642	0.958173642
ENSMUSG00000084021	Gm5832		predicted gene 5832 [Source:MGI Symbol;Acc:MGI:3643737]	0.166871434	-0.568232667	-0.341246488	-0.61736252	0.042951202	-0.232723118	-0.32122235	-0.657325544	-0.051717099	-0.396757538	-0.460451537	-0.249270962	0.103600568	0.796894743	0.850805033	0.047267715	0.894221588	0.935967594	-0.009751941	0.977138969	0.998574419	0.056332853	0.910502884	0.971140644	0.113352509	0.818463862	0.879157842	0.057019656	0.86171787	0.909129855
ENSMUSG00000090165	Ugt1a10		UDP glycosyltransferase 1 family, polypeptide A10 [Source:MGI Symbol;Acc:MGI:3580642]	3.202612268	3.218099433	3.193405479	2.922544076	2.669346268	2.888027343	3.100340738	3.141349294	3.178976144	2.759621041	3.027942265	2.957187794	-0.361134914	0.039222297	0.079251489	-0.263875388	0.076599505	0.165421435	-0.066952885	0.62170516	0.998574419	-0.097259527	0.618018624	0.846741383	-0.294182029	0.144453714	0.249704463	-0.196922503	0.132508614	0.235292792
ENSMUSG00000092220	Gm20528		predicted gene 20528 [Source:MGI Symbol;Acc:MGI:5141993]	1.535870317	1.565213879	1.545169387	1.340168867	0.907426183	1.262365742	1.288965913	1.420022822	1.449278442	1.066446583	1.17683135	1.256294257	-0.350868144	0.124728139	0.202292012	-0.373914971	0.069544607	0.153620272	-0.159887908	0.397803833	0.998574419	0.023046827	0.931363985	0.977460425	-0.190980237	0.476907078	0.603201679	-0.214027064	0.235829257	0.362264234
ENSMUSG00000090175	Ugt1a9		UDP glucuronosyltransferase 1 family, polypeptide A9 [Source:MGI Symbol;Acc:MGI:3576092]	3.218290878	3.234342783	3.191618146	2.947130071	2.662667046	2.906887102	3.109958471	3.147128607	3.190633675	2.761391087	3.041743087	2.970048664	-0.356108046	0.044203689	0.087260842	-0.262834067	0.081584273	0.173438102	-0.068080882	0.621109398	0.998574419	-0.09327398	0.637351258	0.856213989	-0.288027164	0.157971334	0.267047503	-0.194753185	0.141806552	0.248119127
ENSMUSG00000089675	Ugt1a8		UDP glucuronosyltransferase 1 family, polypeptide A8 [Source:MGI Symbol;Acc:MGI:3576090]	3.219578759	3.261398445	3.221069637	2.932833346	2.705445765	2.884761182	3.180304399	3.226032161	3.250018737	2.805677908	3.096212019	3.021961469	-0.382668059	0.030433229	0.064478984	-0.236255394	0.108244032	0.214765639	-0.021780457	0.871812603	0.998574419	-0.146412666	0.455514901	0.751328218	-0.360887602	0.079389133	0.158014305	-0.214474937	0.103934374	0.195576393
ENSMUSG00000090124	Ugt1a7c	394432	UDP glucuronosyltransferase 1 family, polypeptide A7C [Source:MGI Symbol;Acc:MGI:3032636]	6.006988013	5.920266572	5.837180824	5.603629562	5.121773693	5.647658366	5.894017523	5.792871229	5.930802111	5.724597659	5.841608494	5.693238452	-0.417302384	0.014702621	0.035890972	-0.133935814	0.307828172	0.456779801	-0.027643522	0.826662838	0.998574419	-0.28336657	0.127588058	0.449396076	-0.389658862	0.043708431	0.099861979	-0.106292292	0.345759932	0.481680299
ENSMUSG00000090145	Ugt1a6b		UDP glucuronosyltransferase 1 family, polypeptide A6B [Source:MGI Symbol;Acc:MGI:3580629]	3.200996798	3.234838757	3.206339517	2.941143921	2.705653374	2.889277531	3.107982283	3.14374022	3.189593471	2.773836775	3.033310482	2.958271842	-0.356395876	0.039662266	0.079910876	-0.270875602	0.067476937	0.149843631	-0.073786214	0.583091755	0.998574419	-0.085520274	0.657304328	0.865712519	-0.282609662	0.155480226	0.263851144	-0.197089388	0.128501113	0.230199517
ENSMUSG00000054545	Ugt1a6a	94284	UDP glucuronosyltransferase 1 family, polypeptide A6A [Source:MGI Symbol;Acc:MGI:2137698]	3.68998657	3.521138721	3.620998594	2.918433162	2.770366388	3.08396665	3.305124495	3.37575702	3.335506644	2.826269349	3.13945731	3.096896372	-0.647472888	0.001765815	0.006393079	-0.525927065	0.002906088	0.013631786	-0.234890861	0.112518868	0.938328105	-0.121545823	0.548800914	0.809270619	-0.412582027	0.05638845	0.12146108	-0.291036204	0.040019537	0.093986572
ENSMUSG00000089943	Ugt1a5		UDP glucuronosyltransferase 1 family, polypeptide A5 [Source:MGI Symbol;Acc:MGI:3032634]	3.215093254	3.22638592	3.192887817	2.942312059	2.677366576	2.912003171	3.098854486	3.136209997	3.169128431	2.752002237	3.021444794	2.946890933	-0.348740087	0.045847829	0.089900812	-0.277477647	0.06502788	0.145693279	-0.07801672	0.567226087	0.998574419	-0.071262439	0.715009614	0.892606975	-0.270723367	0.17762569	0.291037955	-0.199460927	0.129121811	0.23100718
ENSMUSG00000090171	Ugt1a2		UDP glucuronosyltransferase 1 family, polypeptide A2 [Source:MGI Symbol;Acc:MGI:3576049]	3.201447271	3.218150739	3.189867599	2.924370765	2.669429254	2.88877113	3.101772204	3.139844686	3.177429644	2.758752348	3.027213004	2.95235602	-0.358699882	0.040379258	0.081104505	-0.264538793	0.076002342	0.164333683	-0.06623393	0.625480522	0.998574419	-0.094161089	0.629208779	0.85230908	-0.292465952	0.146680201	0.252648635	-0.198304863	0.130128216	0.232144511
ENSMUSG00000089960	Ugt1a1	394436	UDP glucuronosyltransferase 1 family, polypeptide A1 [Source:MGI Symbol;Acc:MGI:98898]	3.1986149	3.218366118	3.191044423	2.924979015	2.668762939	2.89052725	3.103903011	3.148163892	3.176243553	2.758289465	3.026834312	2.953581724	-0.358241506	0.040596633	0.081410905	-0.264606468	0.075939699	0.164238634	-0.062537254	0.644723725	0.998574419	-0.093635038	0.631109417	0.853223213	-0.295704252	0.142640969	0.247407798	-0.202069214	0.123656275	0.223501694
ENSMUSG00000079429	Mroh2a	100040766	maestro heat-like repeat family member 2A [Source:MGI Symbol;Acc:MGI:3705228]	2.800043681	2.566766599	2.92276504	1.950244792	2.380404461	2.322328199	2.135327083	2.227627694	1.948788426	2.093367646	2.196004277	2.081908708	-0.542955337	0.024353826	0.053870738	-0.586069782	0.007974632	0.029398617	-0.597264678	0.005907518	0.51184071	0.043114445	0.869924677	0.95582437	0.054309341	0.835268736	0.89059149	0.011194896	0.947422455	0.96677893
ENSMUSG00000044783	Hjurp	212427	Holliday junction recognition protein [Source:MGI Symbol;Acc:MGI:2685821]	7.374605524	7.360765915	7.375911778	6.47448247	6.330400612	6.505005294	7.487316763	7.473831861	7.490506896	6.661039936	6.888045706	6.708605245	-0.926774352	8.19612E-06	9.49248E-05	-0.596741545	0.000114228	0.001217118	0.114959316	0.291599444	0.998574419	-0.330032807	0.044132591	0.290054237	-1.041733668	1.19337E-05	0.000190733	-0.711700861	4.23839E-06	7.33416E-05
ENSMUSG00000062310	Glrp1	14659	glutamine repeat protein 1 [Source:MGI Symbol;Acc:MGI:108038]	4.370416312	4.374287118	3.974207064	3.269742336	3.819597346	3.480639491	3.985754086	3.986407663	3.522215314	3.131762048	3.232801466	3.440147785	-0.748655323	0.006666125	0.018884491	-0.952385954	0.000446369	0.003330907	-0.373972357	0.077646919	0.886356716	0.203730631	0.476928736	0.764064262	-0.374682966	0.198929838	0.31625769	-0.578413597	0.006897559	0.023262227
ENSMUSG00000049866	Arl4c	320982	ADP-ribosylation factor-like 4C [Source:MGI Symbol;Acc:MGI:2445172]	8.066961122	7.911946684	7.911312732	6.41385624	6.282756546	6.591266095	7.818644057	7.84381461	7.830465825	6.228948214	6.338957087	6.423343218	-1.518320638	4.73426E-08	2.18603E-06	-1.611856828	3.77741E-09	5.10851E-07	-0.111722888	0.309436843	0.998574419	0.09353619	0.540299774	0.804676627	-1.40659775	5.95563E-07	2.2715E-05	-1.50013394	1.26883E-09	1.46758E-07
ENSMUSG00000036206	Sh3bp4	98402	SH3-domain binding protein 4 [Source:MGI Symbol;Acc:MGI:2138297]	1.596020687	1.308641685	1.678612776	2.09558706	2.07995425	2.078224004	1.259891227	1.438056216	1.952689189	1.438480147	0.705532832	1.488031674	0.615596953	0.088335046	0.152886242	-0.351343874	0.252951443	0.39742085	0.060964059	0.833778691	0.998574419	0.966940828	0.035516939	0.26325593	0.554632894	0.196346891	0.313281649	-0.412307933	0.148042673	0.256475549
ENSMUSG00000055013	Agap1	347722	ArfGAP with GTPase domain, ankyrin repeat and PH domain 1 [Source:MGI Symbol;Acc:MGI:2653690]	3.998605718	4.079467576	4.386541281	3.867648228	3.796010134	3.750001503	3.906163103	3.941052512	4.061315659	4.087103856	3.916898778	3.742998866	-0.369705534	0.050247379	0.096821478	-0.280013546	0.082629888	0.175131533	-0.217107569	0.157585848	0.95593466	-0.089691988	0.670308337	0.872875408	-0.152597964	0.469513777	0.596381888	-0.062905977	0.641164078	0.746016258
ENSMUSG00000044337	Ackr3	12778	atypical chemokine receptor 3 [Source:MGI Symbol;Acc:MGI:109562]	0.180391458	0.715107191	1.340008448	-3.084972996	-2.027454122	-3.159753121	0.358697114	0.002565544	0.073890223	-1.114812364	-0.107016093	-1.875887701	-3.712001731	3.96869E-05	0.000310657	-1.779310142	0.005178654	0.021178393	-0.762222428	0.153271912	0.95593466	-1.932691589	0.022146024	0.209102708	-2.949779304	0.001545773	0.00741507	-1.017087714	0.055995512	0.121989727
ENSMUSG00000034432	Cops8	108679	COP9 signalosome subunit 8 [Source:MGI Symbol;Acc:MGI:1915363]	5.770649457	5.67899701	5.644892086	5.857833154	6.012796903	5.897515125	5.796603908	5.795841747	5.904911952	5.662581215	5.691791519	5.973569921	0.229646192	0.122132276	0.198944459	0.084917193	0.487222458	0.629564753	0.15075232	0.219364466	0.990959016	0.144728998	0.392305728	0.711032836	0.078893872	0.636942361	0.737881105	-0.065835127	0.53112519	0.655991959
ENSMUSG00000048126	Col6a3	12835	collagen, type VI, alpha 3 [Source:MGI Symbol;Acc:MGI:88461]	5.548743085	5.458647486	5.649686543	4.892374918	4.568724943	4.881893281	5.453264031	5.283969762	5.517332598	5.195017397	5.245469682	4.838951058	-0.746571987	0.001066305	0.004230806	-0.437913586	0.013092436	0.043072251	-0.133823182	0.382908317	0.998574419	-0.308658401	0.162898712	0.497208723	-0.612748805	0.011984917	0.036416667	-0.304090404	0.03888508	0.091923974
ENSMUSG00000026303	Mlph	171531	melanophilin [Source:MGI Symbol;Acc:MGI:2176380]	6.873937934	6.961255229	6.89117792	7.47871516	7.492692244	7.387467496	7.095627584	7.118534267	7.153199269	7.921282229	8.074173897	8.096075657	0.542907712	0.000626052	0.002744793	1.118781125	1.0911E-07	5.9759E-06	0.204780406	0.059531003	0.854139161	-0.575873414	0.001339505	0.05312308	0.338127306	0.030829887	0.076223159	0.91400072	1.61505E-07	6.04131E-06
ENSMUSG00000026305	Lrrfip1	16978	leucine rich repeat (in FLII) interacting protein 1 [Source:MGI Symbol;Acc:MGI:1342770]	6.671391849	6.583565918	6.60962227	7.824634965	8.074169358	7.898370866	6.65266702	6.67802239	6.64100463	7.490804451	7.211799802	7.510047233	1.301011526	1.05579E-06	2.0786E-05	0.763697675	4.32728E-05	0.000577222	0.04526183	0.712604066	0.998574419	0.53731385	0.007909431	0.127691197	1.255749696	7.54114E-06	0.000138249	0.718435846	1.58305E-05	0.00020046
ENSMUSG00000100018	Gm7776		predicted gene 7776 [Source:MGI Symbol;Acc:MGI:3646051]	1.848027933	2.342864994	2.314250923	2.367090324	2.816637288	2.2381131	2.130233331	2.502111969	1.895316422	2.195450757	2.075021317	2.268601903	0.168782857	0.51876087	0.618831243	-0.108716912	0.633578837	0.751674439	-0.040724148	0.853298899	0.998574419	0.277499769	0.38867672	0.708506035	0.209507005	0.508795198	0.630027354	-0.067992764	0.740146011	0.821807946
ENSMUSG00000034353	Ramp1	51801	receptor (calcitonin) activity modifying protein 1 [Source:MGI Symbol;Acc:MGI:1858418]	4.34116028	4.669722495	4.65755314	3.863392039	3.388602828	3.615722229	4.431941775	4.731185398	4.595195338	3.352031864	3.708842545	3.659408343	-0.956157568	0.000230053	0.001236113	-1.011926834	3.91842E-05	0.000534859	-0.01990897	0.901024098	0.998574419	0.055769265	0.806936864	0.931867907	-0.936248599	0.001186316	0.006087747	-0.992017864	1.50765E-05	0.000193333
ENSMUSG00000034343	Ube2f	67921	ubiquitin-conjugating enzyme E2F (putative) [Source:MGI Symbol;Acc:MGI:1915171]	5.835457692	5.820955272	5.805600271	6.656252289	6.725745056	6.699531213	5.775849185	5.784943734	5.690715035	6.03211997	5.830828236	5.891062975	0.869354977	7.93479E-06	9.25076E-05	0.08492597	0.414129257	0.562990353	-0.066535223	0.512422624	0.998574419	0.784429008	0.00010142	0.013441091	0.935890201	1.91854E-05	0.000272234	0.151461193	0.104263374	0.196026703
ENSMUSG00000083064	Gm7785		predicted gene 7785 [Source:MGI Symbol;Acc:MGI:3645449]	2.247561109	2.087794358	1.746686864	2.90772412	2.92447261	2.898062572	2.010015056	2.05150081	2.101651688	2.840210191	1.878256621	2.888912769	0.923750696	0.016757621	0.039832236	0.434853283	0.16131555	0.287198854	0.068768666	0.811808935	0.998574419	0.488897413	0.252438199	0.594610938	0.85498203	0.055450824	0.119970581	0.366084617	0.188325449	0.307024269
ENSMUSG00000026307	Scly	50880	selenocysteine lyase [Source:MGI Symbol;Acc:MGI:1355310]	4.109069348	4.221055022	4.095873858	4.049321982	4.057838715	4.000591272	4.205252018	4.227258223	4.099165125	4.062557552	4.002462107	4.012179491	-0.122267808	0.354588974	0.46342765	-0.1392968	0.23123817	0.372621501	0.023924813	0.827849315	0.998574419	0.017028992	0.913455535	0.972035494	-0.146192621	0.356793419	0.487282304	-0.163221614	0.122123969	0.22132373
ENSMUSG00000090322	Gm17090		predicted gene 17090 [Source:MGI Symbol;Acc:MGI:4937917]	-0.002351831	0.062474461	0.267864289	-0.243062441	0.578676654	-0.21837075	-0.363522918	-0.810703711	-0.539888542	-0.585142982	-0.167647521	-1.057805105	-0.152337699	0.719714762	0.788367927	-0.677890403	0.08924141	0.185784871	-0.764567503	0.050041258	0.820397578	0.525552703	0.329488869	0.662861174	0.612229804	0.252252997	0.376345888	0.086677101	0.801842103	0.867839572
ENSMUSG00000026309	Ilkap	67444	integrin-linked kinase-associated serine/threonine phosphatase 2C [Source:MGI Symbol;Acc:MGI:1914694]	5.439692426	5.489260655	5.545929753	5.353391754	5.817577803	5.356662583	5.499136803	5.431394848	5.387543746	5.360083952	5.429833239	5.280241487	-0.02431816	0.863855797	0.900744248	-0.136361339	0.276336209	0.423024663	-0.063377413	0.599132835	0.998574419	0.112043178	0.509457434	0.785061894	0.039059253	0.816415686	0.877454712	-0.072983925	0.495721788	0.624751595
ENSMUSG00000067071	Hes6	55927	hairy and enhancer of split 6 [Source:MGI Symbol;Acc:MGI:1859852]	4.525636008	4.726467092	4.909529429	3.307130279	3.371365806	3.329110564	4.535741368	4.832379646	4.49640818	3.295368452	4.091844061	3.772263873	-1.437095646	6.67331E-05	0.000465739	-0.96553503	0.000612171	0.004240798	-0.124676529	0.554270703	0.998574419	-0.471560617	0.13197127	0.454760268	-1.312419118	0.00069345	0.003976366	-0.840858501	0.000710485	0.003917752
ENSMUSG00000055866	Per2	18627	period circadian clock 2 [Source:MGI Symbol;Acc:MGI:1195265]	3.005692312	3.179240866	3.32857754	4.34672031	4.620427117	4.202353787	3.304982493	3.572428308	3.547488221	4.296645537	4.140197103	4.567214605	1.162593104	5.74174E-05	0.000415927	1.099759146	2.62959E-05	0.000397514	0.274708641	0.117733841	0.942668375	0.062833958	0.792057871	0.926395351	0.887884463	0.002362783	0.010317955	0.825050505	0.000129155	0.001024214
ENSMUSG00000034292	Traf3ip1	74019	TRAF3 interacting protein 1 [Source:MGI Symbol;Acc:MGI:1921269]	3.162823697	3.024503128	3.217530911	2.677580686	3.510904831	3.091333828	3.007181852	3.212659851	2.609973481	3.038609466	2.808894471	3.06566743	-0.088451497	0.729071132	0.795642432	-0.167872781	0.455558008	0.601578909	-0.126486926	0.560392116	0.998574419	0.079421284	0.79814738	0.928071437	0.038035429	0.901615304	0.934426302	-0.041385855	0.835624525	0.891359897
ENSMUSG00000026311	Asb1	65247	ankyrin repeat and SOCS box-containing 1 [Source:MGI Symbol;Acc:MGI:1929735]	4.790966767	4.474262172	4.641263979	5.043670863	4.941767957	5.337646632	4.804750062	4.786371844	4.753473273	5.289732605	5.336344622	5.286972073	0.514009322	0.002947145	0.009693874	0.72270797	5.8489E-05	0.000734496	0.195042384	0.122431425	0.947138989	-0.208698648	0.231325518	0.573806284	0.318966938	0.077262501	0.154797953	0.527665586	0.000297069	0.001973091
ENSMUSG00000026313	Hdac4	208727	histone deacetylase 4 [Source:MGI Symbol;Acc:MGI:3036234]	4.331114801	4.465709028	4.529745812	5.673735951	5.700648963	5.330975112	4.38860745	4.447721001	4.790910331	5.322873526	4.526695653	5.153054928	1.11070729	0.001133211	0.00444908	0.442802701	0.074599493	0.16208023	0.063580877	0.77948119	0.998574419	0.667904589	0.054515187	0.31725637	1.047126413	0.005764544	0.02047886	0.379221824	0.081526429	0.162470659
ENSMUSG00000026260	Ndufa10		NADH:ubiquinone oxidoreductase subunit A10 [Source:MGI Symbol;Acc:MGI:1914523]	5.014287035	5.2594653	5.289524674	5.186301575	5.018058206	5.017162734	5.34420725	5.424985343	5.26937378	5.181839334	5.104369997	4.85568883	-0.139374619	0.365493206	0.473765807	-0.183772043	0.176439612	0.306096785	0.115831452	0.374248904	0.998574419	0.044397423	0.805630174	0.931154039	-0.255206072	0.173023192	0.285572731	-0.299603495	0.019867963	0.053688695
ENSMUSG00000073616	Cops9	66915	COP9 signalosome subunit 9 [Source:MGI Symbol;Acc:MGI:1914165]	3.949574388	4.121462501	4.029646302	4.065424914	4.357961007	4.076049318	4.167271465	4.23693323	3.90650884	4.176553743	4.17957175	4.112545607	0.081571259	0.605268464	0.694055857	0.094135621	0.494790298	0.636676296	0.055022714	0.680247281	0.998574419	-0.012564362	0.947162046	0.983400671	0.026548545	0.888047986	0.925859671	0.039112907	0.747594176	0.827555662
ENSMUSG00000034220	Gpc1	14733	glypican 1 [Source:MGI Symbol;Acc:MGI:1194891]	-0.230383979	0.01732252	0.020816786	1.10384448	1.005529592	1.133389883	0.800011703	1.192496482	0.606920523	0.816949149	0.718774938	0.971314487	1.095408653	0.002366992	0.008113488	0.830987372	0.006695192	0.025840886	0.961962736	0.002008456	0.341994808	0.264421281	0.47163796	0.761038421	0.133445917	0.710946237	0.797881214	-0.130975364	0.586538558	0.70168307
ENSMUSG00000047067	Dusp28		dual specificity phosphatase 28 [Source:MGI Symbol;Acc:MGI:1914696]	1.737440288	1.893172478	1.599027853	0.745537328	0.726495781	0.767405905	1.584078328	1.564204516	1.133774828	1.364166445	1.3297518	1.214708499	-1.02506044	0.000998933	0.004002334	-0.474848227	0.04273956	0.105194484	-0.318751388	0.143505772	0.953122385	-0.550212213	0.084516225	0.380808523	-0.706309052	0.031613043	0.077749853	-0.156096839	0.430590667	0.565236654
ENSMUSG00000026269	Rnpepl1	108657	arginyl aminopeptidase (aminopeptidase B)-like 1 [Source:MGI Symbol;Acc:MGI:1914170]	7.057612082	7.233483764	7.061533382	6.928790637	6.827280801	6.825124113	6.985190072	7.249636246	7.046626801	6.720697142	6.824325847	7.131131165	-0.256069609	0.151067718	0.235558453	-0.252552323	0.100360858	0.202786374	-0.048741034	0.731679298	0.998574419	-0.003517285	0.985949226	0.995265778	-0.207328575	0.308524269	0.437221117	-0.20381129	0.115711694	0.21217431
ENSMUSG00000026270	Capn10	23830	calpain 10 [Source:MGI Symbol;Acc:MGI:1344392]	3.500940821	3.571569235	3.696536751	3.159359229	3.206646665	3.040380245	3.575934283	3.659774731	3.873347601	2.764394225	3.162736506	3.186712362	-0.473205666	0.022928476	0.051285692	-0.530864587	0.005719714	0.022937566	0.088292199	0.576353178	0.998574419	0.057658921	0.798227176	0.928071437	-0.561497866	0.02472041	0.064139541	-0.619156786	0.000896095	0.00469575
ENSMUSG00000026271	Gpr35	64095	G protein-coupled receptor 35 [Source:MGI Symbol;Acc:MGI:1929509]	5.037040809	4.726478142	4.883461034	7.182911491	7.18497343	7.360123615	4.798792383	4.746165899	4.892294825	7.038687801	6.526434791	6.903338408	2.387700325	2.37123E-08	1.35793E-06	1.9278984	4.6894E-08	3.20795E-06	-0.030696092	0.849085868	0.998574419	0.459801926	0.05982197	0.329902775	2.418396417	1.302E-07	7.97577E-06	1.958594491	7.31207E-09	5.7907E-07
ENSMUSG00000014602	Kif1a	16560	kinesin family member 1A [Source:MGI Symbol;Acc:MGI:108391]	2.808566448	3.218164143	2.358908165	5.247994632	4.363876034	4.777615275	3.498712738	3.534532585	3.484905664	3.909374206	3.499544387	3.982074361	2.023127653	3.25501E-05	0.000266169	0.898351541	0.006657344	0.025736592	0.660249554	0.029248559	0.7516175	1.124776111	0.012288731	0.158277053	1.362878099	0.003693992	0.014528877	0.238101988	0.350421428	0.486593407
ENSMUSG00000047793	Sned1	208777	sushi, nidogen and EGF-like domains 1 [Source:MGI Symbol;Acc:MGI:3045960]	2.07205619	2.022510089	2.550623384	1.811512163	1.39175196	2.162089134	1.851209944	2.452454528	1.792018504	1.247753612	1.996299601	1.762550792	-0.39954988	0.264801942	0.368138774	-0.45832512	0.152117448	0.275113347	-0.104861656	0.724596906	0.998574419	0.05877524	0.890623367	0.963066356	-0.294688223	0.491151624	0.616208998	-0.353463463	0.216727236	0.340751345
ENSMUSG00000026273	Mterf4	69821	mitochondrial transcription termination factor 4 [Source:MGI Symbol;Acc:MGI:1918355]	3.736046254	3.869392186	3.87570841	3.255404539	3.646257092	3.285673963	3.882124926	3.855436527	3.672554165	3.446152338	3.834250661	3.499493624	-0.487581835	0.019168038	0.044376255	-0.216708116	0.192968583	0.326178316	-0.043589665	0.780300785	0.998574419	-0.270873719	0.239196074	0.582371717	-0.44399217	0.063487741	0.133406759	-0.173118451	0.240425513	0.367270913
ENSMUSG00000100351	Gm7867		predicted gene 7867 [Source:MGI Symbol;Acc:MGI:3644627]	1.089842273	1.439597587	1.18564988	1.602357702	1.654186331	1.356602249	1.027534988	1.193620329	1.088318561	0.866026687	0.924315494	1.22619721	0.218335374	0.384892876	0.492639889	-0.299368611	0.187553932	0.319831939	-0.189242063	0.380846152	0.998574419	0.517703984	0.109043716	0.424794498	0.407577437	0.194784582	0.311432132	-0.110126547	0.585206964	0.700791926
ENSMUSG00000026274	Pask	269224	PAS domain containing serine/threonine kinase [Source:MGI Symbol;Acc:MGI:2155936]	2.34165968	1.442491225	1.333752824	0.042105608	-0.530634421	0.482428513	1.612850796	1.383783648	1.542353757	0.305059046	-0.195548194	0.154633201	-1.442439959	0.001003119	0.004015446	-1.468570917	0.000339699	0.002727054	-0.016829209	0.954287146	0.998574419	0.026130958	0.950909043	0.984868384	-1.42561075	0.004651354	0.017303314	-1.451741708	0.000185569	0.001357671
ENSMUSG00000026275	Ppp1r7	66385	protein phosphatase 1, regulatory subunit 7 [Source:MGI Symbol;Acc:MGI:1913635]	5.560772296	5.650410436	5.716081124	5.4853533	4.977852177	5.315026524	5.549452189	5.60210754	5.764715125	5.316787933	5.483933613	5.359417065	-0.360593351	0.033051991	0.068933231	-0.257979387	0.068410785	0.151516615	-0.025773502	0.842059354	0.998574419	-0.102613964	0.57405719	0.822534594	-0.334819849	0.083454328	0.163989107	-0.232205886	0.059721526	0.127935195
ENSMUSG00000034107	Ano7	404545	anoctamin 7 [Source:MGI Symbol;Acc:MGI:3052714]	4.078765904	4.257125633	4.348409464	1.71019271	2.169978321	1.83469621	4.543294011	4.685785841	4.168942908	2.634432062	2.838565977	2.566195997	-2.399046957	7.2432E-08	2.98226E-06	-1.562659368	1.69554E-06	5.04388E-05	0.229814995	0.216298942	0.988637189	-0.836387589	0.006185454	0.114473164	-2.628861952	2.06995E-07	1.06177E-05	-1.792474363	1.14842E-07	4.65218E-06
ENSMUSG00000034088	Hdlbp	110611	high density lipoprotein (HDL) binding protein [Source:MGI Symbol;Acc:MGI:99256]	7.988981511	7.882245069	8.002348424	8.370600425	8.204543167	8.444644542	7.97285979	7.950209977	7.987154763	8.287350012	8.195658082	8.139623719	0.393332347	0.007313904	0.020339408	0.25660948	0.02923655	0.079663206	0.020181979	0.845637585	0.998574419	0.136722867	0.358176294	0.683372023	0.373150368	0.022455847	0.059412527	0.236427502	0.019637285	0.053220765
ENSMUSG00000026276	Sept2		septin 2 [Source:MGI Symbol;Acc:MGI:97298]	6.369518033	6.273367609	6.296612009	6.54219909	6.403845577	6.615822744	6.338964083	6.246954825	6.314817849	6.551741124	6.485717932	6.393571013	0.222636324	0.080735652	0.142146638	0.177818524	0.099243798	0.201176664	0.003100779	0.975181745	0.998574419	0.0448178	0.749339675	0.908352369	0.219535545	0.134491435	0.236473039	0.174717745	0.061676782	0.131200936
ENSMUSG00000116048	Sept2	18000	septin 2 [Source:MGI Symbol;Acc:MGI:97298]	6.245279655	6.195150161	6.220360242	6.491560566	6.325268143	6.513382315	6.236292832	6.169810377	6.237350356	6.442270256	6.386584918	6.293509913	0.237050519	0.059636149	0.1114201	0.161307419	0.123035994	0.235651243	0.002189127	0.982070097	0.998574419	0.0757431	0.582071405	0.827374998	0.234861392	0.104316442	0.194340083	0.159118292	0.079148455	0.159084141
ENSMUSG00000034066	Farp2	227377	FERM, RhoGEF and pleckstrin domain protein 2 [Source:MGI Symbol;Acc:MGI:2385126]	2.637810839	2.698139483	2.652100942	2.63899494	2.154182841	2.53517695	2.681333135	2.609841049	2.656788545	2.94375709	2.853701597	2.593265989	-0.193282474	0.314094993	0.421921155	0.116826753	0.481056273	0.624027915	-0.031193008	0.84469883	0.998574419	-0.310109227	0.191881591	0.532118346	-0.162089466	0.480108061	0.605968595	0.148019761	0.325206421	0.460237763
ENSMUSG00000026277	Stk25	59041	serine/threonine kinase 25 (yeast) [Source:MGI Symbol;Acc:MGI:1891699]	6.559300341	6.599534795	6.71419951	7.284042085	7.680060637	7.335767688	6.769808803	6.832750197	6.617060969	7.202957957	7.309665443	7.134885432	0.767876885	0.000191384	0.001068842	0.592816356	0.000429983	0.003244431	0.099666982	0.425839036	0.998574419	0.175060528	0.324107169	0.658743138	0.668209903	0.001962196	0.008872782	0.493149375	0.000500383	0.00299022
ENSMUSG00000100927	Gm28536		predicted gene 28536 [Source:MGI Symbol;Acc:MGI:5579242]	0.980929261	1.388908532	1.786867147	2.1161306	2.209310801	2.172296119	0.9479016	1.416885891	0.683995504	2.094259102	2.283011783	1.944945342	0.674327374	0.047506563	0.092477906	0.647203334	0.033078887	0.087347539	-0.386218499	0.164917417	0.962850792	0.02712404	0.943601616	0.982496892	1.060545874	0.014684909	0.042772594	1.033421834	0.001169405	0.005789722
ENSMUSG00000026279	Thap4	67026	THAP domain containing 4 [Source:MGI Symbol;Acc:MGI:1914276]	3.455569127	3.665023845	3.663118099	3.869185204	3.359271451	3.627703935	3.56165266	3.611570782	3.705267526	3.653099979	3.735404961	3.532736591	0.024928576	0.88079272	0.913689922	0.015220461	0.916272211	0.949925585	-0.013153681	0.925533429	0.998574419	0.009708115	0.961578768	0.988012887	0.038082257	0.849180474	0.899216169	0.028374142	0.826311239	0.885303423
ENSMUSG00000101952	Gm10550		predicted gene 10550 [Source:MGI Symbol;Acc:MGI:3704193]	1.305814762	1.248556867	1.405811762	1.394679826	1.516359131	1.401181322	1.292562231	1.423662718	1.625731032	0.968628513	1.426617598	1.573368612	0.117927287	0.635758098	0.718887518	0.072741937	0.740063777	0.82978707	0.134867748	0.5291966	0.998574419	0.04518535	0.882418671	0.959826862	-0.016940461	0.955436394	0.970770766	-0.062125811	0.7564049	0.834621892
ENSMUSG00000026280	Atg4b	66615	autophagy related 4B, cysteine peptidase [Source:MGI Symbol;Acc:MGI:1913865]	5.893003607	5.736356638	5.757226858	6.130580576	6.050915839	6.133019125	5.782353237	5.653394209	5.960799264	5.98653565	5.795500251	6.020385697	0.337436761	0.037385471	0.076232192	0.13922337	0.282133272	0.429156001	0.028121576	0.820734394	0.998574419	0.198213392	0.266727516	0.608169587	0.309315186	0.093783815	0.178855689	0.111101794	0.316642233	0.450561388
ENSMUSG00000026281	Dtymk	21915	deoxythymidylate kinase [Source:MGI Symbol;Acc:MGI:108396]	4.891063294	5.06248606	4.951337787	4.357787217	4.39492268	4.190902633	5.040998546	5.013166576	5.030915264	4.869080718	4.673113532	4.705673749	-0.674811589	0.000182977	0.001027442	-0.262868358	0.034243757	0.089482684	0.033509895	0.761189243	0.998574419	-0.411943231	0.019041272	0.194970646	-0.708321484	0.00053891	0.003296654	-0.296378253	0.009848112	0.030769444
ENSMUSG00000026283	Ing5	66262	inhibitor of growth family, member 5 [Source:MGI Symbol;Acc:MGI:1922816]	4.980976532	4.96114078	4.950639117	6.076948951	6.030775217	6.034110157	5.158168715	5.128639759	5.262722769	5.938762635	5.933777566	6.022866369	1.092555492	4.22265E-07	1.07748E-05	1.001233832	2.13344E-07	1.00828E-05	0.221748632	0.036073094	0.791467263	0.09132166	0.502005758	0.780499645	0.870806859	2.46653E-05	0.000323458	0.779485199	6.88135E-07	1.86988E-05
ENSMUSG00000073609	D2hgdh	98314	D-2-hydroxyglutarate dehydrogenase [Source:MGI Symbol;Acc:MGI:2138209]	4.599939089	4.569551204	4.572256089	3.54397541	3.317915808	3.508000297	4.516139651	4.440548919	4.671938793	3.700511953	4.3342129	4.049306427	-1.101008127	0.00010657	0.000670343	-0.480650826	0.014990808	0.047883975	-0.042741077	0.800372452	0.998574419	-0.620357301	0.021670515	0.205940179	-1.05826705	0.000694558	0.003981422	-0.437909749	0.013002566	0.038529937
ENSMUSG00000101660	Gm18666		predicted gene, 18666 [Source:MGI Symbol;Acc:MGI:5010851]	1.416095992	1.347254994	1.52545987	0.819808513	0.323440319	0.977196812	1.52337607	1.680118625	1.386186914	0.889391531	1.139617629	0.824527215	-0.67000463	0.020522827	0.046889126	-0.434885938	0.074105842	0.161264366	0.148116971	0.505740507	0.998574419	-0.235118692	0.46345726	0.756054275	-0.818121601	0.020919391	0.056175931	-0.583002908	0.014277243	0.041603149
ENSMUSG00000099624	Gm7889		predicted gene 7889 [Source:MGI Symbol;Acc:MGI:3648247]	0.778980577	0.968972452	1.177355338	0.459016071	0.002837691	0.300249906	0.945765516	0.96337657	1.113209731	0.32889765	0.912663902	0.285822043	-0.730519105	0.030847053	0.065206449	-0.441191037	0.122728549	0.235221914	-0.023897687	0.927342041	0.998574419	-0.289328068	0.451387005	0.748642038	-0.706621418	0.078593417	0.156777902	-0.41729335	0.114014747	0.20966452
ENSMUSG00000026285	Pdcd1	18566	programmed cell death 1 [Source:MGI Symbol;Acc:MGI:104879]	2.481043327	2.721856471	2.988596465	2.544973372	2.457362234	2.367435753	2.692195495	2.947818949	2.925225002	2.953694416	3.043098441	3.027109649	-0.321059449	0.110909369	0.184195883	0.229674067	0.183791719	0.315601627	0.081507633	0.615275397	0.998574419	-0.550733516	0.032065907	0.250489128	-0.402567081	0.099297944	0.186831887	0.148166435	0.330430299	0.46578697
ENSMUSG00000100347	Gm7895		predicted gene 7895 [Source:MGI Symbol;Acc:MGI:3648340]	2.535257838	2.417248183	2.485938228	3.105234858	2.834294312	3.095490772	2.475345865	2.545830289	2.677754723	3.023017569	2.659010436	2.97339335	0.575546599	0.009567178	0.025377273	0.386174624	0.035743175	0.092235543	0.106469693	0.514362863	0.998574419	0.189371975	0.4225152	0.730191657	0.469076906	0.060187351	0.127867105	0.279704931	0.080770214	0.161457775
ENSMUSG00000051185	Fam174a	67698	family with sequence similarity 174, member A [Source:MGI Symbol;Acc:MGI:1914948]	5.015309009	5.069864895	4.837498248	4.809158419	4.713836477	4.77132265	5.057807003	4.992774053	5.032019487	4.761381119	5.060103976	4.996111211	-0.197665771	0.191011887	0.283438554	-0.003919231	0.975194984	0.985565821	0.055679293	0.653471339	0.998574419	-0.19374654	0.277888186	0.618855733	-0.253345064	0.16202998	0.272077276	-0.059598524	0.591927386	0.705393843
ENSMUSG00000103973	BC055308		cDNA sequence BC055308 [Source:MGI Symbol;Acc:MGI:3039612]	0.68350598	-0.188716319	-0.343308476	-0.00129965	0.03543713	0.725536099	-0.62785913	-1.016551763	-1.235166203	0.149948276	0.987620833	0.532972113	0.415674201	0.342830254	0.451855363	0.813424977	0.049529035	0.118327214	-0.82596263	0.038983178	0.798688438	-0.397750776	0.463499747	0.756054275	1.241636831	0.033373673	0.081030595	1.639387607	0.000448933	0.002730088
ENSMUSG00000081051	Gm15427		predicted pseudogene 15427 [Source:MGI Symbol;Acc:MGI:3642341]	6.582598996	6.820527007	6.812652715	7.073264881	6.999576237	6.875763217	6.551533557	6.8933358	6.646336859	6.626461702	6.577572097	6.864196952	0.230502554	0.185373913	0.276542959	-0.101655219	0.480198557	0.623190962	-0.090010038	0.522485285	0.998574419	0.332157773	0.109617636	0.425500569	0.320512592	0.120392335	0.217512859	-0.011645182	0.92325617	0.950115121
ENSMUSG00000040710	St8sia4	20452	ST8 alpha-N-acetyl-neuraminide alpha-2,8-sialyltransferase 4 [Source:MGI Symbol;Acc:MGI:106018]	4.328279604	4.639167398	4.547088958	1.96773508	0.764114144	1.393165995	4.496308087	4.471328337	5.139811272	2.488163792	3.244260612	2.846706674	-3.087461511	6.91365E-07	1.54135E-05	-1.623505007	0.000103712	0.001135346	0.106135524	0.710045445	0.998574419	-1.463956503	0.003200294	0.082985784	-3.193597035	3.41146E-06	8.07225E-05	-1.729640531	1.97252E-05	0.000236716
ENSMUSG00000100362	Gm1833		predicted gene 1833 [Source:MGI Symbol;Acc:MGI:3037691]	1.302424403	1.374592024	1.71885749	0.104717987	-0.226310392	0.129579759	1.466445691	1.224388161	1.321918523	-0.430444085	0.615039108	-0.761189282	-1.452976355	0.004806045	0.014421416	-1.552698005	0.001353529	0.007666362	-0.178231094	0.631402734	0.998574419	0.09972165	0.852243909	0.94807012	-1.274745261	0.030045337	0.074703304	-1.374466911	0.001808488	0.008156752
ENSMUSG00000100454	Gm28901		predicted gene 28901 [Source:MGI Symbol;Acc:MGI:5579607]	3.004577758	2.881488491	3.095875473	3.664796069	3.741168126	3.770309586	2.964831752	2.999442201	3.038024374	3.537986181	3.579972433	3.559999508	0.742467416	0.000283938	0.001457771	0.588896433	0.000618267	0.004271024	0.02545246	0.841555138	0.998574419	0.153570983	0.407494642	0.720131001	0.717014956	0.001630056	0.007722451	0.563443973	0.000358059	0.002289104
ENSMUSG00000044757	Gm6430		predicted gene 6430 [Source:MGI Symbol;Acc:MGI:3648857]	4.682430654	4.690794963	4.791197923	5.470343735	5.410085253	5.387096171	4.675683241	4.660351998	4.828312908	5.20362583	5.227699207	5.211835735	0.7015185	7.00126E-05	0.000484222	0.488018721	0.000464335	0.003434359	-0.011248419	0.91279949	0.998574419	0.213499779	0.157833361	0.49260265	0.712766918	0.00028598	0.002047992	0.499267139	0.000124389	0.000994942
ENSMUSG00000044768	D1Ertd622e	52392	DNA segment, Chr 1, ERATO Doi 622, expressed [Source:MGI Symbol;Acc:MGI:1277184]	6.288741099	6.160901904	6.17036133	7.325136624	7.350317171	7.423250358	6.250727339	6.245002036	6.3073	7.128056411	7.107706269	7.296566523	1.168222359	4.64024E-07	1.15226E-05	0.976811382	5.58791E-07	2.145E-05	0.078836375	0.445832641	0.998574419	0.191410977	0.198532381	0.538139664	1.089385984	4.98742E-06	0.000104261	0.897975007	2.36678E-07	8.12703E-06
ENSMUSG00000040648	Ppip5k2	227399	diphosphoinositol pentakisphosphate kinase 2 [Source:MGI Symbol;Acc:MGI:2142810]	5.867955223	5.61242007	5.625531278	5.411239804	5.33920962	5.598125691	5.950652627	5.773792294	5.923760985	5.580363338	5.469805322	5.465414583	-0.218424856	0.124359339	0.201786944	-0.163273595	0.176096459	0.30559193	0.223764208	0.067879325	0.879005126	-0.055151261	0.730547118	0.899275148	-0.442189064	0.01515024	0.043817807	-0.387037803	0.001943377	0.008638814
ENSMUSG00000026333	Gin1	252876	gypsy retrotransposon integrase 1 [Source:MGI Symbol;Acc:MGI:2182036]	2.353966918	2.899116388	2.724310111	2.303861775	2.349607267	1.857008534	2.649234771	2.745901604	2.742635589	2.45569721	2.465081598	2.459225044	-0.594794276	0.011484768	0.02933513	-0.308593052	0.10232979	0.205747946	-0.051577561	0.765783826	0.998574419	-0.286201224	0.262822302	0.604508295	-0.543216715	0.044050839	0.100487584	-0.257015491	0.127246816	0.228348094
ENSMUSG00000026335	Pam	18484	peptidylglycine alpha-amidating monooxygenase [Source:MGI Symbol;Acc:MGI:97475]	0.328569941	1.157825143	1.642918323	1.43058424	0.768316654	0.854603192	1.460018523	1.875762308	1.822802965	1.561365672	1.481536695	0.929132771	-0.166448451	0.651385678	0.732506819	0.073702621	0.819928063	0.886050481	0.518130006	0.11800313	0.942668375	-0.240151072	0.596993977	0.835183505	-0.684578457	0.144771945	0.25012142	-0.444427385	0.149911925	0.258860046
ENSMUSG00000089782	Gm3531		predicted pseudogene 3531 [Source:MGI Symbol;Acc:MGI:3781708]	4.736219959	4.777237987	4.728370343	5.406078035	5.44855203	5.335568927	4.93439853	4.821589077	4.927343104	5.134736084	5.082429596	4.996905587	0.645395888	0.000123606	0.000752987	0.317639306	0.008211701	0.030083333	0.139613823	0.18189579	0.965421853	0.327756582	0.03597024	0.264599492	0.505782065	0.003302475	0.013319754	0.178025483	0.066210618	0.138872075
ENSMUSG00000099634	Gm29462		predicted gene 29462 [Source:MGI Symbol;Acc:MGI:5580168]	0.409189085	0.91270328	1.283289307	1.551087138	1.25027714	1.099849161	0.410112243	0.819834066	1.172929093	0.426991627	0.650798798	0.730570025	0.330632642	0.32200961	0.430120875	-0.355802521	0.234937985	0.376865394	-0.176631252	0.532988133	0.998574419	0.686435163	0.109852462	0.425500569	0.507263894	0.221757132	0.342481167	-0.179171268	0.506949998	0.63521402
ENSMUSG00000089791	Gm3555		predicted pseudogene 3555 [Source:MGI Symbol;Acc:MGI:3781732]	1.090279958	0.696905814	0.924584046	2.517297877	2.617395627	2.813728091	1.295899349	1.088968889	1.210937754	2.050717335	2.13511472	1.836382433	1.818922527	3.53465E-06	4.98738E-05	1.197310232	6.10407E-05	0.000760564	0.354119113	0.092467566	0.908134526	0.621612295	0.045379018	0.295265919	1.464803415	0.000186243	0.001469064	0.843191119	0.000561964	0.003280812
ENSMUSG00000082431	Prdx2-ps1		peroxiredoxin 2, pseudogene 1 [Source:MGI Symbol;Acc:MGI:1321403]	2.376315184	2.325950671	2.446325887	2.015808711	2.106110235	2.069419927	2.536104154	2.410853687	2.464385436	2.519528914	2.577026607	2.269437839	-0.319033404	0.10188839	0.171942771	0.089909548	0.578780562	0.708795867	0.08516206	0.58754975	0.998574419	-0.408942953	0.087612857	0.384984166	-0.404195465	0.088532555	0.171457462	0.004747488	0.973846142	0.983406629
ENSMUSG00000100222	Psmb6-ps2		proteasome (prosome, macropain) subunit, beta type 6, pseudogene 2 [Source:MGI Symbol;Acc:MGI:109264]	0.493498499	0.473770543	0.220373093	0.209353911	0.127555823	0.077960926	0.819037435	0.076622519	0.421602132	0.731904343	0.816095538	-0.249370922	-0.250220643	0.549139777	0.645521959	0.041576687	0.910159757	0.945952377	-0.062727718	0.859374181	0.998574419	-0.29179733	0.57524252	0.823427678	-0.187492925	0.713981962	0.800441071	0.104304405	0.759467419	0.836708653
ENSMUSG00000067017	Gm3608		predicted gene 3608 [Source:MGI Symbol;Acc:MGI:3804932]	6.435863745	6.359312952	6.405377122	6.886861282	6.759935562	6.909069282	6.349218712	6.308309619	6.417407061	6.63455365	6.599349767	6.624213586	0.465413542	0.001155332	0.00451978	0.223922157	0.034011436	0.089136985	-0.032606932	0.728612584	0.998574419	0.241491385	0.085702666	0.382415949	0.498020474	0.002218438	0.00978975	0.256529089	0.007319871	0.024331756
ENSMUSG00000056536	Pign	27392	phosphatidylinositol glycan anchor biosynthesis, class N [Source:MGI Symbol;Acc:MGI:1351629]	6.409083316	6.200662837	6.188945705	6.64449883	6.378993846	6.773278529	6.202729026	6.022914115	6.22579821	6.662615097	6.481695138	6.489872322	0.370597933	0.024836186	0.054726529	0.30010969	0.031482332	0.084129942	-0.077545398	0.533517263	0.998574419	0.070488243	0.685413406	0.879976005	0.448143331	0.021375492	0.05713021	0.377655088	0.003680382	0.014328397
ENSMUSG00000101219	Gm20302		predicted gene, 20302 [Source:MGI Symbol;Acc:MGI:5012487]	1.817976695	1.995439818	1.946586452	2.059835236	2.463805537	2.205524037	2.237337914	2.394436405	1.82483024	1.828927062	2.201285824	2.025550952	0.253354931	0.307674641	0.414945372	0.105049486	0.62338411	0.74451446	0.238043051	0.261692083	0.998574419	0.148305445	0.619488088	0.847304585	0.01531188	0.958547331	0.972711147	-0.132993565	0.493139982	0.622403447
ENSMUSG00000076999	Gm22426		predicted gene, 22426 [Source:MGI Symbol;Acc:MGI:5452203]	0.578123482	0.803073509	0.557926176	0.714688844	1.230432291	0.819014702	0.914243427	0.987428538	0.372134907	0.654143296	0.776071929	0.813394592	0.181141582	0.545676796	0.642481846	0.065835461	0.803695156	0.874583098	0.118262834	0.644874458	0.998574419	0.115306121	0.755745102	0.91073786	0.062878748	0.86364147	0.909202436	-0.052427372	0.829823231	0.887362218
ENSMUSG00000026319	Relch	227446	RAB11 binding and LisH domain, coiled-coil and HEAT repeat containing [Source:MGI Symbol;Acc:MGI:1922832]	5.8931242	5.623668998	5.690565617	6.031328322	6.090536698	6.258230516	5.879124801	5.691387617	5.767268072	6.172557347	5.874999336	5.858130341	0.410264134	0.019467973	0.044964061	0.251727244	0.077723624	0.16735567	0.085838556	0.515741527	0.998574419	0.15853689	0.39490054	0.712531699	0.324425578	0.095723998	0.181643132	0.165888688	0.165328063	0.278431916
ENSMUSG00000101330	Gm10193		predicted gene 10193 [Source:MGI Symbol;Acc:MGI:3708520]	3.464041459	3.496220935	3.641704179	3.082736527	2.885848334	3.100235105	3.414647343	3.515110581	3.417169564	3.179857988	3.314795072	3.136004203	-0.507960344	0.005823015	0.01686286	-0.318222394	0.033312168	0.087720933	-0.086678976	0.513052817	0.998574419	-0.189737951	0.324274465	0.658778526	-0.421281369	0.04013949	0.093493955	-0.231543418	0.074223586	0.151823719
ENSMUSG00000026321	Tnfrsf11a	21934	tumor necrosis factor receptor superfamily, member 11a, NFKB activator [Source:MGI Symbol;Acc:MGI:1314891]	6.636817049	6.577597743	6.61930374	5.685499452	5.250728281	5.725219344	6.667069115	6.669121352	6.761432323	6.112073898	6.443747226	6.245868309	-1.028934515	2.77781E-05	0.00023604	-0.309945602	0.039711726	0.099624979	0.093338721	0.492411645	0.998574419	-0.718988913	0.002156959	0.068712899	-1.122273236	5.46112E-05	0.000590843	-0.403284323	0.00419543	0.015821505
ENSMUSG00000099843	Gm7160		predicted gene 7160 [Source:MGI Symbol;Acc:MGI:3646078]	1.277061428	0.351702545	1.070625778	-1.440353815	0.536939002	-0.573525121	1.033599275	0.696313777	0.982586828	0.258862073	0.096144073	0.208431025	-1.321062098	0.011632207	0.029647121	-0.507833428	0.222989987	0.362361305	0.167581883	0.666847571	0.998574419	-0.81322867	0.168258738	0.503859116	-1.488643982	0.018534345	0.05127696	-0.675415312	0.088712772	0.173060367
ENSMUSG00000038866	Zcchc2	227449	zinc finger, CCHC domain containing 2 [Source:MGI Symbol;Acc:MGI:2444114]	6.223831689	6.286788681	6.284190085	5.832445844	5.812169036	5.725410906	6.268810302	6.319109551	6.418661471	5.769369492	5.943966941	6.033373136	-0.475527997	0.002746815	0.009162925	-0.352685839	0.006869257	0.026345639	0.059034096	0.589020678	0.998574419	-0.122842158	0.426191865	0.732530361	-0.534562093	0.003698798	0.014544523	-0.411719935	0.000801291	0.004289739
ENSMUSG00000044340	Phlpp1	98432	PH domain and leucine rich repeat protein phosphatase 1 [Source:MGI Symbol;Acc:MGI:2138327]	4.196033222	4.34176711	4.24469636	4.558923919	3.60717726	4.182026792	3.947014128	4.15556894	4.458511358	4.135045961	3.669325434	4.208000189	-0.090138134	0.735672025	0.801216956	-0.337325479	0.162786918	0.289086547	-0.103839481	0.647045624	0.998574419	0.247187345	0.44787412	0.745984625	0.013701346	0.965837854	0.978020695	-0.233485998	0.269005105	0.398531958
ENSMUSG00000057329	Bcl2	12043	B cell leukemia/lymphoma 2 [Source:MGI Symbol;Acc:MGI:88138]	3.404116727	3.63129505	3.45291248	4.104596853	3.832819933	3.806779482	3.220222703	3.267192434	3.479140767	3.46844005	3.721069587	3.811907184	0.405660582	0.038497568	0.078079719	0.153997221	0.33140236	0.481678645	-0.222147059	0.15882717	0.95593466	0.251663361	0.257803231	0.60016401	0.627807641	0.011350667	0.034911839	0.37614428	0.016931157	0.047346378
ENSMUSG00000009905	Kdsr	70750	3-ketodihydrosphingosine reductase [Source:MGI Symbol;Acc:MGI:1918000]	5.046391218	5.137307577	5.166759405	4.512787128	4.398479751	4.343092196	5.273689601	5.108187086	5.406256412	4.971704852	5.322972339	4.956697303	-0.701011266	0.001290604	0.004933703	-0.010340079	0.944465494	0.967058806	0.121220368	0.411577947	0.998574419	-0.690671187	0.004845679	0.100768983	-0.822231633	0.001442787	0.007067605	-0.131560446	0.321303132	0.45577137
ENSMUSG00000009907	Vps4b	20479	vacuolar protein sorting 4B [Source:MGI Symbol;Acc:MGI:1100499]	6.913870886	6.86264375	6.705079814	6.691354216	6.725518464	6.722510022	6.96307749	6.708269367	6.938613901	6.733756095	6.961376802	6.761798425	-0.100174855	0.51082904	0.612152229	0.032034118	0.803110038	0.874350677	0.072227237	0.568096347	0.998574419	-0.132208972	0.459976772	0.754108704	-0.172402091	0.337819681	0.468316715	-0.040193119	0.712662138	0.802367948
ENSMUSG00000100025	Gm8141		predicted gene 8141 [Source:MGI Symbol;Acc:MGI:3647473]	3.203266177	3.22340577	3.496691279	4.398093842	4.114365456	4.427358635	3.360455066	3.590185536	3.41440108	4.317467804	4.160788672	4.14950646	1.011319601	5.55282E-05	0.000404744	0.872596028	6.04846E-05	0.000756316	0.149909748	0.30959958	0.998574419	0.138723574	0.505360329	0.782086447	0.861409853	0.001039224	0.005476799	0.72268628	0.000117773	0.000953738
ENSMUSG00000100555	Gm8173		predicted gene 8173 [Source:MGI Symbol;Acc:MGI:3648321]	1.277855884	1.227580341	0.901358717	1.778141386	1.585194483	1.521863931	1.307326431	0.902820155	1.515798006	1.456087784	1.484170321	1.403593016	0.525670586	0.07270494	0.130617776	0.332767417	0.183981498	0.315753487	0.047514069	0.839355794	0.998574419	0.192903169	0.569126823	0.818967595	0.478156517	0.169448784	0.281363721	0.285253348	0.210848264	0.333987145
ENSMUSG00000038702	Dsel	319901	dermatan sulfate epimerase-like [Source:MGI Symbol;Acc:MGI:2442948]	3.681329288	3.26644686	3.238853367	2.825438562	2.902552058	3.028260047	3.470243639	3.049227969	3.457273269	3.175771174	3.250313861	3.030589646	-0.400828761	0.073400671	0.131558486	-0.145970963	0.428774879	0.576498252	-0.023618997	0.893675019	0.998574419	-0.254857798	0.325228276	0.659649091	-0.377209764	0.15182098	0.2592177	-0.122351967	0.457790359	0.590535791
ENSMUSG00000101875	Gm6028		predicted gene 6028 [Source:MGI Symbol;Acc:MGI:3648170]	2.151102191	2.306836816	2.368220213	2.738527368	2.76008019	2.685264492	2.470316435	2.521302273	2.404085961	2.426845997	2.599906044	2.369028312	0.417470008	0.031603473	0.066589245	0.176731208	0.261828344	0.407158961	0.164759583	0.279794413	0.998574419	0.240738799	0.272942471	0.614444973	0.252710424	0.247242567	0.371043242	0.011971625	0.930805643	0.955535093
ENSMUSG00000026374	Tsn		translin [Source:MGI Symbol;Acc:MGI:109263]	6.172954267	6.14511044	6.229395356	6.349636125	6.272684161	6.288485604	6.294750065	6.202623748	6.411103457	6.259082451	6.339781434	6.242600844	0.128277129	0.303140243	0.410277799	0.105600975	0.31981356	0.468826999	0.121084605	0.248401547	0.994650965	0.022676154	0.874109369	0.957013129	0.007192524	0.959829382	0.973656031	-0.01548363	0.861462184	0.90903107
ENSMUSG00000026377	Nifk	67949	nucleolar protein interacting with the FHA domain of MKI67 [Source:MGI Symbol;Acc:MGI:1915199]	4.541499905	4.776748528	4.851579009	6.23618587	6.101624951	5.860458114	4.576689889	4.660944151	4.972102462	5.490932539	5.497696104	5.667573237	1.324739221	4.89334E-06	6.42493E-05	0.777445476	0.000190245	0.001757588	-0.038614006	0.793482931	0.998574419	0.547293744	0.019330205	0.196448844	1.363353227	2.05688E-05	0.000283846	0.816059482	3.56292E-05	0.000378031
ENSMUSG00000064302	Clasp1	76707	CLIP associating protein 1 [Source:MGI Symbol;Acc:MGI:1923957]	5.20296864	5.257289972	5.19500365	4.850820203	4.729076743	4.849577342	5.387855591	5.323358382	5.22369878	5.325023761	5.227185128	5.001332393	-0.406337288	0.011498946	0.029367079	-0.040323285	0.738177607	0.828306134	0.089318692	0.454640733	0.998574419	-0.366014003	0.043846807	0.289148805	-0.49565598	0.009976248	0.031507587	-0.129641977	0.23170405	0.35755191
ENSMUSG00000004451	Ralb	64143	v-ral simian leukemia viral oncogene B [Source:MGI Symbol;Acc:MGI:1927244]	7.101567679	7.128280503	7.298565855	6.988893375	6.859362645	6.910073981	7.080653789	7.14546331	7.174969482	7.077100133	7.088088736	7.018227293	-0.258341377	0.05360466	0.10212652	-0.125781157	0.243657885	0.386887953	-0.061240478	0.553130614	0.998574419	-0.13256022	0.367079895	0.691781716	-0.1971009	0.187271019	0.302611377	-0.064540679	0.471824785	0.603283749
ENSMUSG00000098447	Gm27184		predicted gene 27184 [Source:MGI Symbol;Acc:MGI:5521027]	0.732175741	0.80822385	1.619940382	1.625039729	1.19618444	1.743679048	-0.346836472	0.406749206	0.084698115	1.201967338	0.851633376	1.14687522	0.481034332	0.224729883	0.322792164	-0.053995637	0.87422792	0.922607366	-0.930800036	0.01376627	0.62217172	0.535029969	0.273808602	0.615343096	1.411834368	0.009947419	0.031442931	0.876804399	0.014487098	0.042015451
ENSMUSG00000098923	Tmem185b	226351	transmembrane protein 185B [Source:MGI Symbol;Acc:MGI:1917634]	6.014743703	5.992639067	6.089945303	6.615262704	6.539896569	6.587494999	5.74022281	5.954041733	5.952914538	6.182564236	6.22406944	6.581574883	0.551249856	0.004889856	0.014625479	0.277802583	0.06529178	0.146247266	-0.161161619	0.25364559	0.995833658	0.273447273	0.172560171	0.50880543	0.712411475	0.002588923	0.011062309	0.438964202	0.002763718	0.011470473
ENSMUSG00000026383	Epb41l5	226352	erythrocyte membrane protein band 4.1 like 5 [Source:MGI Symbol;Acc:MGI:103006]	1.418606967	1.941209757	1.535737131	2.726232662	1.783134759	2.038403341	1.646206145	1.694593425	2.021616529	2.221142934	1.802899675	2.010486615	0.526386304	0.092504194	0.15875793	0.224935739	0.390995961	0.541164487	0.034824371	0.889401502	0.998574419	0.301450565	0.409646369	0.721230223	0.491561933	0.185392507	0.300376524	0.190111368	0.421984093	0.556306414
ENSMUSG00000026384	Ptpn4	19258	protein tyrosine phosphatase, non-receptor type 4 [Source:MGI Symbol;Acc:MGI:1099792]	4.825855915	4.647883095	4.53639905	4.350880479	4.201199378	4.467941989	4.76752393	4.585910873	4.65289326	4.516140087	4.31852919	4.27455327	-0.28470273	0.07432517	0.132921586	-0.277818323	0.048335071	0.1160583	0.032205471	0.798751587	0.998574419	-0.006884407	0.969300318	0.990900137	-0.3169082	0.094281165	0.17961177	-0.310023794	0.016764479	0.047014883
ENSMUSG00000036975	Tmem177	66343	transmembrane protein 177 [Source:MGI Symbol;Acc:MGI:1913593]	3.984587156	3.665894834	3.806404091	2.348230106	3.141227837	2.680115685	3.741535086	3.682437799	3.657865941	3.308540782	3.260204328	3.529178416	-1.101084087	0.000116726	0.000721167	-0.401894278	0.037302272	0.09519687	-0.065740794	0.700405337	0.998574419	-0.699189809	0.012738572	0.161585018	-1.035343293	0.000920302	0.004975348	-0.336153484	0.048858151	0.109717098
ENSMUSG00000050777	Tmem37		transmembrane protein 37 [Source:MGI Symbol;Acc:MGI:2157899]	5.847377093	5.980399251	5.81930336	4.964699309	5.043891885	4.956648642	5.872765619	6.021939395	5.825661367	5.207794093	5.642605266	5.655159172	-0.908891897	0.000159888	0.000921636	-0.360361427	0.028397057	0.077827367	0.012850484	0.929463838	0.998574419	-0.548530471	0.017494255	0.18997313	-0.921742381	0.000575908	0.00345913	-0.373211911	0.011343726	0.034556555
ENSMUSG00000026385	Dbi	13167	diazepam binding inhibitor [Source:MGI Symbol;Acc:MGI:94865]	3.630816625	3.893925468	3.8415944	3.755899886	3.707607346	3.670767149	4.047894452	4.044702173	3.770890412	3.736087953	3.877606565	3.408931812	-0.122588316	0.526995939	0.626486957	-0.142798103	0.400534873	0.55009793	0.126562282	0.442686044	0.998574419	0.020209787	0.930803954	0.977274668	-0.249150598	0.292745447	0.419903541	-0.269360385	0.089807966	0.174726954
ENSMUSG00000026388	3110009E18Rik	73103	RIKEN cDNA 3110009E18 gene [Source:MGI Symbol;Acc:MGI:1920353]	0.349504168	0.970182339	0.885619434	0.560025137	-0.132497315	-0.149936538	0.409751295	0.748513684	1.135667127	0.723069706	0.137265581	0.683682539	-0.742932235	0.056328164	0.10624455	-0.43818757	0.186828002	0.319081319	-0.116354264	0.706445826	0.998574419	-0.304744665	0.500097779	0.779164274	-0.626577971	0.17345239	0.28603944	-0.321833306	0.286642171	0.418529789
ENSMUSG00000026389	Steap3	68428	STEAP family member 3 [Source:MGI Symbol;Acc:MGI:1915678]	1.981783397	1.65767457	2.088077558	1.77401776	1.320531745	2.131142833	1.623953088	2.05616529	1.825829757	1.98759469	2.537214402	2.652890249	-0.077082147	0.794572365	0.849047393	0.60557883	0.034367215	0.089698635	0.027651341	0.91242625	0.998574419	-0.682660977	0.078007772	0.367879466	-0.104733488	0.770761228	0.842970647	0.577927489	0.026857412	0.068165257
ENSMUSG00000003721	Insig2	72999	insulin induced gene 2 [Source:MGI Symbol;Acc:MGI:1920249]	5.312177426	5.161822986	5.251189797	5.152507289	5.046835346	5.194576527	5.319320645	5.109038575	5.343082845	5.354940564	5.216157361	5.042866841	-0.085092514	0.565753346	0.65993296	-0.021823311	0.863637639	0.916251741	0.03271212	0.793174747	0.998574419	-0.063269203	0.718637287	0.894278181	-0.117804634	0.50453642	0.626899695	-0.054535431	0.624207256	0.732425651
ENSMUSG00000104253	Gm37174		predicted gene, 37174 [Source:MGI Symbol;Acc:MGI:5610402]	1.092473291	-0.003260387	-0.110502598	-2.558930394	-2.885761674	-2.448213254	0.369862932	0.917725023	2.142153378	-2.540665658	-3.250899166	-0.271180337	-2.673986125	0.011126135	0.02860611	-2.171592133	0.017389447	0.053523086	1.017943312	0.2028507	0.976882928	-0.502393992	0.659000471	0.866752995	-3.691929437	0.005498258	0.019735579	-3.189535445	0.000849789	0.004497335
ENSMUSG00000026339	Ccdc93	70829	coiled-coil domain containing 93 [Source:MGI Symbol;Acc:MGI:1918079]	7.772152746	7.51674195	7.656126193	7.199785709	7.063134476	7.429476065	7.690665886	7.570346974	7.647163374	7.707401749	7.617739008	7.506679996	-0.40067042	0.014433425	0.035386145	-0.007752734	0.949194746	0.96960042	0.019903467	0.867228111	0.998574419	-0.392917686	0.034022846	0.257492749	-0.420573887	0.024567403	0.063808468	-0.027656201	0.788652075	0.857682985
ENSMUSG00000085857	Gm15392		predicted gene 15392 [Source:MGI Symbol;Acc:MGI:3705317]	0.225502712	-0.375173117	-0.13329303	-0.473322455	-0.502963969	0.010452386	-0.687893737	-0.663771324	-0.722851106	-0.224683768	-0.168279963	-0.041410425	-0.07394273	0.836894769	0.881164152	0.101483002	0.749643571	0.837380441	-0.444913821	0.160646376	0.956795151	-0.175425732	0.695947823	0.883841339	0.370971091	0.406674181	0.536618895	0.546396823	0.08036467	0.160866589
ENSMUSG00000001674	Ddx18	66942	DEAD (Asp-Glu-Ala-Asp) box polypeptide 18 [Source:MGI Symbol;Acc:MGI:1914192]	5.072316028	4.977733489	4.957200034	5.522644267	5.538606738	5.525471299	5.191804662	5.034532017	5.257077936	5.379870888	5.349979577	5.351281996	0.543261985	0.000667159	0.002894698	0.373445161	0.003504616	0.015790532	0.173277694	0.11261936	0.938328105	0.169816824	0.25579564	0.598263025	0.369984291	0.023006308	0.060549984	0.200167467	0.046046005	0.104604575
ENSMUSG00000100913	Gm8392		predicted gene 8392 [Source:MGI Symbol;Acc:MGI:3648162]	0.55412943	0.709915229	0.304147098	0.147173483	0.202325846	-0.129977031	0.718283231	0.359865957	0.688128036	0.022011277	0.271521246	0.026281997	-0.499552748	0.127579874	0.206099583	-0.426056907	0.142186736	0.261595307	-0.041157487	0.877107767	0.998574419	-0.073495841	0.850228467	0.946986677	-0.458395261	0.245734602	0.36927306	-0.38489942	0.15008164	0.259040379
ENSMUSG00000100405	Gm28911		predicted gene 28911 [Source:MGI Symbol;Acc:MGI:5579617]	2.638852157	3.196861568	2.86284725	3.445064796	3.530989236	3.007190442	3.050839494	3.180758491	3.02818316	3.367798506	3.055204304	3.302377298	0.325752868	0.156173507	0.241722471	0.2009415	0.305781866	0.454587434	0.095252576	0.610815894	0.998574419	0.124811368	0.642263408	0.859202023	0.230500292	0.392406426	0.522881414	0.105688924	0.541469631	0.664739758
ENSMUSG00000036815	Dpp10	269109	dipeptidylpeptidase 10 [Source:MGI Symbol;Acc:MGI:2442409]	0.04068525	-0.062689486	-0.750848579	0.094352305	0.091432175	0.483424733	-0.044207321	-0.790853055	-1.53124201	-2.059580322	-0.361221947	-2.170393325	0.503267503	0.468757102	0.572744361	-1.052035387	0.102048892	0.205371059	-0.521991641	0.37733216	0.998574419	1.55530289	0.088060477	0.385615051	1.025259144	0.237724544	0.360451505	-0.530043746	0.351457879	0.48745511
ENSMUSG00000026341	Actr3	74117	ARP3 actin-related protein 3 [Source:MGI Symbol;Acc:MGI:1921367]	7.646736807	7.644503293	7.730884407	8.843226368	8.663871446	8.768856865	7.548956322	7.571027645	7.674387948	8.307827913	8.239734254	8.294473968	1.095470278	8.40997E-07	1.76429E-05	0.595146123	7.25215E-05	0.000865674	-0.08316819	0.416374825	0.998574419	0.500324155	0.003694845	0.088591638	1.178638468	1.99054E-06	5.51113E-05	0.678314313	4.05194E-06	7.09895E-05
ENSMUSG00000026342	Slc35f5	74150	solute carrier family 35, member F5 [Source:MGI Symbol;Acc:MGI:1921400]	5.115535891	5.053335791	5.018955322	7.278676548	7.016822495	7.318980709	5.037728129	5.109782841	5.087212761	7.046325535	6.850595635	7.067223591	2.167552511	1.24944E-09	1.96129E-07	1.915027555	8.6876E-10	2.15529E-07	0.025965451	0.81822671	0.998574419	0.252524955	0.129051585	0.451160207	2.141587059	9.32082E-09	1.48972E-06	1.889062104	1.71665E-10	4.61403E-08
ENSMUSG00000036155	Mgat5	107895	mannoside acetylglucosaminyltransferase 5 [Source:MGI Symbol;Acc:MGI:894701]	6.966832907	6.934300123	7.01914571	6.801023729	6.518344424	6.7854043	6.956508665	6.92600278	7.041689641	6.84054327	6.979125941	6.814597436	-0.25523485	0.070003311	0.126644187	-0.080821476	0.473022737	0.616975498	0.001046467	0.992342278	0.998948434	-0.174413374	0.268593307	0.609701605	-0.256281316	0.112980757	0.206907779	-0.081867942	0.39330199	0.528561556
ENSMUSG00000104378	Gm37510		predicted gene, 37510 [Source:MGI Symbol;Acc:MGI:5610738]	-0.285635231	0.206711746	-0.582116895	-0.128904311	-0.521184659	-0.366677674	-0.750071953	-1.020974366	-1.794508587	-0.154097212	-0.877123526	-1.258751113	-0.211162467	0.685723089	0.760611838	-0.755925053	0.118667654	0.229338906	-1.048667198	0.031527304	0.755321894	0.544762587	0.407090746	0.719803433	0.837504731	0.204697397	0.323149933	0.292742144	0.49267295	0.621937201
ENSMUSG00000099471	Gm8451		predicted gene 8451 [Source:MGI Symbol;Acc:MGI:3644810]	4.363915415	4.504419942	4.455724946	4.871548986	4.922905409	4.81024657	4.508819921	4.610568137	4.509204085	4.43897121	4.762779797	4.7119035	0.40157203	0.01402777	0.03456029	0.202866218	0.1203758	0.231672352	0.08226007	0.501214413	0.998574419	0.198705811	0.259796316	0.601360274	0.31931196	0.080564061	0.159882238	0.120606148	0.281982697	0.413231458
ENSMUSG00000026347	Tmem163	72160	transmembrane protein 163 [Source:MGI Symbol;Acc:MGI:1919410]	0.497266959	1.077628752	1.191335969	1.291181528	1.017769828	0.765719066	1.471380298	1.042662744	1.449073655	1.268234553	1.25062713	0.029358112	-0.013717586	0.974113096	0.981482167	-0.221216969	0.557701795	0.69110178	0.193627176	0.596372979	0.998574419	0.207499383	0.692567034	0.882901772	-0.207344762	0.690412217	0.781341306	-0.414844146	0.24150256	0.368404035
ENSMUSG00000026349	Ccnt2		cyclin T2 [Source:MGI Symbol;Acc:MGI:1920199]	7.254116389	7.051511548	7.094498768	7.108154657	7.357462536	7.309284589	7.323176111	7.16764459	7.22529695	7.447271989	7.341813196	7.332219938	0.120121093	0.374316237	0.481998562	0.262415536	0.035137033	0.091193412	0.138432423	0.224699927	0.991437869	-0.142294443	0.369017312	0.692611654	-0.01831133	0.906058066	0.937354764	0.123983113	0.209979833	0.333001574
ENSMUSG00000051590	Map3k19	22625	mitogen-activated protein kinase kinase kinase 19 [Source:MGI Symbol;Acc:MGI:1203481]	1.832780017	2.177292008	1.998638067	0.726069022	-1.641936051	0.051066832	1.384042638	2.060692842	2.584847988	-0.007805257	1.25247372	1.565719836	-2.177817391	0.002122745	0.007431298	-0.977515841	0.070924019	0.155961874	-0.046203852	0.924825609	0.998574419	-1.20030155	0.106942261	0.420891851	-2.131613539	0.008878543	0.028697651	-0.931311989	0.060930006	0.130001267
ENSMUSG00000036104	Rab3gap1	226407	RAB3 GTPase activating protein subunit 1 [Source:MGI Symbol;Acc:MGI:2445001]	6.330691995	6.350470285	6.30879827	6.427558422	6.355651868	6.386414904	6.290386957	6.279047767	6.323131169	6.414063677	6.36006398	6.409913751	0.067309312	0.534532871	0.632999938	0.059203839	0.522019175	0.661450027	-0.032097409	0.721791354	0.998574419	0.008105472	0.948796731	0.984067355	0.099406721	0.436078698	0.564932547	0.091301248	0.255909005	0.384589602
ENSMUSG00000036086	Zranb3	226409	zinc finger, RAN-binding domain containing 3 [Source:MGI Symbol;Acc:MGI:1918362]	2.167108326	1.843307169	2.45397155	1.091903499	1.087488384	1.679639266	1.935011567	2.17377093	1.537504872	1.775446073	1.960891362	1.475230853	-0.816396968	0.025390932	0.055674478	-0.335384629	0.255980793	0.400510474	-0.159537464	0.569556266	0.998574419	-0.481012339	0.24390021	0.587042004	-0.656859504	0.117350431	0.213310372	-0.175847165	0.50331309	0.632143695
ENSMUSG00000058603	Rpl28-ps1		ribosomal protein L28, pseudogene 1 [Source:MGI Symbol;Acc:MGI:3705349]	4.976716721	5.317459453	5.198923076	5.585756767	5.681194442	5.4430966	5.039547776	5.424393459	5.026438727	4.856714923	5.248479993	5.395611121	0.354951146	0.110038675	0.183095773	-0.022943759	0.899322922	0.93875774	-0.047716424	0.788804636	0.998574419	0.377894905	0.148594401	0.479522425	0.40266757	0.125341864	0.224220118	0.024772665	0.875505221	0.918173305
ENSMUSG00000056211	R3hdm1	226412	R3H domain containing 1 [Source:MGI Symbol;Acc:MGI:2448514]	5.829962651	5.701619414	5.684643086	5.6422205	5.711072301	5.643910741	5.829000861	5.759430662	5.976714725	5.81535374	5.507309896	5.883982911	-0.055279117	0.733158457	0.799160446	-0.018670469	0.893052841	0.935125789	0.13814423	0.321204794	0.998574419	-0.036608648	0.848212631	0.946858081	-0.193423347	0.321303203	0.450249611	-0.156814699	0.205830872	0.328466239
ENSMUSG00000026353	Ubxn4	67812	UBX domain protein 4 [Source:MGI Symbol;Acc:MGI:1915062]	6.091818916	6.101744941	6.104765795	6.874691012	6.922852082	6.929554236	6.200900038	6.260642395	6.097653866	6.681191442	6.614423778	6.595916353	0.800907663	1.132E-05	0.000120909	0.526796199	0.000130022	0.001341498	0.083430886	0.390087783	0.998574419	0.274111464	0.058900969	0.327494604	0.717476778	0.000140931	0.001200436	0.443365313	0.00014495	0.001120825
ENSMUSG00000026355	Mcm6	17219	minichromosome maintenance complex component 6 [Source:MGI Symbol;Acc:MGI:1298227]	3.466831066	3.951844652	4.102465843	3.646641941	3.452127368	3.266859242	3.459755148	3.54887435	3.538253459	3.403357484	3.577957889	3.072406515	-0.465074175	0.053818652	0.10243765	-0.56637276	0.011306693	0.03856868	-0.424116192	0.040038309	0.798688438	0.101298586	0.707980339	0.889452198	-0.040957983	0.878454718	0.918854855	-0.142256568	0.417172042	0.55170014
ENSMUSG00000026356	Dars	226414	aspartyl-tRNA synthetase [Source:MGI Symbol;Acc:MGI:2442544]	5.622506762	5.683160646	5.737014349	5.868231155	5.740355118	5.715517469	5.788793579	5.687177186	5.925038677	5.781453239	5.8838459	5.71507678	0.098129489	0.462412661	0.566798062	0.113306063	0.32699102	0.476962509	0.106402682	0.347746542	0.998574419	-0.015176574	0.922450183	0.974790928	-0.008273193	0.957627086	0.972113968	0.006903381	0.943583786	0.964204972
ENSMUSG00000100078	Gm6170		predicted gene 6170 [Source:MGI Symbol;Acc:MGI:3643368]	7.039094468	7.093450367	7.098677231	7.549306547	7.300392113	7.411034163	6.997653963	7.008094662	7.152326298	7.218216035	7.193484	7.257687357	0.360653079	0.011594911	0.029564921	0.133136467	0.22058028	0.35932185	-0.033646951	0.744255412	0.998574419	0.227516611	0.135161013	0.459422241	0.394300029	0.016443274	0.046746076	0.166783418	0.079993438	0.1602147
ENSMUSG00000089648	Gm15790		predicted pseudogene 15790 [Source:MGI Symbol;Acc:MGI:3783232]	1.810951653	1.342213717	1.268863711	2.424691529	2.943007395	2.668415277	1.788588087	1.41141364	1.728581648	2.727718436	2.166976646	2.461285974	1.264960042	0.000388865	0.001881782	1.014276199	0.000799093	0.005155028	0.228510143	0.322550332	0.998574419	0.250683843	0.446926226	0.74527269	1.036449898	0.006572433	0.022679085	0.785766055	0.002486004	0.010518999
ENSMUSG00000094122	Rpl31-ps9		ribosomal protein L31, pseudogene 9 [Source:MGI Symbol;Acc:MGI:3704195]	3.743209985	3.972080635	3.893937686	4.114694503	4.113220715	3.983005911	3.74759675	3.985587736	3.83537257	3.536433749	3.843433664	4.005892355	0.16155483	0.366853146	0.474714456	-0.090874748	0.555874666	0.689639528	-0.041469665	0.781256463	0.998574419	0.252429578	0.2492897	0.59254251	0.203024495	0.346528249	0.477024972	-0.049405083	0.717847851	0.806214583
ENSMUSG00000101904	Gm29427		predicted gene 29427 [Source:MGI Symbol;Acc:MGI:5580133]	1.788441273	1.704622858	2.190730974	1.402082699	1.089938072	1.559624903	1.615953132	1.938118186	1.709905585	1.955348195	1.649818788	1.664493419	-0.512702842	0.067000978	0.122273816	-0.166860492	0.470642257	0.6151027	-0.093233883	0.675688546	0.998574419	-0.345842349	0.290365933	0.630393119	-0.419468959	0.201254281	0.318972267	-0.07362661	0.723749299	0.810512543
ENSMUSG00000026409	Pfkfb2	18640	6-phosphofructo-2-kinase/fructose-2,6-biphosphatase 2 [Source:MGI Symbol;Acc:MGI:107815]	4.512625214	4.359736883	4.332092682	3.911757933	3.918065323	4.06629687	4.524250653	4.288774627	4.288040407	4.341100491	4.317722702	3.970313682	-0.410501872	0.029223156	0.062464718	-0.15518074	0.303123101	0.45147469	-0.010127294	0.943788602	0.998574419	-0.255321132	0.22628351	0.571794332	-0.400374578	0.067352735	0.139703685	-0.145053446	0.279061658	0.410257878
ENSMUSG00000046404	Yod1		YOD1 deubiquitinase [Source:MGI Symbol;Acc:MGI:2442596]	5.019609228	4.689929159	4.722415255	4.970654984	4.94529414	5.107764431	4.93704071	4.620532777	4.977802719	5.143362342	4.792370249	4.821026073	0.251981914	0.18384705	0.274754759	0.135918926	0.397122034	0.546969202	0.08124727	0.601686625	0.998574419	0.116062988	0.597360596	0.835377869	0.170734644	0.439019702	0.567404645	0.054671657	0.694762772	0.788294566
ENSMUSG00000042510	AA986860	212439	expressed sequence AA986860 [Source:MGI Symbol;Acc:MGI:2138143]	1.296765117	1.059190247	1.004911583	0.754006791	-0.295592756	0.43312937	1.279314084	0.684862799	1.753011514	0.372686996	0.808350203	-0.044492435	-0.683735562	0.129741684	0.208958276	-0.63684334	0.114037756	0.222915032	0.028810201	0.937749831	0.998574419	-0.046892222	0.929952223	0.976949859	-0.712545763	0.193229883	0.30982757	-0.665653541	0.076924926	0.155695396
ENSMUSG00000016528	Mapkapk2	17164	MAP kinase-activated protein kinase 2 [Source:MGI Symbol;Acc:MGI:109298]	7.01432184	7.033805554	7.133892206	8.791671594	8.680169214	8.681374661	6.906624157	6.98765051	7.056301855	7.986003676	7.762468786	7.982233695	1.662675182	3.84504E-08	1.88826E-06	0.817982655	1.27236E-05	0.000228259	-0.091178888	0.43588594	0.998574419	0.844692527	0.000187652	0.018960357	1.75385407	1.18339E-07	7.59312E-06	0.909161543	7.72561E-07	2.03995E-05
ENSMUSG00000102856	Gm37084		predicted gene, 37084 [Source:MGI Symbol;Acc:MGI:5610312]	-1.895150023	-0.592603356	-1.238302426	1.23175392	-3.162156444	0.142929456	-2.280375108	-1.353415733	-2.541985219	0.623757628	-0.476832878	-0.746563627	0.693177037	0.441362721	0.547042239	0.599507548	0.450438674	0.597176859	-0.931164676	0.230432136	0.991437869	0.093669488	0.932469233	0.977868953	1.624341713	0.153656295	0.261513197	1.530672225	0.050799495	0.113081485
ENSMUSG00000026427	Eif2d	16865	eukaryotic translation initiation factor 2D [Source:MGI Symbol;Acc:MGI:109342]	5.209722106	5.317996164	5.362910685	5.205894088	5.105415649	5.133813985	5.181507391	5.272569851	5.223502791	5.044703955	5.286098454	5.155371686	-0.160189937	0.227879251	0.326648602	-0.132795367	0.245856299	0.389405369	-0.09226571	0.404442706	0.998574419	-0.027394571	0.858256087	0.950842505	-0.067924227	0.658474862	0.754867407	-0.040529657	0.677138461	0.773639932
ENSMUSG00000026430	Rassf5	54354	Ras association (RalGDS/AF-6) domain family member 5 [Source:MGI Symbol;Acc:MGI:1926375]	7.400785857	7.465781906	7.408506264	7.480465622	7.536807636	7.380501714	7.403287014	7.371575039	7.452767585	7.600760528	7.576349423	7.635277002	0.040055701	0.725235086	0.79229218	0.169278656	0.098521911	0.200082443	-0.01997823	0.832546996	0.998574419	-0.129222955	0.34114576	0.67193408	0.060033931	0.652255281	0.749937878	0.189256886	0.035689307	0.085612459
ENSMUSG00000042349	Ikbke	56489	inhibitor of kappaB kinase epsilon [Source:MGI Symbol;Acc:MGI:1929612]	0.81681457	1.220568783	-0.237161924	4.599132376	4.799161816	4.035077825	1.011830522	0.704498189	0.839743051	1.882094633	1.328477643	2.410642683	3.804517461	8.46514E-06	9.70051E-05	1.142668305	0.02722125	0.075449598	0.157573209	0.727468794	0.998574419	2.661849156	0.001239026	0.05085716	3.646944252	8.51799E-05	0.000816102	0.985095096	0.03475403	0.083791908
ENSMUSG00000026425	Srgap2	14270	SLIT-ROBO Rho GTPase activating protein 2 [Source:MGI Symbol;Acc:MGI:109605]	10.39192678	10.38638836	10.31409475	9.929175731	9.787414488	9.919645548	10.36228939	10.32385413	10.38658501	10.29617528	10.30204361	10.31211823	-0.470563705	0.001633524	0.006015313	-0.055392949	0.586355787	0.71476064	0.000407735	0.996711659	0.999321066	-0.415170756	0.010287161	0.146444192	-0.47097144	0.004712269	0.017470772	-0.055800684	0.519569542	0.647060432
ENSMUSG00000055184	Fam72a		family with sequence similarity 72, member A [Source:MGI Symbol;Acc:MGI:1919669]	4.369963317	4.40646588	4.561646773	2.795961299	3.443887996	2.841958825	4.243738879	4.235612787	4.148438672	2.996140592	2.738958143	2.80218672	-1.479616232	2.48952E-06	3.92189E-05	-1.639310097	1.90529E-07	9.22781E-06	-0.245751752	0.129165986	0.951172828	0.159693865	0.473885309	0.762449586	-1.23386448	9.00075E-05	0.000848939	-1.393558345	3.22973E-07	1.04378E-05
ENSMUSG00000004552	Ctse	13034	cathepsin E [Source:MGI Symbol;Acc:MGI:107361]	-0.60519683	-0.31374333	-0.474933742	0.675214302	-0.473210653	0.259179619	0.720867185	0.368171753	0.551142483	1.161345263	0.807603621	-0.128417369	0.638221725	0.155138517	0.240561852	0.954761946	0.025141677	0.071189536	0.886459139	0.029210017	0.7516175	-0.316540221	0.558025152	0.814281607	-0.248237414	0.640175198	0.740503991	0.068302807	0.846292095	0.898090259
ENSMUSG00000052688	Rab7b	226421	RAB7B, member RAS oncogene family [Source:MGI Symbol;Acc:MGI:2442295]	-0.68348789	-0.472630467	-0.750714595	-0.273866481	0.880095968	-0.099887399	0.141192037	-0.3400177	-0.775220201	-0.351567384	0.468984881	-0.504248157	0.656079986	0.187077431	0.278682283	0.551221057	0.208608288	0.344402509	0.248261227	0.543612151	0.998574419	0.104858929	0.860729577	0.951798769	0.407818758	0.492339437	0.617214749	0.302959829	0.44335489	0.577721785
ENSMUSG00000013275	Slc41a1	98396	solute carrier family 41, member 1 [Source:MGI Symbol;Acc:MGI:2444823]	4.717134097	4.712967692	4.744403034	7.241208136	7.064193461	7.415507397	4.626656061	5.034182878	4.487849767	7.16773415	6.953331959	7.26004109	2.513252411	1.82157E-08	1.14486E-06	2.372569423	6.1341E-09	7.43749E-07	-0.015372853	0.926102583	0.998574419	0.140682988	0.547936547	0.808968396	2.528625264	1.08043E-07	7.25002E-06	2.387942276	1.02461E-09	1.31638E-07
ENSMUSG00000026433	Rab29	226422	RAB29, member RAS oncogene family [Source:MGI Symbol;Acc:MGI:2385107]	3.628478334	3.847277004	3.752893759	3.621398705	3.778290171	3.700796992	3.715949825	3.986621173	3.414812294	3.720617224	4.146262524	4.056227011	-0.096852356	0.653406066	0.734215266	0.233988336	0.225519285	0.365256062	-0.042326715	0.816270339	0.998574419	-0.330840692	0.21844203	0.562563702	-0.054525641	0.833065831	0.889006443	0.276315051	0.11619526	0.21281135
ENSMUSG00000026434	Nucks1	98415	nuclear casein kinase and cyclin-dependent kinase substrate 1 [Source:MGI Symbol;Acc:MGI:1934811]	5.980491656	5.820615033	5.983581311	6.20978425	6.29132091	6.253333562	5.926631715	5.805685867	6.019466518	6.269596006	6.098690171	6.148110213	0.328210711	0.026530212	0.057654839	0.243883449	0.048540776	0.116447231	0.004745267	0.966017865	0.998574419	0.084327262	0.591489161	0.833095308	0.323465443	0.055687791	0.120335183	0.239138182	0.027282874	0.069075491
ENSMUSG00000103975	Gm37676		predicted gene, 37676 [Source:MGI Symbol;Acc:MGI:5610904]	1.694427658	1.637528182	1.071283063	1.727627424	1.605835658	1.680936505	1.543917646	1.215189168	1.255716063	1.548379836	1.574279626	1.549533952	0.236934477	0.378830608	0.486609258	0.116381388	0.619836414	0.741860147	-0.135012343	0.554467024	0.998574419	0.120553089	0.712148535	0.890933138	0.37194682	0.262968969	0.388248022	0.251393731	0.250781006	0.378550774
ENSMUSG00000100037	Gm29103		predicted gene 29103 [Source:MGI Symbol;Acc:MGI:5579809]	-1.084506102	-1.225431287	-0.582830427	-0.34153958	-0.202951027	-0.095507988	-0.354817194	-0.460630275	-0.29772069	-0.32179491	0.759159554	-0.350037799	0.782643175	0.121909833	0.198674154	1.162989165	0.016084153	0.0504146	0.607704386	0.152800103	0.95593466	-0.38034599	0.528655322	0.796448619	0.174938789	0.767006781	0.840023505	0.555284779	0.172382841	0.286967401
ENSMUSG00000026436	Elk4	13714	ELK4, member of ETS oncogene family [Source:MGI Symbol;Acc:MGI:102853]	5.929183531	5.760167887	5.809671307	6.384262077	6.249238233	6.434140182	5.921149784	5.675817818	5.998228693	6.259577398	6.292573077	6.134811421	0.550201461	0.002148425	0.007504762	0.428234868	0.004087707	0.01765315	0.060608271	0.619525663	0.998574419	0.121966594	0.478459907	0.765126762	0.489593191	0.012324531	0.037197869	0.367626597	0.004051914	0.015385897
ENSMUSG00000059149	Mfsd4a	213006	major facilitator superfamily domain containing 4A [Source:MGI Symbol;Acc:MGI:2442786]	4.8962838	4.564564233	4.911624489	5.323558291	5.239078846	5.504875167	4.538467945	4.515476729	4.70566097	5.224713583	4.946167653	5.065916226	0.604316991	0.003723118	0.01166984	0.302137653	0.060640583	0.138277834	-0.167504437	0.263923997	0.998574419	0.302179338	0.159877813	0.494107592	0.771821428	0.002350371	0.010279073	0.46964209	0.003232574	0.012954612
ENSMUSG00000026437	Cdk18	18557	cyclin-dependent kinase 18 [Source:MGI Symbol;Acc:MGI:97518]	1.892519406	2.170721364	2.097316161	2.90861155	2.806642763	2.676623564	2.149026103	2.271172744	2.329226763	1.884680318	2.414395342	2.342208354	0.697493451	0.006362069	0.018163615	0.161581434	0.400183423	0.549872978	0.142687003	0.442438814	0.998574419	0.535912017	0.060358558	0.331510094	0.554806448	0.051300665	0.112937263	0.018894431	0.911754932	0.942940837
ENSMUSG00000089808	Gm7241		predicted pseudogene 7241 [Source:MGI Symbol;Acc:MGI:3646637]	0.225291193	0.236744441	-0.13330344	-0.171420242	0.108553807	0.037594408	0.075516326	-0.187734988	-0.660764825	-0.251151544	0.724471398	0.046602771	-0.145654645	0.724047094	0.791258489	0.17522387	0.632392696	0.750867562	-0.358035782	0.315453126	0.998574419	-0.320878516	0.535585094	0.801576704	0.212381136	0.675659224	0.769051199	0.533259652	0.131243982	0.233455398
ENSMUSG00000009772	Nuak2	74137	NUAK family, SNF1-like kinase, 2 [Source:MGI Symbol;Acc:MGI:1921387]	4.884596284	4.57874264	4.7053952	6.92578363	6.992344234	7.117559184	4.756547711	4.756472753	4.917434395	7.00355653	6.876648367	7.26738587	2.313178386	7.31309E-09	6.33357E-07	2.341617907	1.09643E-09	2.37495E-07	0.126777549	0.376107307	0.998574419	-0.028439521	0.885515045	0.961121126	2.186400838	8.92447E-08	6.48352E-06	2.214840359	3.74897E-10	6.69224E-08
ENSMUSG00000042066	Tmcc2	68875	transmembrane and coiled-coil domains 2 [Source:MGI Symbol;Acc:MGI:1916125]	2.201855712	2.516869856	2.768527122	2.208268594	1.598012154	1.886136899	2.512369482	2.80333919	2.949251361	2.482650058	2.939349427	2.745630459	-0.619469625	0.026406451	0.057449799	0.204977041	0.356989914	0.508074126	0.19447143	0.367205187	0.998574419	-0.824446666	0.01723468	0.188267553	-0.813941055	0.017633309	0.049396618	0.01050561	0.957334252	0.973165278
ENSMUSG00000042046	Dstyk	213452	dual serine/threonine and tyrosine protein kinase [Source:MGI Symbol;Acc:MGI:1925064]	5.602835032	5.676822378	5.53546071	5.139466932	4.802856679	5.067026353	5.710780726	5.75598898	5.768281549	5.006157203	5.156440788	5.161614137	-0.579630875	0.000714212	0.003052896	-0.488710967	0.000844298	0.005376172	0.136205864	0.234432057	0.991437869	-0.090919908	0.562738416	0.816093714	-0.715836739	0.000516294	0.003192271	-0.62491683	2.93004E-05	0.000321153
ENSMUSG00000097760	6030442K20Rik		RIKEN cDNA 6030442K20 gene [Source:MGI Symbol;Acc:MGI:1925126]	0.46674361	0.627194703	0.508743887	0.039634303	0.120966527	0.363525192	0.670274426	1.077122996	-0.185714956	0.92852976	0.28211076	0.629271206	-0.399022966	0.347919007	0.456986482	-0.040038919	0.914048663	0.94807608	0.103160936	0.772722563	0.998574419	-0.358984046	0.494529534	0.775171517	-0.502183902	0.337530943	0.468050891	-0.143199856	0.676745644	0.77329164
ENSMUSG00000026439	Rbbp5	213464	retinoblastoma binding protein 5, histone lysine methyltransferase complex subunit [Source:MGI Symbol;Acc:MGI:1918367]	5.412422379	5.417642775	5.42023039	5.565642674	5.465404776	5.537189639	5.537961219	5.458143753	5.527679977	5.579087305	5.555949958	5.417318508	0.112915166	0.34040734	0.449369383	0.103121118	0.312777367	0.461630195	0.090240265	0.36623531	0.998574419	0.009794048	0.943303967	0.98234871	0.0226749	0.869139309	0.913131242	0.012880852	0.881903803	0.923341517
ENSMUSG00000048174	Tmem81	74626	transmembrane protein 81 [Source:MGI Symbol;Acc:MGI:1921876]	3.313928633	3.317322676	3.123536805	2.739928587	2.895666339	2.56212975	3.166814229	3.061043119	3.490506239	2.16670522	2.386757744	2.689475614	-0.522449334	0.033382023	0.069437096	-0.81465361	0.00104174	0.006300254	-0.03556466	0.850137146	0.998574419	0.292204276	0.29168941	0.631362357	-0.486884675	0.088588592	0.171528197	-0.77908895	0.000632322	0.003582923
ENSMUSG00000053024	Cntn2	21367	contactin 2 [Source:MGI Symbol;Acc:MGI:104518]	1.046844186	1.900132969	2.616439739	1.576255879	1.56267269	1.004458174	1.421274433	2.122212634	2.035474678	1.896972418	1.895023453	1.867060016	-0.665403659	0.106392035	0.177954369	-0.168351741	0.623886038	0.744841806	-0.143602643	0.665912394	0.998574419	-0.497051918	0.308041549	0.64549207	-0.521801017	0.281799808	0.408401815	-0.024749099	0.936144825	0.959112015
ENSMUSG00000026442	Nfasc	269116	neurofascin [Source:MGI Symbol;Acc:MGI:104753]	1.191112752	1.981054052	1.287769309	3.122164745	1.974206712	2.192857572	0.803405512	1.405729176	1.653578547	1.386035134	1.457448551	2.612249284	0.882005713	0.091315625	0.157098604	0.177598794	0.681543301	0.787681618	-0.329966206	0.436425753	0.998574419	0.704406919	0.255243526	0.597837238	1.211971919	0.060402103	0.128221368	0.507565	0.209745674	0.332726505
ENSMUSG00000026443	Lrrn2	16980	leucine rich repeat protein 2, neuronal [Source:MGI Symbol;Acc:MGI:106037]	-0.095176178	0.096800042	0.704099523	0.880462424	-0.328606035	0.460009884	-1.48999278	-0.472156561	0.126384907	0.076503474	0.394423069	1.448040137	0.1583144	0.782096522	0.838928552	0.413606646	0.421405767	0.569487478	-0.834921236	0.105168897	0.931984365	-0.255292246	0.72122299	0.89565737	0.993235635	0.174694448	0.287602125	1.248527881	0.018481971	0.05073092
ENSMUSG00000054387	Mdm4	17248	transformed mouse 3T3 cell double minute 4 [Source:MGI Symbol;Acc:MGI:107934]	8.120226296	8.000210926	8.006267855	8.038366658	8.125777796	8.148674413	8.170281192	8.058649235	8.084810314	8.274773931	8.018209751	8.047634875	0.065023491	0.638369686	0.721144859	0.076171095	0.518653982	0.658324717	0.084290481	0.466295522	0.998574419	-0.011147604	0.944923072	0.982822519	-0.01926699	0.904635814	0.936158823	-0.008119386	0.934717995	0.958040988
ENSMUSG00000100228	Gm29257		predicted gene 29257 [Source:MGI Symbol;Acc:MGI:5579963]	2.413278318	2.603581209	2.593937429	3.175354065	3.30880169	3.04031024	2.553140771	2.57401887	2.530081057	3.039362233	2.865046304	2.859736134	0.59112223	0.003108548	0.010124375	0.326803402	0.037807473	0.096109483	-0.020629535	0.881852776	0.998574419	0.264318828	0.201286436	0.541277436	0.611751766	0.008268433	0.027100543	0.347432938	0.017134346	0.047781274
ENSMUSG00000026447	Pik3c2b	240752	phosphatidylinositol-4-phosphate 3-kinase catalytic subunit type 2 beta [Source:MGI Symbol;Acc:MGI:2685045]	4.067712979	4.095579876	3.925866207	2.907544671	2.948062581	2.919457459	4.299141681	4.179378403	4.128296244	3.570800594	3.686495398	3.514416785	-1.107492432	5.03526E-06	6.57201E-05	-0.424130015	0.005138621	0.021073498	0.170701737	0.183554132	0.965421853	-0.683362416	0.001912176	0.064447359	-1.278194169	7.69154E-06	0.000139984	-0.594831753	0.000166656	0.001254271
ENSMUSG00000102425	Gm26616		predicted gene, 26616 [Source:MGI Symbol;Acc:MGI:5477110]	2.805454501	2.49440379	2.799744435	4.049409066	3.600978029	4.484773923	2.196481881	2.548427461	2.003984058	3.905076429	3.69525599	3.827081037	1.424766256	8.73813E-05	0.000574299	1.141635495	0.000185984	0.001731881	-0.349679672	0.120081606	0.944202002	0.283130761	0.364430165	0.689666575	1.774445928	6.55628E-05	0.00067054	1.491315167	5.2104E-06	8.66642E-05
ENSMUSG00000046062	Ppp1r15b	108954	protein phosphatase 1, regulatory subunit 15B [Source:MGI Symbol;Acc:MGI:2444211]	7.569542644	7.413349208	7.550831828	9.255915604	9.111216062	9.310416294	7.485127002	7.430586904	7.58684629	8.954168585	8.729174336	8.844313573	1.732008004	2.56784E-08	1.44234E-06	1.328506266	8.04175E-08	4.71273E-06	0.00423617	0.970894739	0.998574419	0.403501737	0.027078318	0.232337538	1.727771833	1.48221E-07	8.65737E-06	1.324270096	1.30014E-08	9.07053E-07
ENSMUSG00000041757	Plekha6	240753	pleckstrin homology domain containing, family A member 6 [Source:MGI Symbol;Acc:MGI:2388662]	1.14584917	1.100018463	0.693397142	0.451958515	0.211208851	0.4067918	1.314948127	1.290343758	1.287067672	0.710861211	1.070057843	1.287477027	-0.588197576	0.047866079	0.093038533	0.108007044	0.656516534	0.769481146	0.331291103	0.174644342	0.965421853	-0.69620462	0.056989762	0.323666401	-0.919488679	0.015891157	0.04545087	-0.223284059	0.324980622	0.46013164
ENSMUSG00000070643	Sox13	20668	SRY (sex determining region Y)-box 13 [Source:MGI Symbol;Acc:MGI:98361]	2.43213499	1.893417349	1.973889505	1.715655289	2.290570345	1.900289244	2.319440546	1.936908768	2.699282438	1.77583214	2.08453117	2.276835479	-0.063123136	0.833319736	0.879045128	0.093369638	0.722959865	0.81799663	0.264349151	0.310118912	0.998574419	-0.156492774	0.670736339	0.873048951	-0.327472288	0.375851262	0.506189763	-0.170979513	0.475799916	0.606733758
ENSMUSG00000090553	Snrpe	20643	small nuclear ribonucleoprotein E [Source:MGI Symbol;Acc:MGI:98346]	3.433948131	3.439762187	3.503862605	3.702541228	3.816177875	3.821543708	3.404454727	3.543741088	3.322784425	3.330083899	3.734231944	3.652692017	0.306427481	0.092166375	0.158332719	0.151218075	0.320510534	0.469535514	-0.022439155	0.876894052	0.998574419	0.155209406	0.45985508	0.754030233	0.328866637	0.129027472	0.229296673	0.173657231	0.207424872	0.33032035
ENSMUSG00000102976	Zc3h11a	70579	zinc finger CCCH type containing 11A [Source:MGI Symbol;Acc:MGI:1917829]	6.521908022	6.345129091	6.407927598	6.766297776	6.966102167	6.945381795	6.450862917	6.389265032	6.370652109	6.778434909	6.594441085	6.686444406	0.463423624	0.003093771	0.010085592	0.268422606	0.02747345	0.075945084	0.002619487	0.980494203	0.998574419	0.195001018	0.210600354	0.553116943	0.460804137	0.008629157	0.028057925	0.265803119	0.012818411	0.038099829
ENSMUSG00000116275	Zc3h11a	70579	zinc finger CCCH type containing 11A [Source:MGI Symbol;Acc:MGI:1917829]	6.049413247	5.956316943	6.001126366	6.430449135	6.589529422	6.517184489	6.036548349	5.998527741	5.979410653	6.378775946	6.168843787	6.252702299	0.505330007	0.001215642	0.004715843	0.258769942	0.026947214	0.074914966	0.014898711	0.885007332	0.998574419	0.246560065	0.106769873	0.420891851	0.490431295	0.004588147	0.017129796	0.243871231	0.01680703	0.047081644
ENSMUSG00000094410	Gm38394		predicted gene, 38394 [Source:MGI Symbol;Acc:MGI:5614057]	6.878658657	6.636020231	6.719875367	6.992056992	7.005060478	7.208737544	6.83898258	6.740465846	6.793712289	7.113863236	6.907361227	6.978796493	0.334792749	0.02717756	0.05879275	0.270502689	0.034142719	0.089311581	0.079402103	0.487574958	0.998574419	0.06429006	0.687620612	0.881430004	0.255390646	0.126608198	0.225727486	0.191100586	0.069785601	0.144562349
ENSMUSG00000026463	Atp2b4	381290	ATPase, Ca++ transporting, plasma membrane 4 [Source:MGI Symbol;Acc:MGI:88111]	0.927109044	0.216772243	-0.104124743	0.773505717	0.762590614	1.087028	1.024322089	0.335842146	0.692475227	1.011957148	1.089509107	0.749242622	0.701911055	0.061028703	0.113457461	0.778582436	0.024191768	0.069110085	0.407052137	0.188044808	0.967889219	-0.076671381	0.859071971	0.950972836	0.294858918	0.4939582	0.618538398	0.371530298	0.206795904	0.329677076
ENSMUSG00000020423	Btg2		BTG anti-proliferation factor 2 [Source:MGI Symbol;Acc:MGI:108384]	7.43561347	7.387409525	7.393096438	9.413359394	9.089765655	9.469215919	7.414752814	7.447118678	7.44662013	8.587346919	8.702443468	8.637647121	1.940117321	2.86177E-09	3.51837E-07	1.252011026	6.44146E-08	4.00167E-06	0.035688879	0.739923262	0.998574419	0.688106295	0.000561227	0.034169994	1.904428442	2.06763E-08	2.47286E-06	1.216322147	1.38589E-08	9.33536E-07
ENSMUSG00000073559	Gm8618		predicted gene 8618 [Source:MGI Symbol;Acc:MGI:3647540]	1.598943685	1.728333814	1.70400876	1.866753255	2.014360772	1.852522937	1.696649898	1.847748005	1.656766495	1.642778767	1.73088315	1.858612415	0.19512367	0.33236857	0.441208987	0.049289605	0.776476859	0.856360307	0.051062823	0.76187218	0.998574419	0.145834066	0.549752946	0.809684723	0.144060848	0.551401066	0.666488885	-0.001773218	0.990996701	0.993879806
ENSMUSG00000064246	Chil1	12654	chitinase-like 1 [Source:MGI Symbol;Acc:MGI:1340899]	-1.551350611	0.106961063	0.534795952	1.263761789	0.290999292	0.235429479	-0.08748813	-0.082072316	-0.495223732	-0.073635393	-1.030003947	-2.952553226	0.583717322	0.467833681	0.571934075	-1.55897113	0.04267198	0.105057566	-0.265793983	0.693822196	0.998574419	2.142688452	0.047254394	0.299466342	0.849511305	0.391172091	0.521592456	-1.293177147	0.063531269	0.134441892
ENSMUSG00000042451	Mybph	53311	myosin binding protein H [Source:MGI Symbol;Acc:MGI:1858196]	2.008670339	2.270250758	2.162094746	-0.497891091	-0.312998285	-0.677423569	2.247689311	2.10294551	2.215171476	-0.051185017	0.562762841	0.132601302	-2.716357463	1.93818E-07	6.13967E-06	-1.913114043	2.22021E-06	6.08482E-05	-0.037466904	0.868312353	0.998574419	-0.803243419	0.026576681	0.229604241	-2.678890559	1.98935E-06	5.51113E-05	-1.87564714	1.09019E-06	2.64732E-05
ENSMUSG00000042429	Adora1	11539	adenosine A1 receptor [Source:MGI Symbol;Acc:MGI:99401]	1.597703337	2.0695924	1.544296659	0.771170339	1.110998373	0.328014455	2.249983288	1.84615922	2.081168192	1.482455877	1.672046374	1.307571391	-1.11618185	0.002188315	0.007628911	-0.319461474	0.231086484	0.372420155	0.183918188	0.468797744	0.998574419	-0.796720376	0.043658497	0.288628993	-1.300100038	0.002984906	0.01233897	-0.503379662	0.049094449	0.110163307
ENSMUSG00000026458	Ppfia4	68507	protein tyrosine phosphatase, receptor type, f polypeptide (PTPRF), interacting protein (liprin), alpha 4 [Source:MGI Symbol;Acc:MGI:1915757]	9.067908483	9.249254828	9.141745256	7.295303934	6.956234553	7.160394157	9.206304343	9.258498992	9.243795259	7.809133977	8.259960304	7.964209843	-2.003945625	8.63102E-08	3.44086E-06	-1.12489544	7.08217E-06	0.000147351	0.062087399	0.67955363	0.998574419	-0.879050185	0.001122431	0.047997861	-2.066033024	3.39359E-07	1.52981E-05	-1.186982839	7.30219E-07	1.95403E-05
ENSMUSG00000042305	Tmem183a	57439	transmembrane protein 183A [Source:MGI Symbol;Acc:MGI:1914729]	5.735470415	5.641687899	5.559799269	5.97744079	6.200965805	6.099764847	5.668867163	5.650645784	5.615887964	5.78157346	5.832275837	5.984511091	0.44635326	0.003706683	0.01162802	0.238541596	0.045173125	0.109967975	0.021153604	0.843465441	0.998574419	0.207811664	0.182717149	0.520977974	0.425199656	0.013381251	0.039672138	0.217387992	0.035860576	0.085958395
ENSMUSG00000026456	Cyb5r1	72017	cytochrome b5 reductase 1 [Source:MGI Symbol;Acc:MGI:1919267]	5.8789394	5.882609019	5.862854968	5.037559224	5.219264087	5.058201188	5.916718319	5.928955167	5.931024425	5.024240307	5.291840603	5.291177668	-0.781641436	5.2825E-05	0.000390225	-0.651749578	7.01787E-05	0.000844498	0.051318063	0.644000779	0.998574419	-0.129891859	0.409088359	0.720980705	-0.832959499	0.000136526	0.001172004	-0.70306764	8.48562E-06	0.000126001
ENSMUSG00000026457	Adipor1	72674	adiponectin receptor 1 [Source:MGI Symbol;Acc:MGI:1919924]	7.429677299	7.470194666	7.461956992	7.039058756	6.688571556	6.928117811	7.432419836	7.464176905	7.608235588	6.980911066	7.105833224	7.136343523	-0.544474371	0.001526027	0.005692569	-0.381690091	0.005603116	0.022552285	0.040150321	0.723752519	0.998574419	-0.16278428	0.31853188	0.653912773	-0.584624692	0.002752236	0.011598048	-0.421840412	0.000870045	0.00458109
ENSMUSG00000026455	Klhl12	240756	kelch-like 12 [Source:MGI Symbol;Acc:MGI:2385619]	3.215683974	3.242205295	3.455345151	3.684677425	4.015966409	3.674711406	3.35659512	3.306724966	3.306158337	3.95638477	3.436895775	3.413457159	0.451262438	0.041452655	0.082853471	0.234686509	0.198266037	0.332036121	0.004515328	0.978925197	0.998574419	0.216575929	0.384784731	0.70520843	0.44674711	0.085309683	0.166692009	0.23017118	0.160776103	0.272632594
ENSMUSG00000042229	Rabif		RAB interacting factor [Source:MGI Symbol;Acc:MGI:2138605]	4.611685176	4.605189963	4.353158899	4.710084888	4.781507319	4.614738848	4.690131614	4.438688774	4.726409818	4.591992421	4.622448823	4.635002657	0.191498928	0.230399757	0.329495545	0.109457009	0.421467049	0.569503665	0.095545001	0.471596725	0.998574419	0.082041919	0.660309912	0.867631432	0.095953927	0.606428541	0.714107179	0.013912008	0.906553758	0.93936003
ENSMUSG00000042207	Kdm5b	75605	lysine (K)-specific demethylase 5B [Source:MGI Symbol;Acc:MGI:1922855]	5.498352157	5.320797027	5.30623324	4.303058169	4.322990868	4.418181408	5.538650889	5.28235423	5.450327376	4.914144908	4.871979661	4.666642098	-1.001213609	1.33623E-05	0.000137543	-0.521914847	0.001134	0.006719536	0.077249014	0.533847127	0.998574419	-0.479298761	0.015326241	0.177037216	-1.078462623	3.5203E-05	0.00042478	-0.599163861	0.000120833	0.000974927
ENSMUSG00000026452	Syt2	20980	synaptotagmin II [Source:MGI Symbol;Acc:MGI:99666]	1.006276506	0.760224132	0.839836216	0.780956923	1.459007492	0.862466981	1.117403214	1.068515898	1.500467267	0.457810183	0.644908145	1.096110841	0.166952816	0.579888366	0.673471883	-0.050501327	0.849464017	0.906226785	0.378428567	0.159496812	0.95593466	0.217454143	0.560965457	0.815459461	-0.211475752	0.568285114	0.680726346	-0.428929895	0.098229472	0.187351913
ENSMUSG00000073557	Ppp1r12b	329251	protein phosphatase 1, regulatory subunit 12B [Source:MGI Symbol;Acc:MGI:1916417]	4.316811061	3.93144648	4.150401492	4.015467847	3.734368394	4.340051494	4.323841846	4.173449973	4.136676934	4.566764495	4.201616145	3.955045682	-0.026034254	0.904545518	0.932060412	0.145880998	0.445366259	0.592148846	0.142269777	0.445053276	0.998574419	-0.171915252	0.515774965	0.788674383	-0.168304031	0.522201645	0.641387951	0.003611221	0.982816544	0.989061114
ENSMUSG00000031506	Ptpn7	320139	protein tyrosine phosphatase, non-receptor type 7 [Source:MGI Symbol;Acc:MGI:2156893]	-0.964091065	-2.603334095	-1.507215731	-1.52210941	-0.397816498	-0.897881991	-0.91650365	-2.30257221	0.030006418	0.504822466	1.033846217	-0.220592662	1.054069214	0.230540183	0.329602907	2.58183676	0.004325259	0.018430048	0.680547774	0.354471925	0.998574419	-1.527767546	0.166620856	0.50182816	0.37352144	0.721262414	0.805367704	1.901288986	0.015686377	0.044588876
ENSMUSG00000026426	Arl8a	68724	ADP-ribosylation factor-like 8A [Source:MGI Symbol;Acc:MGI:1915974]	6.46484091	6.444833052	6.36639234	6.401078704	6.28512152	6.398692144	6.46168627	6.416200206	6.506659322	6.281319846	6.339376419	6.371310325	-0.048039785	0.672650269	0.750422407	-0.084666264	0.388157215	0.538397791	0.046330705	0.62634673	0.998574419	0.036626479	0.783289317	0.922828912	-0.09437049	0.481663763	0.607426341	-0.130996969	0.129785554	0.231768393
ENSMUSG00000087721	Gm26280		predicted gene, 26280 [Source:MGI Symbol;Acc:MGI:5456057]	-0.341363064	-1.004942022	-0.599603377	-1.402215184	-0.272651123	-0.357453757	0.143088831	0.445918555	-0.430303353	-1.269536801	-0.348072229	-0.181343029	0.048939922	0.924854337	0.947213334	0.323015702	0.485584864	0.628254246	0.970483546	0.043426883	0.806297565	-0.27407578	0.672620465	0.87449648	-0.921543624	0.164922774	0.275497622	-0.647467844	0.142815428	0.249481405
ENSMUSG00000085311	Gm15445		predicted gene 15445 [Source:MGI Symbol;Acc:MGI:3707341]	0.73547726	-0.273431048	-1.286617657	-0.587352975	0.049655766	-0.108833616	0.885918205	0.08646431	0.437998749	-0.409128454	0.286168342	0.694879702	0.239762899	0.66861375	0.746864372	0.782154733	0.131980895	0.247768938	0.854978865	0.089747133	0.904757225	-0.542391834	0.441976672	0.742493819	-0.615215966	0.377613346	0.507787995	-0.072824132	0.873118076	0.916873067
ENSMUSG00000026424	Gpr37l1	171469	G protein-coupled receptor 37-like 1 [Source:MGI Symbol;Acc:MGI:1928503]	0.850988926	2.121992341	1.534383952	2.165227233	2.108923047	1.071175405	2.547324056	2.202468924	2.463441282	1.079662184	1.056666148	0.239895241	0.027163774	0.949419649	0.965360478	-0.978114488	0.020995462	0.061985091	0.593707957	0.122833117	0.947163034	1.005278262	0.074414993	0.361749975	-0.566544183	0.28884413	0.416106904	-1.571822445	0.000510347	0.003040466
ENSMUSG00000079139	Gm4204		predicted gene 4204 [Source:MGI Symbol;Acc:MGI:3782381]	3.512308578	3.441555315	3.743414735	4.29549998	4.327583744	4.308376549	3.613463805	3.683771938	3.814438392	4.145995229	4.112778202	4.131432418	0.745011202	0.00034554	0.001703096	0.563672554	0.001056023	0.006375664	0.138046435	0.302446229	0.998574419	0.181338648	0.341253623	0.671995962	0.606964767	0.00589035	0.020845058	0.425626119	0.003423802	0.01353888
ENSMUSG00000097680	Gm26642		predicted gene, 26642 [Source:MGI Symbol;Acc:MGI:5477136]	4.901876213	4.812648589	4.816317419	4.203294824	4.467595045	4.261986029	4.694981193	4.684587464	4.708016024	4.0528044	3.790078286	4.067413458	-0.536124046	0.002760962	0.009193271	-0.887343632	1.14797E-05	0.000211114	-0.131772469	0.298431299	0.998574419	0.351219587	0.063873781	0.339880431	-0.404351577	0.036016942	0.08601112	-0.755571164	1.66908E-05	0.000208409
ENSMUSG00000041926	Rnpep	215615	arginyl aminopeptidase (aminopeptidase B) [Source:MGI Symbol;Acc:MGI:2384902]	7.039915858	7.004808686	7.120615164	6.347369954	6.266714648	6.365491472	6.89779794	6.981942464	6.914321528	6.581311631	6.36511555	6.461735496	-0.728391945	7.34275E-05	0.000502662	-0.604448709	9.17596E-05	0.001033651	-0.130508042	0.229701211	0.991437869	-0.123943236	0.409719195	0.721230223	-0.597883903	0.001382162	0.006827699	-0.473940667	0.000185021	0.00135479
ENSMUSG00000062580	Timm17a		translocase of inner mitochondrial membrane 17a [Source:MGI Symbol;Acc:MGI:1343131]	4.294399313	4.17901137	4.381535363	5.085339648	5.056832188	5.09081063	4.046911111	4.088095589	4.29525105	4.567681131	4.586983894	4.721341757	0.807180333	0.000101466	0.000644693	0.351643587	0.014635558	0.047039806	-0.134844527	0.285190818	0.998574419	0.455536746	0.020681107	0.202109255	0.94202486	0.000128448	0.001116283	0.486488114	0.000780112	0.004212267
ENSMUSG00000041889	Shisa4	77552	shisa family member 4 [Source:MGI Symbol;Acc:MGI:1924802]	0.609850267	0.868912026	0.90999058	0.435080576	0.662339737	0.244158493	0.694365808	0.885086962	0.892465645	0.677541325	0.038832062	0.523459034	-0.432808056	0.161126132	0.247683704	-0.522743825	0.06539552	0.146423667	-0.014838195	0.953404653	0.998574419	0.089935769	0.807388243	0.932090067	-0.417969861	0.26392154	0.389137606	-0.507905629	0.053842744	0.118193192
ENSMUSG00000041879	Ipo9	226432	importin 9 [Source:MGI Symbol;Acc:MGI:1918944]	6.945314274	6.837908062	6.843528675	7.364580528	7.247738409	7.400873574	6.853190053	6.72213628	6.909952202	7.240126501	7.174308957	7.175985802	0.481007935	0.001622976	0.005985641	0.333167005	0.006375584	0.024853468	-0.026764501	0.791394946	0.998574419	0.14784093	0.30969652	0.64680144	0.507772435	0.003281139	0.013254985	0.359931505	0.001219479	0.005970386
ENSMUSG00000009418	Nav1	215690	neuron navigator 1 [Source:MGI Symbol;Acc:MGI:2183683]	5.758866266	5.762896632	5.781609267	4.678125605	3.739471608	4.524717552	5.450063414	5.422639732	5.750114176	4.444367943	4.830780738	4.551738992	-1.386617879	4.38824E-05	0.000336898	-1.119891023	8.16222E-05	0.000944079	-0.234691624	0.237722477	0.991437869	-0.266726857	0.335203958	0.666714559	-1.151926255	0.000947984	0.0050926	-0.885199399	0.000197718	0.001423454
ENSMUSG00000054412	Gm4793		predicted gene 4793 [Source:MGI Symbol;Acc:MGI:3646955]	-0.577263625	0.240641483	1.037776363	-0.32679501	-0.156555798	-0.604016627	0.588292035	0.915372218	0.657024865	-0.324195082	-0.329718528	-1.232004024	-0.80027619	0.114232532	0.18857485	-1.053613519	0.026390642	0.073789169	0.360493832	0.383914237	0.998574419	0.25333733	0.673595593	0.874680893	-1.160770021	0.067503635	0.139955206	-1.414107351	0.003135712	0.012647155
ENSMUSG00000026421	Csrp1	13007	cysteine and glycine-rich protein 1 [Source:MGI Symbol;Acc:MGI:88549]	1.427294661	2.513576001	2.409156416	3.596104897	3.709433705	2.795322163	2.782769315	3.13459742	2.913010593	2.477429154	2.293613408	2.269660777	1.031959835	0.004959425	0.014785763	-0.014062176	0.958194016	0.975193235	0.632214221	0.028848366	0.751150318	1.046022011	0.014521516	0.17226269	0.399745614	0.293243159	0.420548819	-0.646276397	0.017926602	0.049562446
ENSMUSG00000026411	Tmem9		transmembrane protein 9 [Source:MGI Symbol;Acc:MGI:1913491]	4.572875987	4.665756221	4.516132414	3.741954792	3.62887951	3.666881796	4.563643016	4.587715718	4.6060785	3.830940028	4.208408188	4.164452011	-0.906510896	5.84956E-05	0.000422172	-0.492107579	0.002667138	0.012777857	-0.010463639	0.935917022	0.998574419	-0.414403317	0.041076179	0.280568936	-0.896047257	0.000322028	0.00223906	-0.481643941	0.00130711	0.006311513
ENSMUSG00000026407	Cacna1s	12292	calcium channel, voltage-dependent, L type, alpha 1S subunit [Source:MGI Symbol;Acc:MGI:88294]	0.987598055	1.29850446	1.297305013	0.907653536	0.34640968	0.775377142	1.378020663	1.442508976	1.32228346	-0.247331708	1.266548843	0.338600499	-0.545629165	0.196406269	0.289814029	-0.623730045	0.103509142	0.207480213	0.129540091	0.712308287	0.998574419	0.07810088	0.877145242	0.958486574	-0.675169256	0.193439382	0.310042645	-0.753270136	0.039124194	0.092352638
ENSMUSG00000102717	Gm37759		predicted gene, 37759 [Source:MGI Symbol;Acc:MGI:5610987]	1.109403548	1.279939156	1.443065112	1.131166332	0.878729303	1.132133316	1.542181759	1.668222395	1.586740391	-0.242839337	1.270725777	0.518722274	-0.25149723	0.521009018	0.620881146	-0.610709833	0.094964267	0.194764012	0.297429474	0.380936428	0.998574419	0.359212604	0.459988723	0.754108704	-0.548926703	0.262377114	0.387504372	-0.908139307	0.012415021	0.037129153
ENSMUSG00000086264	Gm15850		predicted gene 15850 [Source:MGI Symbol;Acc:MGI:3801986]	2.616893912	3.732199303	2.9888928	0.168846792	0.128953167	-0.516920472	2.599691943	2.929437436	2.383083858	0.686261587	1.395554833	1.379472741	-3.400094599	1.16239E-06	2.22613E-05	-2.101963506	3.92348E-05	0.000535133	-0.646764748	0.0690082	0.879005126	-1.298131093	0.016478592	0.184242739	-2.753329851	6.56701E-05	0.000670857	-1.455198758	0.000417383	0.002577453
ENSMUSG00000041642	Kif21b	16565	kinesin family member 21B [Source:MGI Symbol;Acc:MGI:109234]	9.42021308	9.48053841	9.476469739	7.506841177	7.607424315	7.400430441	9.423506848	9.299016909	9.455491602	8.233944767	8.349612638	8.176724323	-1.960470991	2.89154E-09	3.53029E-07	-1.19902235	1.18636E-07	6.37839E-06	-0.069994616	0.522641597	0.998574419	-0.761448641	0.000268656	0.023040208	-1.890476375	2.56947E-08	2.82336E-06	-1.129027734	3.71027E-08	1.93562E-06
ENSMUSG00000097433	Gm26781		predicted gene, 26781 [Source:MGI Symbol;Acc:MGI:5477275]	0.38446873	-0.332505663	-0.044949449	-0.873836071	-1.597458663	-0.185435131	0.59851432	0.517223864	-0.028857816	0.553710478	0.342338628	-0.187559981	-0.640306108	0.15531926	0.240735953	0.377601194	0.332866584	0.483008205	0.576249522	0.133713647	0.95272178	-1.017907302	0.077480446	0.366776216	-1.21655563	0.03710234	0.088041064	-0.198648328	0.575663872	0.693059408
ENSMUSG00000041570	Camsap2	67886	calmodulin regulated spectrin-associated protein family, member 2 [Source:MGI Symbol;Acc:MGI:1922434]	5.49087756	5.315879764	5.298986549	5.561554429	5.176167478	5.639442444	5.414911921	5.427241834	5.572461147	5.566601968	5.539406576	5.751137733	0.14090367	0.358536647	0.467267071	0.271225525	0.053958648	0.126284211	0.131920732	0.310937062	0.998574419	-0.130321855	0.470815405	0.760498457	0.008982938	0.959866125	0.973656031	0.139304793	0.230013142	0.355879702
ENSMUSG00000097403	9230116N13Rik		RIKEN cDNA 9230116N13 gene [Source:MGI Symbol;Acc:MGI:2443255]	0.348074214	0.544173133	1.383037317	0.095726583	1.348232378	0.376176477	0.86827277	0.16409695	0.134779066	-1.268318849	-0.50514437	-2.896055165	-0.29008799	0.689087041	0.763448589	-2.269861878	0.003498049	0.015769028	-0.477003233	0.442345833	0.998574419	1.979773888	0.044693976	0.292333674	0.186915243	0.833480955	0.889326253	-1.792858645	0.009172457	0.029045564
ENSMUSG00000026404	Ddx59	67997	DEAD (Asp-Glu-Ala-Asp) box polypeptide 59 [Source:MGI Symbol;Acc:MGI:1915247]	3.407113642	3.157464539	3.338952092	2.756627297	2.433009648	2.847888585	3.402665251	3.447943364	3.720518277	2.973124589	3.311974647	3.370356852	-0.55411691	0.014775647	0.036019225	-0.003563907	0.983618772	0.989868439	0.25703705	0.145189523	0.953521484	-0.550553003	0.038475437	0.27297686	-0.81115396	0.00477984	0.017658677	-0.260600957	0.11227505	0.207420384
ENSMUSG00000101413	Gm29485		predicted gene 29485 [Source:MGI Symbol;Acc:MGI:5580191]	0.914471476	0.887683974	0.870511946	0.189270881	0.661239497	0.379060632	1.338008758	1.060339638	0.717251607	1.130025225	0.555949045	0.209138325	-0.511498534	0.133832914	0.213920944	-0.331578509	0.263931482	0.409620355	0.155102656	0.580773245	0.998574419	-0.179920025	0.65740294	0.865712519	-0.66660119	0.114209448	0.208602951	-0.486681165	0.086413272	0.169708639
ENSMUSG00000041483	Zfp281	226442	zinc finger protein 281 [Source:MGI Symbol;Acc:MGI:3029290]	5.434678353	5.142663474	5.256544003	6.424097252	6.174453176	6.633594213	5.185223373	5.178693936	5.273398909	5.973390909	5.884456923	6.045778987	1.175725009	2.58021E-06	4.02509E-05	0.717502224	7.38762E-05	0.000877622	-0.025766715	0.833396694	0.998574419	0.458222786	0.018361988	0.193801459	1.201491724	1.1339E-05	0.000184038	0.743268939	1.32712E-05	0.000176224
ENSMUSG00000103953	Gm29718		predicted gene, 29718 [Source:MGI Symbol;Acc:MGI:5588877]	0.834839588	0.772342228	0.87593901	0.618646859	0.460322819	0.578032822	0.822582915	0.46507941	0.803073282	0.44571856	0.867690667	0.06442424	-0.247887278	0.451538597	0.556931393	-0.306551992	0.300641142	0.448880843	-0.181311117	0.519506916	0.998574419	0.058664714	0.884885126	0.960821359	-0.066576161	0.867971385	0.912475136	-0.125240876	0.640318522	0.745081735
ENSMUSG00000098206	Mir181a-1hg		Mir181a-1 and Mir181b-1 host gene [Source:MGI Symbol;Acc:MGI:2443823]	1.638675784	0.962730264	1.372846819	-2.725307946	-3.71752715	-1.526913649	0.399529748	-0.020728397	-1.62817312	-2.053205632	-1.373917215	-3.908807834	-3.725764883	0.00120517	0.004680382	-3.532707493	0.000696584	0.004661839	-1.480627729	0.07162328	0.879005126	-0.19305739	0.863754141	0.952795931	-2.245137154	0.060704065	0.128706966	-2.052079764	0.014362678	0.041771751
ENSMUSG00000026395	Ptprc	19264	protein tyrosine phosphatase, receptor type, C [Source:MGI Symbol;Acc:MGI:97810]	8.842121624	8.727088933	8.734827655	9.168419982	8.739611269	9.244672187	8.70129805	8.669355966	8.745015735	9.191310418	9.081145615	9.08501759	0.318678978	0.042831951	0.085147603	0.362480225	0.01043243	0.036190323	-0.045807106	0.702262849	0.998574419	-0.043801247	0.79521145	0.927348268	0.364486084	0.046674598	0.105068643	0.408287331	0.001679361	0.007714878
ENSMUSG00000104291	A130071D04Rik		RIKEN cDNA A130071D04 gene [Source:MGI Symbol;Acc:MGI:2444749]	-0.124800355	1.626284267	0.135393919	1.377420948	1.781434458	0.322694875	0.414558856	0.8208556	-0.161697682	0.928405063	0.723331189	1.62791127	0.169172731	0.7905227	0.845390598	0.130775308	0.817177674	0.88454628	-0.468062581	0.399097403	0.998574419	0.038397423	0.96121569	0.987964516	0.637235312	0.421529965	0.550874772	0.598837889	0.262451685	0.391528475
ENSMUSG00000026393	Nek7	59125	NIMA (never in mitosis gene a)-related expressed kinase 7 [Source:MGI Symbol;Acc:MGI:1890645]	7.054971705	7.060550287	6.899611147	6.374569833	5.94564191	6.361470334	7.246108004	7.022040168	7.202305456	6.708693427	6.863280677	6.482520099	-0.741126267	0.001140256	0.004471746	-0.280487929	0.083444112	0.176283457	0.172111237	0.259690763	0.997735461	-0.460638338	0.044007708	0.28974269	-0.913237504	0.000756601	0.004252494	-0.452599166	0.00368051	0.014328397
ENSMUSG00000099510	Gm28501		predicted gene 28501 [Source:MGI Symbol;Acc:MGI:5579207]	1.826907096	1.454710899	1.119398947	1.011656093	0.555357196	1.139549172	1.762353838	1.590631553	1.787137095	0.784689013	1.340317404	1.388292803	-0.439054031	0.144744119	0.227636315	-0.133564595	0.600748189	0.726043439	0.309139526	0.224531819	0.991437869	-0.305489436	0.395799497	0.712966286	-0.748193557	0.050491734	0.111653558	-0.442704121	0.074873665	0.152780166
ENSMUSG00000079283	2310009B15Rik	69549	RIKEN cDNA 2310009B15 gene [Source:MGI Symbol;Acc:MGI:1916799]	0.836474713	0.762895159	0.767313651	0.922781326	1.618362352	0.873263294	1.18981894	1.118675155	1.663735229	-0.136016671	0.727694241	0.92542385	0.307837338	0.392664207	0.499946217	-0.150378653	0.634781146	0.752042634	0.501351577	0.11873567	0.942668375	0.458215991	0.308785905	0.645944	-0.193514239	0.658413169	0.754867407	-0.65173023	0.040519109	0.094817842
ENSMUSG00000056268	Dennd1b	329260	DENN/MADD domain containing 1B [Source:MGI Symbol;Acc:MGI:2447812]	5.385961228	5.272702986	5.005263925	5.054928723	4.489350167	5.025525167	5.325253656	5.022256794	5.370455316	5.046719155	5.094933674	4.921833776	-0.289448743	0.154241032	0.239529334	-0.153876311	0.368015073	0.519309174	0.047775299	0.772147955	0.998574419	-0.135572432	0.561418451	0.815459461	-0.337224041	0.162330781	0.272400255	-0.201651609	0.186050145	0.304047928
ENSMUSG00000033964	Zbtb41	226470	zinc finger and BTB domain containing 41 [Source:MGI Symbol;Acc:MGI:2444487]	4.872423182	4.596157534	4.684892634	5.028591147	4.614907723	5.160002287	4.60107293	4.383824853	4.653359444	5.004101578	5.055063845	4.788826062	0.285906294	0.123221594	0.200479439	0.290057241	0.076165518	0.164628361	-0.13516061	0.373732804	0.998574419	-0.004150947	0.984310234	0.994618495	0.421066904	0.063552353	0.133490313	0.425217851	0.007163311	0.02395628
ENSMUSG00000033952	Aspm	12316	abnormal spindle microtubule assembly [Source:MGI Symbol;Acc:MGI:1334448]	0.896756339	0.059909141	-0.015664243	-0.305266829	-0.703628293	0.206843213	0.182246058	-0.358966599	-0.09238575	-1.368262476	-0.145574476	-1.042841613	-0.343103327	0.485321788	0.588200907	-0.821044704	0.075140277	0.162925607	-0.286961925	0.490601755	0.998574419	0.477941377	0.436949436	0.739152124	-0.056141402	0.92514524	0.950279181	-0.534082779	0.19406795	0.314200997
ENSMUSG00000057037	Cfhr1	50702	complement factor H-related 1 [Source:MGI Symbol;Acc:MGI:2138169]	-0.185984107	-0.134586029	-0.320168543	-0.390287276	-0.920636706	-0.227914366	-0.811944476	-0.464080891	-1.171384843	-0.491953987	-0.140833949	-0.015808301	-0.266612698	0.512463502	0.613483646	0.027300239	0.938963534	0.963628386	-0.51669326	0.148172308	0.95593466	-0.293912936	0.561537804	0.815459461	0.250080562	0.615242921	0.721002238	0.543993498	0.116193659	0.21281135
ENSMUSG00000090623	Cfhr3		complement factor H-related 3 [Source:MGI Symbol;Acc:MGI:3647418]	1.350378619	1.380297027	1.648222016	1.442710556	1.307713264	1.276843477	1.359420496	1.305531291	1.773617135	1.223285746	1.469757993	1.223677621	-0.117618607	0.640053152	0.722814393	-0.13489694	0.544359384	0.67990781	-0.026878653	0.900310135	0.998574419	0.017278332	0.955293407	0.986317441	-0.090739954	0.767204916	0.840126418	-0.108018287	0.594008187	0.707202407
ENSMUSG00000070594	Gm4788		predicted gene 4788 [Source:MGI Symbol;Acc:MGI:3646434]	5.547191963	5.389723971	5.36906132	5.269886836	4.651818555	5.291435922	5.301835898	5.229911617	5.484212069	5.240797323	5.303640983	5.298221242	-0.297323862	0.094507466	0.161533711	-0.120608069	0.409796874	0.559236113	-0.07133316	0.616144071	0.998574419	-0.176715793	0.381907872	0.703403475	-0.225990702	0.267654881	0.393415304	-0.049274908	0.695524786	0.788904597
ENSMUSG00000033898	Cfhr2		complement factor H-related 2 [Source:MGI Symbol;Acc:MGI:3611575]	5.210359355	5.053765118	4.969988271	4.696965986	4.483555307	4.775314686	4.936078742	4.897103498	5.033535921	4.797469283	4.918875088	5.05241512	-0.382067306	0.017205754	0.040652379	-0.11524719	0.354898206	0.505875253	-0.092383839	0.446315146	0.998574419	-0.266820116	0.132638443	0.455274594	-0.289683467	0.104542019	0.194629467	-0.022863351	0.831332024	0.888111339
ENSMUSG00000089991	Gm16332		predicted gene 16332 [Source:MGI Symbol;Acc:MGI:3840155]	6.658753208	6.46174886	6.450396169	6.299534487	5.626559719	6.400154151	6.46633445	6.302012484	6.585589336	6.54152563	6.624337805	6.476045788	-0.353136317	0.07641127	0.135887239	0.065801236	0.679083162	0.786078553	-0.036636758	0.813793397	0.998574419	-0.418937553	0.073593064	0.361029374	-0.316499559	0.163626312	0.273972779	0.102437994	0.453019562	0.586403837
ENSMUSG00000104496	Gm5837		predicted gene 5837 [Source:MGI Symbol;Acc:MGI:3648028]	2.940898909	3.225241705	3.221925454	3.612002555	3.60966478	3.413135067	3.197442898	3.289547744	3.237970893	3.447894846	3.669305578	3.516261911	0.362218307	0.038906742	0.078722457	0.38167533	0.015982549	0.050177394	0.060756237	0.654346558	0.998574419	-0.019457023	0.920090338	0.973915185	0.30146207	0.135592334	0.237909064	0.320919093	0.021763954	0.057816874
ENSMUSG00000085867	Gm5834		predicted pseudogene 5834 [Source:MGI Symbol;Acc:MGI:3643955]	3.375710002	3.067168606	2.708122084	2.746013925	2.261289189	2.806928552	3.136046577	2.732458194	3.013000438	3.257103935	2.79967935	2.790507824	-0.337170495	0.208196674	0.303482773	-0.074301144	0.742795884	0.832007783	-0.050816252	0.816843531	0.998574419	-0.262869351	0.411055561	0.722014469	-0.286354243	0.368000165	0.498572911	-0.023484892	0.90770423	0.94033045
ENSMUSG00000026365	Cfh	12628	complement component factor h [Source:MGI Symbol;Acc:MGI:88385]	9.675186628	9.593493766	9.53021362	9.456317701	8.950460787	9.470110241	9.587586566	9.464384968	9.696057766	9.511087228	9.663407227	9.529210971	-0.262166288	0.126021884	0.204051459	-0.001439143	0.991704605	0.995214262	0.003155366	0.981405618	0.998574419	-0.260727145	0.18850826	0.527565062	-0.265321654	0.179957499	0.293818052	-0.004594509	0.968807118	0.980334272
ENSMUSG00000102740	Gm37599		predicted gene, 37599 [Source:MGI Symbol;Acc:MGI:5610827]	0.596070424	0.675357902	0.253393326	1.141904139	1.395968399	0.972718735	0.932445848	0.669039613	0.789295858	0.928629536	0.408213788	0.666411545	0.619842381	0.054816018	0.103972425	0.076175214	0.773932077	0.854733328	0.234314018	0.367443293	0.998574419	0.543667168	0.159657791	0.494107592	0.385528364	0.303458363	0.431816809	-0.158138804	0.520584452	0.647865453
ENSMUSG00000101795	Gm5835		predicted gene 5835 [Source:MGI Symbol;Acc:MGI:3643957]	5.30852954	5.429699417	5.490682312	6.09485927	6.01509276	5.91325099	5.393420563	5.484012589	5.576940439	5.740552691	5.730887016	5.838686241	0.590196723	0.000444144	0.002077833	0.331026749	0.008811533	0.031764519	0.048457728	0.650145352	0.998574419	0.259169975	0.101344852	0.411337119	0.541738995	0.002953909	0.012234154	0.28256902	0.009471678	0.029847923
ENSMUSG00000026361	Cdc73	214498	cell division cycle 73, Paf1/RNA polymerase II complex component [Source:MGI Symbol;Acc:MGI:2384876]	5.597664205	5.489727303	5.582014431	5.727692434	5.480698089	5.674454662	5.57850772	5.38849666	5.709146652	5.851158471	5.590150519	5.528591221	0.101360535	0.528193074	0.627358629	0.095031063	0.492099823	0.634049614	0.013700863	0.918866544	0.998574419	0.006329472	0.973229662	0.991963665	0.087659672	0.643287384	0.742638092	0.081330201	0.496632887	0.625720423
ENSMUSG00000018196	Glrx2	69367	glutaredoxin 2 (thioltransferase) [Source:MGI Symbol;Acc:MGI:1916617]	4.535671201	4.368101906	4.430014391	3.725196369	3.91814821	3.812947625	4.300548218	4.158953705	4.365565667	3.854676115	4.009473474	3.961190119	-0.611744825	0.000826201	0.003433097	-0.456514208	0.002543397	0.012355404	-0.151539573	0.220564988	0.991437869	-0.155230617	0.371195711	0.694747011	-0.460205253	0.016936839	0.047841672	-0.304974635	0.014485364	0.042015451
ENSMUSG00000018199	Ro60	20822	Ro60, Y RNA binding protein [Source:MGI Symbol;Acc:MGI:106652]	5.053131514	4.902599711	4.874766009	3.966757434	3.791720313	3.860926192	4.954172252	4.620533747	5.201473956	4.565598014	4.508359042	4.438383826	-1.024317362	0.000110063	0.000686908	-0.412850915	0.022563202	0.065451975	-0.010613595	0.946337156	0.998574419	-0.611466447	0.016057158	0.181427312	-1.013703767	0.000550333	0.003345578	-0.402237321	0.013539709	0.039771498
ENSMUSG00000018189	Uchl5	56207	ubiquitin carboxyl-terminal esterase L5 [Source:MGI Symbol;Acc:MGI:1914848]	3.905810077	3.637390794	3.882377472	3.628563306	3.608134617	3.656684941	4.165367403	3.872080902	4.47642056	3.622163279	4.024084671	3.683858491	-0.131971384	0.567597756	0.661689288	0.058607501	0.769461941	0.852093007	0.370799167	0.075043993	0.885600724	-0.190578885	0.496594571	0.776537019	-0.502770551	0.087307575	0.169626972	-0.312191666	0.098107138	0.187216064
ENSMUSG00000100455	Gm29170		predicted gene 29170 [Source:MGI Symbol;Acc:MGI:5579876]	1.748431878	1.560568968	1.576100742	1.076792629	2.158760941	1.13211969	1.511145808	1.135462001	1.66521798	1.189217319	1.547134547	1.55414151	-0.215093116	0.485764267	0.588534325	-0.110035395	0.6839745	0.789493465	-0.215039561	0.417916961	0.998574419	-0.105057722	0.780325117	0.920793273	-5.35554E-05	0.999885544	0.999954516	0.105004166	0.67059236	0.768779248
ENSMUSG00000026360	Rgs2	19735	regulator of G-protein signaling 2 [Source:MGI Symbol;Acc:MGI:1098271]	8.873409364	9.221902907	9.059160319	5.592511782	5.527907893	5.228350269	9.336280435	9.240388676	9.422046726	6.570614373	7.136827588	6.682833455	-3.608540283	1.19704E-09	1.91319E-07	-2.24363055	4.19624E-08	2.96282E-06	0.246406628	0.198731251	0.972830597	-1.364909733	0.000173898	0.018245878	-3.854946911	3.33196E-09	7.78236E-07	-2.490037178	1.94519E-09	2.09807E-07
ENSMUSG00000100389	Rbm6-ps2		RNA binding motif protein 6, pseudogene 2 [Source:MGI Symbol;Acc:MGI:1889581]	-0.589410546	-0.113032386	-0.593677633	0.499709112	-0.951295392	-0.337685568	-0.34340529	-0.420688533	0.247913736	0.059126715	0.136601189	0.027512541	0.160464245	0.711507051	0.781392186	0.396915696	0.310657048	0.459503749	0.071159313	0.846181345	0.998574419	-0.236451451	0.662679685	0.869121338	0.089304932	0.866617314	0.911332909	0.325756383	0.364521629	0.50051974
ENSMUSG00000026358	Rgs1	50778	regulator of G-protein signaling 1 [Source:MGI Symbol;Acc:MGI:1354694]	3.564387466	3.619023273	3.526120888	4.446406151	4.805763863	4.513462887	4.062677789	4.00358967	3.913667891	4.68318298	5.362986889	5.066639733	0.984525902	0.000405827	0.001943592	1.531640665	1.63222E-06	4.92213E-05	0.418456054	0.032072046	0.761971131	-0.547114763	0.0458332	0.296356559	0.566069848	0.039018196	0.091463853	1.113184611	1.24191E-05	0.000168473
ENSMUSG00000100441	Gm7266		predicted gene 7266 [Source:MGI Symbol;Acc:MGI:3648608]	2.600099466	2.379995073	2.362439191	2.455024957	2.920319023	2.779332731	3.1567508	2.746222538	2.603937349	2.838154407	3.059233989	2.341633394	0.276444565	0.329658283	0.438173605	0.378439776	0.137163547	0.254724023	0.420546611	0.092962156	0.908134526	-0.101995211	0.763743188	0.913986045	-0.144102046	0.669122202	0.763241253	-0.042106835	0.846900667	0.898274478
ENSMUSG00000101049	Gm8856		predicted gene 8856 [Source:MGI Symbol;Acc:MGI:3644161]	0.044199817	0.100368983	0.806297874	0.399861105	0.708870834	0.646080118	-0.125399592	0.61491598	0.385477307	-0.565867451	0.526309022	0.768557702	0.238968896	0.604387538	0.69340494	0.06092679	0.881169277	0.92687789	0.066317952	0.865378155	0.998574419	0.178042105	0.756279183	0.910874957	0.172650944	0.760090623	0.835093927	-0.005391161	0.988559927	0.992568365
ENSMUSG00000090323	Gm5263		predicted gene 5263 [Source:MGI Symbol;Acc:MGI:3647343]	-0.415896058	-0.527392134	-0.119870418	0.492521209	0.951015001	0.603814753	-0.358609619	-0.145590006	0.168160866	-0.256269107	0.564829352	0.676801027	1.031095248	0.018297503	0.042758809	0.818722584	0.030863061	0.082890845	0.26700254	0.42137136	0.998574419	0.212372664	0.660769547	0.867966513	0.764092708	0.12595991	0.225028064	0.551720044	0.099409535	0.188697802
ENSMUSG00000080078	Gm15583		predicted gene 15583 [Source:MGI Symbol;Acc:MGI:3783031]	2.327856587	2.110860186	2.334562244	2.222236586	2.205375575	2.523941827	2.20842381	2.425583954	2.113451153	2.544933091	2.482454064	2.636171333	0.096551579	0.634892715	0.718463493	0.329027982	0.082016376	0.174125094	0.062301687	0.717472088	0.998574419	-0.232476403	0.355749496	0.681940396	0.034249892	0.88889582	0.926259083	0.266726295	0.113262457	0.208611529
ENSMUSG00000101735	Gm18505		predicted gene, 18505 [Source:MGI Symbol;Acc:MGI:5010690]	-0.125594757	-0.202453785	-0.58910615	-0.416478063	-1.396589688	-0.728662169	-0.177618667	-0.032277568	0.318371305	-0.50020208	-1.040543987	-0.18902793	-0.449256263	0.317868314	0.425526752	-0.320512937	0.416815752	0.56547178	0.338540937	0.37189743	0.998574419	-0.128743326	0.814708312	0.934249303	-0.787797199	0.162246577	0.272284944	-0.659053873	0.084800635	0.167401747
ENSMUSG00000082588	Gm15443		predicted gene 15443 [Source:MGI Symbol;Acc:MGI:3642525]	0.075241253	0.250320774	0.264274898	-0.619050648	-0.378435564	-0.635954416	0.632512648	0.756006248	0.64548879	-0.569818632	0.079940143	-0.02068235	-0.803439983	0.025048613	0.055068108	-0.326563289	0.263685029	0.409310126	0.463297453	0.107958351	0.938328105	-0.476876694	0.247405157	0.591233899	-1.266737435	0.006557756	0.02264022	-0.789860742	0.009622956	0.030221721
ENSMUSG00000056220	Pla2g4a	18783	phospholipase A2, group IVA (cytosolic, calcium-dependent) [Source:MGI Symbol;Acc:MGI:1195256]	6.199402883	6.011304199	6.175078325	6.721548522	6.547743857	6.812748308	6.072028524	5.999052451	6.163987646	6.617558448	6.49340833	6.507833959	0.585059772	0.000681877	0.002945474	0.419614862	0.002467351	0.01207978	-0.031822225	0.773317286	0.998574419	0.16544491	0.296596083	0.634833699	0.616881997	0.001526821	0.007350726	0.451437087	0.000423817	0.002608941
ENSMUSG00000032487	Ptgs2	19225	prostaglandin-endoperoxide synthase 2 [Source:MGI Symbol;Acc:MGI:97798]	-2.164520502	-1.802130767	-3.329812493	7.651669705	6.053142041	7.173505015	-0.931532167	-0.977396356	-1.355958246	3.980970538	4.110357399	4.551380175	9.462774432	4.90564E-10	1.06477E-07	6.609899449	7.34007E-09	8.18382E-07	1.310261884	0.013708708	0.621843678	2.852874983	0.000906016	0.043881422	8.152512548	2.74708E-08	2.96297E-06	5.299637565	3.24416E-08	1.73889E-06
ENSMUSG00000099875	Rbm3-ps		RNA binding motif (RNP1, RRM) protein 3 [Source:MGI Symbol;Acc:MGI:3642874]	3.841946469	3.484282028	3.268513113	4.35611895	4.753471217	4.707519289	3.831690307	3.671161353	3.619730868	3.936418529	4.127858807	4.325276814	1.115422697	0.000102419	0.000649578	0.692679027	0.001614388	0.00877613	0.251971783	0.156442423	0.95593466	0.42274367	0.101145606	0.410963925	0.863450914	0.003316673	0.013370886	0.440707244	0.013556641	0.039809472
ENSMUSG00000006010	Odr4	226499	odr4 GPCR localization factor homolog [Source:MGI Symbol;Acc:MGI:2385108]	5.443816069	5.509781222	5.460208765	5.417627424	5.167067986	5.284801001	5.7041825	5.579464473	5.72795374	5.636310457	5.413964752	5.292763564	-0.165530931	0.261989255	0.364978851	-0.043590029	0.724956932	0.819170116	0.191292203	0.13335529	0.95272178	-0.121940902	0.478622865	0.765257351	-0.356823133	0.053312329	0.116392556	-0.234882232	0.044868597	0.102545159
ENSMUSG00000006005	Tpr	108989	translocated promoter region, nuclear basket protein [Source:MGI Symbol;Acc:MGI:1922066]	6.285501307	6.191437887	6.281420565	6.757137605	6.642063959	6.86738907	6.431607918	6.383170234	6.318025401	7.071825598	6.857463647	6.713156924	0.508316588	0.003705831	0.01162802	0.632472887	0.000204225	0.001855543	0.134370987	0.277926269	0.998574419	-0.124156299	0.469308005	0.75997389	0.373945601	0.043506041	0.099541868	0.498101899	0.000390887	0.002447359
ENSMUSG00000006014	Prg4	96875	proteoglycan 4 (megakaryocyte stimulating factor, articular superficial zone protein) [Source:MGI Symbol;Acc:MGI:1891344]	0.048595882	0.603891224	0.584961753	0.882892437	1.981462051	0.716810306	0.681992132	0.859458981	0.547965475	0.52183905	0.109927997	0.483705153	0.552931956	0.131077087	0.210588163	-0.22210127	0.478410932	0.62155775	0.198012899	0.510971363	0.998574419	0.775033226	0.093330659	0.398127441	0.354919057	0.414592228	0.544132754	-0.420114169	0.159275641	0.270802804
ENSMUSG00000100954	Gm10138		predicted gene 10138 [Source:MGI Symbol;Acc:MGI:3708522]	4.788688455	4.739178719	4.870079392	3.968300987	3.664019573	4.188324942	4.430540952	4.79038767	4.356658763	3.772822467	4.288553649	4.243778011	-0.841846085	0.002057509	0.007231722	-0.644856445	0.004799206	0.019975104	-0.245213099	0.203872076	0.977789731	-0.19698964	0.462247322	0.75569743	-0.596632987	0.039335096	0.092022664	-0.399643346	0.032690473	0.079790532
ENSMUSG00000023150	Ivns1abp	117198	influenza virus NS1A binding protein [Source:MGI Symbol;Acc:MGI:2152389]	10.90591781	10.80910416	10.73211038	9.661903707	9.926467324	9.833452922	10.95454308	10.85538149	10.79846237	10.03959317	10.14184997	10.06037416	-1.018008838	6.28269E-06	7.74586E-05	-0.706874416	4.52572E-05	0.000599146	0.077860255	0.498417653	0.998574419	-0.311134423	0.071353093	0.357599409	-1.095869093	1.42727E-05	0.000218199	-0.784734671	3.2113E-06	5.97438E-05
ENSMUSG00000052748	Swt1	66875	SWT1 RNA endoribonuclease homolog (S. cerevisiae) [Source:MGI Symbol;Acc:MGI:1914125]	4.272559995	4.159868312	3.995591186	4.476113128	4.253126016	4.518803341	4.454802698	4.274616552	4.444468729	4.070522818	4.409561878	4.212721497	0.31675041	0.074687077	0.133428868	0.153671156	0.297436651	0.445458196	0.266457814	0.076660393	0.885600724	0.163079254	0.421119569	0.72928518	0.050292596	0.800630128	0.865498317	-0.112786658	0.385008662	0.520271167
ENSMUSG00000053286	Trmt1l	98685	tRNA methyltransferase 1 like [Source:MGI Symbol;Acc:MGI:1916185]	5.770948194	5.848941007	5.830149588	5.241225137	5.013612192	5.185947095	5.767028531	5.983917205	5.847196786	5.448140971	5.373015128	5.606708331	-0.663812957	0.000355727	0.00174405	-0.367203792	0.008181536	0.029997013	0.035592149	0.760434278	0.998574419	-0.296609164	0.088479053	0.386664237	-0.699405106	0.000896842	0.004870406	-0.402795942	0.001725871	0.007870959
ENSMUSG00000103928	Gm37893		predicted gene, 37893 [Source:MGI Symbol;Acc:MGI:5611121]	3.777908331	3.527632693	3.379620921	2.595184363	2.815599934	2.792214268	3.628104178	3.534489602	3.569013616	2.963974049	3.019143383	3.263851091	-0.792242798	0.000591678	0.002624851	-0.422215921	0.01544351	0.048929961	0.065282424	0.661393856	0.998574419	-0.370026877	0.101595623	0.412030599	-0.857525223	0.00135994	0.006744457	-0.487498345	0.003378188	0.013406921
ENSMUSG00000026484	Rnf2	19821	ring finger protein 2 [Source:MGI Symbol;Acc:MGI:1101759]	6.264320802	6.123839824	6.049041787	6.452485728	6.423102981	6.507480152	6.230509692	6.056490539	6.314454086	6.354511792	6.374743936	6.463261478	0.339489565	0.022523852	0.050522051	0.274849277	0.028830024	0.078876541	0.086901312	0.439340019	0.998574419	0.064640288	0.679151527	0.876265165	0.252588253	0.122883	0.220968193	0.187947965	0.069981689	0.144878587
ENSMUSG00000100551	Gm19503		predicted gene, 19503 [Source:MGI Symbol;Acc:MGI:5011688]	-0.513150658	-0.039775427	-0.871540436	0.184465838	-0.163318455	-0.439253224	-0.276761226	-0.722253505	-0.297457096	-1.280001426	-0.378584493	-0.895145281	0.236912874	0.623402051	0.709158742	-0.386687921	0.370303183	0.52132108	-0.160599541	0.693625055	0.998574419	0.623600795	0.307921216	0.64539378	0.397512414	0.503767617	0.626227708	-0.22608838	0.565209906	0.684316187
ENSMUSG00000026483	Fam129a	63913	family with sequence similarity 129, member A [Source:MGI Symbol;Acc:MGI:2137237]	5.966268509	5.909702718	6.056078716	5.653714475	4.725071907	5.619229077	6.029398372	6.058954012	6.227537505	5.688112513	5.925942711	5.612521911	-0.587324423	0.017754084	0.041729219	-0.206764378	0.281653442	0.42862927	0.124668699	0.50200502	0.998574419	-0.380560045	0.157531777	0.492363597	-0.711993122	0.015326297	0.044237668	-0.331433077	0.057325754	0.124179902
ENSMUSG00000100594	2810414N06Rik		RIKEN cDNA 2810414N06 gene [Source:MGI Symbol;Acc:MGI:1919065]	0.988631375	1.340634231	2.194389072	0.989273566	0.793051709	0.755605257	1.073669309	1.345730112	1.710602441	0.809859767	1.795221024	0.952992027	-0.740946703	0.105795589	0.177158991	-0.293152079	0.448493078	0.595405634	-0.227909404	0.542411744	0.998574419	-0.447794624	0.408024752	0.720156928	-0.5130373	0.341920413	0.472289659	-0.065242675	0.85187672	0.901977323
ENSMUSG00000043019	Edem3	66967	ER degradation enhancer, mannosidase alpha-like 3 [Source:MGI Symbol;Acc:MGI:1914217]	5.967626751	5.878395223	5.975441004	6.011783039	5.745149881	5.999399468	5.966925336	5.939169155	6.06856833	6.299292734	5.976219725	6.081704247	0.002125819	0.988454922	0.991613465	0.16008914	0.2179424	0.356282768	0.058143559	0.639173251	0.998574419	-0.157963321	0.369642906	0.692972055	-0.05601774	0.746384022	0.824931004	0.101945581	0.353350224	0.489346221
ENSMUSG00000032666	1700025G04Rik	69399	RIKEN cDNA 1700025G04 gene [Source:MGI Symbol;Acc:MGI:1916649]	2.409338502	2.648908276	2.821598781	1.907155754	1.366162786	1.636085609	2.403143467	2.312558633	2.484351353	2.085635304	1.980410736	1.384530691	-1.000344793	0.002163132	0.007548636	-0.870577989	0.002256277	0.011282511	-0.296959098	0.19948532	0.972830597	-0.129766804	0.687497317	0.881410569	-0.703385695	0.043695733	0.099853224	-0.573618891	0.015369757	0.043887557
ENSMUSG00000014980	Tsen15	66637	tRNA splicing endonuclease subunit 15 [Source:MGI Symbol;Acc:MGI:1913887]	3.04827264	3.32148475	3.478893774	3.392451571	3.413593746	3.193812553	2.891991475	3.074192232	3.114682214	2.520905418	3.07681967	2.902166255	-0.007734666	0.970899174	0.979254109	-0.451247656	0.028333084	0.077734201	-0.310164895	0.103011432	0.930988365	0.44351299	0.104535354	0.418832282	0.30243023	0.250659547	0.374986852	-0.14108276	0.401504324	0.536369196
ENSMUSG00000026482	Rgl1	19731	ral guanine nucleotide dissociation stimulator,-like 1 [Source:MGI Symbol;Acc:MGI:107484]	6.486948378	6.463853037	6.592207898	6.14479981	5.799802821	6.180652613	6.705913563	6.701952486	6.685450178	6.30416126	6.47495216	6.118373293	-0.460819419	0.011389718	0.029150394	-0.192836561	0.168584046	0.296552643	0.177770858	0.193494361	0.970762567	-0.267982858	0.165074113	0.499856696	-0.638590278	0.004130185	0.015806004	-0.37060742	0.006235097	0.021498186
ENSMUSG00000080950	Gm7278		predicted gene 7278 [Source:MGI Symbol;Acc:MGI:3645261]	-0.114004409	-0.021597522	0.193462024	0.830385299	0.915759799	0.607797017	-0.125025314	-0.030422796	0.384016696	0.93590352	0.197515756	0.640139135	0.733826514	0.04779337	0.092969156	0.46091825	0.145081912	0.26528186	0.008718805	0.975994837	0.998574419	0.272908264	0.523992521	0.793822706	0.725107709	0.102137614	0.191131601	0.452199445	0.123485557	0.223284951
ENSMUSG00000008475	Arpc5	67771	actin related protein 2/3 complex, subunit 5 [Source:MGI Symbol;Acc:MGI:1915021]	6.974399273	6.955757556	7.023383745	7.431421888	7.388001868	7.394191965	6.899644506	6.951083805	7.000512006	7.163921083	7.058683914	7.221813591	0.423489846	0.003523269	0.011182991	0.147428415	0.164134795	0.290684757	-0.038874292	0.696653712	0.998574419	0.276061431	0.067085754	0.346634413	0.462364137	0.005422092	0.019529972	0.186302706	0.047130298	0.106520255
ENSMUSG00000026480	Ncf2	17970	neutrophil cytosolic factor 2 [Source:MGI Symbol;Acc:MGI:97284]	7.795974096	7.813298876	7.88508498	8.599763693	8.651966913	8.53966399	7.819245245	7.831017851	7.856062143	8.470799913	8.304529726	8.371892233	0.759900107	3.32691E-05	0.000270664	0.533061533	0.000189661	0.001754369	-0.004046882	0.967927906	0.998574419	0.226838574	0.128701931	0.450649003	0.763946989	0.000131542	0.001138549	0.537108416	3.95528E-05	0.000411537
ENSMUSG00000042772	Smg7	226517	Smg-7 homolog, nonsense mediated mRNA decay factor (C. elegans) [Source:MGI Symbol;Acc:MGI:2682334]	6.355255293	6.242201903	6.252082942	7.104257776	7.168641974	7.187482719	6.440978426	6.416878611	6.413742177	7.148523444	6.750165442	6.996132773	0.875711757	8.1995E-05	0.00054625	0.664243332	0.000226399	0.002007048	0.157441159	0.233956563	0.991437869	0.211468425	0.254327684	0.596648612	0.718270598	0.001526649	0.007350726	0.506802173	0.000552622	0.003241232
ENSMUSG00000042751	Nmnat2	226518	nicotinamide nucleotide adenylyltransferase 2 [Source:MGI Symbol;Acc:MGI:2444155]	-0.112773567	0.002488444	0.781504043	-0.849212679	-0.019355151	-0.44589605	-0.771262199	-0.037536477	-0.551008567	-0.960082865	0.285760333	0.36719293	-0.743552816	0.161565488	0.24822886	-0.186083399	0.681014805	0.787226069	-0.569419941	0.203031734	0.976882928	-0.557469417	0.38805565	0.707718504	-0.174132874	0.781129948	0.850764813	0.383336542	0.365394876	0.501405503
ENSMUSG00000026478	Lamc1	226519	laminin, gamma 1 [Source:MGI Symbol;Acc:MGI:99914]	3.897065954	3.659852058	3.872727897	3.401028492	3.131914079	3.577664281	3.713193274	3.758932843	3.764743356	4.082389489	3.973295818	3.97381748	-0.384933877	0.02719418	0.058821466	0.22947095	0.110946999	0.218256596	-0.022625752	0.864501024	0.998574419	-0.614404827	0.006182614	0.114473164	-0.362308125	0.07286356	0.148145513	0.252096702	0.055406158	0.120945611
ENSMUSG00000079138	Gm8818		predicted pseudogene 8818 [Source:MGI Symbol;Acc:MGI:3645903]	-0.108235169	0.040781824	-0.124559396	0.007558538	0.426375924	-0.015263122	0.425792157	0.515049485	0.511416584	-0.305098273	1.016399838	0.954094538	0.130234795	0.742387557	0.806669694	0.750993315	0.049467987	0.118197429	0.520878568	0.140283783	0.953122385	-0.62075852	0.2232158	0.567557211	-0.390643772	0.428148143	0.557451863	0.230114748	0.482296347	0.612928442
ENSMUSG00000073538	E330020D12Rik		Riken cDNA E330020D12 gene [Source:MGI Symbol;Acc:MGI:3761270]	2.217813587	2.289428288	2.122135471	0.599294224	0.766157301	0.798819997	2.36918627	2.379862452	1.91294515	0.848190512	1.884936736	1.371057164	-1.515518657	0.00038319	0.001858353	-0.726472247	0.020988841	0.061984322	0.027773147	0.918478696	0.998574419	-0.789046411	0.061213729	0.334223158	-1.543291804	0.001542411	0.007400961	-0.754245394	0.010324037	0.031983595
ENSMUSG00000042708	Shcbp1l	71836	Shc SH2-domain binding protein 1-like [Source:MGI Symbol;Acc:MGI:1919086]	-0.444138893	-0.130447325	0.105586402	-0.345764351	-0.702614689	-1.106999124	-1.089022548	-0.898830734	0.183722227	0.683326068	-1.020222442	0.070452991	-0.613490988	0.313706649	0.4214639	-0.210527629	0.690311826	0.794005378	-0.59550701	0.251132206	0.995746519	-0.40296336	0.589631887	0.832229779	-0.017983978	0.980373247	0.986545822	0.384979381	0.433154497	0.567373656
ENSMUSG00000042699	Dhx9	13211	DEAH (Asp-Glu-Ala-His) box polypeptide 9 [Source:MGI Symbol;Acc:MGI:108177]	6.881698232	6.741232118	6.762190921	7.591316209	7.935112585	7.832342448	6.867935722	6.838252011	6.658897265	8.026933134	7.977886054	7.948458481	0.970464068	1.17399E-05	0.000124637	1.207609298	2.16011E-07	1.01815E-05	0.014112952	0.902743056	0.998574419	-0.23714523	0.162569343	0.497012397	0.956351116	5.93203E-05	0.00062224	1.193496346	3.88991E-08	2.00553E-06
ENSMUSG00000042684	Npl		N-acetylneuraminate pyruvate lyase [Source:MGI Symbol;Acc:MGI:1921341]	5.55731217	5.336919271	5.637718429	6.500422443	6.375878683	6.589830159	5.435148575	5.411528292	5.59395845	6.571885458	6.436086721	6.47936183	0.992440796	1.56738E-05	0.000155071	0.987329266	3.47673E-06	8.54121E-05	-0.017762038	0.885278485	0.998574419	0.00511153	0.976362728	0.992618221	1.010202835	6.25393E-05	0.000646387	1.005091304	5.79392E-07	1.63504E-05
ENSMUSG00000099858	Gm6652		predicted gene 6652 [Source:MGI Symbol;Acc:MGI:3647244]	3.162993013	3.43306033	3.217603102	3.281382254	2.957295787	2.966098138	3.322835237	3.228894023	3.444734851	2.664586301	3.050738388	2.772155771	-0.221748771	0.273021339	0.377415774	-0.448062162	0.020716311	0.061337296	-0.004022701	0.980765755	0.998574419	0.226313391	0.354104209	0.681202112	-0.21772607	0.368291882	0.498688615	-0.444039461	0.012207452	0.036656246
ENSMUSG00000042671	Rgs8	67792	regulator of G-protein signaling 8 [Source:MGI Symbol;Acc:MGI:108408]	0.200326742	-0.473696316	-0.639478328	-1.28318329	0.292542571	-0.818272804	0.585173504	-0.641091242	-0.210907438	0.260659789	-0.185650072	-1.045414821	-0.26786408	0.63685855	0.719900351	0.078052163	0.875938829	0.923863492	0.205529088	0.668668571	0.998574419	-0.345916243	0.62521896	0.85043235	-0.473393168	0.499109017	0.622461207	-0.127476925	0.782268871	0.852850615
ENSMUSG00000066800	Rnasel	24014	ribonuclease L (2', 5'-oligoisoadenylate synthetase-dependent) [Source:MGI Symbol;Acc:MGI:1098272]	5.998420157	5.581048889	5.442797468	5.95314825	6.252243999	6.516711908	5.546585395	5.413510921	5.138901927	6.069258764	6.013975077	6.061679505	0.589691715	0.011867382	0.030141641	0.446207753	0.022771818	0.065988353	-0.225015067	0.205039554	0.979299211	0.143483961	0.553578202	0.811917775	0.814706782	0.004660686	0.017334362	0.67122282	0.000661504	0.003710881
ENSMUSG00000100183	Gm28512		predicted gene 28512 [Source:MGI Symbol;Acc:MGI:5579218]	0.595830665	0.710070553	1.219059873	1.265888953	0.763144231	1.272476275	-1.088694698	-0.466399677	-0.607089993	-0.102889572	0.102359597	0.370053677	0.280701013	0.451942559	0.557156029	-0.711845616	0.046172169	0.111796295	-1.504902281	0.000360035	0.224774807	0.992546629	0.047960676	0.300604863	1.785603294	0.001684853	0.00792228	0.793056665	0.019882501	0.05369497
ENSMUSG00000045968	Teddm2		transmembrane epididymal family member 2 [Source:MGI Symbol;Acc:MGI:1923273]	3.769163625	3.987788303	4.008718623	3.33086946	3.039875588	3.12259751	3.921621612	4.071908092	4.122727201	3.330607936	3.677408715	3.598218263	-0.775728192	0.000519065	0.002362334	-0.395979483	0.017611207	0.054082557	0.075555293	0.599664219	0.998574419	-0.379748708	0.082477635	0.377979573	-0.851283485	0.00107073	0.005610882	-0.471534776	0.003186854	0.012801879
ENSMUSG00000099227	Mir8114		microRNA 8114 [Source:MGI Symbol;Acc:MGI:5530764]	3.340857877	3.510473058	3.557215356	2.913112545	2.706105981	2.743797397	3.427892433	3.550986194	3.612253115	2.922657627	3.148149874	3.111455911	-0.699035754	0.000772983	0.003255824	-0.421781312	0.009408741	0.033376729	0.027187119	0.841093989	0.998574419	-0.277254442	0.171224975	0.50678557	-0.726222873	0.002330879	0.010217498	-0.448968431	0.003180444	0.012797878
ENSMUSG00000026473	Glul	14645	glutamate-ammonia ligase (glutamine synthetase) [Source:MGI Symbol;Acc:MGI:95739]	9.83369693	10.00839093	9.937573309	9.374919066	9.113585809	9.207492129	10.09726429	10.10433423	10.16357481	9.532083754	9.921802103	9.637008769	-0.686785823	0.001310124	0.004998543	-0.217024855	0.147826196	0.269291508	0.173960987	0.228934901	0.991437869	-0.469760968	0.031862098	0.250120118	-0.86074681	0.000769381	0.004313291	-0.390985842	0.006521281	0.022259998
ENSMUSG00000101903	Gm29291		predicted gene 29291 [Source:MGI Symbol;Acc:MGI:5579997]	2.339377479	2.603121491	2.531936858	1.364810541	0.950983227	0.967175535	2.672948539	2.844808	3.241322672	1.667827458	2.188595357	2.379182658	-1.414243807	0.000167634	0.000956877	-0.412320681	0.099198483	0.201107994	0.361423303	0.132222967	0.95272178	-1.001923126	0.008984445	0.136108736	-1.77566711	0.000122374	0.001077881	-0.773743984	0.002904058	0.011942982
ENSMUSG00000100502	Gm28286		predicted gene 28286 [Source:MGI Symbol;Acc:MGI:5578992]	3.397099869	3.559455309	2.738872617	2.372973554	2.979889923	2.207674586	3.41911332	2.942751701	3.077283825	3.057106538	3.274947282	3.275425211	-0.76416224	0.028002753	0.060369882	-0.018219057	0.946721626	0.96831188	-0.126738129	0.633492556	0.998574419	-0.745943182	0.068229042	0.348880031	-0.63742411	0.109984322	0.20268704	0.108519072	0.658192669	0.759147498
ENSMUSG00000100627	A830008E24Rik		RIKEN cDNA A830008E24 gene [Source:MGI Symbol;Acc:MGI:3041183]	3.750919065	3.766885408	3.045339256	2.859284638	2.925114092	2.899621961	3.996566863	3.173684567	3.158695326	3.580202085	3.802962178	2.721249988	-0.613649809	0.16363209	0.250834055	-0.093579821	0.799658601	0.872111526	-0.095591176	0.789480779	0.998574419	-0.520069988	0.321151771	0.655921153	-0.518058634	0.319335426	0.448477683	0.002011354	0.995125935	0.996715711
ENSMUSG00000004110	Cacna1e	12290	calcium channel, voltage-dependent, R type, alpha 1E subunit [Source:MGI Symbol;Acc:MGI:106217]	1.985999893	1.653490525	1.853285985	0.797476124	1.26264695	1.225300333	2.049541094	2.083442616	1.890328978	1.35699982	1.983153933	1.873771693	-0.708028977	0.014566848	0.03563375	0.049844864	0.823074991	0.88809654	0.258939715	0.244411334	0.991437869	-0.757873842	0.028420985	0.23759835	-0.966968692	0.007570652	0.025337833	-0.209094851	0.310528297	0.444250792
ENSMUSG00000096950	Gm9530		predicted gene 9530 [Source:MGI Symbol;Acc:MGI:3779939]	-1.241606055	-1.680350379	-1.505045586	-0.125941956	-1.008543384	0.963599839	-1.496944015	-0.672808408	-3.064212566	1.227581277	-0.559788398	0.069472253	1.604616974	0.072789044	0.130715443	1.608319287	0.045308367	0.110236148	0.118612869	0.866587063	0.998574419	-0.003702313	0.99714733	0.998737949	1.486004105	0.16286277	0.27303236	1.489706419	0.043622865	0.100410263
ENSMUSG00000056708	Ier5	15939	immediate early response 5 [Source:MGI Symbol;Acc:MGI:1337072]	7.643227838	7.678310695	7.815722909	9.378958457	9.237780001	9.41332147	7.552106012	7.749154365	7.511961965	9.067122592	9.129615929	9.044046049	1.622461476	4.20533E-08	2.01223E-06	1.361244722	4.8383E-08	3.25909E-06	-0.130148508	0.264961154	0.998574419	0.261216754	0.122037816	0.44261083	1.752609984	1.00155E-07	7.03047E-06	1.49139323	2.62865E-09	2.64082E-07
ENSMUSG00000026471	Mr1	15064	major histocompatibility complex, class I-related [Source:MGI Symbol;Acc:MGI:1195463]	4.980551665	5.009869436	4.772853205	4.117201637	3.76419719	4.024927563	4.879690573	4.698485224	4.859395615	4.539955533	4.603166626	4.429182673	-0.917840265	5.48138E-05	0.000400458	-0.380122036	0.013296319	0.04362056	-0.109743977	0.408664383	0.998574419	-0.537718229	0.011805569	0.154922293	-0.808096288	0.000759432	0.00426568	-0.270378059	0.037380152	0.089001093
ENSMUSG00000026470	Stx6	58244	syntaxin 6 [Source:MGI Symbol;Acc:MGI:1926235]	5.731109537	5.702115841	5.927330394	6.595841968	6.556032857	6.524538324	5.666142894	5.768972272	5.860155614	6.05847525	5.902098442	6.082029841	0.767580931	0.000116882	0.000721524	0.19719911	0.119396624	0.230342593	-0.036853507	0.755097956	0.998574419	0.570381821	0.004177319	0.094055662	0.804434438	0.000319042	0.002223181	0.234052617	0.038825303	0.09185677
ENSMUSG00000026469	Xpr1	19775	xenotropic and polytropic retrovirus receptor 1 [Source:MGI Symbol;Acc:MGI:97932]	6.36316298	6.213673565	6.383966894	6.475864856	6.125801757	6.419746298	6.270100355	6.153380922	6.528841752	6.624185127	6.417983106	6.511933148	0.054978186	0.742448159	0.806685686	0.19156159	0.194356544	0.327761698	0.010384472	0.940688684	0.998574419	-0.136583405	0.490253549	0.773261906	0.044593713	0.819839114	0.880058094	0.181177118	0.152948776	0.262528329
ENSMUSG00000033701	Acbd6	72482	acyl-Coenzyme A binding domain containing 6 [Source:MGI Symbol;Acc:MGI:1919732]	4.226379403	4.53343997	4.254219994	4.222025778	4.543590777	4.135180418	4.125029367	4.202409679	3.854301865	4.00132361	4.244541757	4.181885488	-0.106004767	0.57168139	0.665611293	-0.219464292	0.191303612	0.324091186	-0.310404803	0.067559088	0.879005126	0.113459526	0.615431337	0.845502722	0.204400036	0.368705845	0.49916968	0.09094051	0.530039329	0.655087624
ENSMUSG00000033684	Qsox1	104009	quiescin Q6 sulfhydryl oxidase 1 [Source:MGI Symbol;Acc:MGI:1330818]	5.304197868	5.508004809	5.274031787	5.307714944	5.173261193	5.181535239	5.3008894	5.360350258	5.208806202	5.27360273	5.195808016	5.230390845	-0.146108923	0.282698101	0.388168957	-0.156591947	0.187558574	0.319831939	-0.090326191	0.427403988	0.998574419	0.010483024	0.947029385	0.983400671	-0.055782731	0.723973021	0.807579791	-0.066265756	0.51012309	0.637962302
ENSMUSG00000102299	Gm37539		predicted gene, 37539 [Source:MGI Symbol;Acc:MGI:5610767]	0.293282259	-0.07197612	-0.314008563	-0.701792555	-0.562355471	-0.196307667	0.220548907	0.339128206	-0.205786728	-1.74071861	-0.423079256	-0.424179091	-0.377462465	0.43373896	0.540054154	-0.584939955	0.181083183	0.31227302	0.2940067	0.470509031	0.998574419	0.20747749	0.727171497	0.897844097	-0.671469165	0.263127144	0.388382704	-0.878946655	0.038890399	0.091924186
ENSMUSG00000033671	Cep350	74081	centrosomal protein 350 [Source:MGI Symbol;Acc:MGI:1921331]	6.512415648	6.368717319	6.372299455	6.080386014	5.584831729	6.13652216	6.446875187	6.245556449	6.511431504	6.349081975	6.41329147	6.168723827	-0.437415137	0.02130984	0.04832301	-0.069875769	0.629290531	0.748498534	0.011461314	0.935349778	0.998574419	-0.367539368	0.082737882	0.378400389	-0.448876451	0.039039308	0.091497691	-0.081337082	0.511868531	0.639553738
ENSMUSG00000026466	Tor1aip1	208263	torsin A interacting protein 1 [Source:MGI Symbol;Acc:MGI:3582693]	7.846566675	7.652387515	7.653100303	8.157553585	7.961816086	8.293828385	7.732841024	7.590432089	7.761641564	8.091743635	7.989754337	8.015914214	0.44895749	0.005573435	0.016268731	0.337090167	0.011516232	0.039040784	0.011073235	0.922005813	0.998574419	0.111867323	0.4875636	0.771683079	0.437884255	0.015606616	0.04486264	0.326016932	0.005259352	0.018858796
ENSMUSG00000102964	9430034N14Rik		RIKEN cDNA 9430034N14 gene [Source:MGI Symbol;Acc:MGI:2444791]	0.998828272	0.699789505	-0.444931022	0.525952783	0.350066372	0.888346579	-0.252569372	-0.799946022	-1.692690232	0.398484104	0.814952947	0.440612084	0.249891547	0.644628556	0.726907488	0.241665629	0.615351399	0.737909621	-1.249561516	0.016492624	0.648807245	0.008225918	0.990254923	0.996489714	1.499453063	0.039537882	0.092386431	1.491227145	0.004791836	0.017559351
ENSMUSG00000050565	Tor1aip2	240832	torsin A interacting protein 2 [Source:MGI Symbol;Acc:MGI:3582695]	7.070702087	6.928057045	6.898073681	7.397707633	7.24284007	7.467526543	6.928650361	6.827832567	7.032973249	6.952085169	6.959675986	7.074968048	0.42966106	0.005774931	0.01674016	0.045615477	0.683074275	0.788810585	-0.009502717	0.9305013	0.998574419	0.384045583	0.025172815	0.223403966	0.439163777	0.012534038	0.037662097	0.055118194	0.56176284	0.68174801
ENSMUSG00000078193	Gm2000		predicted gene 2000 [Source:MGI Symbol;Acc:MGI:3780170]	4.714280367	4.917844025	4.809881981	5.030354235	5.272751886	4.958671497	4.859749948	4.90693813	4.717695797	4.894402308	5.085537093	4.963995014	0.229233896	0.125825702	0.20377134	0.1562428	0.219646858	0.358286455	-0.012144401	0.919846366	0.998574419	0.072991096	0.669173406	0.872496117	0.241378297	0.172024651	0.284378504	0.168387201	0.13764025	0.242432209
ENSMUSG00000026600	Soat1	20652	sterol O-acyltransferase 1 [Source:MGI Symbol;Acc:MGI:104665]	6.794956536	6.701161098	6.792124939	6.678693461	6.460113168	6.676483239	6.896099782	6.831207561	7.021157594	6.884834134	6.842968286	6.84901419	-0.137595091	0.28128135	0.386404705	0.100984159	0.34931726	0.499894108	0.162787759	0.134810114	0.95272178	-0.23857925	0.120814047	0.441494859	-0.30038285	0.056679587	0.121953716	-0.0618036	0.495635393	0.624687494
ENSMUSG00000101523	Csnk2a3		casein kinase 2 alpha 3 [Source:MGI Symbol;Acc:MGI:3704198]	5.048156053	4.820943832	4.82210782	5.293368909	5.188429993	5.406235434	5.019124756	4.884384837	5.075473465	5.273489768	5.099854955	5.21572037	0.44122309	0.006562866	0.018638507	0.321950769	0.017014721	0.052572199	0.132331993	0.268461328	0.998574419	0.119272321	0.471938806	0.761223796	0.308891097	0.077838538	0.155597423	0.189618775	0.087200823	0.170797423
ENSMUSG00000026596	Abl2	11352	v-abl Abelson murine leukemia viral oncogene 2 (arg, Abelson-related gene) [Source:MGI Symbol;Acc:MGI:87860]	6.588985131	6.439938124	6.474832635	9.356603353	9.220242297	9.501580032	6.457224857	6.508358729	6.452425525	9.41187412	9.148077916	9.377939384	2.873815982	1.03441E-10	4.39995E-08	2.805946604	2.00216E-11	2.76931E-08	-0.012033016	0.919734446	0.998574419	0.067869377	0.687916948	0.881458785	2.885848997	5.99491E-10	3.01133E-07	2.81797962	2.66157E-12	4.67931E-09
ENSMUSG00000104293	Gm38043		predicted gene, 38043 [Source:MGI Symbol;Acc:MGI:5611271]	-0.552705775	-0.095257452	-0.91515379	-0.335578627	-2.046181993	-0.670415277	-1.039167846	-0.620865399	-1.536142184	-0.136197032	-0.792919033	-0.292517358	-0.470923387	0.409550858	0.516707114	-0.079103498	0.873599457	0.922607366	-0.535792328	0.273133561	0.998574419	-0.391819889	0.578335391	0.824832848	0.064868941	0.925096529	0.950279181	0.45668883	0.327380076	0.462637177
ENSMUSG00000060519	Tor3a	30935	torsin family 3, member A [Source:MGI Symbol;Acc:MGI:1353652]	6.577844621	6.564754154	6.576742076	6.431724803	6.266532693	6.394815583	6.626939583	6.511904034	6.689295569	5.898269938	6.087825922	5.880127158	-0.195125404	0.157038278	0.242822336	-0.59543981	0.000157428	0.00153422	0.041335571	0.708813656	0.998574419	0.400314405	0.02161828	0.205940179	-0.236460975	0.144428188	0.249704463	-0.636775381	1.9189E-05	0.000232502
ENSMUSG00000033557	Fam20b	215015	family with sequence similarity 20, member B [Source:MGI Symbol;Acc:MGI:2443990]	5.646099923	5.577701564	5.465842027	5.888951594	5.60659969	5.82924734	5.803760247	5.527795187	5.867460397	5.862139837	5.741285743	5.618786888	0.252003298	0.129885797	0.209132906	0.193086358	0.172428288	0.301068799	0.191353486	0.168858318	0.963772008	0.05891694	0.753364772	0.9097362	0.060649812	0.746145069	0.824718752	0.001732873	0.988214175	0.992334557
ENSMUSG00000102961	Gm19918		predicted gene, 19918 [Source:MGI Symbol;Acc:MGI:5012103]	1.096363722	1.215814488	1.356144826	0.999966295	1.265778978	1.040936457	1.595370759	1.665035888	1.477876947	1.41089065	1.501065231	1.340539293	-0.171121665	0.438762533	0.544458223	0.176127481	0.368797756	0.520037965	0.345459341	0.083781415	0.894783402	-0.347249146	0.21180908	0.554342055	-0.516581006	0.071499722	0.146099096	-0.16933186	0.345171986	0.481177743
ENSMUSG00000026594	Ralgps2	78255	Ral GEF with PH domain and SH3 binding motif 2 [Source:MGI Symbol;Acc:MGI:1925505]	5.724118311	5.807877317	5.836880829	4.823280434	4.335323591	4.693053705	5.822521892	5.669869622	5.847400362	5.01026309	5.218435298	4.687312997	-1.150294349	6.2569E-05	0.00044338	-0.798502623	0.000412189	0.003145946	-0.027004335	0.870783552	0.998574419	-0.351791726	0.148940728	0.480111284	-1.123290014	0.000344257	0.002352266	-0.771498287	0.000167482	0.001256724
ENSMUSG00000070565	Rasal2	226525	RAS protein activator like 2 [Source:MGI Symbol;Acc:MGI:2443881]	4.903552539	4.671519155	4.659746197	4.097859573	3.609395221	4.181185301	4.633917064	4.415632746	4.616680897	4.658832772	4.333651823	4.192145626	-0.706222076	0.002741869	0.009148756	-0.331354292	0.065280362	0.146240323	-0.155940406	0.347650758	0.998574419	-0.374867784	0.123662983	0.444241704	-0.550281669	0.031058968	0.076659795	-0.175413886	0.24796165	0.375367036
ENSMUSG00000049881	2810025M15Rik	69953	RIKEN cDNA 2810025M15 gene [Source:MGI Symbol;Acc:MGI:1917203]	4.718809306	4.892806933	4.876564366	3.805313497	4.005241677	3.714525904	4.766911943	4.929328465	4.834084621	3.822573865	4.153146058	4.234458615	-1.03080641	2.84127E-05	0.000239702	-0.763614498	0.000122991	0.00128939	-0.011839448	0.931171247	0.998574419	-0.267191913	0.185983938	0.524423996	-1.018966962	0.000165299	0.001348549	-0.75177505	4.60543E-05	0.000464112
ENSMUSG00000033488	Cryzl2	226527	crystallin zeta like 2 [Source:MGI Symbol;Acc:MGI:2448516]	4.276907847	4.629206246	4.563740782	3.901897383	3.91310424	3.727228554	4.180461788	4.646232794	4.216238826	3.9950378	3.775764882	4.288738235	-0.704245151	0.008167647	0.022297423	-0.568609944	0.012432603	0.041436511	-0.17837162	0.363436984	0.998574419	-0.135635207	0.623116678	0.849291753	-0.525873531	0.072779581	0.148009001	-0.390238324	0.042390862	0.098219344
ENSMUSG00000026589	Sec16b	89867	SEC16 homolog B (S. cerevisiae) [Source:MGI Symbol;Acc:MGI:2148802]	3.765432982	4.222441155	4.253331882	2.0750137	1.954696501	1.949799637	3.753294971	4.12735047	3.630752749	1.894143078	2.799392161	2.394490442	-2.170678758	6.30925E-06	7.76771E-05	-1.714816636	1.68892E-05	0.00028608	-0.29586417	0.245303418	0.991441522	-0.455862123	0.214635284	0.55804539	-1.874814589	0.000150267	0.001252061	-1.418952466	3.5922E-05	0.000380678
ENSMUSG00000004031	Brinp2	240843	bone morphogenic protein/retinoic acid inducible neural-specific 2 [Source:MGI Symbol;Acc:MGI:2443333]	0.594514893	-0.331241809	-0.233529957	-0.663585548	-0.589044203	-0.082333927	-0.11198816	-0.845649211	-0.469170801	-0.861281871	-0.436269318	-1.323444663	-0.233783127	0.617125959	0.704296753	-0.615299123	0.152482795	0.275486594	-0.375756405	0.349143781	0.998574419	0.381515996	0.514453277	0.788336337	0.141973278	0.803864918	0.867731879	-0.239542718	0.53052903	0.65550853
ENSMUSG00000026587	Astn1	11899	astrotactin 1 [Source:MGI Symbol;Acc:MGI:1098567]	1.152063934	0.625279601	-0.473850254	0.351895066	0.858310851	0.603120945	1.553264578	1.088111708	1.00008688	-0.053121324	0.069977093	0.843208447	0.256820663	0.598239577	0.688617837	0.001530891	0.997166468	0.998156822	0.865615014	0.05491623	0.834174112	0.255289772	0.673247972	0.874680893	-0.608794351	0.317606221	0.446742537	-0.864084123	0.046334086	0.105096061
ENSMUSG00000040782	Cop1	26374	COP1, E3 ubiquitin ligase [Source:MGI Symbol;Acc:MGI:1347046]	4.809622257	4.448571513	4.444437257	4.665115999	4.695592355	4.896021756	4.642044922	4.38125835	4.583279352	4.75454087	4.515368505	4.544087445	0.242575937	0.15844357	0.244543623	0.083597939	0.561468359	0.693882695	0.025497489	0.855258274	0.998574419	0.158977998	0.428116145	0.734026716	0.217078448	0.282842812	0.409474595	0.05810045	0.646664082	0.750984029
ENSMUSG00000015829	Tnr	21960	tenascin R [Source:MGI Symbol;Acc:MGI:99516]	-1.230942771	-0.111796132	-0.203408826	0.938453025	-0.09063755	-0.245003911	-1.643184009	-0.967521856	-0.377156277	-0.57408117	-0.648037402	0.085646592	0.521912376	0.334517031	0.443458296	-0.134286295	0.774858603	0.855434166	-0.730299698	0.122408435	0.947138989	0.656198672	0.330593311	0.664151363	1.252212074	0.072890617	0.148183387	0.596013402	0.183819632	0.301242818
ENSMUSG00000090394	4930523C07Rik	67647	RIKEN cDNA 4930523C07 gene [Source:MGI Symbol;Acc:MGI:1914897]	1.0526697	0.381224469	-0.043124857	1.422535309	1.919111103	1.836897908	1.506955659	0.924711744	0.907665474	1.661850327	0.712483566	1.018319977	1.386501689	0.003016118	0.009872718	0.705969713	0.055135354	0.128541926	0.756917769	0.036707152	0.791919307	0.680531976	0.168394376	0.503946121	0.62958392	0.196351202	0.313281649	-0.050948056	0.870356024	0.914737522
ENSMUSG00000058267	Mrps14		mitochondrial ribosomal protein S14 [Source:MGI Symbol;Acc:MGI:1928141]	3.867901696	4.235556953	4.375701646	3.914926375	4.235486273	3.783262342	4.105332821	4.389737679	4.066267751	3.525936319	3.937278021	3.77913514	-0.279152933	0.196476653	0.289859532	-0.448031813	0.026733309	0.074520106	-0.028603941	0.871457494	0.998574419	0.16887888	0.506691963	0.782881421	-0.250548992	0.32722257	0.456996199	-0.419427872	0.02088547	0.055864302
ENSMUSG00000014226	Cacybp	12301	calcyclin binding protein [Source:MGI Symbol;Acc:MGI:1270839]	4.309229041	4.349379027	4.333855006	4.375586765	4.668275026	4.324857864	4.581309539	4.364143554	4.468531424	4.388301042	4.204339544	4.000805594	0.099675949	0.539283	0.636957068	-0.152511182	0.287459243	0.43514904	0.124167134	0.371386403	0.998574419	0.252187131	0.209175824	0.552061626	-0.024491185	0.89912186	0.932868777	-0.276678316	0.041626397	0.096905944
ENSMUSG00000026721	Rabgap1l	29809	RAB GTPase activating protein 1-like [Source:MGI Symbol;Acc:MGI:1352507]	3.243739896	3.202413194	2.973252617	3.01985706	2.55738215	3.130630171	3.775870264	3.647418056	3.381499262	3.675964039	3.61349115	3.245323401	-0.190335065	0.394030184	0.501226009	0.38735537	0.061323201	0.139472601	0.484578712	0.020792019	0.694038174	-0.577690435	0.047365871	0.299501844	-0.674913776	0.023176813	0.060862069	-0.097223341	0.573120704	0.690871305
ENSMUSG00000057499	Gm6177		predicted gene 6177 [Source:MGI Symbol;Acc:MGI:3643753]	1.074712966	1.010353408	0.592617948	0.769662951	1.360011514	0.988559819	0.905191836	0.825576901	0.366030762	0.386370359	0.552256008	0.788126404	0.11740581	0.707221911	0.778369126	-0.275940859	0.329329627	0.479657375	-0.146370084	0.586891543	0.998574419	0.393346669	0.320377512	0.654948492	0.263775894	0.495721307	0.619951366	-0.129570775	0.613692766	0.723646224
ENSMUSG00000040423	Rc3h1	381305	RING CCCH (C3H) domains 1 [Source:MGI Symbol;Acc:MGI:2685397]	6.548420646	6.292189055	6.299165758	6.611762803	6.249853173	6.652194092	6.493640808	6.170892892	6.682027576	6.78431757	6.518673979	6.593567826	0.179979491	0.366912537	0.474714456	0.271658716	0.122420469	0.234759409	0.117873081	0.476219931	0.998574419	-0.091679225	0.69110435	0.882359087	0.06210641	0.786974456	0.854378036	0.153785635	0.290617237	0.422783752
ENSMUSG00000026715	Serpinc1	11905	serine (or cysteine) peptidase inhibitor, clade C (antithrombin), member 1 [Source:MGI Symbol;Acc:MGI:88095]	3.512524641	3.434154045	3.56393462	2.99959211	3.215794078	3.090525333	3.593654146	3.467481574	3.4693077	3.289284291	3.114773412	2.915821759	-0.407310564	0.028425148	0.061077777	-0.398723202	0.016174478	0.0506165	0.013050482	0.926497455	0.998574419	-0.008587361	0.966269753	0.990033715	-0.420361046	0.054461004	0.118309517	-0.411773684	0.00723792	0.02413235
ENSMUSG00000043467	Zbtb37	240869	zinc finger and BTB domain containing 37 [Source:MGI Symbol;Acc:MGI:2444467]	6.365575045	6.269281395	6.315129368	6.188138291	5.864286893	6.25572262	6.31523791	6.187880727	6.251468877	6.523173258	6.331230127	6.1151066	-0.188499853	0.249848593	0.351098083	0.017962783	0.894855645	0.936344309	-0.049485781	0.711224465	0.998574419	-0.206462635	0.28170291	0.622188298	-0.139014071	0.461800382	0.589223638	0.067448564	0.563634601	0.683203497
ENSMUSG00000053332	Gas5		growth arrest specific 5 [Source:MGI Symbol;Acc:MGI:95659]	6.344659307	6.427901668	6.350182023	7.664574421	8.203935712	7.662087125	6.508657026	6.464641101	6.345855069	7.080866899	7.131995873	7.071635681	1.431300279	4.70429E-07	1.16022E-05	0.719970228	9.00808E-05	0.001020432	0.061455764	0.625196523	0.998574419	0.711330051	0.001401077	0.054632573	1.369844515	3.85088E-06	8.6576E-05	0.658514464	4.50588E-05	0.000456324
ENSMUSG00000064440	Gm26224	115487643	predicted gene, 26224 [Source:MGI Symbol;Acc:MGI:5456001]	-0.83066431	-1.342023939	-0.859370504	-0.489713052	1.311601265	-0.041741351	-0.397473054	-0.928426161	-0.440963247	0.443525641	0.161504372	-0.042857321	1.250313435	0.021231503	0.048182658	1.287747479	0.009418178	0.03339673	0.449050041	0.283284256	0.998574419	-0.037434045	0.950331132	0.984557034	0.801263394	0.191890626	0.308065848	0.838697438	0.04955388	0.110985823
ENSMUSG00000080463	Gm22489	115487678	predicted gene, 22489 [Source:MGI Symbol;Acc:MGI:5452266]	-1.62368305	-1.272561704	-0.812619623	0.477651004	0.66022924	0.420545491	-1.574228013	-1.243484246	-1.495028085	0.030563577	-0.054724857	-0.196379858	1.661483759	0.001536795	0.005724234	1.073500359	0.011455096	0.038923857	-0.225208697	0.526676212	0.998574419	0.5879834	0.269191326	0.610412921	1.886692455	0.002642935	0.011242546	1.298709055	0.002008451	0.008879375
ENSMUSG00000064816	Gm22357	115487638	predicted gene, 22357 [Source:MGI Symbol;Acc:MGI:5452134]	0.936341081	0.910044219	1.094912209	2.104185134	2.968102934	2.292939889	1.202987754	0.944011529	0.79618171	2.239604087	1.933314425	1.563189232	1.408916252	0.000320211	0.001603428	0.893737776	0.003786464	0.016692535	-0.008448005	0.972816082	0.998574419	0.515178476	0.165430891	0.50066954	1.417364257	0.00148154	0.00719132	0.902185781	0.001895368	0.008464384
ENSMUSG00000084667	Gm23212	115487644	predicted gene, 23212 [Source:MGI Symbol;Acc:MGI:5452989]	0.906347408	0.490046872	0.04535481	2.028080408	2.545684928	1.968944149	0.793590383	0.103951294	0.863843084	1.621338007	0.832340717	1.210479646	1.757354454	0.000612129	0.002697204	0.741564733	0.049683951	0.118552328	0.079431121	0.813215869	0.998574419	1.01578972	0.053660274	0.31488694	1.677923332	0.003850892	0.015008319	0.662133612	0.055805917	0.121682232
ENSMUSG00000077220	Snord78	115487677	small nucleolar RNA, C/D box 78 [Source:MGI Symbol;Acc:MGI:5453213]	1.24985868	0.950131859	0.913060199	2.43786211	3.034985108	2.7336143	0.9428835	0.791604514	0.699681287	1.705235261	1.582016147	1.742307625	1.719032935	7.88827E-06	9.20875E-05	0.692394129	0.005407636	0.021878296	-0.164165392	0.425043452	0.998574419	1.026638805	0.003666855	0.088553531	1.883198327	2.3482E-05	0.000312718	0.856559522	0.000628513	0.003572402
ENSMUSG00000065160	Gm50452		predicted gene, 50452 [Source:MGI Symbol;Acc:MGI:6305336]	-0.593525882	-0.501629913	-0.952355847	1.054599945	1.005298156	0.834052669	-0.548968958	-0.974795462	-0.7034874	0.471608524	0.908689076	0.461251348	1.62043551	0.000721595	0.003074736	1.321320675	0.001350775	0.007653231	-0.157004693	0.616294672	0.998574419	0.299114834	0.518366419	0.790476192	1.777440203	0.001697568	0.007958654	1.478325368	0.000291425	0.001943679
ENSMUSG00000064968	Snord47		small nucleolar RNA, C/D box 47 [Source:MGI Symbol;Acc:MGI:3819537]	-0.894839955	-0.816090725	-0.812807981	0.568205523	1.228857503	0.906113076	-0.942183253	-0.657353467	-1.361151215	-1.112206064	-0.149742817	-0.172070027	1.672497296	0.002687581	0.009014737	0.463259793	0.260794517	0.406114119	-0.072762652	0.849859136	0.998574419	1.209237503	0.049342418	0.304382123	1.745259948	0.007567687	0.025337555	0.536022445	0.16329282	0.275725228
ENSMUSG00000065228	Gm25789	115487640	predicted gene, 25789 [Source:MGI Symbol;Acc:MGI:5455566]	-0.751050327	-0.715055366	-0.824737396	0.846753875	1.650248022	1.096063395	-0.689688787	-0.517415247	-1.065180975	0.29029967	0.333056746	0.742941197	1.887040264	0.000214737	0.001168768	1.216737431	0.002528104	0.01230526	0.065230234	0.835163501	0.998574419	0.670302832	0.163612538	0.497831781	1.82181003	0.001470948	0.007159671	1.151507197	0.002104423	0.009210418
ENSMUSG00000026709	Dars2	226539	aspartyl-tRNA synthetase 2 (mitochondrial) [Source:MGI Symbol;Acc:MGI:2442510]	3.521635459	3.625850755	3.528995051	2.485793263	2.079926754	2.378677751	3.763131324	3.713895105	3.747247008	3.369085595	3.655993305	3.330144867	-1.230119512	1.04843E-05	0.000113781	-0.091254947	0.550887253	0.685383115	0.16045728	0.288229705	0.998574419	-1.138864566	0.000135339	0.015513077	-1.390576792	1.97109E-05	0.000275823	-0.251712226	0.082555961	0.164020382
ENSMUSG00000026708	Cenpl		centromere protein L [Source:MGI Symbol;Acc:MGI:1917704]	2.616874616	2.466737443	2.713111005	2.320395792	2.206782587	2.591765553	2.355759291	2.674872439	2.2038349	2.798436193	2.218014733	2.55683763	-0.196426704	0.443976843	0.549570998	-0.115064979	0.605558378	0.730000127	-0.117595058	0.586541706	0.998574419	-0.081361725	0.792779834	0.926790534	-0.078831646	0.79741453	0.863313942	0.00253008	0.989871702	0.993204794
ENSMUSG00000026705	Klhl20	226541	kelch-like 20 [Source:MGI Symbol;Acc:MGI:2444855]	4.944634985	5.100336247	4.793436346	4.518155977	4.560380455	4.467595283	5.168963031	5.222734773	5.038166212	4.510885707	4.643844265	4.745520816	-0.443524861	0.011747286	0.029905739	-0.3159918	0.031163629	0.083519477	0.190464005	0.158907866	0.95593466	-0.127533061	0.490042508	0.773204137	-0.633988866	0.003974168	0.015378839	-0.506455805	0.000792651	0.00425928
ENSMUSG00000044835	Ankrd45	73844	ankyrin repeat domain 45 [Source:MGI Symbol;Acc:MGI:1921094]	-3.210384204	-1.093586705	-1.45322022	0.320883703	-0.814323795	-1.435292303	-0.30187491	-0.303198064	-0.145176545	0.146501385	-0.652576927	-1.776339392	0.854727276	0.240271156	0.340444187	0.559858558	0.377484097	0.528598001	1.157518057	0.071495734	0.879005126	0.294868718	0.737858644	0.902158554	-0.302790781	0.727256337	0.809845255	-0.597659499	0.30792497	0.441197407
ENSMUSG00000026701	Prdx6	11758	peroxiredoxin 6 [Source:MGI Symbol;Acc:MGI:894320]	4.31526594	4.383282243	4.453601735	5.11821305	5.124880698	4.907419311	4.363544274	4.458309947	4.724061799	4.734581976	4.469729594	4.907220102	0.65751995	0.003532142	0.011205086	0.268229903	0.114897933	0.224122997	0.108550131	0.495074507	0.998574419	0.389290047	0.100041848	0.408651423	0.548969819	0.026756184	0.068312586	0.159679771	0.273801021	0.404288616
ENSMUSG00000040323	Gm15429		predicted pseudogene 15429 [Source:MGI Symbol;Acc:MGI:3642423]	5.228081049	5.304917674	5.399536829	5.49217065	5.359266464	5.411889614	5.104562485	5.291615979	5.225193712	5.309939606	5.245213754	5.400450767	0.103634449	0.427911244	0.534235732	-0.022413664	0.840413304	0.899682906	-0.123264517	0.271237117	0.998574419	0.126048112	0.417670649	0.726389126	0.226898965	0.156081394	0.264666954	0.100850853	0.308495024	0.441917299
ENSMUSG00000040297	Suco	226551	SUN domain containing ossification factor [Source:MGI Symbol;Acc:MGI:2138346]	6.019791743	5.845430131	5.671081365	6.85196975	6.678608258	6.941603966	6.095028102	5.848477622	6.105611697	6.835923046	6.587748773	6.7128921	1.021143742	3.39252E-05	0.00027473	0.885259004	2.91792E-05	0.00042893	0.21815894	0.128738608	0.949393233	0.135884737	0.483006094	0.768482366	0.802984802	0.001051233	0.005526832	0.667100065	9.26879E-05	0.000785323
ENSMUSG00000026698	Pigc	67292	phosphatidylinositol glycan anchor biosynthesis, class C [Source:MGI Symbol;Acc:MGI:1914542]	5.145178919	5.201318252	5.172852904	4.444927021	4.458886401	4.38063917	5.100747766	5.046259345	5.103204624	4.792350674	4.821093294	4.735061876	-0.751653821	1.97457E-05	0.000182803	-0.393966083	0.001481212	0.008240884	-0.100205043	0.308716598	0.998574419	-0.357687738	0.019619618	0.197669052	-0.651448778	0.000354683	0.002410391	-0.29376104	0.004547335	0.01682734
ENSMUSG00000040265	Dnm3	103967	dynamin 3 [Source:MGI Symbol;Acc:MGI:1341299]	-0.026863869	0.529279522	0.506335313	-0.769217885	-0.486422794	-1.472136027	0.58471733	-0.046861522	0.847721275	0.719990417	0.071558512	-0.696551033	-1.41541627	0.011232175	0.028815535	-0.525448591	0.234744345	0.376589134	-0.156597494	0.704136088	0.998574419	-0.889967679	0.157971417	0.492616205	-1.258818776	0.051475592	0.113209069	-0.368851097	0.360190908	0.495893397
ENSMUSG00000026694	Eef1aknmt	71449	EEF1A lysine and N-terminal methyltransferase [Source:MGI Symbol;Acc:MGI:1918699]	4.114490204	4.190935799	4.331885539	4.396347034	4.761371419	4.320835245	4.391800377	4.289960764	4.410278847	4.589204888	4.63177718	4.428770229	0.236454261	0.141225634	0.22308067	0.324916202	0.028304425	0.077680315	0.123648159	0.350529738	0.998574419	-0.088461942	0.63352561	0.85411271	0.112806102	0.542579603	0.658780356	0.201268043	0.106720007	0.199621709
ENSMUSG00000026696	Vamp4	53330	vesicle-associated membrane protein 4 [Source:MGI Symbol;Acc:MGI:1858730]	5.615117799	5.468208614	5.340923598	5.316952345	5.549722047	5.454511602	5.701799873	5.515136259	5.59924208	5.462885921	5.463205898	5.488235245	-0.023622665	0.858632712	0.897053822	0.029331879	0.797305464	0.870539521	0.165459297	0.157204169	0.95593466	-0.052954544	0.736744299	0.902138356	-0.189081962	0.242251098	0.365512116	-0.136127418	0.185202713	0.303057419
ENSMUSG00000040225	Prrc2c	226562	proline-rich coiled-coil 2C [Source:MGI Symbol;Acc:MGI:1913754]	7.605139691	7.242482774	7.36805058	7.701957525	7.384941955	7.978805242	7.392770163	7.212541075	7.387027226	8.080638617	7.690281925	7.748966374	0.323269638	0.117719051	0.193133505	0.458841178	0.015519665	0.049126978	-0.023766964	0.883896679	0.998574419	-0.135571541	0.557486619	0.814107957	0.347036601	0.147019151	0.25304943	0.482608142	0.004370396	0.016313362
ENSMUSG00000098259	Gm27616		predicted gene, 27616 [Source:MGI Symbol;Acc:MGI:5530998]	-1.781111635	-1.334915492	0.179160212	-0.19519793	0.368437239	-0.251724892	-1.627040396	-0.735005114	-0.923346557	-0.146477897	-2.035698253	-1.401387674	0.810804571	0.289566448	0.395806851	-0.538842606	0.420408395	0.568956834	-0.10917436	0.863089092	0.998574419	1.349647178	0.163548064	0.497787191	0.919978932	0.324957454	0.454392507	-0.429668246	0.482414578	0.612990076
ENSMUSG00000040124	Gorab	98376	golgin, RAB6-interacting [Source:MGI Symbol;Acc:MGI:2138271]	3.290198397	2.918547663	2.978574866	3.437461357	3.525191296	3.557770705	3.254126574	2.984626666	3.446612673	3.623810974	3.463382241	3.587524452	0.509736785	0.020038469	0.045985684	0.552182802	0.006001169	0.023759539	0.20541797	0.226339757	0.991437869	-0.042446017	0.857455461	0.950842505	0.304318815	0.209426256	0.328743126	0.346764832	0.037578992	0.089389293
ENSMUSG00000102117	Rpsa-ps1		ribosomal protein SA, pseudogene 1 [Source:MGI Symbol;Acc:MGI:3644886]	3.627633584	3.848605883	3.799747938	4.443741279	4.350810199	4.318230867	3.631541417	3.859131652	3.633800315	4.126342805	3.982829548	4.181604148	0.580319489	0.002348441	0.008060661	0.278160562	0.056147983	0.130349621	-0.075322322	0.567663625	0.998574419	0.302158928	0.124442808	0.445858776	0.655641811	0.003589669	0.014221752	0.353482884	0.010674443	0.032889483
ENSMUSG00000026585	Kifap3	16579	kinesin-associated protein 3 [Source:MGI Symbol;Acc:MGI:107566]	4.379148346	4.534899816	4.352248791	4.269032069	3.867058851	4.130882564	4.538258225	4.584872788	4.490363793	4.594766339	4.376121453	4.4000909	-0.32158688	0.049707969	0.095971426	-0.007220498	0.955946851	0.973894744	0.098576518	0.445584648	0.998574419	-0.314366382	0.101746539	0.412452363	-0.420163398	0.034799103	0.083705437	-0.105797016	0.368485518	0.504229754
ENSMUSG00000026584	Scyl3	240880	SCY1-like 3 (S. cerevisiae) [Source:MGI Symbol;Acc:MGI:1921385]	5.790071138	5.809550515	5.742467523	5.701549031	5.797094098	5.721671554	5.828816726	5.904814299	5.79925383	5.78203852	5.728363415	5.896639247	-0.046155978	0.697822796	0.770726384	0.012290282	0.90378818	0.942046599	0.064274053	0.523267915	0.998574419	-0.05844626	0.677321058	0.875824976	-0.11043003	0.435557259	0.564464998	-0.05198377	0.555705818	0.676723972
ENSMUSG00000041406	BC055324	381306	cDNA sequence BC055324 [Source:MGI Symbol;Acc:MGI:3590554]	3.335103139	3.152950022	2.953288948	2.464921058	2.49299895	2.656776872	3.544602429	3.206179249	3.183350005	2.910626136	3.183858513	2.694958604	-0.571801237	0.022095252	0.049725631	-0.138432103	0.480216008	0.623190962	0.1921809	0.317701522	0.998574419	-0.433369135	0.127863605	0.449504109	-0.763982137	0.013129652	0.039077775	-0.330613002	0.075889947	0.154263055
ENSMUSG00000041396	Mettl18	69962	methyltransferase like 18 [Source:MGI Symbol;Acc:MGI:1917212]	3.319028787	3.120955989	3.102436785	1.969724897	2.18428639	2.095119395	3.328067041	3.152400311	3.299923277	2.524653506	2.583593851	2.556512861	-1.074444374	2.05408E-05	0.000187891	-0.57759522	0.001342823	0.007623532	0.104381195	0.45465057	0.998574419	-0.496849154	0.025109058	0.223176111	-1.17882557	5.12798E-05	0.000564174	-0.681976416	0.000143677	0.001113361
ENSMUSG00000026581	Sell	20343	selectin, lymphocyte [Source:MGI Symbol;Acc:MGI:98279]	-7.012873312	-4.648269488	-3.30540811	0.056033198	-1.419668571	-0.698956267	-1.187343882	0.564767161	-2.449500023	0.141796518	-0.843074802	-2.508981555	3.913267797	0.008613961	0.023309535	3.374893293	0.009186178	0.032772362	3.830459564	0.003050678	0.39308886	0.538374504	0.732413524	0.900042666	0.082808233	0.957151475	0.971743378	-0.455566271	0.650765259	0.754175726
ENSMUSG00000026579	F5	14067	coagulation factor V [Source:MGI Symbol;Acc:MGI:88382]	-2.891032319	-1.534181949	-0.189704923	2.453787606	-1.572963344	1.36122336	0.29635007	1.558184934	1.358818084	0.815261749	-0.081483598	-1.271568026	2.305690192	0.02963952	0.063201018	0.934065756	0.281298513	0.428368051	2.45533051	0.009202523	0.558664867	1.371624436	0.262644881	0.604508295	-0.149640318	0.898530866	0.932635354	-1.521264754	0.069545803	0.144133534
ENSMUSG00000040918	Slc19a2	116914	solute carrier family 19 (thiamine transporter), member 2 [Source:MGI Symbol;Acc:MGI:1928761]	2.65202941	2.4568296	2.181403042	3.163561633	2.573111829	3.009307454	2.518973254	2.252565397	2.784893412	2.819371061	2.420149229	2.661305933	0.580139419	0.038537928	0.078147096	0.206245685	0.36319621	0.514532843	0.09337404	0.666929622	0.998574419	0.373893733	0.243143892	0.586299926	0.486765378	0.133008154	0.234333736	0.112871645	0.57547658	0.69288137
ENSMUSG00000026578	Ccdc181	74895	coiled-coil domain containing 181 [Source:MGI Symbol;Acc:MGI:1922145]	2.687889971	3.177870604	2.756895759	2.563165875	1.859942653	2.126434294	3.475313657	3.508930803	3.474681236	2.364648774	2.781954894	2.474544868	-0.720932277	0.010992976	0.028354976	-0.377085217	0.097133719	0.198038178	0.524634354	0.024040721	0.720664853	-0.34384706	0.262546529	0.604508295	-1.24556663	0.001035746	0.005463383	-0.901719571	0.000432312	0.002645487
ENSMUSG00000026577	Blzf1	66352	basic leucine zipper nuclear factor 1 [Source:MGI Symbol;Acc:MGI:1201607]	3.829012869	3.93928107	3.870224144	4.692674359	4.569916866	4.676236355	3.868830677	3.939387587	3.767553052	4.34126575	4.566036516	4.414001497	0.75710203	0.000135634	0.000809157	0.566678733	0.00048459	0.003542441	-0.030959735	0.795439173	0.998574419	0.190423296	0.274721359	0.61597707	0.788061764	0.000457785	0.002918173	0.597638468	0.000111637	0.000914156
ENSMUSG00000026575	Nme7	171567	NME/NM23 family member 7 [Source:MGI Symbol;Acc:MGI:2449121]	2.951970805	3.068040546	3.388563213	2.719511256	2.64364138	2.557282702	3.33783083	3.23496804	3.572521595	2.702660607	3.27522955	2.628930424	-0.519898376	0.062607202	0.115789736	-0.231641418	0.31533804	0.463890728	0.190473935	0.392008864	0.998574419	-0.288256958	0.368162821	0.692179259	-0.710372311	0.038490924	0.090529623	-0.422115353	0.054280642	0.118961352
ENSMUSG00000026576	Atp1b1	11931	ATPase, Na+/K+ transporting, beta 1 polypeptide [Source:MGI Symbol;Acc:MGI:88108]	2.757591337	2.87932185	2.731235636	3.176786361	2.407505269	3.016081508	3.205356237	3.430384378	3.429575533	2.813295804	3.202686697	3.304476464	0.116732746	0.603016985	0.69228429	0.33425669	0.105020538	0.209766652	0.555492102	0.010985079	0.583379846	-0.217523944	0.429201225	0.73469476	-0.438759356	0.121989074	0.219607814	-0.221235412	0.21936564	0.343578381
ENSMUSG00000026572	Tbx19	83993	T-box 19 [Source:MGI Symbol;Acc:MGI:1891158]	0.491258795	1.349156019	0.486740586	-0.294548653	-0.170153426	-1.205586562	0.105106769	-0.061806516	0.829589335	-3.316548567	0.177891431	-0.486599954	-1.572123445	0.084525724	0.147644983	-1.763101744	0.034633893	0.090232544	-0.799404959	0.281424613	0.998574419	0.190978299	0.857884832	0.950842505	-0.772718485	0.466520621	0.593308669	-0.963696785	0.183469299	0.300808891
ENSMUSG00000040848	Sft2d2	108735	SFT2 domain containing 2 [Source:MGI Symbol;Acc:MGI:1917362]	8.97894105	8.914205304	8.994385861	7.794322853	7.36119336	7.762001963	9.024207434	8.942585132	9.169812215	8.248025586	8.352578274	8.195557759	-1.291190264	1.51842E-06	2.69923E-05	-0.679616575	0.000159419	0.001549334	0.089230311	0.482721565	0.998574419	-0.611573689	0.004210856	0.094427379	-1.380420575	3.80798E-06	8.61623E-05	-0.768846886	1.06947E-05	0.000150901
ENSMUSG00000040843	Tiprl	226591	TIP41, TOR signalling pathway regulator-like (S. cerevisiae) [Source:MGI Symbol;Acc:MGI:1915087]	5.627003709	5.607673575	5.501216257	5.596316883	5.46637936	5.515787635	5.637381081	5.531129404	5.761421569	5.530994621	5.444977327	5.573267522	-0.02883201	0.823241688	0.871314919	-0.063015319	0.572404544	0.703437786	0.074439673	0.498399754	0.998574419	0.034183309	0.823065077	0.936771355	-0.103271682	0.502580334	0.6251793	-0.137454992	0.169300792	0.283231252
ENSMUSG00000102302	Gm38190		predicted gene, 38190 [Source:MGI Symbol;Acc:MGI:5611418]	2.969200471	2.837218611	3.047599829	2.828486301	2.215550843	2.719313033	2.998673527	2.880135682	3.351791925	2.994995003	3.017055399	2.773989846	-0.294082496	0.203846227	0.29840304	0.005112299	0.979087488	0.987523785	0.116713962	0.540587215	0.998574419	-0.299194795	0.283495062	0.62457728	-0.410796457	0.146047248	0.251731046	-0.111601662	0.526932083	0.65301877
ENSMUSG00000026571	Dcaf6	74106	DDB1 and CUL4 associated factor 6 [Source:MGI Symbol;Acc:MGI:1921356]	4.485943486	4.261663306	4.325905758	3.899081388	3.615821313	3.988426223	4.404451761	4.279406626	4.529046684	3.937916126	4.126459699	3.999596663	-0.464751469	0.010395609	0.027124549	-0.274410332	0.061844599	0.140296634	0.074538886	0.576780072	0.998574419	-0.190341137	0.323976938	0.658660069	-0.539290354	0.012569779	0.037730798	-0.348949217	0.012132139	0.036484512
ENSMUSG00000026568	Mpc2		mitochondrial pyruvate carrier 2 [Source:MGI Symbol;Acc:MGI:1917706]	4.234367314	4.262450154	4.309769498	3.469125691	3.61062519	3.534492855	4.244449544	4.318246911	4.12282626	3.735243491	3.700648899	3.684681601	-0.750245786	9.16698E-05	0.000595582	-0.572429597	0.000289634	0.00241903	-0.037135017	0.743228613	0.998574419	-0.177816189	0.282557182	0.62347258	-0.713110769	0.000673524	0.003897702	-0.53529458	0.000189168	0.001376559
ENSMUSG00000026566	Mpzl1	68481	myelin protein zero-like 1 [Source:MGI Symbol;Acc:MGI:1915731]	-0.313756944	-0.016840699	0.273438415	-0.349101516	-0.598963821	-0.353290733	0.137405316	0.393621505	0.146685656	-1.119154697	0.232560043	-0.528287957	-0.460293051	0.301579054	0.408605221	-0.353871587	0.367131322	0.518472956	0.228027689	0.539988824	0.998574419	-0.106421464	0.844884958	0.945868725	-0.68832074	0.213483905	0.333238083	-0.581899276	0.120485666	0.219009356
ENSMUSG00000040723	Rcsd1	226594	RCSD domain containing 1 [Source:MGI Symbol;Acc:MGI:2676394]	7.671643018	7.73725165	7.827120677	7.540506051	7.211356593	7.463701037	7.771364746	7.883701782	7.891715656	7.635525649	7.950692277	7.792531253	-0.330103739	0.050806705	0.097705023	0.053965007	0.683640917	0.78927574	0.082575201	0.525871451	0.998574419	-0.384068746	0.052157923	0.311509386	-0.41267894	0.038478044	0.090511437	-0.028610194	0.798238359	0.865057547
ENSMUSG00000040713	Creg1	433375	cellular repressor of E1A-stimulated genes 1 [Source:MGI Symbol;Acc:MGI:1344382]	8.062541884	8.096226297	8.055895759	7.854774317	7.497407487	7.769009229	8.054166205	8.021324451	8.176973089	7.742588818	7.92475293	7.824792391	-0.338751815	0.028704501	0.061558164	-0.229741615	0.070638544	0.155489701	0.011149389	0.923230113	0.998574419	-0.109010199	0.508076674	0.783964894	-0.349901204	0.048289158	0.107833315	-0.240891004	0.030300201	0.075060988
ENSMUSG00000005763	Cd247	12503	CD247 antigen [Source:MGI Symbol;Acc:MGI:88334]	3.307692614	3.134287693	3.415892692	2.572434112	2.347250019	2.570038832	3.275848751	3.15240398	3.485316779	3.180985811	2.89467596	2.757649046	-0.744651935	0.002758472	0.009190202	-0.340388679	0.073008359	0.159309913	0.023613482	0.890644166	0.998574419	-0.404263255	0.120129322	0.440733225	-0.768265416	0.007531997	0.025251724	-0.364002161	0.036969498	0.088178097
ENSMUSG00000026565	Pou2f1	18986	POU domain, class 2, transcription factor 1 [Source:MGI Symbol;Acc:MGI:101898]	5.926702359	5.774048373	5.806653138	5.21197272	4.875452976	5.252399886	5.954870231	5.792913183	6.009123902	5.573994349	5.362277291	5.295980059	-0.681053486	0.000607426	0.002678492	-0.414778428	0.006818657	0.02620302	0.106820636	0.409512295	0.998574419	-0.266275057	0.15464419	0.488156094	-0.787874122	0.000722155	0.004108805	-0.521599064	0.000477129	0.002864892
ENSMUSG00000026564	Dusp27	240892	dual specificity phosphatase 27 (putative) [Source:MGI Symbol;Acc:MGI:2685055]	3.669594974	4.175668137	4.248194167	3.215595047	2.565506006	2.872307845	3.98694186	4.27616078	4.049260247	2.953321082	3.359813636	2.902932559	-1.195773882	0.000284651	0.001459674	-1.015926095	0.000351067	0.00279914	-0.009905366	0.961468054	0.998574419	-0.179847787	0.543411325	0.806234847	-1.185868516	0.001330199	0.006626872	-1.006020728	0.000144004	0.001114814
ENSMUSG00000040612	Ildr2	100039795	immunoglobulin-like domain containing receptor 2 [Source:MGI Symbol;Acc:MGI:1196370]	3.410066299	3.839845621	3.355109779	3.563885547	2.580183154	3.028657842	4.550290792	4.469337019	4.72344452	4.534639952	4.652180428	4.461083614	-0.456252839	0.085104062	0.148422441	0.96426716	0.000651366	0.004433477	0.968095089	0.000513068	0.265301405	-1.420519999	0.000404515	0.028221355	-1.424347928	0.00037766	0.002531315	-0.003827929	0.984085839	0.989658685
ENSMUSG00000103400	Gm15853		predicted gene 15853 [Source:MGI Symbol;Acc:MGI:3801970]	1.421524774	1.437173775	1.92096934	1.433209241	1.873520162	1.906446334	1.520170591	2.133471229	1.173783462	1.993520141	2.458270743	2.466652626	0.092097229	0.794953041	0.849298115	0.754811851	0.028927763	0.079076771	0.102903151	0.733571084	0.998574419	-0.662714622	0.144796952	0.475125706	-0.010805922	0.97996952	0.986384448	0.6519087	0.035769852	0.085770562
ENSMUSG00000026563	Tada1	27878	transcriptional adaptor 1 [Source:MGI Symbol;Acc:MGI:1196415]	4.839211771	4.89275867	4.873366709	5.549008213	5.448900416	5.396094143	4.682591853	4.747458617	4.896763167	5.342345709	5.072257456	5.415820456	0.601745974	0.001806163	0.006511	0.366574299	0.015843029	0.04988114	-0.10413939	0.431989191	0.998574419	0.235171675	0.21665342	0.560669527	0.705885364	0.002013355	0.009052889	0.470713689	0.001421895	0.006756308
ENSMUSG00000040596	Pogk	71592	pogo transposable element with KRAB domain [Source:MGI Symbol;Acc:MGI:1918842]	5.929374762	5.810231004	6.01248117	6.750228619	6.721845728	6.751959922	5.792436187	5.787822521	5.900868352	6.686199816	6.256242039	6.456493589	0.829020209	0.00023875	0.001273116	0.516977711	0.002717032	0.012959344	-0.087153739	0.530725831	0.998574419	0.312042497	0.125247673	0.446839466	0.916173947	0.000397478	0.002608458	0.60413145	0.000244361	0.001692048
ENSMUSG00000084093	Gm16418		predicted pseudogene 16418 [Source:MGI Symbol;Acc:MGI:3644548]	1.231765242	1.720215017	1.34457508	0.870982407	1.23016679	0.84364748	1.741375513	1.886906701	1.146985955	0.94178735	1.751249096	1.447212723	-0.582046033	0.106599281	0.178216238	-0.052362572	0.861818351	0.91489816	0.117288919	0.689047137	0.998574419	-0.529683461	0.22179165	0.566447454	-0.699334952	0.112203564	0.205763102	-0.169651491	0.539882649	0.663342751
ENSMUSG00000102870	Gm17868		predicted gene, 17868 [Source:MGI Symbol;Acc:MGI:5010053]	0.131882784	0.166097594	0.151428484	-0.713580862	-0.674557725	-0.547764666	0.316332192	0.313247265	-0.076120954	-0.348295858	0.148552357	-0.274657078	-0.803888255	0.029953623	0.063716231	-0.256205778	0.393485217	0.543814448	0.062463481	0.825479848	0.998574419	-0.547682477	0.20419571	0.544574068	-0.866351736	0.051893263	0.113899559	-0.318669258	0.255725692	0.384458304
ENSMUSG00000026558	Uck2	80914	uridine-cytidine kinase 2 [Source:MGI Symbol;Acc:MGI:1931744]	0.874514014	1.169052909	1.186177988	2.196982424	2.483057981	2.418249827	1.199919143	1.637025355	0.618448541	2.417524294	2.661333015	2.605851756	1.200087027	0.0022616	0.00781939	1.449652298	0.000186362	0.001732645	0.104824921	0.699958115	0.998574419	-0.249565271	0.525754937	0.794937999	1.095262106	0.013522432	0.039989549	1.344827377	0.000154874	0.00118333
ENSMUSG00000052428	Tmco1		transmembrane and coiled-coil domains 1 [Source:MGI Symbol;Acc:MGI:1921173]	6.47544828	6.507309136	6.455288095	6.044413235	6.143985153	5.996371964	6.60554903	6.407903497	6.572661886	6.099623427	6.325985773	6.024028359	-0.420998599	0.012337409	0.031083978	-0.302225364	0.029164088	0.079504879	0.055616478	0.650660393	0.998574419	-0.118773235	0.49341517	0.774221792	-0.476615077	0.014857189	0.043202817	-0.357841842	0.004886823	0.017821041
ENSMUSG00000088246	Gm25911		predicted gene, 25911 [Source:MGI Symbol;Acc:MGI:5455688]	-1.65353845	0.262782111	0.276962324	0.273849895	-1.337625914	-0.741532986	0.056279337	0.275047296	-1.150275518	2.016477676	-0.271533947	-1.819702038	-0.562074999	0.56134969	0.655753415	-0.399942521	0.639564786	0.755302512	-0.200113746	0.805987089	0.998574419	-0.162132477	0.892432597	0.963572897	-0.361961252	0.759466825	0.834695498	-0.199828775	0.798898382	0.865452736
ENSMUSG00000026687	Aldh9a1	56752	aldehyde dehydrogenase 9, subfamily A1 [Source:MGI Symbol;Acc:MGI:1861622]	5.691503861	5.966207878	5.925480747	5.402607587	5.212237252	5.08551667	5.834476388	5.899124704	6.011034058	5.461875727	5.581703243	5.528073254	-0.637454712	0.000538278	0.002431519	-0.368462826	0.008458038	0.030774165	0.009622852	0.934775982	0.998574419	-0.268991886	0.12144855	0.44223399	-0.647077565	0.001711158	0.008005289	-0.378085679	0.002823705	0.011678089
ENSMUSG00000026688	Mgst3	66447	microsomal glutathione S-transferase 3 [Source:MGI Symbol;Acc:MGI:1913697]	2.50247056	2.585285512	2.592461537	1.953760903	1.379407898	1.347202452	2.414654765	2.016905159	3.17587606	1.878784563	1.273391376	1.271437576	-0.965791014	0.020358776	0.046605161	-1.171391371	0.003041572	0.014131576	-0.133789223	0.671064016	0.998574419	0.205600357	0.650442385	0.862660498	-0.832001791	0.082139554	0.16238564	-1.037602148	0.003445487	0.013603214
ENSMUSG00000015843	Rxrg	20183	retinoid X receptor gamma [Source:MGI Symbol;Acc:MGI:98216]	0.931619544	1.226500198	0.573963989	-0.30788796	0.061709119	-0.798803158	1.580048953	1.080719455	1.737087002	-0.44468657	0.048158006	-0.052687012	-1.369078802	0.003060068	0.00999425	-1.067118294	0.007121397	0.027015191	0.377877257	0.257511669	0.996546919	-0.301960508	0.525487092	0.794785665	-1.746956059	0.00238602	0.010391036	-1.444995551	0.000466487	0.002817235
ENSMUSG00000052534	Pbx1	18514	pre B cell leukemia homeobox 1 [Source:MGI Symbol;Acc:MGI:97495]	4.422317208	4.471036344	4.560308126	4.336900755	3.538597644	4.115309971	4.033222748	4.052420867	4.366605193	4.21842224	4.234872991	4.110433754	-0.437482971	0.040454922	0.081200819	-0.30571552	0.089698607	0.186471706	-0.358307235	0.046547069	0.817127681	-0.131767451	0.57710183	0.824210176	-0.079175736	0.735191571	0.815894648	0.052591715	0.726574397	0.812279313
ENSMUSG00000058622	Gm5265		predicted pseudogene 5265 [Source:MGI Symbol;Acc:MGI:3643416]	0.027024992	0.12223682	-0.003519736	1.331343539	1.319350169	1.294265441	0.480407867	0.436464206	0.39157428	0.704495207	1.272438849	1.020725203	1.244248305	0.000541459	0.002443375	0.999706019	0.001195412	0.007012528	0.364467835	0.136977516	0.953122385	0.244542286	0.475782679	0.763414737	0.87978047	0.019980823	0.054235426	0.635238184	0.013204299	0.038970081
ENSMUSG00000026683	Nuf2	66977	NUF2, NDC80 kinetochore complex component [Source:MGI Symbol;Acc:MGI:1914227]	0.106472008	-0.090062272	-0.200224467	-0.184816368	-0.88361305	-0.148450814	0.186204495	-0.392000849	-0.526386863	-0.013186841	-1.906327343	-2.48869712	-0.240529305	0.707830639	0.778892813	-1.597237381	0.013640211	0.044507896	-0.182900427	0.736242976	0.998574419	1.356708077	0.107421996	0.421747682	-0.057628878	0.941443278	0.961954377	-1.414336955	0.016591493	0.046626445
ENSMUSG00000038530	Rgs4	19736	regulator of G-protein signaling 4 [Source:MGI Symbol;Acc:MGI:108409]	-1.367611294	-0.840253353	0.079360951	0.211589785	-0.856871043	0.140745233	-0.106653219	-0.05123308	-0.633749379	0.5748608	-0.078732574	-1.913871028	0.516972167	0.476562716	0.579823468	0.033287117	0.958219847	0.975193235	0.391186247	0.523807983	0.998574419	0.48368505	0.5915776	0.833095308	0.12578592	0.886639527	0.924720266	-0.357899131	0.544057097	0.666927055
ENSMUSG00000026675	Hsd17b7	15490	hydroxysteroid (17-beta) dehydrogenase 7 [Source:MGI Symbol;Acc:MGI:1330808]	1.983546413	2.255398672	1.868818885	3.575652709	3.152548289	3.404386867	2.067507723	2.129840377	1.883133324	2.944320298	3.115593627	3.040577311	1.328707636	3.12977E-05	0.000258817	0.969110575	0.000163496	0.001575892	-0.039739988	0.823902737	0.998574419	0.359597061	0.178220409	0.51568351	1.368447624	0.000137344	0.001176153	1.008850564	4.32187E-05	0.00044176
ENSMUSG00000026670	Uap1	107652	UDP-N-acetylglucosamine pyrophosphorylase 1 [Source:MGI Symbol;Acc:MGI:1334459]	5.35606451	5.437889506	5.454508179	5.569584753	5.379603332	5.561872848	5.307839065	5.351044835	5.229769023	5.250770575	5.497849454	5.199582132	0.084833311	0.556069641	0.65131648	-0.085297034	0.493313948	0.635315208	-0.133769192	0.280981802	0.998574419	0.170130345	0.326699547	0.660672507	0.218602503	0.212878564	0.332618027	0.048472158	0.652476891	0.755204079
ENSMUSG00000026667	Uhmk1	16589	U2AF homology motif (UHM) kinase 1 [Source:MGI Symbol;Acc:MGI:1341908]	6.662128716	6.406378613	6.501786572	6.618067045	6.337140971	6.825132415	6.500464373	6.472085532	6.550005552	6.761284484	6.639763189	6.749201421	0.100977843	0.482860248	0.58594821	0.211617482	0.099870858	0.20221462	0.015486046	0.896318284	0.998574419	-0.110639639	0.511512242	0.786436093	0.085491797	0.609841079	0.716733472	0.196131436	0.075717692	0.154040304
ENSMUSG00000102418	Sh2d1b1	26904	SH2 domain containing 1B1 [Source:MGI Symbol;Acc:MGI:1349420]	0.084402036	1.109122974	0.690084817	-2.107048897	-2.235340048	-3.014985347	1.135918551	0.941751888	1.026412948	0.128755501	-1.484934511	-1.519460653	-3.331889461	3.11794E-05	0.000258082	-2.036834311	0.000782601	0.005073344	0.130720762	0.770409914	0.998574419	-1.29505515	0.067629862	0.347913884	-3.462610223	0.000144842	0.001220338	-2.167555073	0.000242425	0.001681958
ENSMUSG00000102752	Gm7694	665574	predicted gene 7694 [Source:MGI Symbol;Acc:MGI:3649135]	5.154865739	5.370373029	5.272186296	4.911432253	4.995617743	4.710399108	5.042575333	5.089646838	5.083669027	4.878778573	4.742821068	4.856886397	-0.422411232	0.006040721	0.017390194	-0.487762517	0.000804143	0.005172939	-0.226608892	0.057125495	0.843726395	0.065351285	0.674366702	0.874680893	-0.195802341	0.220242365	0.340702245	-0.261153626	0.018820569	0.051506314
ENSMUSG00000038473	Nos1ap	70729	nitric oxide synthase 1 (neuronal) adaptor protein [Source:MGI Symbol;Acc:MGI:1917979]	3.266668881	3.631111796	3.712590331	3.403103207	3.012546732	3.037539405	3.245793975	3.313111391	3.394279437	3.393479846	3.174363191	2.954990293	-0.425897248	0.047885802	0.093046008	-0.457837648	0.01873581	0.056665109	-0.297278248	0.094375373	0.911379416	0.0319404	0.894154471	0.964241767	-0.128619	0.591378062	0.700938293	-0.160559401	0.307942289	0.441197407
ENSMUSG00000102193	Gm7299		predicted gene 7299 [Source:MGI Symbol;Acc:MGI:3648716]	0.976283556	1.421598081	1.126734921	1.500540273	1.832471984	1.229948296	1.242960445	1.442378414	1.308671176	0.740303936	1.066807671	1.402791817	0.223033945	0.432461536	0.538921623	-0.157039125	0.529857983	0.668683741	0.086365675	0.720542212	0.998574419	0.38007307	0.284002145	0.625224357	0.136668269	0.691697298	0.782407457	-0.243404801	0.29487648	0.427282897
ENSMUSG00000038463	Olfml2b	320078	olfactomedin-like 2B [Source:MGI Symbol;Acc:MGI:2443310]	5.886188532	6.101460402	6.068195694	6.825226652	6.564657734	6.575830772	5.963122887	6.128476944	6.143308022	6.414475949	6.489612177	6.594806442	0.640796638	0.000542599	0.00244601	0.449874791	0.002350708	0.011638353	0.023523081	0.841360864	0.998574419	0.190921848	0.259768971	0.601360274	0.617273557	0.002378121	0.010359206	0.42635171	0.00109487	0.005498117
ENSMUSG00000026663	Atf6	226641	activating transcription factor 6 [Source:MGI Symbol;Acc:MGI:1926157]	6.959061926	6.758522787	6.847104449	7.902785475	7.636033626	7.991093144	6.85998446	6.803375309	6.976381599	7.823825371	7.483468332	7.718197273	1.019497671	3.62704E-05	0.00028985	0.814687581	6.41069E-05	0.000785958	0.049170398	0.718984933	0.998574419	0.20481009	0.297678795	0.63573364	0.970327272	0.000228386	0.001720329	0.765517182	2.39897E-05	0.000275495
ENSMUSG00000053925	Gm9929		predicted gene 9929 [Source:MGI Symbol;Acc:MGI:3708526]	3.895206406	3.539538533	3.541813053	4.002355511	4.500988719	4.274152981	4.002065856	3.740408093	3.880813179	4.41721546	4.208999201	4.319166287	0.627657016	0.00373888	0.011712983	0.704884609	0.000581722	0.004085999	0.271389683	0.092442451	0.908134526	-0.077227594	0.72186876	0.895971645	0.356267333	0.11645974	0.21202016	0.433494926	0.007677719	0.025208173
ENSMUSG00000026659	Dusp12	80915	dual specificity phosphatase 12 [Source:MGI Symbol;Acc:MGI:1890614]	4.882473065	4.968337001	4.803982321	5.28185042	5.63271732	5.225411315	4.871634948	4.883362612	4.78702594	5.603402372	5.143199283	5.508402612	0.469367846	0.022140138	0.04980752	0.478125214	0.009287234	0.033039024	-0.041028714	0.791223898	0.998574419	-0.008757367	0.967933546	0.990894612	0.51039656	0.03362469	0.081504987	0.519153928	0.002343801	0.010028321
ENSMUSG00000096968	Gm26620		predicted gene, 26620 [Source:MGI Symbol;Acc:MGI:5477114]	1.579958539	1.460703008	1.177444936	1.857165284	1.856446475	2.077538641	1.349916399	1.574618741	1.067812558	2.017630735	1.757624669	2.35306342	0.554645103	0.068348789	0.124174854	0.636003734	0.022825036	0.066077222	0.005588222	0.981560056	0.998574419	-0.081358631	0.815135871	0.934249303	0.549056881	0.129992339	0.230336154	0.630415512	0.014778502	0.042649514
[truncated: 16,616 more rows]
