# Supplementary material for: Epigenetic regulation of innate immune memory in microglia
Source: J Neuroinflammation. 2022 May 14;19:111. doi: 10.1186/s12974-022-02463-5 (PMC9107649; doi:10.1186/s12974-022-02463-5)
Supplement: Supplementary file 7 — Additional file 7: Genes and associated gene ontology terms for each cluster identified in the tolerance model (related to Figs. 2 and S3). [file 12974_2022_2463_MOESM7_ESM.xlsx]

## Sheet: upregulated_LPS
ID	Description	GeneRatio	BgRatio	pvalue	p.adjust	qvalue	geneID	Count
GO:0045087	innate immune response	139/1094	481/12406	7.13114e-39	7.13114e-39	2.51617e-35	Arid5a/Il18rap/Actr3/Mapkapk2/Ikbke/Cd244a/Slamf1/Slamf8/Ifi214/Ifi209/Ifi208/Ifi204/Mndal/Ifi211/Ifi203/Ifi205/Optn/Lcn2/Hck/Zbp1/Cybb/Tlr7/Tlr2/Arhgef2/Adar/Csf1/Alpk1/Gbp5/Gbp7/Gbp3/Gbp2/Mcoln2/Rnf19b/Fgr/Mul1/Isg15/Tnip2/Gbp10/Gbp6/Oasl2/Oasl1/Oas2/Oas3/Zyx/Tnip3/A2m/Clec4n/Clec4d/Clec4e/Gapdh/Klrb1b/Clec2d/Nectin2/Pvr/Isg20/Trim30a/Ipo7/Il27/Adam8/Ifitm2/Ifitm1/Ifitm3/Irf7/Stx11/Tnfaip3/Ddx2…	139
GO:0009617	response to bacterium	109/1094	372/12406	4.64268e-31	4.64268e-31	8.19067e-28	Arid5a/Ncl/Mapkapk2/Ptgs2/Gas5/Fcgr2b/Fcgr4/Adamts4/Slamf8/Ifi204/Mndal/Ifi211/Ifi205/Optn/Il1rn/Lcn2/Il1b/Hck/Cebpb/Noct/Tlr2/Alpk1/Nfkb1/Gbp5/Gbp7/Gbp3/Gbp2/Pde4b/Zc3h12a/Fgr/Isg15/Il6/Tnip2/Rbpj/Cxcl2/Cxcl9/Cxcl10/Cxcl11/Cxcl13/Plac8/Gbp10/Gbp6/Oas2/Serpine1/Tnip3/Il12rb2/Usp18/Clec4d/Clec4e/Tnfrsf1a/C5ar1/Bcl3/Zfp36/Paf1/Nfkbib/Saa3/Trim30a/Tnfaip3/Sbno2/Irak3/Jund/Il27ra/Junb/Mt2/Nlrc5/Gch1/…	109
GO:0031347	regulation of defense response	118/1094	461/12406	1.19799e-27	1.19799e-27	1.409e-24	Il18rap/D1Ertd622e/Mapkapk2/Ikbke/Ptgs2/Fcgr2b/Fcgr3/Slamf8/Ifi214/Ifi209/Ifi208/Ifi204/Mndal/Ifi211/Ifi203/Ifi205/Optn/Cd44/Il1b/Cst7/Tgm2/Cebpb/Zbp1/Tlr7/Tlr2/Adar/Alpk1/Nfkb1/Gbp5/Zc3h12a/Fgr/Mul1/C1qtnf12/Hgf/Fgl2/Il6/Tnip2/Trpv4/Rabgef1/Serpine1/Tnip3/Il17ra/Usp18/A2m/Clec4e/Tnfrsf1a/Klrb1b/Clec2d/C5ar1/Nectin2/Pvr/Zfp36/Trim30a/Il27/Nupr1/Adam8/Irf7/Tnfaip3/Adora2a/Sbno2/Irak3/Mfhas1/Nlrc5/…	118
GO:0006954	inflammatory response	115/1094	451/12406	8.52322e-27	8.52322e-27	7.51837e-24	Il18rap/Fn1/D1Ertd622e/Mapkapk2/Ptgs2/Fcgr2b/Fcgr3/Slamf1/Slamf8/Il1rn/Notch1/Nfe2l2/Cd44/Il1a/Il1b/Cst7/Hck/Tgm2/Cd40/Cebpb/Cybb/Tlr7/Tlr2/Ecm1/Csf1/F3/Nfkb1/Gbp5/B4galt1/Zc3h12a/C1qtnf12/Hgf/Il6/Tnip2/Rbpj/Cxcl2/Cxcl9/Cxcl10/Cxcl11/Cxcl13/Trpv4/Rabgef1/Serpine1/Il17ra/Usp18/A2m/Tnfrsf1a/C5ar1/Relb/Zfp36/Nfkbid/Saa3/Il4ra/Il27/Nupr1/Adam8/Tnfaip3/Adora2a/Sbno2/Mfhas1/Hmox1/Smad1/Ccl22/Acod1/Casp…	115
GO:0098542	defense response to other organism	90/1094	309/12406	1.54545e-25	1.54545e-25	1.0906e-22	Adamts4/Slamf8/Optn/Lcn2/Il1b/Hck/Cd40/Cebpb/Zbp1/Tlr7/Tlr2/Adar/Gbp7/Gbp3/Gbp2/Zc3h12a/Fgr/Mul1/Isg15/Fgl2/Il6/Rbpj/Cxcl9/Cxcl10/Cxcl13/Plac8/Gbp10/Gbp6/Oasl2/Oasl1/Oas2/Oas3/Oas1g/Oas1a/Serpine1/Il17ra/Clec4n/Clec4d/Clec4e/Gapdh/Tnfrsf1a/C5ar1/Bcl3/Isg20/Trim30a/Il4ra/Il27/Ifitm2/Ifitm1/Ifitm3/Irf7/Ddit4/Ddx21/Stat2/Il27ra/Polr3d/Tirap/Nlrx1/Cgas/Plscr1/Trex1/Camp/Myd88/Il12b/Irf1/Slfn9/Slfn8/C…	90
GO:0001817	regulation of cytokine production	117/1094	486/12406	6.7398e-25	6.7398e-25	3.96348e-22	Arid5a/Fn1/Ncl/D1Ertd622e/Mapkapk2/Ptgs2/Abl2/Fcgr2b/Fcgr3/Cd244a/Slamf1/Ifi204/Mndal/Ifi211/Ifi205/Optn/Il1rn/Il1a/Il1b/Cd40/Cebpb/Cybb/Tlr7/Tlr2/Arhgef2/Nfkb1/Gbp5/Mcoln2/Klf4/Pde4b/Zc3h12a/Fgr/Mul1/Errfi1/Isg15/Hgf/Il6/Trpv4/Rabgef1/Serpine1/Il12rb2/Il17ra/Clec4n/Clec4e/Gapdh/Tnfrsf1a/C5ar1/Relb/Bcl3/Zfp36/P2ry2/Trim30a/Il4ra/Il27/Adam8/Irf7/Akap12/Tnfaip3/Srgn/Ddx21/Icosl/Irak3/Jak3/Klf2/Hmox…	117
GO:0045088	regulation of innate immune response	70/1094	226/12406	9.37115e-22	9.37115e-22	4.72362e-19	Il18rap/Mapkapk2/Ikbke/Slamf8/Ifi214/Ifi209/Ifi208/Ifi204/Mndal/Ifi211/Ifi203/Ifi205/Zbp1/Tlr7/Tlr2/Adar/Alpk1/Gbp5/Fgr/Mul1/Tnip2/Tnip3/A2m/Clec4e/Klrb1b/Clec2d/Nectin2/Pvr/Trim30a/Adam8/Irf7/Tnfaip3/Irak3/Mfhas1/Nlrc5/Ap1g1/Pspc1/Polr3d/Acod1/Tirap/Nlrx1/Cgas/Plscr1/Trex1/Myd88/Ccr1/Il12b/Irgm1/Irf1/Tnip1/Pik3r6/Crk/Cd300lf/Rsad2/Nfkbia/Arf6/Socs1/Parp14/Cd86/Fpr2/Tap1/Tnf/Flot1/Treml2/Ticam1/T…	70
GO:0050778	positive regulation of immune response	103/1094	435/12406	2.11758e-21	2.11758e-21	9.33964e-19	Arid5a/Il18rap/Mapkapk2/Ikbke/Fcgr2b/Fcgr3/Ifi214/Ifi209/Ifi208/Ifi204/Mndal/Ifi211/Ifi203/Ifi205/Hlx/Cd44/Il1b/Cd40/Zbp1/Tlr7/Tlr2/Alpk1/Gbp5/Exosc3/Pde4b/Zc3h12a/Lck/Fgr/Il6/Tnip2/Cd38/Rabgef1/Sh2b2/Tnip3/Wnk1/A2m/Clec4e/C5ar1/Nectin2/Pvr/Kcnn4/Nfkbid/Trim30a/Il4ra/Adam8/Irf7/Tnfaip3/Ddx21/Icosl/Irak3/Mfhas1/Il27ra/Nlrc5/Ap1g1/Bcar1/Rnf31/Pspc1/Polr3d/Acod1/Tirap/Hspa8/Nlrx1/Cgas/Bcl2a1d/Plscr1…	103
GO:0035456	response to interferon-beta	31/1094	50/12406	7.99914e-21	7.99914e-21	3.13604e-18	Ikbke/Ifi206/Ifi214/Ifi209/Ifi208/Ifi207/Ifi204/Mndal/Ifi211/Ifi203/Ifi205/Gbp3/Gbp2/Gbp6/Ifitm2/Ifitm1/Ifitm3/Acod1/Plscr1/Trex1/Pnpt1/Irgm1/Tgtp1/Tgtp2/Irf1/Xaf1/Ifitm7/Tmem173/Iigp1/Ifit3/Ifit1	31
GO:0001819	positive regulation of cytokine production	83/1094	319/12406	3.89524e-20	3.89524e-20	1.3744e-17	Arid5a/Ncl/Mapkapk2/Ptgs2/Abl2/Fcgr3/Cd244a/Slamf1/Ifi204/Mndal/Ifi211/Ifi205/Optn/Il1rn/Il1a/Il1b/Cd40/Cebpb/Cybb/Tlr7/Tlr2/Arhgef2/Gbp5/Mcoln2/Pde4b/Fgr/Hgf/Il6/Trpv4/Serpine1/Il12rb2/Il17ra/Clec4n/Clec4e/Gapdh/Tnfrsf1a/C5ar1/Bcl3/P2ry2/Il4ra/Il27/Adam8/Irf7/Akap12/Ddx21/Icosl/Il27ra/Polr3d/Casp4/Tirap/Nlrx1/Cgas/Myd88/Ccr5/Osm/Xbp1/Il12b/Irf1/Ccl2/Ccl5/Ccl3/Ccl4/Ccr7/Stat3/Ripk1/Cd83/Rsad2/Ptg…	83
GO:0031349	positive regulation of defense response	75/1094	272/12406	7.00878e-20	7.00878e-20	2.24818e-17	Il18rap/Mapkapk2/Ikbke/Ptgs2/Fcgr3/Ifi214/Ifi209/Ifi208/Ifi204/Mndal/Ifi211/Ifi203/Ifi205/Optn/Il1b/Tgm2/Cebpb/Zbp1/Tlr7/Tlr2/Alpk1/Gbp5/Il6/Tnip2/Trpv4/Serpine1/Tnip3/Il17ra/Clec4e/Tnfrsf1a/Nectin2/Pvr/Trim30a/Nupr1/Adam8/Irf7/Tnfaip3/Irak3/Mfhas1/Nlrc5/Ap1g1/Pspc1/Polr3d/Acod1/Ldlr/Tirap/Nlrx1/Cgas/Plscr1/Myd88/Ccr5/Osm/Il12b/Irgm1/Irf1/Tnip1/Ccl5/Ccl3/Ccr7/Cd300lf/Rsad2/Nfkbia/Arf6/Ptger4/Cd86…	75
GO:0019221	cytokine-mediated signaling pathway	68/1094	231/12406	8.25613e-20	8.25613e-20	2.3358e-17	Il18rap/Gpr35/Ikbke/Il15ra/Il1rn/Il1a/Il1b/Zbp1/Il2rg/Adar/Ecm1/Csf1/F3/Ugcg/Jak1/Mul1/Il6/Tnip2/Cxcl2/Cxcl9/Cxcl10/Cxcl11/Cxcl13/Oas2/Rabgef1/Sh2b2/Wnk1/Tnfrsf1a/Ifitm2/Ifitm1/Ifitm3/Irf7/Irak3/Stat2/Jak3/Nlrc5/Ccl22/Casp4/Trex1/Myd88/Ccr1/Osm/Irgm1/Irf1/Ccl2/Ccl7/Ccl12/Ccl5/Ccl9/Ccl3/Ccl4/Stat3/Cd300lf/Sphk1/Ripk1/Nfkbia/Osmr/Csf2rb2/Csf2rb/Socs1/Ifitm7/Parp14/Tnf/Egr1/Iigp1/Cd74/Ptpn2/Rela	68
GO:0002237	response to molecule of bacterial origin	62/1094	197/12406	8.60596e-20	8.60596e-20	2.3358e-17	Arid5a/Ncl/Mapkapk2/Ptgs2/Fcgr2b/Fcgr4/Il1rn/Il1b/Cebpb/Noct/Tlr2/Nfkb1/Gbp2/Pde4b/Zc3h12a/Il6/Tnip2/Cxcl2/Cxcl9/Cxcl10/Cxcl11/Cxcl13/Gbp10/Gbp6/Serpine1/Tnip3/Il12rb2/C5ar1/Zfp36/Paf1/Nfkbib/Tnfaip3/Sbno2/Irak3/Jund/Junb/Gch1/Acod1/Tirap/Plscr1/Myd88/Xbp1/Il12b/Cxcl16/Ccl2/Ccl12/Ccl5/Ccr7/Mir7-1/Cmpk2/Nfkbia/Ptger4/Trib1/Litaf/Cd86/Ppard/Tnf/Ticam1/Eif2ak2/Cd14/Rela/Cd274	62
GO:0032496	response to lipopolysaccharide	59/1094	183/12406	1.82575e-19	1.82575e-19	4.44431e-17	Arid5a/Ncl/Mapkapk2/Ptgs2/Fcgr4/Il1rn/Il1b/Cebpb/Noct/Nfkb1/Gbp2/Pde4b/Zc3h12a/Il6/Tnip2/Cxcl2/Cxcl9/Cxcl10/Cxcl11/Cxcl13/Gbp10/Gbp6/Serpine1/Tnip3/Il12rb2/Zfp36/Paf1/Nfkbib/Tnfaip3/Sbno2/Irak3/Jund/Junb/Gch1/Acod1/Tirap/Plscr1/Myd88/Xbp1/Il12b/Cxcl16/Ccl2/Ccl12/Ccl5/Ccr7/Mir7-1/Cmpk2/Nfkbia/Ptger4/Trib1/Litaf/Cd86/Ppard/Tnf/Ticam1/Eif2ak2/Cd14/Rela/Cd274	59
GO:0071219	cellular response to molecule of bacterial origin	51/1094	141/12406	1.88936e-19	1.88936e-19	4.44431e-17	Arid5a/Ncl/Fcgr2b/Fcgr4/Il1rn/Il1b/Cebpb/Tlr2/Nfkb1/Gbp2/Pde4b/Zc3h12a/Il6/Tnip2/Cxcl2/Cxcl9/Cxcl10/Cxcl11/Cxcl13/Gbp10/Gbp6/Serpine1/Tnip3/Zfp36/Paf1/Nfkbib/Tnfaip3/Sbno2/Gch1/Acod1/Tirap/Plscr1/Myd88/Xbp1/Il12b/Cxcl16/Ccl2/Ccl12/Ccl5/Mir7-1/Cmpk2/Nfkbia/Trib1/Litaf/Cd86/Ppard/Tnf/Ticam1/Cd14/Rela/Cd274	51
GO:0034341	response to interferon-gamma	42/1094	104/12406	2.62576e-18	2.62576e-18	5.79049e-16	Actr3/Tlr2/Gbp5/Gbp7/Gbp3/Gbp2/Gbp10/Gbp6/Zyx/Gapdh/Ifitm2/Ifitm1/Ifitm3/Stx11/Rab20/Nlrc5/Ccl22/Pde12/Gch1/Acod1/Syncrip/Il12b/Irgm1/Tgtp1/Irf1/Cxcl16/Myo1c/Ccl2/Ccl7/Ccl12/Ccl5/Ccl9/Ccl3/Ccl4/Actg1/Mefv/Socs1/Ifitm7/Parp14/H2-Q7/Ptpn2/Cdc42ep2	42
GO:0071222	cellular response to lipopolysaccharide	48/1094	134/12406	3.52241e-18	3.52241e-18	7.3109e-16	Arid5a/Ncl/Fcgr4/Il1rn/Il1b/Cebpb/Nfkb1/Gbp2/Pde4b/Zc3h12a/Il6/Tnip2/Cxcl2/Cxcl9/Cxcl10/Cxcl11/Cxcl13/Gbp10/Gbp6/Serpine1/Tnip3/Zfp36/Paf1/Nfkbib/Tnfaip3/Sbno2/Gch1/Acod1/Plscr1/Myd88/Xbp1/Il12b/Cxcl16/Ccl2/Ccl12/Ccl5/Mir7-1/Cmpk2/Nfkbia/Trib1/Litaf/Cd86/Ppard/Tnf/Ticam1/Cd14/Rela/Cd274	48
GO:0071216	cellular response to biotic stimulus	53/1094	162/12406	6.31085e-18	6.31085e-18	1.23707e-15	Arid5a/Ncl/Ppp1r15b/Fcgr2b/Fcgr4/Il1rn/Hspa5/Il1b/Cebpb/Tlr2/Nfkb1/Gbp2/Pde4b/Zc3h12a/Il6/Tnip2/Cxcl2/Cxcl9/Cxcl10/Cxcl11/Cxcl13/Gbp10/Gbp6/Serpine1/Tnip3/Zfp36/Paf1/Nfkbib/Tnfaip3/Sbno2/Gch1/Acod1/Tirap/Plscr1/Myd88/Xbp1/Il12b/Cxcl16/Ccl2/Ccl12/Ccl5/Mir7-1/Cmpk2/Nfkbia/Trib1/Litaf/Cd86/Ppard/Tnf/Ticam1/Cd14/Rela/Cd274	53
GO:0009615	response to virus	61/1094	209/12406	1.08936e-17	1.08936e-17	2.02302e-15	Ikbke/Lcn2/Il1b/Bcl2l1/Cd40/Zbp1/Tlr7/Adar/Zc3h12a/Mul1/Isg15/Fgl2/Il6/Cxcl9/Cxcl10/Oasl2/Oasl1/Oas2/Oas3/Oas1g/Oas1a/Bcl3/Isg20/Trim30a/Il27/Ifitm2/Ifitm1/Ifitm3/Irf7/Ddit4/Ddx21/Irak3/Stat2/Polr3d/Nlrx1/Cgas/Plscr1/Trex1/Myd88/Il12b/Irf1/Slfn9/Slfn8/Ccl5/Rsad2/Apobec3/Mapk11/Ifitm7/Rtp4/Cd86/Mx1/Mx2/Ilrun/Tnf/Ticam1/Eif2ak2/Tmem173/Ifit2/Ifit3/Ifit3b/Ifit1	61
GO:0051607	defense response to virus	53/1094	175/12406	2.73139e-16	2.73139e-16	4.81874e-14	Il1b/Cd40/Zbp1/Tlr7/Adar/Zc3h12a/Mul1/Isg15/Fgl2/Il6/Cxcl9/Cxcl10/Oasl2/Oasl1/Oas2/Oas3/Oas1g/Oas1a/Isg20/Trim30a/Il27/Ifitm2/Ifitm1/Ifitm3/Irf7/Ddit4/Ddx21/Stat2/Polr3d/Nlrx1/Cgas/Plscr1/Trex1/Il12b/Irf1/Slfn9/Slfn8/Ccl5/Rsad2/Apobec3/Ifitm7/Rtp4/Cd86/Mx1/Mx2/Ilrun/Ticam1/Eif2ak2/Tmem173/Ifit2/Ifit3/Ifit3b/Ifit1	53
GO:0033993	response to lipid	93/1094	439/12406	4.87894e-16	4.87894e-16	8.19759e-14	Paqr8/Arid5a/Ncl/Mapkapk2/Ptgs2/Abl2/Fcgr4/Il1rn/Ass1/Il1b/Cebpb/Noct/Tlr2/Nfkb1/Gbp2/Dnaja1/Klf4/Pde4b/Zc3h12a/Id3/Insig1/Il6/Fosl2/Tnip2/Cxcl2/Cxcl9/Cxcl10/Cxcl11/Cxcl13/Spp1/Gbp10/Gbp6/Aacs/Serpine1/Tnip3/Il12rb2/Zfp36/Paf1/Nfkbib/Gramd1a/Akap13/P2ry6/Sult1a1/Tnfaip3/Ddit4/Sbno2/Socs2/Irak3/Eif4ebp1/Jund/Junb/Lcat/Gch1/Acod1/Cdkn2d/Ldlr/Tirap/Plscr1/Myd88/Ccr5/Xbp1/Il12b/Per1/Cxcl16/Ccl2/Ccl12…	93
GO:0045089	positive regulation of innate immune response	54/1094	186/12406	1.0833e-15	1.0833e-15	1.73743e-13	Il18rap/Mapkapk2/Ikbke/Ifi214/Ifi209/Ifi208/Ifi204/Mndal/Ifi211/Ifi203/Ifi205/Zbp1/Tlr7/Tlr2/Alpk1/Gbp5/Tnip2/Tnip3/Clec4e/Nectin2/Pvr/Trim30a/Adam8/Irf7/Tnfaip3/Irak3/Mfhas1/Nlrc5/Ap1g1/Pspc1/Polr3d/Acod1/Tirap/Nlrx1/Cgas/Plscr1/Myd88/Il12b/Irgm1/Irf1/Tnip1/Cd300lf/Rsad2/Nfkbia/Arf6/Cd86/Fpr2/Tnf/Flot1/Ticam1/Tmem173/Cd14/Cd74/Rela	54
GO:0035458	cellular response to interferon-beta	24/1094	41/12406	1.34962e-15	1.34962e-15	2.07045e-13	Ifi206/Ifi214/Ifi209/Ifi208/Ifi207/Ifi204/Mndal/Ifi211/Ifi203/Ifi205/Gbp3/Gbp2/Gbp6/Acod1/Trex1/Pnpt1/Irgm1/Tgtp1/Tgtp2/Irf1/Tmem173/Iigp1/Ifit3/Ifit1	24
GO:0050727	regulation of inflammatory response	63/1094	246/12406	3.39909e-15	3.39909e-15	4.99726e-13	D1Ertd622e/Ptgs2/Fcgr2b/Fcgr3/Slamf8/Cd44/Il1b/Cst7/Tgm2/Cebpb/Tlr2/Nfkb1/Gbp5/Zc3h12a/C1qtnf12/Hgf/Il6/Trpv4/Rabgef1/Serpine1/Il17ra/Usp18/A2m/Tnfrsf1a/C5ar1/Zfp36/Nupr1/Adam8/Tnfaip3/Adora2a/Sbno2/Mfhas1/Acod1/Ldlr/Nlrx1/Trex1/Myd88/Ccr5/Osm/Il12b/Tnip1/Per1/Ccl5/Ccl3/Ccr7/Sphk1/Socs3/Metrnl/Ctla2a/Nfkbia/Ptger4/Mefv/Bcl6/Nfkbiz/Fpr2/Ppard/Tnf/Ier3/Ticam1/C3/Tmem173/Ptpn2/Rela	63
GO:0002253	activation of immune response	69/1094	290/12406	8.94026e-15	8.94026e-15	1.2618e-12	Mapkapk2/Fcgr2b/Ifi214/Ifi209/Ifi208/Ifi204/Mndal/Ifi211/Ifi203/Ifi205/Il1b/Tlr7/Tlr2/Alpk1/Pde4b/Zc3h12a/Lck/Tnip2/Cd38/Rabgef1/Sh2b2/Tnip3/Wnk1/A2m/Clec4e/C5ar1/Nectin2/Kcnn4/Nfkbid/Trim30a/Irf7/Tnfaip3/Icosl/Irak3/Mfhas1/Bcar1/Rnf31/Pspc1/Acod1/Tirap/Nlrx1/Cgas/Bcl2a1d/Plscr1/Trex1/Myd88/Lcp2/Irf1/Tnip1/Ccr7/Cd300lf/Rsad2/Nfkbia/Arf6/Cd86/Nfkbiz/Ezr/Fpr1/Fpr2/C4b/C4a/Tnf/Flot1/Ticam1/C3/Tmem17…	69
GO:0002683	negative regulation of immune system process	74/1094	328/12406	1.85026e-14	1.85026e-14	2.51096e-12	Fcrlb/Fcgr2b/Slamf1/Slamf8/Hlx/Notch1/Nfe2l2/Cd44/Cst7/Sdc4/Cebpb/Zbtb46/Tsc22d3/Adar/Zc3h12a/Mul1/Cdk6/Fgl2/Rabgef1/A2m/Klrb1b/Clec2d/Zfp36/Paf1/Nfkbid/Klf13/Trim30a/Il4ra/Tnfaip3/Adora2a/Irak3/Mfhas1/Jak3/Hmox1/Il27ra/Nlrc5/Acod1/Gpr18/Ldlr/Nlrx1/Zbtb16/Trex1/Ccr1/Il12b/Irf1/Crk/Ccl12/Slfn1/Nme2/Cd300lf/Ripor2/Id2/Nfkbia/Zfp36l1/Ptger4/Trib1/Myc/Socs1/Bcl6/Hes1/Parp14/Cd86/Samsn1/Runx1/Ezr/Dusp…	74
GO:0097530	granulocyte migration	35/1094	93/12406	2.2888e-14	2.2888e-14	2.99106e-12	Fcgr3/Slamf1/Slamf8/Il1rn/Il1a/Il1b/Csf1/Mcoln2/Pde4b/Cxcl2/Cxcl9/Cxcl10/Cxcl11/Cxcl13/Spp1/Trpv4/Il17ra/C5ar1/Adam8/Ccl22/Tirap/Myd88/Ccl2/Ccl7/Ccl12/Ccl5/Ccl9/Ccl3/Ccl4/Ccr7/Ripor2/Ptger4/Vegfa/Trem1/Cd74	35
GO:0046649	lymphocyte activation	97/1094	496/12406	2.3964e-14	2.3964e-14	3.01982e-12	Abl2/Fcgr2b/Cd244a/Slamf1/Slamf8/Hlx/Il15ra/Cd44/Dll4/Il1b/Sdc4/Cd40/Cebpb/Il2rg/Sema4a/Vcam1/Exosc3/Ctps/Zc3h12a/Lck/Cdk6/Fgl2/Il6/Tnip2/Cd38/Rbpj/Rhoh/Lfng/Clec4d/Clec4e/Relb/Bcl3/Nfkbid/Il4ra/Il27/Itgal/Adam8/Stx11/Tnfaip3/Adora2a/Icosl/Irs2/Jak3/Il27ra/Ap1g1/Irf2bp2/Mmp14/Gpr18/Icam1/Tirap/Cxcr5/Zbtb16/Rab27a/Cgas/Bcl2a1d/Impdh2/Trex1/Myd88/Xbp1/Il12b/Irf1/Pik3r6/Ccl2/Slfn1/Ccl5/Ccr7/Stat3/Jm…	97
GO:0071346	cellular response to interferon-gamma	34/1094	90/12406	4.72553e-14	4.72553e-14	5.74953e-12	Actr3/Tlr2/Gbp5/Gbp7/Gbp3/Gbp2/Gbp10/Gbp6/Zyx/Gapdh/Stx11/Rab20/Nlrc5/Ccl22/Pde12/Acod1/Syncrip/Il12b/Irgm1/Irf1/Myo1c/Ccl2/Ccl7/Ccl12/Ccl5/Ccl9/Ccl3/Ccl4/Actg1/Socs1/Parp14/H2-Q7/Ptpn2/Cdc42ep2	34
GO:0002521	leukocyte differentiation	82/1094	394/12406	8.18404e-14	8.18404e-14	9.62558e-12	Abl2/Slamf1/Slamf8/Hlx/Il15ra/Cd44/Dll4/Il1b/Cebpb/Zbtb46/Il2rg/Tlr2/Sema4a/Csf1/Zc3h12a/Lck/Cdk6/Fgl2/Il6/Rbpj/Rhoh/Lfng/Snx10/Clec4d/Clec4e/Clec2d/Relb/Bcl3/Nfkbid/Il4ra/Il27/Adam8/Tnfaip3/Sbno2/Jak3/Junb/Irf2bp2/Mmp14/Gpr18/Zbtb16/Bcl2a1d/Ccr1/Xbp1/Il12b/Irf1/Pik3r6/Ccl5/Ccl3/Nme2/Ccr7/Stat3/Cd300lf/Jmjd6/Ripk1/Cd83/Gadd45g/Ctla2a/Id2/Rsad2/Ahr/Zfp36l1/Fos/Batf/Hsp90aa1/Ptger4/Klf10/Trib1/Myc/…	82
GO:0002460	adaptive immune response based on somatic recombination of immune receptors built from immunoglobulin superfamily domains	56/1094	217/12406	8.50194e-14	8.50194e-14	9.67691e-12	Arid5a/Il18rap/Fcgr2b/Fcgr3/Slamf1/Hlx/Il1b/Cd40/Sema4a/Exosc3/Zc3h12a/Fgl2/Il6/Relb/Nectin2/Bcl3/Pvr/Nfkbid/Il4ra/Il27/Irf7/Stx11/Tnfaip3/Icosl/Jak3/Il27ra/Icam1/Hspa8/Rab27a/Trex1/Myd88/Il12b/Irf1/Ccr7/Stat3/Gadd45g/Rsad2/Batf/Bcl6/Tfrc/Nfkbiz/H2-K1/C4b/Tnf/H2-Q2/H2-Q4/H2-Q6/H2-Q7/H2-Q10/Gm11127/Vegfa/C3/Cd74/Cd274/Fas/Nfkb2	56
GO:0002694	regulation of leukocyte activation	80/1094	381/12406	1.01232e-13	1.01232e-13	1.11622e-11	Fcgr2b/Cd244a/Slamf1/Slamf8/Hlx/Il15ra/Cd44/Il1b/Cst7/Sdc4/Cd40/Cebpb/Il2rg/Vcam1/Exosc3/Zc3h12a/Lck/Fgr/Fgl2/Il6/Tnip2/Cd38/Rabgef1/Clec4d/C5ar1/Nectin2/Nfkbid/Il4ra/Il27/Itgal/Adam8/Tnfaip3/Adora2a/Icosl/Irs2/Mfhas1/Jak3/Hmox1/Il27ra/Ap1g1/Mmp14/Ldlr/Tirap/Zbtb16/Cgas/Plscr1/Trex1/Myd88/Xbp1/Il12b/Irf1/Pik3r6/Ccl2/Slfn1/Ccl5/Ccr7/Cd300lf/Sphk1/Ripor2/Cd83/Ctla2a/Id2/Ahr/Zfp36l1/Hsp90aa1/Socs1/B…	80
GO:0002250	adaptive immune response	66/1094	284/12406	1.15115e-13	1.15115e-13	1.23083e-11	Arid5a/Il18rap/Mfsd6/Fcgr2b/Fcgr3/Cd244a/Slamf1/Hlx/Cd44/Il1b/Cd40/Sema4a/Mcoln2/Exosc3/Zc3h12a/Rnf19b/Fgl2/Il6/Clec4n/Clec4d/Relb/Nectin2/Bcl3/Pvr/Nfkbid/Il4ra/Il27/Irf7/Stx11/Tnfaip3/Icosl/Jak3/Il27ra/Icam1/Hspa8/Rab27a/Trex1/Myd88/Il12b/Irf1/Ccr7/Stat3/Gadd45g/Rsad2/Batf/Bcl6/Tfrc/Cd86/Nfkbiz/Samsn1/H2-K1/Tap1/C4b/Tnf/H2-Q2/H2-Q4/H2-Q6/H2-Q7/H2-Q10/Gm11127/Vegfa/C3/Cd74/Cd274/Fas/Nfkb2	66
GO:0060326	cell chemotaxis	52/1094	194/12406	1.30283e-13	1.30283e-13	1.35204e-11	Gpr35/Fcgr3/Slamf1/Slamf8/Il1rn/Notch1/Il1b/Csf1/Vcam1/Pde4b/Hgf/Kdr/Cxcl2/Cxcl9/Cxcl10/Cxcl11/Cxcl13/Spp1/Trpv4/Serpine1/Wnk1/Il17ra/C5ar1/Saa3/Adam8/Ccl22/Bcar1/Gpr18/Tirap/Cxcr5/Ccrl2/Ccr1/Ccr5/Cxcl16/Crk/Ccl2/Ccl7/Ccl12/Ccl5/Ccl9/Ccl3/Ccl4/Ccr7/Ripor2/Nr4a1/Fpr2/Dusp1/Vegfa/Trem1/Hbegf/Cd74/Ch25h	52
GO:1990266	neutrophil migration	30/1094	75/12406	2.50624e-13	2.50624e-13	2.52659e-11	Fcgr3/Slamf8/Il1rn/Il1a/Il1b/Mcoln2/Pde4b/Cxcl2/Cxcl9/Cxcl10/Cxcl11/Cxcl13/Spp1/C5ar1/Adam8/Ccl22/Tirap/Myd88/Ccl2/Ccl7/Ccl12/Ccl5/Ccl9/Ccl3/Ccl4/Ccr7/Ripor2/Ptger4/Trem1/Cd74	30
GO:0042110	T cell activation	74/1094	345/12406	2.88248e-13	2.88248e-13	2.82517e-11	Abl2/Cd244a/Slamf1/Hlx/Cd44/Dll4/Il1b/Sdc4/Cebpb/Il2rg/Sema4a/Vcam1/Ctps/Zc3h12a/Lck/Cdk6/Fgl2/Il6/Rhoh/Lfng/Clec4d/Clec4e/Relb/Bcl3/Nfkbid/Il4ra/Il27/Itgal/Adam8/Stx11/Adora2a/Icosl/Jak3/Gpr18/Icam1/Zbtb16/Rab27a/Cgas/Bcl2a1d/Trex1/Xbp1/Il12b/Irf1/Pik3r6/Ccl2/Slfn1/Ccl5/Ccr7/Stat3/Jmjd6/Ripor2/Cd83/Gadd45g/Ctla2a/Rsad2/Zfp36l1/Batf/Hsp90aa1/Ptger4/Socs1/Bcl6/Hes1/Tfrc/Cd86/Nfkbiz/Runx1/Srf/Treml…	74
GO:0070371	ERK1 and ERK2 cascade	55/1094	217/12406	3.18211e-13	3.18211e-13	3.03313e-11	Fn1/Abl2/Slamf1/Notch1/Cd44/Il1a/Il1b/Ptpn1/Htr2c/Tlr2/Glipr2/Klf4/Errfi1/Il6/Kdr/Trpv4/Pdgfa/C5ar1/Vrk3/P2ry6/Akap12/Dusp6/Mfhas1/Ccl22/Adra1a/Icam1/Tirap/Ccr1/Xbp1/Tnip1/Ccl2/Ccl7/Ccl12/Ccl5/Ccl9/Ccl3/Ccl4/Slc9a3r1/Gcnt2/Hmgcr/Dnajc27/Zfp36l1/Ptger4/Dab2/Myc/Ezr/Fpr2/Dusp1/Vegfa/C3/Spry4/Cd74/Ptpn2/Acta2/Eif3a	55
GO:0050865	regulation of cell activation	83/1094	411/12406	3.26658e-13	3.26658e-13	3.03313e-11	Fcgr2b/Cd244a/Slamf1/Slamf8/Hlx/Il15ra/Cd44/Il1b/Cst7/Sdc4/Cd40/Cebpb/Il2rg/Vcam1/Exosc3/Zc3h12a/Lck/Fgr/Fgl2/Il6/Tnip2/Cd38/Rabgef1/Pdgfa/Clec4d/C5ar1/Nectin2/Nfkbid/Il4ra/Il27/Itgal/Adam8/Tnfaip3/Adora2a/Icosl/Irs2/Mfhas1/Jak3/Hmox1/Il27ra/Ap1g1/Mmp14/Ldlr/Tirap/Zbtb16/Cgas/Plscr1/Trex1/Myd88/Xbp1/Plek/Il12b/Irf1/Pik3r6/Ccl2/Slfn1/Ccl5/Ccr7/Cd300lf/Sphk1/Ripor2/Cd83/Ctla2a/Id2/Ahr/Zfp36l1/Hsp90…	83
GO:0051272	positive regulation of cellular component movement	84/1094	421/12406	4.67115e-13	4.67115e-13	4.20937e-11	Sema4c/Fn1/Arpc2/Hdac4/Actr3/Ptgs2/Slamf1/Notch1/Hspa5/Nfe2l2/Il1a/Il1b/Cd40/Hdac6/Tlr2/Sema4a/Arhgef2/Trim46/Csf1/F3/Glipr2/Epb41l4b/Zc3h12a/Fgr/Hgf/Kdr/Rufy3/Cxcl10/Cxcl13/Trpv4/Serpine1/Pdgfa/Epha1/Wnk1/C5ar1/P2ry6/P2ry2/Adam8/Akap12/Irs2/Insl3/Hmox1/Bcar1/Mmp14/Icam1/Tirap/Mcam/Plet1/Ccr1/Xbp1/Map2k3/Elp5/Cxcl16/Myo1c/Crk/Ccl2/Ccl12/Ccl5/Ccl4/Ccr7/Stat3/Cavin1/Sphk1/Ripor2/Gcnt2/Plk2/Arf6/Ptg…	84
GO:0030335	positive regulation of cell migration	81/1094	399/12406	4.77195e-13	4.77195e-13	4.20937e-11	Sema4c/Fn1/Arpc2/Hdac4/Actr3/Ptgs2/Slamf1/Notch1/Hspa5/Nfe2l2/Il1a/Il1b/Cd40/Hdac6/Tlr2/Sema4a/Arhgef2/Csf1/F3/Glipr2/Epb41l4b/Zc3h12a/Fgr/Hgf/Kdr/Rufy3/Cxcl10/Cxcl13/Trpv4/Serpine1/Pdgfa/Epha1/Wnk1/C5ar1/P2ry6/P2ry2/Adam8/Akap12/Irs2/Insl3/Hmox1/Bcar1/Mmp14/Icam1/Tirap/Mcam/Plet1/Ccr1/Xbp1/Map2k3/Elp5/Cxcl16/Myo1c/Crk/Ccl2/Ccl12/Ccl5/Ccl4/Ccr7/Stat3/Sphk1/Ripor2/Gcnt2/Plk2/Arf6/Ptger4/Dab2/Myc/A…	81
GO:2000147	positive regulation of cell motility	82/1094	407/12406	5.21528e-13	5.21528e-13	4.48822e-11	Sema4c/Fn1/Arpc2/Hdac4/Actr3/Ptgs2/Slamf1/Notch1/Hspa5/Nfe2l2/Il1a/Il1b/Cd40/Hdac6/Tlr2/Sema4a/Arhgef2/Csf1/F3/Glipr2/Epb41l4b/Zc3h12a/Fgr/Hgf/Kdr/Rufy3/Cxcl10/Cxcl13/Trpv4/Serpine1/Pdgfa/Epha1/Wnk1/C5ar1/P2ry6/P2ry2/Adam8/Akap12/Irs2/Insl3/Hmox1/Bcar1/Mmp14/Icam1/Tirap/Mcam/Plet1/Ccr1/Xbp1/Map2k3/Elp5/Cxcl16/Myo1c/Crk/Ccl2/Ccl12/Ccl5/Ccl4/Ccr7/Stat3/Cavin1/Sphk1/Ripor2/Gcnt2/Plk2/Arf6/Ptger4/Dab…	82
GO:1903706	regulation of hemopoiesis	65/1094	289/12406	8.83376e-13	8.83376e-13	7.42125e-11	Slamf8/Hlx/Il15ra/Notch1/Nfe2l2/Cd44/Il1b/Cebpb/Zbtb46/Il2rg/Csf1/Zc3h12a/Lck/Isg15/Cdk6/Fgl2/Il6/Kdr/Clec2d/Zfp36/Paf1/Nfkbid/Klf13/Il4ra/Il27/Adam8/Jak3/Mmp14/Zbtb16/Ccr1/Xbp1/Il12b/Irf1/Pik3r6/Ccl5/Ccl3/Nme2/Ccr7/Stat3/Ripk1/Cd83/Ctla2a/Id2/Nfkbia/Zfp36l1/Fos/Hsp90aa1/Klf10/Trib1/Myc/Acvr1b/Socs1/Bcl6/Hes1/Nfkbiz/Runx1/Pim1/Tnf/Vegfa/Tnfsf9/Eif2ak2/Hspa9/Cd74/Ptpn2/Fas	65
GO:0051249	regulation of lymphocyte activation	68/1094	311/12406	1.06644e-12	1.06644e-12	8.75079e-11	Fcgr2b/Cd244a/Slamf1/Slamf8/Hlx/Il15ra/Cd44/Il1b/Sdc4/Cd40/Cebpb/Il2rg/Vcam1/Exosc3/Zc3h12a/Lck/Fgl2/Il6/Tnip2/Cd38/Nfkbid/Il4ra/Il27/Itgal/Adam8/Tnfaip3/Adora2a/Icosl/Irs2/Jak3/Il27ra/Ap1g1/Mmp14/Tirap/Zbtb16/Cgas/Trex1/Myd88/Xbp1/Il12b/Irf1/Pik3r6/Ccl2/Slfn1/Ccl5/Ccr7/Ripor2/Cd83/Ctla2a/Id2/Ahr/Zfp36l1/Hsp90aa1/Socs1/Bcl6/Hes1/Tfrc/Cd86/Nfkbiz/Samsn1/Runx1/Cdkn1a/Ticam1/Tnfsf9/Cd74/Ptpn2/Cd274/…	68
GO:0070372	regulation of ERK1 and ERK2 cascade	52/1094	204/12406	1.12078e-12	1.12078e-12	8.98765e-11	Fn1/Abl2/Slamf1/Notch1/Cd44/Il1a/Il1b/Ptpn1/Htr2c/Tlr2/Glipr2/Klf4/Errfi1/Il6/Kdr/Trpv4/Pdgfa/C5ar1/Vrk3/P2ry6/Akap12/Dusp6/Mfhas1/Ccl22/Adra1a/Icam1/Tirap/Ccr1/Xbp1/Tnip1/Ccl2/Ccl7/Ccl12/Ccl5/Ccl9/Ccl3/Ccl4/Slc9a3r1/Gcnt2/Hmgcr/Dnajc27/Dab2/Ezr/Fpr2/Dusp1/Vegfa/C3/Spry4/Cd74/Ptpn2/Acta2/Eif3a	52
GO:0030217	T cell differentiation	51/1094	200/12406	1.82505e-12	1.82505e-12	1.43101e-10	Abl2/Hlx/Cd44/Dll4/Il1b/Il2rg/Sema4a/Zc3h12a/Lck/Cdk6/Fgl2/Il6/Rhoh/Lfng/Clec4d/Clec4e/Relb/Bcl3/Nfkbid/Il4ra/Il27/Adam8/Jak3/Gpr18/Zbtb16/Bcl2a1d/Xbp1/Il12b/Irf1/Pik3r6/Ccr7/Stat3/Jmjd6/Cd83/Gadd45g/Ctla2a/Rsad2/Zfp36l1/Batf/Hsp90aa1/Ptger4/Socs1/Bcl6/Nfkbiz/Runx1/Srf/Tnfsf9/Egr1/Cd74/Ptpn2/Fas	51
GO:0097529	myeloid leukocyte migration	41/1094	140/12406	2.28737e-12	2.28737e-12	1.75452e-10	Gpr35/Fcgr3/Slamf1/Slamf8/Il1rn/Il1a/Il1b/Csf1/Mcoln2/Pde4b/Cxcl2/Cxcl9/Cxcl10/Cxcl11/Cxcl13/Spp1/Trpv4/Serpine1/Il17ra/C5ar1/Adam8/Ccl22/Mmp14/Tirap/Myd88/Ccr1/Ccl2/Ccl7/Ccl12/Ccl5/Ccl9/Ccl3/Ccl4/Ccr7/Ripor2/Ptger4/Fpr2/Dusp1/Vegfa/Trem1/Cd74	41
GO:0071621	granulocyte chemotaxis	29/1094	77/12406	3.80551e-12	3.80551e-12	2.8569e-10	Fcgr3/Slamf1/Il1rn/Il1b/Csf1/Pde4b/Cxcl2/Cxcl9/Cxcl10/Cxcl11/Cxcl13/Spp1/Trpv4/Il17ra/C5ar1/Ccl22/Tirap/Ccl2/Ccl7/Ccl12/Ccl5/Ccl9/Ccl3/Ccl4/Ccr7/Ripor2/Vegfa/Trem1/Cd74	29
GO:0050900	leukocyte migration	56/1094	237/12406	4.28384e-12	4.28384e-12	3.149e-10	Gpr35/Fcgr3/Slamf1/Slamf8/Il1rn/Il1a/Il1b/Tlr2/Ecm1/Csf1/Vcam1/Mcoln2/B4galt1/Pde4b/Cxcl2/Cxcl9/Cxcl10/Cxcl11/Cxcl13/Spp1/Trpv4/Rabgef1/Serpine1/Wnk1/Il17ra/C5ar1/Adam8/Il27ra/Ccl22/Mmp14/Gpr18/Icam1/Tirap/Cxcr5/Myd88/Ccr1/Cxcl16/Crk/Ccl2/Ccl7/Ccl12/Ccl5/Ccl9/Ccl3/Ccl4/Ccr7/Ripor2/Ptger4/Itgb7/Fpr2/Dusp1/Tnf/Vegfa/Trem1/Cd74/Ch25h	56
GO:0040017	positive regulation of locomotion	83/1094	431/12406	4.66756e-12	4.66756e-12	3.36104e-10	Sema4c/Fn1/Arpc2/Hdac4/Actr3/Ptgs2/Slamf1/Notch1/Hspa5/Nfe2l2/Il1a/Il1b/Chmp4b/Cd40/Hdac6/Tlr2/Sema4a/Arhgef2/Csf1/F3/Glipr2/Epb41l4b/Zc3h12a/Fgr/Hgf/Kdr/Rufy3/Cxcl10/Cxcl13/Trpv4/Serpine1/Pdgfa/Epha1/Wnk1/C5ar1/P2ry6/P2ry2/Adam8/Akap12/Irs2/Insl3/Hmox1/Bcar1/Mmp14/Icam1/Tirap/Mcam/Plet1/Ccr1/Xbp1/Map2k3/Elp5/Cxcl16/Myo1c/Crk/Ccl2/Ccl12/Ccl5/Ccl4/Ccr7/Stat3/Cavin1/Sphk1/Ripor2/Gcnt2/Plk2/Arf6/Ptg…	83
GO:0071396	cellular response to lipid	68/1094	322/12406	5.85454e-12	5.85454e-12	4.13146e-10	Arid5a/Ncl/Abl2/Fcgr4/Il1rn/Il1b/Cebpb/Nfkb1/Gbp2/Dnaja1/Pde4b/Zc3h12a/Id3/Insig1/Il6/Tnip2/Cxcl2/Cxcl9/Cxcl10/Cxcl11/Cxcl13/Spp1/Gbp10/Gbp6/Serpine1/Tnip3/Zfp36/Paf1/Nfkbib/Gramd1a/Akap13/P2ry6/Tnfaip3/Ddit4/Sbno2/Eif4ebp1/Gch1/Acod1/Ldlr/Plscr1/Myd88/Xbp1/Il12b/Per1/Cxcl16/Ccl2/Ccl12/Ccl5/Mir7-1/Cmpk2/Ahr/Nfkbia/Zfp36l1/Ptger4/Dab2/Trib1/Litaf/Cd86/Ppard/Pim1/Daxx/Tnf/Ticam1/Cd14/Taf7/Rela/Klf9…	68
GO:0008285	negative regulation of cell proliferation	85/1094	449/12406	6.59961e-12	6.59961e-12	4.56592e-10	Per2/Hdac4/Ing5/Btg2/Ptgs2/Fcgr2b/Optn/Notch1/Fam129b/Cd44/Spint1/Dll4/Il1a/Il1b/Sdc4/Zfas1/Cebpb/Pim2/Tlr2/Etv3/Lmna/B4galt1/Klf4/Cdk6/Il6/Rbpj/Tes/Hpn/Klf13/Nupr1/Ifitm3/Tnfaip3/Adora2a/Btg1/Ifi30/Insl3/Hmox1/Smad1/Zfp503/Cdkn2d/Zbtb16/Ccr5/Il12b/Irf1/Ccl12/Slfn2/Slfn1/Slfn3/Stat3/Slc9a3r1/Gtpbp4/Ripor2/Ripk1/Eef1e1/Id2/Ahr/Sav1/Vash1/Dab2/Trib1/Myc/Tspo/Mapk11/Tns2/Nfe2/Bcl6/Hes1/Cd86/Btg3/Run…	85
GO:0050663	cytokine secretion	45/1094	169/12406	7.54313e-12	7.54313e-12	5.11834e-10	Arid5a/Fn1/Ncl/Abl2/Cd244a/Slamf1/Optn/Notch1/Il1a/Il1b/Tlr2/Gbp5/Mcoln2/Zc3h12a/Rnf19b/Fgr/Isg15/Il6/Rbpj/Trpv4/Rabgef1/Il17ra/Clec4n/Clec4e/Gapdh/Il4ra/Akap12/Tnfaip3/Srgn/Il27ra/Casp4/Ccr5/Osm/Xbp1/Lcp2/Ccl3/Ccr7/Ptger4/Mapk11/Socs1/Ezr/Tnf/Trem1/Cd14/Cd274	45
GO:0070555	response to interleukin-1	28/1094	74/12406	7.85056e-12	7.85056e-12	5.22643e-10	Fn1/Hdac4/Il1rn/Tank/Il1a/Il1b/Cebpb/Nfkb1/Zc3h12a/Il6/Tnip2/Serpine1/Saa3/Irak3/Ccl22/Acod1/Myd88/Irf1/Ccl2/Ccl7/Ccl12/Ccl5/Ccl9/Ccl3/Ccl4/Mapk11/Egr1/Rela	28
GO:0071347	cellular response to interleukin-1	25/1094	60/12406	8.40614e-12	8.40614e-12	5.49267e-10	Fn1/Il1rn/Tank/Il1a/Cebpb/Nfkb1/Zc3h12a/Il6/Tnip2/Serpine1/Saa3/Irak3/Ccl22/Acod1/Irf1/Ccl2/Ccl7/Ccl12/Ccl5/Ccl9/Ccl3/Ccl4/Mapk11/Egr1/Rela	25
GO:0002697	regulation of immune effector process	64/1094	297/12406	9.91403e-12	9.91403e-12	6.36016e-10	Arid5a/Il18rap/Fcgr2b/Fcgr3/Cd244a/Slamf1/Slamf8/Hlx/Il1b/Cd40/Tlr2/Exosc3/Zc3h12a/Fgr/Mul1/Fgl2/Il6/Rabgef1/A2m/Klrb1b/Clec2d/Nectin2/Pvr/Nfkbid/Il4ra/Il27/Tnfaip3/Ddx21/Irak3/Jak3/Hmox1/Il27ra/Ap1g1/Hspa8/Nlrx1/Cgas/Trex1/Xbp1/Il12b/Irf1/Pik3r6/Crk/Ccl2/Ccl5/Ccr7/Rsad2/Apobec3/Bcl6/Tfrc/Nfkbiz/Ilrun/H2-K1/Tap1/Tnf/H2-Q2/H2-Q4/H2-Q6/H2-Q7/H2-Q10/Gm11127/Ticam1/C3/Tmem173/Cd74	64
GO:0030595	leukocyte chemotaxis	41/1094	146/12406	1.02282e-11	1.02282e-11	6.44451e-10	Gpr35/Fcgr3/Slamf1/Slamf8/Il1rn/Il1b/Csf1/Pde4b/Cxcl2/Cxcl9/Cxcl10/Cxcl11/Cxcl13/Spp1/Trpv4/Serpine1/Wnk1/Il17ra/C5ar1/Adam8/Ccl22/Gpr18/Tirap/Cxcr5/Ccr1/Cxcl16/Ccl2/Ccl7/Ccl12/Ccl5/Ccl9/Ccl3/Ccl4/Ccr7/Ripor2/Fpr2/Dusp1/Vegfa/Trem1/Cd74/Ch25h	41
GO:0031348	negative regulation of defense response	42/1094	153/12406	1.29119e-11	1.29119e-11	7.99274e-10	D1Ertd622e/Fcgr2b/Slamf8/Cd44/Cst7/Adar/Nfkb1/Zc3h12a/Mul1/C1qtnf12/Hgf/Fgl2/Rabgef1/A2m/Tnfrsf1a/Klrb1b/Clec2d/Zfp36/Tnfaip3/Adora2a/Irak3/Mfhas1/Nlrc5/Acod1/Ldlr/Nlrx1/Trex1/Ccr1/Il12b/Crk/Socs3/Metrnl/Ctla2a/Ptger4/Mefv/Parp14/Fpr2/Ilrun/Ppard/Tap1/Ier3/Ptpn2	42
GO:0030098	lymphocyte differentiation	60/1094	271/12406	1.36926e-11	1.36926e-11	8.32988e-10	Abl2/Slamf1/Slamf8/Hlx/Il15ra/Cd44/Dll4/Il1b/Il2rg/Sema4a/Zc3h12a/Lck/Cdk6/Fgl2/Il6/Rbpj/Rhoh/Lfng/Clec4d/Clec4e/Relb/Bcl3/Nfkbid/Il4ra/Il27/Adam8/Tnfaip3/Jak3/Irf2bp2/Mmp14/Gpr18/Zbtb16/Bcl2a1d/Xbp1/Il12b/Irf1/Pik3r6/Ccr7/Stat3/Jmjd6/Cd83/Gadd45g/Ctla2a/Id2/Rsad2/Ahr/Zfp36l1/Batf/Hsp90aa1/Ptger4/Socs1/Bcl6/Nfkbiz/Runx1/Srf/Tnfsf9/Egr1/Cd74/Ptpn2/Fas	60
GO:0042107	cytokine metabolic process	30/1094	87/12406	2.22001e-11	2.22001e-11	1.32765e-09	Mapkapk2/Fcgr3/Il1a/Il1b/Cebpb/Cybb/Tlr7/Tlr2/Nfkb1/Klf4/Errfi1/Il6/Bcl3/Zfp36/Il27/Irf7/Akap12/Icosl/Irf9/Tirap/Myd88/Irf1/Map2k3/Stat3/Gadd45g/Tnf/Trem1/Ticam1/Egr1/Rela	30
GO:0001568	blood vessel development	88/1094	483/12406	2.37155e-11	2.37155e-11	1.39464e-09	Nrp2/Fn1/Ncl/Ptgs2/Notch1/Nfe2l2/Spint1/Dll4/Il1a/Il1b/Id1/Ppp1r16b/Cd40/Cybb/Prkx/Tiparp/Sema4a/Ecm1/F3/B4galt1/Klf4/Jak1/Zc3h12a/Clic4/Luzp1/Hgf/Rbpj/Kdr/Cxcl10/Kctd10/Serpine1/Pdgfa/Epha1/Tnfrsf1a/Foxm1/C5ar1/Hif3a/Anpep/Folr1/Adam8/Btg1/Mmp19/Comp/Klf2/Hmox1/Smad1/Junb/Ldlr/Mcam/Myo1e/Amotl2/Trex1/Camp/Ubp1/Xbp1/Pik3r6/Ccl2/Ccl12/Ccl5/Stat3/Sphk1/Jmjd6/Socs3/Plk2/Apob/Ahr/Zfp36l1/Vash1/Tnfaip…	88
GO:0048514	blood vessel morphogenesis	80/1094	423/12406	2.98565e-11	2.98565e-11	1.72699e-09	Nrp2/Fn1/Ncl/Ptgs2/Notch1/Nfe2l2/Dll4/Il1a/Il1b/Id1/Ppp1r16b/Cd40/Cybb/Prkx/Tiparp/Sema4a/Ecm1/F3/B4galt1/Klf4/Jak1/Zc3h12a/Clic4/Hgf/Rbpj/Kdr/Cxcl10/Kctd10/Serpine1/Pdgfa/Epha1/Tnfrsf1a/Foxm1/C5ar1/Hif3a/Anpep/Folr1/Adam8/Btg1/Mmp19/Comp/Klf2/Hmox1/Smad1/Junb/Ldlr/Mcam/Myo1e/Amotl2/Camp/Ubp1/Xbp1/Pik3r6/Ccl2/Ccl12/Ccl5/Stat3/Sphk1/Jmjd6/Plk2/Apob/Ahr/Zfp36l1/Vash1/Tnfaip2/Ptger4/Nr4a1/Itga5/Hes1…	80
GO:1903555	regulation of tumor necrosis factor superfamily cytokine production	37/1094	129/12406	5.32811e-11	5.32811e-11	3.03223e-09	Arid5a/Ncl/Mapkapk2/Fcgr3/Slamf1/Cybb/Tlr2/Arhgef2/Zc3h12a/Errfi1/Tnfrsf1a/Bcl3/Zfp36/Trim30a/Adam8/Akap12/Tnfaip3/Irak3/Il27ra/Gpr18/Tirap/Trex1/Myd88/Ccr5/Il12b/Ccl2/Ccl3/Ccl4/Ccr7/Cd300ld/Ripk1/Ptger4/Tspo/Ilrun/Ticam1/Cd14/Cd274	37
GO:1902105	regulation of leukocyte differentiation	50/1094	213/12406	7.8884e-11	7.8884e-11	4.41803e-09	Slamf8/Hlx/Il15ra/Cd44/Il1b/Cebpb/Zbtb46/Il2rg/Csf1/Zc3h12a/Lck/Cdk6/Fgl2/Il6/Clec2d/Nfkbid/Il4ra/Il27/Adam8/Jak3/Mmp14/Zbtb16/Ccr1/Xbp1/Il12b/Irf1/Pik3r6/Ccl5/Ccl3/Nme2/Ccr7/Ripk1/Cd83/Ctla2a/Id2/Zfp36l1/Fos/Hsp90aa1/Klf10/Trib1/Myc/Socs1/Bcl6/Nfkbiz/Runx1/Tnf/Tnfsf9/Cd74/Ptpn2/Fas	50
GO:0002819	regulation of adaptive immune response	40/1094	149/12406	8.4297e-11	8.4297e-11	4.64742e-09	Arid5a/Fcgr2b/Fcgr3/Slamf1/Hlx/Cd44/Il1b/Cd40/Exosc3/Zc3h12a/Il6/Nectin2/Pvr/Nfkbid/Il4ra/Il27/Irf7/Tnfaip3/Jak3/Il27ra/Hspa8/Il12b/Irf1/Ccr7/Rsad2/Bcl6/Tfrc/Nfkbiz/Samsn1/H2-K1/Tnf/H2-Q2/H2-Q4/H2-Q6/H2-Q7/H2-Q10/Gm11127/C3/Cd74/Cd274	40
GO:0042089	cytokine biosynthetic process	29/1094	86/12406	8.91802e-11	8.91802e-11	4.84101e-09	Mapkapk2/Fcgr3/Il1a/Il1b/Cebpb/Cybb/Tlr7/Tlr2/Nfkb1/Klf4/Errfi1/Il6/Bcl3/Zfp36/Il27/Irf7/Akap12/Icosl/Irf9/Tirap/Myd88/Irf1/Map2k3/Stat3/Gadd45g/Tnf/Ticam1/Egr1/Rela	29
GO:0050777	negative regulation of immune response	33/1094	108/12406	9.20787e-11	9.20787e-11	4.92261e-09	Fcrlb/Fcgr2b/Slamf1/Slamf8/Hlx/Adar/Zc3h12a/Mul1/Fgl2/Rabgef1/A2m/Klrb1b/Clec2d/Il4ra/Tnfaip3/Irak3/Jak3/Hmox1/Il27ra/Nlrc5/Acod1/Nlrx1/Trex1/Ccr1/Il12b/Irf1/Crk/Bcl6/Parp14/Samsn1/Tap1/Tnf/Ptpn2	33
GO:0030593	neutrophil chemotaxis	24/1094	61/12406	9.3994e-11	9.3994e-11	4.95e-09	Fcgr3/Il1rn/Il1b/Pde4b/Cxcl2/Cxcl9/Cxcl10/Cxcl11/Cxcl13/Spp1/C5ar1/Ccl22/Tirap/Ccl2/Ccl7/Ccl12/Ccl5/Ccl9/Ccl3/Ccl4/Ccr7/Ripor2/Trem1/Cd74	24
GO:0035710	CD4-positive, alpha-beta T cell activation	27/1094	76/12406	1.01696e-10	1.01696e-10	5.27687e-09	Hlx/Cd44/Cebpb/Il2rg/Sema4a/Zc3h12a/Il6/Relb/Bcl3/Nfkbid/Il4ra/Il27/Jak3/Il12b/Irf1/Ccr7/Stat3/Cd83/Gadd45g/Rsad2/Batf/Ptger4/Socs1/Bcl6/Nfkbiz/Runx1/Cd274	27
GO:0002218	activation of innate immune response	39/1094	144/12406	1.0881e-10	1.0881e-10	5.52123e-09	Mapkapk2/Ifi214/Ifi209/Ifi208/Ifi204/Mndal/Ifi211/Ifi203/Ifi205/Tlr7/Tlr2/Alpk1/Tnip2/Tnip3/Clec4e/Trim30a/Irf7/Tnfaip3/Irak3/Mfhas1/Pspc1/Acod1/Tirap/Nlrx1/Cgas/Myd88/Irf1/Tnip1/Cd300lf/Rsad2/Nfkbia/Arf6/Cd86/Tnf/Flot1/Ticam1/Tmem173/Cd14/Rela	39
GO:1902107	positive regulation of leukocyte differentiation	36/1094	126/12406	1.09535e-10	1.09535e-10	5.52123e-09	Hlx/Il15ra/Il1b/Zbtb46/Il2rg/Csf1/Lck/Il6/Nfkbid/Il4ra/Adam8/Mmp14/Zbtb16/Ccr1/Xbp1/Il12b/Irf1/Pik3r6/Ccl5/Ccl3/Ccr7/Ripk1/Cd83/Id2/Zfp36l1/Fos/Hsp90aa1/Klf10/Trib1/Socs1/Bcl6/Nfkbiz/Runx1/Tnf/Tnfsf9/Cd74	36
GO:0071706	tumor necrosis factor superfamily cytokine production	37/1094	132/12406	1.11136e-10	1.11136e-10	5.52303e-09	Arid5a/Ncl/Mapkapk2/Fcgr3/Slamf1/Cybb/Tlr2/Arhgef2/Zc3h12a/Errfi1/Tnfrsf1a/Bcl3/Zfp36/Trim30a/Adam8/Akap12/Tnfaip3/Irak3/Il27ra/Gpr18/Tirap/Trex1/Myd88/Ccr5/Il12b/Ccl2/Ccl3/Ccl4/Ccr7/Cd300ld/Ripk1/Ptger4/Tspo/Ilrun/Ticam1/Cd14/Cd274	37
GO:0002764	immune response-regulating signaling pathway	55/1094	250/12406	1.277e-10	1.277e-10	6.1884e-09	Mapkapk2/Fcgr2b/Cd40/Tlr7/Tlr2/Alpk1/Pde4b/Zc3h12a/Lck/Tnip2/Cd38/Rabgef1/Sh2b2/Tnip3/Wnk1/Clec4d/Clec4e/C5ar1/Nectin2/Kcnn4/Nfkbid/Trim30a/Irf7/Tnfaip3/Icosl/Irak3/Mfhas1/Bcar1/Rnf31/Acod1/Tirap/Nlrx1/Bcl2a1d/Plscr1/Myd88/Lcp2/Irf1/Tnip1/Ccr7/Cd300lf/Rsad2/Nfkbia/Arf6/Cd86/Nfkbiz/Ezr/Fpr1/Fpr2/Tnf/Flot1/Ticam1/Tmem173/Cd14/Ptpn2/Rela	55
GO:1903037	regulation of leukocyte cell-cell adhesion	49/1094	209/12406	1.28033e-10	1.28033e-10	6.1884e-09	Cd244a/Slamf1/Hlx/Ass1/Cd44/Il1b/Sdc4/Cebpb/Il2rg/Vcam1/Klf4/Zc3h12a/Lck/Fgl2/Il6/Wnk1/Nfkbid/Il4ra/Itgal/Adam8/Adora2a/Icosl/Jak3/Icam1/Zbtb16/Xbp1/Il12b/Irf1/Pik3r6/Ccl2/Slfn1/Ccl5/Ccr7/Ripor2/Cd83/Hsp90aa1/Socs1/Bcl6/Hes1/Tfrc/Cd86/Nfkbiz/Runx1/Tnf/Tnfsf9/Cd74/Ptpn2/Rela/Cd274	49
GO:0043367	CD4-positive, alpha-beta T cell differentiation	24/1094	62/12406	1.40677e-10	1.40677e-10	6.70768e-09	Hlx/Il2rg/Sema4a/Zc3h12a/Il6/Relb/Bcl3/Nfkbid/Il4ra/Il27/Jak3/Il12b/Irf1/Ccr7/Stat3/Cd83/Gadd45g/Rsad2/Batf/Ptger4/Socs1/Bcl6/Nfkbiz/Runx1	24
GO:0002286	T cell activation involved in immune response	26/1094	72/12406	1.48597e-10	1.48597e-10	6.99084e-09	Hlx/Sema4a/Zc3h12a/Fgl2/Il6/Clec4d/Clec4e/Relb/Bcl3/Nfkbid/Il4ra/Il27/Itgal/Stx11/Jak3/Icam1/Rab27a/Il12b/Irf1/Ccr7/Stat3/Gadd45g/Batf/Ptger4/Bcl6/Nfkbiz	26
GO:0007159	leukocyte cell-cell adhesion	52/1094	232/12406	2.01305e-10	2.01305e-10	9.34591e-09	Cd244a/Slamf1/Hlx/Ass1/Cd44/Il1b/Sdc4/Cebpb/Il2rg/Vcam1/Klf4/Zc3h12a/Lck/Fgl2/Il6/Wnk1/Nfkbid/Il4ra/Itgal/Adam8/Adora2a/Icosl/Jak3/Icam1/Zbtb16/Xbp1/Il12b/Irf1/Tnip1/Pik3r6/Ccl2/Slfn1/Ccl5/Ccr7/Ripor2/Cd83/Hsp90aa1/Itgb7/Itga5/Socs1/Bcl6/Hes1/Tfrc/Cd86/Nfkbiz/Runx1/Tnf/Tnfsf9/Cd74/Ptpn2/Rela/Cd274	52
GO:0022407	regulation of cell-cell adhesion	59/1094	282/12406	2.25286e-10	2.25286e-10	1.03234e-08	Abl2/Cd244a/Slamf1/Hlx/Il1rn/Ass1/Cd44/Il1b/Sdc4/Cebpb/Il2rg/Vcam1/Klf4/Zc3h12a/Lck/Fgl2/Il6/Cxcl13/Trpv4/Wnk1/Nfkbid/Il4ra/Itgal/Adam8/Tnfaip3/Adora2a/Icosl/Jak3/Icam1/Zbtb16/Ccr5/Xbp1/Il12b/Irf1/Pik3r6/Ccl2/Slfn1/Ccl5/Ccr7/Gtpbp4/Ripor2/Gcnt2/Cd83/Hsp90aa1/Socs1/Bcl6/Hes1/Tfrc/Cd86/Nfkbiz/Runx1/Tnf/Flot1/Vegfa/Tnfsf9/Cd74/Ptpn2/Rela/Cd274	59
GO:0030155	regulation of cell adhesion	86/1094	489/12406	2.64602e-10	2.64602e-10	1.19696e-08	Fn1/Arpc2/Abl2/Cd244a/Slamf1/Hlx/Il1rn/Notch1/Ass1/Cd44/Il1b/Tgm2/Sdc4/Cebpb/Lama5/Prkx/Il2rg/Csf1/Vcam1/Klf4/Epb41l4b/Zc3h12a/Lck/Cdk6/Fgl2/Il6/Rbpj/Kdr/Cxcl13/Spp1/Trpv4/Serpine1/Epha1/Wnk1/Nfkbid/Il4ra/Itgal/Adam8/Tnfaip3/Adora2a/Icosl/Cd63/Jak3/Bcar1/Mmp14/Icam1/Zbtb16/Plet1/Ccr5/Xbp1/Il12b/Irf1/Pik3r6/Crk/Ccl2/Slfn1/Ccl5/Ccr7/Gtpbp4/Ripor2/Gcnt2/Cd83/Ninj1/Hsp90aa1/Ptger4/Dab2/Rnd1/Itga5/Soc…	86
GO:0070374	positive regulation of ERK1 and ERK2 cascade	37/1094	136/12406	2.8438e-10	2.8438e-10	1.25426e-08	Abl2/Slamf1/Notch1/Cd44/Il1a/Il1b/Htr2c/Tlr2/Glipr2/Il6/Kdr/Trpv4/Pdgfa/C5ar1/P2ry6/Akap12/Mfhas1/Ccl22/Adra1a/Icam1/Tirap/Ccr1/Ccl2/Ccl7/Ccl12/Ccl5/Ccl9/Ccl3/Ccl4/Gcnt2/Hmgcr/Dnajc27/Fpr2/Vegfa/C3/Cd74/Acta2	37
GO:1904018	positive regulation of vasculature development	37/1094	136/12406	2.8438e-10	2.8438e-10	1.25426e-08	Ptgs2/Notch1/Nfe2l2/Il1a/Il1b/Ppp1r16b/Cd40/Cybb/Ecm1/F3/Klf4/Jak1/Zc3h12a/Hgf/Kdr/Serpine1/Epha1/Tnfrsf1a/C5ar1/Btg1/Hmox1/Smad1/Camp/Xbp1/Pik3r6/Ccl5/Stat3/Sphk1/Plk2/Itga5/Runx1/Sod2/Notch4/Vegfa/Lrg1/C3/Egr1	37
GO:0002757	immune response-activating signal transduction	53/1094	242/12406	3.31648e-10	3.31648e-10	1.44469e-08	Mapkapk2/Fcgr2b/Tlr7/Tlr2/Alpk1/Pde4b/Zc3h12a/Lck/Tnip2/Cd38/Rabgef1/Sh2b2/Tnip3/Wnk1/Clec4e/C5ar1/Nectin2/Kcnn4/Nfkbid/Trim30a/Irf7/Tnfaip3/Icosl/Irak3/Mfhas1/Bcar1/Rnf31/Acod1/Tirap/Nlrx1/Bcl2a1d/Plscr1/Myd88/Lcp2/Irf1/Tnip1/Ccr7/Cd300lf/Rsad2/Nfkbia/Arf6/Cd86/Nfkbiz/Ezr/Fpr1/Fpr2/Tnf/Flot1/Ticam1/Tmem173/Cd14/Ptpn2/Rela	53
GO:0002449	lymphocyte mediated immunity	47/1094	201/12406	3.36935e-10	3.36935e-10	1.44982e-08	Arid5a/Il18rap/Fcgr2b/Fcgr3/Slamf1/Il1b/Cd40/Exosc3/Rnf19b/Fgl2/Il6/Klrb1b/Clec2d/Nectin2/Bcl3/Pvr/Il4ra/Irf7/Stx11/Icosl/Il27ra/Ap1g1/Icam1/Hspa8/Rab27a/Trex1/Myd88/Il12b/Pik3r6/Crk/Rsad2/Batf/Bcl6/Tfrc/H2-K1/Tap1/C4b/Tnf/H2-Q2/H2-Q4/H2-Q6/H2-Q7/H2-Q10/Gm11127/C3/Cd74/Fas	47
GO:0001525	angiogenesis	68/1094	352/12406	3.72614e-10	3.72614e-10	1.58402e-08	Nrp2/Fn1/Ncl/Ptgs2/Notch1/Nfe2l2/Dll4/Il1a/Il1b/Id1/Ppp1r16b/Cd40/Cybb/Prkx/Sema4a/Ecm1/F3/B4galt1/Klf4/Jak1/Zc3h12a/Clic4/Hgf/Rbpj/Kdr/Cxcl10/Kctd10/Serpine1/Pdgfa/Epha1/Tnfrsf1a/C5ar1/Hif3a/Anpep/Adam8/Btg1/Mmp19/Klf2/Hmox1/Smad1/Mcam/Amotl2/Camp/Ubp1/Xbp1/Pik3r6/Ccl2/Ccl12/Ccl5/Stat3/Sphk1/Jmjd6/Plk2/Ahr/Vash1/Tnfaip2/Nr4a1/Itga5/Adamts1/Runx1/Tnfrsf12a/Notch4/Vegfa/Srf/Lrg1/C3/Hbegf/Cemip2	68
GO:0002292	T cell differentiation involved in immune response	22/1094	55/12406	3.90878e-10	3.90878e-10	1.64188e-08	Hlx/Sema4a/Zc3h12a/Fgl2/Il6/Clec4d/Clec4e/Relb/Bcl3/Nfkbid/Il4ra/Il27/Jak3/Il12b/Irf1/Ccr7/Stat3/Gadd45g/Batf/Ptger4/Bcl6/Nfkbiz	22
GO:0001503	ossification	50/1094	224/12406	5.25028e-10	5.25028e-10	2.17944e-08	Nab1/Hdac4/Ptgs2/Suco/Ifi204/Notch1/Id1/Trp53inp2/Cebpb/Noct/Lmna/Adar/Ecm1/Csf1/Fgr/Id3/Isg15/Cdk6/Il6/Rbpj/Bmp2k/Spp1/Snx10/Chsy1/P2ry2/Ifitm1/Srgn/Egr2/Sbno2/Nab2/Comp/Jund/Smad1/Junb/Mmp14/Mmp13/Zbtb16/Ccr1/Sh3pxd2b/Id2/Rsad2/Ahr/Ptger4/Klf10/Nfe2/Cebpd/Tnf/Vegfa/Fbxl15/Tcf7l2	50
GO:0032680	regulation of tumor necrosis factor production	35/1094	127/12406	5.87993e-10	5.87993e-10	2.37408e-08	Arid5a/Ncl/Mapkapk2/Fcgr3/Slamf1/Cybb/Tlr2/Arhgef2/Zc3h12a/Errfi1/Tnfrsf1a/Bcl3/Zfp36/Trim30a/Akap12/Tnfaip3/Irak3/Il27ra/Gpr18/Tirap/Trex1/Myd88/Ccr5/Il12b/Ccl2/Ccl3/Ccl4/Ccr7/Cd300ld/Ripk1/Ptger4/Tspo/Ilrun/Ticam1/Cd14	35
GO:0042742	defense response to bacterium	34/1094	121/12406	5.88643e-10	5.88643e-10	2.37408e-08	Adamts4/Slamf8/Optn/Lcn2/Hck/Cebpb/Tlr2/Gbp7/Gbp3/Gbp2/Fgr/Isg15/Rbpj/Cxcl13/Plac8/Gbp10/Gbp6/Serpine1/Clec4d/Clec4e/Tnfrsf1a/C5ar1/Bcl3/Il27ra/Tirap/Camp/Myd88/Il12b/Fpr2/H2-K1/Tnf/Trem1/Tnfaip8/Iigp1	34
GO:0045785	positive regulation of cell adhesion	60/1094	296/12406	5.92104e-10	5.92104e-10	2.37408e-08	Fn1/Arpc2/Cd244a/Slamf1/Hlx/Cd44/Il1b/Tgm2/Sdc4/Il2rg/Csf1/Vcam1/Epb41l4b/Lck/Cdk6/Il6/Kdr/Cxcl13/Spp1/Epha1/Nfkbid/Il4ra/Itgal/Adam8/Icosl/Cd63/Jak3/Icam1/Zbtb16/Ccr5/Xbp1/Il12b/Irf1/Pik3r6/Crk/Ccl2/Ccl5/Ccr7/Gcnt2/Cd83/Ninj1/Hsp90aa1/Ptger4/Dab2/Itga5/Socs1/Bcl6/Hes1/Tfrc/Cd86/Ccdc80/Nfkbiz/Runx1/Tnf/Flot1/Vegfa/Tnfsf9/Cd74/Rela/Cd274	60
GO:0035455	response to interferon-alpha	14/1094	23/12406	6.07394e-10	6.07394e-10	2.40802e-08	Ifi204/Adar/Ifitm2/Ifitm1/Ifitm3/Pde12/Plscr1/Tgtp1/Myc/Ifitm7/Eif2ak2/Ifit2/Ifit3/Ifit1	14
GO:0043068	positive regulation of programmed cell death	85/1094	489/12406	6.15708e-10	6.15708e-10	2.41386e-08	Stk17b/Hdac4/Ing5/Ptgs2/Atf6/Trp53bp2/Optn/Notch1/Cd44/Bmf/Il1b/Bcl2l1/Tgm2/Cd40/Hdac6/Skil/Mcl1/Adamtsl4/F3/Dnaja1/B4galt1/Zc3h12a/Lck/Id3/Mul1/Il6/Hcar2/Hip1/Gadd45a/Gapdh/Tnfrsf1a/Plaur/Nfkbid/Nupr1/Adam8/Akap12/Adora2a/Gadd45b/Apaf1/Btg1/Dusp6/Phlda1/Arhgef7/Jak3/Hmox1/Casp4/Zbtb16/Plscr1/Ccr5/Osm/Xbp1/Il12b/Ccl12/Ccl5/Ccl3/Slc9a3r1/Ripk1/Eef1e1/Gadd45g/Hmgcr/Sav1/Eif2s1/Myc/Atf4/Tspo/Slc11a2…	85
GO:0043410	positive regulation of MAPK cascade	67/1094	349/12406	6.63784e-10	6.63784e-10	2.57375e-08	Sema4c/Abl2/Fcgr2b/Slamf1/Il1rn/Notch1/Cd44/Il1a/Il1b/Cd40/Ptpn1/Htr2c/Tlr2/Glipr2/Zc3h12a/Map3k6/Mul1/Hgf/Il6/Kdr/Trpv4/Pdgfa/Gadd45a/C5ar1/Akap13/P2ry6/Adam8/Akap12/Gadd45b/Mfhas1/Lpar2/Ccl22/Adra1a/Icam1/Tirap/Myd88/Ccr1/Osm/Map2k3/Pik3r5/Pik3r6/Traf4/Ccl2/Ccl7/Ccl12/Ccl5/Ccl9/Ccl3/Ccl4/Ccr7/Sphk1/Ripk1/Gcnt2/Gadd45g/Hmgcr/Dnajc27/Dab2/Fpr2/Tnf/Vegfa/Unc5cl/C3/Xdh/Eif2ak2/Lmnb1/Cd74/Acta2	67
GO:0046632	alpha-beta T cell differentiation	27/1094	82/12406	7.31029e-10	7.31029e-10	2.80367e-08	Abl2/Hlx/Il2rg/Sema4a/Zc3h12a/Il6/Relb/Bcl3/Nfkbid/Il4ra/Il27/Jak3/Gpr18/Zbtb16/Il12b/Irf1/Ccr7/Stat3/Cd83/Gadd45g/Rsad2/Batf/Ptger4/Socs1/Bcl6/Nfkbiz/Runx1	27
GO:1903708	positive regulation of hemopoiesis	39/1094	153/12406	7.65098e-10	7.65098e-10	2.90278e-08	Hlx/Il15ra/Il1b/Zbtb46/Il2rg/Csf1/Lck/Isg15/Il6/Nfkbid/Il4ra/Adam8/Mmp14/Zbtb16/Ccr1/Xbp1/Il12b/Irf1/Pik3r6/Ccl5/Ccl3/Ccr7/Stat3/Ripk1/Cd83/Id2/Zfp36l1/Fos/Hsp90aa1/Klf10/Trib1/Acvr1b/Socs1/Bcl6/Nfkbiz/Runx1/Tnf/Tnfsf9/Cd74	39
GO:1990868	response to chemokine	19/1094	43/12406	8.09678e-10	8.09678e-10	3.00725e-08	Gpr35/Zc3h12a/Cxcl2/Cxcl9/Cxcl10/Cxcl11/Cxcl13/Wnk1/Ccl22/Ccr1/Ccl2/Ccl7/Ccl12/Ccl5/Ccl9/Ccl3/Ccl4/Ripor2/Dusp1	19
GO:1990869	cellular response to chemokine	19/1094	43/12406	8.09678e-10	8.09678e-10	3.00725e-08	Gpr35/Zc3h12a/Cxcl2/Cxcl9/Cxcl10/Cxcl11/Cxcl13/Wnk1/Ccl22/Ccr1/Ccl2/Ccl7/Ccl12/Ccl5/Ccl9/Ccl3/Ccl4/Ripor2/Dusp1	19
GO:0002822	regulation of adaptive immune response based on somatic recombination of immune receptors built from immunoglobulin superfamily domains	36/1094	135/12406	9.0528e-10	9.0528e-10	3.3273e-08	Arid5a/Fcgr2b/Fcgr3/Slamf1/Hlx/Il1b/Cd40/Exosc3/Zc3h12a/Il6/Nectin2/Pvr/Nfkbid/Il4ra/Il27/Tnfaip3/Jak3/Il27ra/Hspa8/Il12b/Irf1/Ccr7/Rsad2/Bcl6/Tfrc/Nfkbiz/H2-K1/Tnf/H2-Q2/H2-Q4/H2-Q6/H2-Q7/H2-Q10/Gm11127/C3/Cd274	36
GO:0045766	positive regulation of angiogenesis	34/1094	123/12406	9.4815e-10	9.4815e-10	3.44894e-08	Ptgs2/Nfe2l2/Il1a/Il1b/Ppp1r16b/Cd40/Cybb/Ecm1/F3/Klf4/Jak1/Zc3h12a/Hgf/Kdr/Serpine1/Epha1/Tnfrsf1a/C5ar1/Btg1/Hmox1/Smad1/Camp/Xbp1/Pik3r6/Ccl5/Stat3/Sphk1/Plk2/Itga5/Runx1/Notch4/Vegfa/Lrg1/C3	34
GO:0002443	leukocyte mediated immunity	55/1094	264/12406	1.09435e-09	1.09435e-09	3.94012e-08	Arid5a/Il18rap/Fcgr2b/Fcgr3/Slamf1/Il1b/Cd40/Tlr2/Exosc3/Rnf19b/Fgr/Fgl2/Il6/Rabgef1/Klrb1b/Clec2d/Nectin2/Bcl3/Pvr/Il4ra/Irf7/Stx11/Ddx21/Icosl/Jak3/Hmox1/Il27ra/Ap1g1/Icam1/Hspa8/Rab27a/Trex1/Myd88/Il12b/Pik3r6/Crk/Rsad2/Batf/Bcl6/Tfrc/H2-K1/Tap1/C4b/Tnf/H2-Q2/H2-Q4/H2-Q6/H2-Q7/H2-Q10/Gm11127/Trem1/Ticam1/C3/Cd74/Fas	55
GO:0032640	tumor necrosis factor production	35/1094	130/12406	1.17138e-09	1.17138e-09	4.17487e-08	Arid5a/Ncl/Mapkapk2/Fcgr3/Slamf1/Cybb/Tlr2/Arhgef2/Zc3h12a/Errfi1/Tnfrsf1a/Bcl3/Zfp36/Trim30a/Akap12/Tnfaip3/Irak3/Il27ra/Gpr18/Tirap/Trex1/Myd88/Ccr5/Il12b/Ccl2/Ccl3/Ccl4/Ccr7/Cd300ld/Ripk1/Ptger4/Tspo/Ilrun/Ticam1/Cd14	35
GO:0032675	regulation of interleukin-6 production	32/1094	112/12406	1.18806e-09	1.18806e-09	4.19198e-08	Arid5a/Ncl/Mapkapk2/Slamf1/Il1rn/Il1a/Il1b/Cebpb/Tlr7/Tlr2/Arhgef2/Zc3h12a/Hgf/Il6/Trpv4/Rabgef1/Tnfrsf1a/Trim30a/Tnfaip3/Irak3/Klf2/Il27ra/Tirap/Nlrx1/Myd88/Ccr5/Xbp1/Stat3/Cd300ld/Tnf/Ticam1/Tnfsf9	32
GO:0032635	interleukin-6 production	33/1094	118/12406	1.2044e-09	1.2044e-09	4.20757e-08	Arid5a/Il18rap/Ncl/Mapkapk2/Slamf1/Il1rn/Il1a/Il1b/Cebpb/Tlr7/Tlr2/Arhgef2/Zc3h12a/Hgf/Il6/Trpv4/Rabgef1/Tnfrsf1a/Trim30a/Tnfaip3/Irak3/Klf2/Il27ra/Tirap/Nlrx1/Myd88/Ccr5/Xbp1/Stat3/Cd300ld/Tnf/Ticam1/Tnfsf9	33
GO:0042326	negative regulation of phosphorylation	68/1094	362/12406	1.29012e-09	1.29012e-09	4.46284e-08	Rnf149/Hdac4/Ppp1r15b/Prr5l/Hipk3/Dusp2/Il1b/Trib3/Ptpn1/Adar/Cdc42se1/Dnaja1/Klf4/Zc3h12a/Cep85/Errfi1/Hgf/Il6/Ppef2/Paqr3/Rabgef1/Epha1/Gadd45a/Wnk1/Foxm1/Dusp16/Vrk3/Ppp1r15a/Nupr1/Mvp/Dusp8/Tnfaip3/Ddit4/Adora2a/Midn/Gadd45b/Dusp6/Irak3/Irs2/Pde12/Dok2/Birc3/Cdkn2d/Xbp1/Irf1/Tnip1/Per1/Slfn1/Stat3/Slc9a3r1/Socs3/Gadd45g/Hmgcr/Dab2/Trib1/Socs1/Parp14/Samsn1/Ezr/Dusp1/Cdkn1a/Ier3/Xdh/Taf7/Spry4…	68
GO:0051251	positive regulation of lymphocyte activation	46/1094	202/12406	1.30695e-09	1.30695e-09	4.47716e-08	Cd244a/Slamf1/Hlx/Il15ra/Il1b/Cd40/Il2rg/Vcam1/Exosc3/Lck/Il6/Tnip2/Cd38/Nfkbid/Il4ra/Itgal/Adam8/Icosl/Irs2/Jak3/Ap1g1/Mmp14/Tirap/Zbtb16/Myd88/Xbp1/Il12b/Irf1/Pik3r6/Ccl2/Ccl5/Ccr7/Cd83/Hsp90aa1/Socs1/Bcl6/Hes1/Tfrc/Cd86/Nfkbiz/Runx1/Cdkn1a/Ticam1/Tnfsf9/Cd74/Cd274	46
GO:0002285	lymphocyte activation involved in immune response	36/1094	137/12406	1.40383e-09	1.40383e-09	4.76281e-08	Cd244a/Hlx/Cd40/Sema4a/Exosc3/Zc3h12a/Fgl2/Il6/Lfng/Clec4d/Clec4e/Relb/Bcl3/Nfkbid/Il4ra/Il27/Itgal/Stx11/Tnfaip3/Icosl/Jak3/Il27ra/Ap1g1/Icam1/Rab27a/Xbp1/Il12b/Irf1/Ccr7/Stat3/Gadd45g/Batf/Ptger4/Bcl6/Tfrc/Nfkbiz	36
GO:1902532	negative regulation of intracellular signal transduction	77/1094	433/12406	1.41843e-09	1.41843e-09	4.76649e-08	Rnf149/Ptgs2/Abl2/Optn/Tank/Nfe2l2/Cd44/Hipk3/Dusp2/Il1b/Bcl2l1/Ptpn1/Cdc42se1/Mcl1/Dnaja1/Klf4/Pde4b/Zc3h12a/Sesn2/Mul1/Errfi1/Rhoh/Ppef2/Paqr3/Kctd10/Rabgef1/Tnip3/Foxm1/Ybx3/Dusp16/Bcl3/Plaur/Nfkbid/Vrk3/Dusp8/Tnfaip3/Ddit4/Socs2/Dusp6/Irak3/Herpud1/Adra1a/Dok2/Cdkn2d/Nlrx1/Bcl2a1d/Bcl2a1a/Bcl2a1b/Bcl2a1c/Xbp1/Irf1/Tnip1/Per1/Slc9a3r1/Socs3/Ripor2/Ripk1/Hmgcr/Dab2/Socs1/Litaf/Rrn3/Bcl6/Parp14/…	77
GO:0042035	regulation of cytokine biosynthetic process	26/1094	79/12406	1.52605e-09	1.52605e-09	5.03294e-08	Mapkapk2/Fcgr3/Il1a/Il1b/Cebpb/Cybb/Tlr7/Tlr2/Nfkb1/Klf4/Errfi1/Il6/Bcl3/Zfp36/Il27/Akap12/Icosl/Tirap/Myd88/Irf1/Map2k3/Stat3/Tnf/Ticam1/Egr1/Rela	26
GO:0022409	positive regulation of cell-cell adhesion	42/1094	176/12406	1.52625e-09	1.52625e-09	5.03294e-08	Cd244a/Slamf1/Hlx/Cd44/Il1b/Il2rg/Vcam1/Lck/Il6/Cxcl13/Nfkbid/Il4ra/Itgal/Adam8/Icosl/Jak3/Icam1/Zbtb16/Ccr5/Xbp1/Il12b/Irf1/Pik3r6/Ccl2/Ccl5/Ccr7/Gcnt2/Cd83/Hsp90aa1/Socs1/Bcl6/Hes1/Tfrc/Cd86/Nfkbiz/Runx1/Tnf/Flot1/Tnfsf9/Cd74/Rela/Cd274	42
GO:0042088	T-helper 1 type immune response	17/1094	36/12406	1.78216e-09	1.78216e-09	5.82242e-08	Arid5a/Il18rap/Slamf1/Hlx/Il1b/Sema4a/Relb/Bcl3/Il4ra/Il27/Jak3/Il27ra/Il12b/Irf1/Ccr7/Gadd45g/Vegfa	17
GO:0002821	positive regulation of adaptive immune response	30/1094	102/12406	1.8269e-09	1.8269e-09	5.91384e-08	Arid5a/Fcgr3/Hlx/Cd44/Il1b/Cd40/Exosc3/Il6/Nectin2/Pvr/Nfkbid/Il27ra/Hspa8/Il12b/Irf1/Ccr7/Rsad2/Tfrc/Nfkbiz/H2-K1/Tnf/H2-Q2/H2-Q4/H2-Q6/H2-Q7/H2-Q10/Gm11127/C3/Cd74/Cd274	30
GO:0043065	positive regulation of apoptotic process	83/1094	485/12406	2.137e-09	2.137e-09	6.85476e-08	Stk17b/Hdac4/Ing5/Ptgs2/Atf6/Trp53bp2/Optn/Notch1/Cd44/Bmf/Il1b/Bcl2l1/Tgm2/Cd40/Skil/Mcl1/Adamtsl4/F3/Dnaja1/B4galt1/Zc3h12a/Lck/Id3/Mul1/Il6/Hcar2/Hip1/Gadd45a/Gapdh/Tnfrsf1a/Plaur/Nfkbid/Nupr1/Adam8/Akap12/Adora2a/Gadd45b/Apaf1/Btg1/Dusp6/Phlda1/Arhgef7/Jak3/Hmox1/Casp4/Zbtb16/Plscr1/Ccr5/Osm/Xbp1/Il12b/Ccl12/Ccl5/Ccl3/Slc9a3r1/Ripk1/Eef1e1/Gadd45g/Hmgcr/Sav1/Eif2s1/Myc/Atf4/Tspo/Slc11a2/Nr4a1…	83
GO:1903707	negative regulation of hemopoiesis	30/1094	103/12406	2.36384e-09	2.36384e-09	7.51406e-08	Hlx/Notch1/Nfe2l2/Cd44/Zbtb46/Zc3h12a/Cdk6/Fgl2/Clec2d/Zfp36/Paf1/Nfkbid/Klf13/Il4ra/Jak3/Zbtb16/Irf1/Nme2/Id2/Nfkbia/Zfp36l1/Trib1/Myc/Socs1/Bcl6/Hes1/Runx1/Hspa9/Cd74/Ptpn2	30
GO:0042330	taxis	69/1094	375/12406	2.4149e-09	2.4149e-09	7.60785e-08	Sema4c/Nrp2/Fn1/Gpr35/Fcgr3/Slamf1/Slamf8/Enah/Il1rn/Notch1/Il1b/Sema4a/Csf1/Vcam1/Pde4b/Hgf/Kdr/Cxcl2/Cxcl9/Cxcl10/Cxcl11/Cxcl13/Spp1/Trpv4/Serpine1/Pdgfa/Epha1/Wnk1/Il17ra/C5ar1/Vasp/Saa3/Adam8/Egr2/Ccl22/Bcar1/Gpr18/Tirap/Cxcr5/Ccrl2/Ccr1/Ccr5/Cxcl16/Crk/Ccl2/Ccl7/Ccl12/Ccl5/Ccl9/Ccl3/Ccl4/Ccr7/Ripor2/Id2/Flrt2/Nr4a1/Fpr1/Fpr2/Dusp1/Flot1/Vegfa/Trem1/Sema6b/Hbegf/Cd74/Ptpn2/Ptgdr2/Ch25h/Ablim1	69
GO:0032103	positive regulation of response to external stimulus	47/1094	213/12406	2.59114e-09	2.59114e-09	8.09084e-08	Fn1/Ptgs2/Fcgr3/Slamf1/Optn/Il1b/Tgm2/Cebpb/Tlr2/Csf1/Gbp5/Il6/Kdr/Cxcl10/Cxcl13/Trpv4/Serpine1/Wnk1/Il17ra/Tnfrsf1a/C5ar1/Nupr1/Adam8/Acod1/Ldlr/Tirap/Myd88/Ccr1/Ccr5/Osm/Tnip1/Ndel1/Ccl2/Ccl5/Ccl3/Ccl4/Ccr7/Ripor2/Nfkbia/Ptger4/Nfkbiz/Fpr2/Tnf/Vegfa/Ticam1/C3/Cd74	47
GO:0010563	negative regulation of phosphorus metabolic process	77/1094	439/12406	2.70122e-09	2.70122e-09	8.28785e-08	Rnf149/Hdac4/Ppp1r15b/Prr5l/Hipk3/Dusp2/Il1b/Trib3/Ppp1r16b/Ptpn1/Adar/Cdc42se1/Dnaja1/Klf4/Zc3h12a/Cep85/Errfi1/Hgf/Il6/Ppef2/Paqr3/Rabgef1/Pdgfa/Epha1/Gadd45a/Wnk1/Foxm1/Dusp16/Hpn/Vrk3/Ppp1r15a/Mphosph10/Nupr1/Mvp/Dusp8/Tnfaip3/Ddit4/Adora2a/Midn/Gadd45b/Dusp6/Irak3/Irs2/Mfhas1/Pde12/Dok2/Birc3/Cdkn2d/Xbp1/Plek/Irf1/Tnip1/Per1/Slfn1/Stat3/Slc9a3r1/Socs3/Gadd45g/Hmgcr/Ahr/Dab2/Trib1/Tspo/Socs1/…	77
GO:0045936	negative regulation of phosphate metabolic process	77/1094	439/12406	2.70122e-09	2.70122e-09	8.28785e-08	Rnf149/Hdac4/Ppp1r15b/Prr5l/Hipk3/Dusp2/Il1b/Trib3/Ppp1r16b/Ptpn1/Adar/Cdc42se1/Dnaja1/Klf4/Zc3h12a/Cep85/Errfi1/Hgf/Il6/Ppef2/Paqr3/Rabgef1/Pdgfa/Epha1/Gadd45a/Wnk1/Foxm1/Dusp16/Hpn/Vrk3/Ppp1r15a/Mphosph10/Nupr1/Mvp/Dusp8/Tnfaip3/Ddit4/Adora2a/Midn/Gadd45b/Dusp6/Irak3/Irs2/Mfhas1/Pde12/Dok2/Birc3/Cdkn2d/Xbp1/Plek/Irf1/Tnip1/Per1/Slfn1/Stat3/Slc9a3r1/Socs3/Gadd45g/Hmgcr/Ahr/Dab2/Trib1/Tspo/Socs1/…	77
GO:0044403	symbiont process	58/1094	293/12406	2.9323e-09	2.9323e-09	8.91929e-08	Fn1/Notch1/Bcl2l1/Chmp4b/Zbp1/Tlr2/Adar/Vcam1/Gbp7/Gbp3/Gbp2/Zc3h12a/Isg15/Gbp6/Oasl2/Oasl1/Oas3/Oas1g/Oas1a/Denr/Gapdh/Nectin2/Zfp36/Hpn/Isg20/Atg16l2/Trim30a/Ifitm2/Ifitm1/Ifitm3/Pde12/Icam1/Tirap/Hspa8/Nlrx1/Plscr1/Camp/Fbxl2/Myd88/Ccr5/Il12b/Irgm1/Tnip1/Larp1/Ccl5/Ccl4/Ripk1/Rsad2/Myc/Apobec3/Ifitm7/Chd1/Tnf/Trem1/Eif2ak2/Etf1/Cd74/Eif3a	58
GO:0046631	alpha-beta T cell activation	32/1094	116/12406	3.11693e-09	3.11693e-09	9.39986e-08	Abl2/Cd244a/Hlx/Cd44/Cebpb/Il2rg/Sema4a/Zc3h12a/Il6/Relb/Bcl3/Nfkbid/Il4ra/Il27/Adora2a/Jak3/Gpr18/Zbtb16/Il12b/Irf1/Ccr7/Stat3/Cd83/Gadd45g/Rsad2/Batf/Ptger4/Socs1/Bcl6/Nfkbiz/Runx1/Cd274	32
GO:0060337	type I interferon signaling pathway	15/1094	29/12406	3.27667e-09	3.27667e-09	9.65692e-08	Ikbke/Zbp1/Adar/Mul1/Oas2/Ifitm2/Ifitm1/Ifitm3/Irf7/Stat2/Nlrc5/Trex1/Myd88/Ifitm7/Ptpn2	15
GO:0071357	cellular response to type I interferon	15/1094	29/12406	3.27667e-09	3.27667e-09	9.65692e-08	Ikbke/Zbp1/Adar/Mul1/Oas2/Ifitm2/Ifitm1/Ifitm3/Irf7/Stat2/Nlrc5/Trex1/Myd88/Ifitm7/Ptpn2	15
GO:0034340	response to type I interferon	16/1094	33/12406	3.31164e-09	3.31164e-09	9.65692e-08	Ikbke/Zbp1/Adar/Mul1/Isg15/Oas2/Ifitm2/Ifitm1/Ifitm3/Irf7/Stat2/Nlrc5/Trex1/Myd88/Ifitm7/Ptpn2	16
GO:0070098	chemokine-mediated signaling pathway	16/1094	33/12406	3.31164e-09	3.31164e-09	9.65692e-08	Gpr35/Cxcl2/Cxcl9/Cxcl10/Cxcl11/Cxcl13/Wnk1/Ccl22/Ccr1/Ccl2/Ccl7/Ccl12/Ccl5/Ccl9/Ccl3/Ccl4	16
GO:1903039	positive regulation of leukocyte cell-cell adhesion	38/1094	154/12406	3.39174e-09	3.39174e-09	9.80942e-08	Cd244a/Slamf1/Hlx/Cd44/Il1b/Il2rg/Vcam1/Lck/Il6/Nfkbid/Il4ra/Itgal/Adam8/Icosl/Jak3/Icam1/Zbtb16/Xbp1/Il12b/Irf1/Pik3r6/Ccl2/Ccl5/Ccr7/Cd83/Hsp90aa1/Socs1/Bcl6/Hes1/Tfrc/Cd86/Nfkbiz/Runx1/Tnf/Tnfsf9/Cd74/Rela/Cd274	38
GO:0044419	interspecies interaction between organisms	59/1094	302/12406	3.59517e-09	3.59517e-09	1.03132e-07	Fn1/Notch1/Bcl2l1/Chmp4b/Zbp1/Tlr2/Adar/Vcam1/Gbp7/Gbp3/Gbp2/Zc3h12a/Isg15/Gbp6/Oasl2/Oasl1/Oas3/Oas1g/Oas1a/Denr/Gapdh/Nectin2/Zfp36/Hpn/Isg20/Atg16l2/Trim30a/Ifitm2/Ifitm1/Ifitm3/Pde12/Icam1/Tirap/Hspa8/Nlrx1/Plscr1/Camp/Fbxl2/Myd88/Ccr5/Il12b/Irgm1/Tnip1/Larp1/Ccl2/Ccl5/Ccl4/Ripk1/Rsad2/Myc/Apobec3/Ifitm7/Chd1/Tnf/Trem1/Eif2ak2/Etf1/Cd74/Eif3a	59
GO:0030099	myeloid cell differentiation	57/1094	288/12406	4.04897e-09	4.04897e-09	1.15213e-07	Cebpb/Zbtb46/Prkx/Tlr2/Adar/Csf1/Isg15/Cdk6/Rbpj/Snx10/Clec2d/Relb/Zfp36/Paf1/Klf13/Adam8/Sbno2/Mfhas1/Jak3/Klf2/Junb/Tirap/Zbtb16/Plscr1/Ccr1/Il12b/Ccl5/Ccl3/Nme2/Ccr7/Stat3/Cd300lf/Jmjd6/Ripk1/Id2/Nfkbia/Zfp36l1/Fos/Batf/Dab2/Klf10/Trib1/Myc/Slc11a2/Acvr1b/Bcl6/Nrros/Tfrc/Runx1/Tnf/Vegfa/Srf/Tnfsf9/Hspa9/Cd74/Ptpn2/Fas	57
GO:0006935	chemotaxis	68/1094	372/12406	4.1899e-09	4.1899e-09	1.1827e-07	Sema4c/Nrp2/Fn1/Gpr35/Fcgr3/Slamf1/Slamf8/Enah/Il1rn/Notch1/Il1b/Sema4a/Csf1/Vcam1/Pde4b/Hgf/Kdr/Cxcl2/Cxcl9/Cxcl10/Cxcl11/Cxcl13/Spp1/Trpv4/Serpine1/Pdgfa/Epha1/Wnk1/Il17ra/C5ar1/Vasp/Saa3/Adam8/Egr2/Ccl22/Bcar1/Gpr18/Tirap/Cxcr5/Ccrl2/Ccr1/Ccr5/Cxcl16/Crk/Ccl2/Ccl7/Ccl12/Ccl5/Ccl9/Ccl3/Ccl4/Ccr7/Ripor2/Flrt2/Nr4a1/Fpr1/Fpr2/Dusp1/Flot1/Vegfa/Trem1/Sema6b/Hbegf/Cd74/Ptpn2/Ptgdr2/Ch25h/Ablim1	68
GO:0045071	negative regulation of viral genome replication	19/1094	47/12406	5.00743e-09	5.00743e-09	1.40225e-07	Adar/Zc3h12a/Isg15/Oasl2/Oasl1/Oas3/Oas1g/Oas1a/Isg20/Ifitm2/Ifitm1/Ifitm3/Plscr1/Ccl5/Rsad2/Apobec3/Ifitm7/Tnf/Eif2ak2	19
GO:0042108	positive regulation of cytokine biosynthetic process	20/1094	52/12406	5.54382e-09	5.54382e-09	1.54023e-07	Mapkapk2/Fcgr3/Il1a/Il1b/Cybb/Tlr7/Tlr2/Il6/Bcl3/Il27/Akap12/Icosl/Tirap/Myd88/Irf1/Stat3/Tnf/Ticam1/Egr1/Rela	20
GO:0051403	stress-activated MAPK cascade	44/1094	198/12406	6.6484e-09	6.6484e-09	1.83268e-07	Sema4c/Mapkapk2/Fcgr2b/Slamf1/Il1rn/Hipk3/Il1a/Il1b/Ptpn1/Cdc42se1/Dnaja1/Zc3h12a/Mul1/Hgf/Trpv4/Gadd45a/Foxm1/Zfp36/Gadd45b/Mfhas1/Tirap/Myd88/Map2k3/Per1/Traf4/Ccr7/Sphk1/Ripk1/Gadd45g/Hmgcr/Zfp36l1/Ptger4/Dab2/Trib1/Mapk11/Ezr/Dusp1/Tnf/Vegfa/Unc5cl/Xdh/Eif2ak2/Lmnb1/Fas	44
GO:0014070	response to organic cyclic compound	74/1094	425/12406	7.71982e-09	7.71982e-09	2.09738e-07	Paqr8/Arpc2/Il1rn/Ass1/Il1b/Bcl2l1/Slc7a11/Tiparp/Nfkb1/Dnaja1/Pde4b/Zc3h12a/Id3/Mul1/Insig1/Il6/Fosl2/Spp1/Aacs/Mat2a/Usp18/Zfp36/Gramd1a/Saa3/Akap13/P2ry6/Folr1/Sult1a1/Ddit4/Ddx21/Adora2a/Socs2/Irak3/Eif4ebp1/Jund/Smad1/Junb/Lcat/Anxa7/Pde12/Acod1/Cdkn2d/Cgas/Ccr5/Larp1/Per1/Ccl12/Ccl5/Stat3/Cd83/Mir7-1/Homer1/Ahr/Nfkbia/Zfp36l1/Dab2/Atf4/Gpd1/Socs1/Ezr/Pim1/Daxx/Tnf/Flot1/Ticam1/Eif2ak2/Crem/…	74
GO:0002824	positive regulation of adaptive immune response based on somatic recombination of immune receptors built from immunoglobulin superfamily domains	28/1094	96/12406	7.77872e-09	7.77872e-09	2.09738e-07	Arid5a/Fcgr3/Hlx/Il1b/Cd40/Exosc3/Il6/Nectin2/Pvr/Nfkbid/Il27ra/Hspa8/Il12b/Irf1/Ccr7/Rsad2/Tfrc/Nfkbiz/H2-K1/Tnf/H2-Q2/H2-Q4/H2-Q6/H2-Q7/H2-Q10/Gm11127/C3/Cd274	28
GO:0050863	regulation of T cell activation	47/1094	220/12406	7.78698e-09	7.78698e-09	2.09738e-07	Cd244a/Slamf1/Hlx/Cd44/Il1b/Sdc4/Cebpb/Il2rg/Vcam1/Zc3h12a/Lck/Fgl2/Il6/Nfkbid/Il4ra/Il27/Itgal/Adam8/Adora2a/Icosl/Jak3/Zbtb16/Cgas/Trex1/Xbp1/Il12b/Irf1/Pik3r6/Ccl2/Slfn1/Ccl5/Ccr7/Ripor2/Cd83/Ctla2a/Hsp90aa1/Socs1/Bcl6/Hes1/Tfrc/Cd86/Nfkbiz/Runx1/Tnfsf9/Cd74/Ptpn2/Cd274	47
GO:0045444	fat cell differentiation	40/1094	172/12406	8.26888e-09	8.26888e-09	2.21031e-07	Per2/Ptgs2/Trib3/Cebpb/Hdac6/Htr2c/Noct/Klf4/Zc3h12a/Steap4/Insig1/Plac8/Lrrc8c/Trpv4/Tmem120a/Sh2b2/Creb5/Zfp36/Egr2/Zbtb16/Xbp1/Sh3pxd2b/Metrnl/Id2/Sav1/Zfp36l1/Jdp2/Nr4a1/Socs1/Cebpd/Hes1/Sod2/Ppard/Tnf/Vegfa/Lrg1/Mex3c/Zfp516/Noc3l/Tcf7l2	40
GO:0007249	I-kappaB kinase/NF-kappaB signaling	38/1094	159/12406	8.78411e-09	8.78411e-09	2.33038e-07	Abl2/Optn/Il1rn/Tank/Il1a/Il1b/Tgm2/Pim2/Tlr7/Tlr2/Alpk1/Zc3h12a/Tnip2/Rhoh/Tnip3/Erc1/Clec4n/Relb/Bcl3/Nfkbid/Saa3/Akap13/Tnfaip3/Ddx21/Rnf31/Tirap/Nlrx1/Myd88/Irf1/Tnip1/Per1/Ripk1/Nfkbia/Tnf/Unc5cl/Ticam1/Cd74/Rela	38
GO:1901342	regulation of vasculature development	48/1094	228/12406	8.8991e-09	8.8991e-09	2.34327e-07	Ptgs2/Notch1/Nfe2l2/Dll4/Il1a/Il1b/Id1/Ppp1r16b/Cd40/Cybb/Sema4a/Ecm1/F3/Klf4/Jak1/Zc3h12a/Hgf/Kdr/Cxcl10/Serpine1/Epha1/Tnfrsf1a/C5ar1/Btg1/Klf2/Hmox1/Smad1/Camp/Xbp1/Pik3r6/Ccl2/Ccl5/Stat3/Sphk1/Plk2/Vash1/Ptger4/Itga5/Adamts1/Runx1/Sod2/Tnfrsf12a/Notch4/Vegfa/Lrg1/C3/Xdh/Egr1	48
GO:0050867	positive regulation of cell activation	51/1094	250/12406	9.36336e-09	9.36336e-09	2.44725e-07	Cd244a/Slamf1/Hlx/Il15ra/Il1b/Cd40/Il2rg/Vcam1/Exosc3/Lck/Fgr/Il6/Tnip2/Cd38/Clec4d/Nectin2/Nfkbid/Il4ra/Itgal/Adam8/Icosl/Irs2/Jak3/Ap1g1/Mmp14/Tirap/Zbtb16/Myd88/Xbp1/Plek/Il12b/Irf1/Pik3r6/Ccl2/Ccl5/Ccr7/Cd83/Hsp90aa1/Socs1/Bcl6/Hes1/Tfrc/Cd86/Nfkbiz/Runx1/Cdkn1a/Ticam1/Tnfsf9/Cd74/Cd274/Acta2	51
GO:0050729	positive regulation of inflammatory response	28/1094	97/12406	1.00295e-08	1.00295e-08	2.60209e-07	Ptgs2/Fcgr3/Il1b/Tgm2/Cebpb/Tlr2/Gbp5/Il6/Trpv4/Serpine1/Il17ra/Tnfrsf1a/Nupr1/Adam8/Ldlr/Myd88/Ccr5/Osm/Tnip1/Ccl5/Ccl3/Ccr7/Nfkbia/Ptger4/Nfkbiz/Tnf/Ticam1/C3	28
GO:0002526	acute inflammatory response	23/1094	69/12406	1.01694e-08	1.01694e-08	2.61912e-07	Fn1/Ptgs2/Fcgr2b/Fcgr3/Il1rn/Il1a/Il1b/F3/B4galt1/Il6/A2m/Saa3/Nupr1/Adam8/Icam1/Plscr1/Ccr5/Ccl5/Ccr7/Stat3/Tnf/Trem1/C3	23
GO:0042254	ribosome biogenesis	54/1094	273/12406	1.06474e-08	1.06474e-08	2.72235e-07	Rrs1/Wdr75/Nop58/Ncl/Rrp15/Exosc2/Nop56/Ddx27/Nmd3/Gar1/Exosc3/Nsun4/Zfp593/Mrto4/Nop14/Sdad1/Noc4l/Ddx51/Malsu1/Nop2/Fbl/Mphosph10/Isg20/Ltv1/Rpf2/Ddx21/Pwp2/Abce1/Heatr3/Utp4/Nip7/Nob1/Urb2/Dis3/Ppan/Kri1/Rrp9/Tsr1/Mrm3/Nle1/Utp18/Ftsj3/Usp36/Gtpbp4/Heatr1/Pak1ip1/Nol10/Brix1/Bop1/Snu13/Rrn3/Bysl/Wdr43/Wdr74	54
GO:0050707	regulation of cytokine secretion	36/1094	147/12406	1.08574e-08	1.08574e-08	2.75608e-07	Arid5a/Fn1/Ncl/Abl2/Cd244a/Slamf1/Il1a/Il1b/Tlr2/Zc3h12a/Fgr/Il6/Trpv4/Rabgef1/Il17ra/Clec4n/Clec4e/Gapdh/Il4ra/Akap12/Tnfaip3/Srgn/Il27ra/Casp4/Ccr5/Osm/Xbp1/Ccl3/Ccr7/Ptger4/Mapk11/Socs1/Ezr/Tnf/Cd14/Cd274	36
GO:0002293	alpha-beta T cell differentiation involved in immune response	19/1094	49/12406	1.14075e-08	1.14075e-08	2.83453e-07	Hlx/Sema4a/Zc3h12a/Il6/Relb/Bcl3/Nfkbid/Il4ra/Il27/Jak3/Il12b/Irf1/Ccr7/Stat3/Gadd45g/Batf/Ptger4/Bcl6/Nfkbiz	19
GO:0002294	CD4-positive, alpha-beta T cell differentiation involved in immune response	19/1094	49/12406	1.14075e-08	1.14075e-08	2.83453e-07	Hlx/Sema4a/Zc3h12a/Il6/Relb/Bcl3/Nfkbid/Il4ra/Il27/Jak3/Il12b/Irf1/Ccr7/Stat3/Gadd45g/Batf/Ptger4/Bcl6/Nfkbiz	19
GO:0042093	T-helper cell differentiation	19/1094	49/12406	1.14075e-08	1.14075e-08	2.83453e-07	Hlx/Sema4a/Zc3h12a/Il6/Relb/Bcl3/Nfkbid/Il4ra/Il27/Jak3/Il12b/Irf1/Ccr7/Stat3/Gadd45g/Batf/Ptger4/Bcl6/Nfkbiz	19
GO:0002703	regulation of leukocyte mediated immunity	40/1094	174/12406	1.17393e-08	1.17393e-08	2.89658e-07	Arid5a/Il18rap/Fcgr2b/Fcgr3/Slamf1/Il1b/Cd40/Tlr2/Exosc3/Fgr/Il6/Rabgef1/Klrb1b/Clec2d/Nectin2/Pvr/Il4ra/Ddx21/Jak3/Hmox1/Il27ra/Ap1g1/Hspa8/Il12b/Pik3r6/Crk/Rsad2/Bcl6/Tfrc/H2-K1/Tap1/Tnf/H2-Q2/H2-Q4/H2-Q6/H2-Q7/H2-Q10/Gm11127/Ticam1/C3	40
GO:0034612	response to tumor necrosis factor	32/1094	122/12406	1.20308e-08	1.20308e-08	2.94789e-07	Actr3/Tank/Nfe2l2/Nfkb1/Zc3h12a/Il6/Tnfrsf1a/Ybx3/Zfp36/Ccl22/Gch1/Acod1/Casp4/Birc3/Irf1/Cxcl16/Ccl2/Ccl7/Ccl12/Ccl5/Ccl9/Ccl3/Ccl4/Sphk1/Ripk1/Nfkbia/Zfp36l1/Gpd1/Tnf/Cd14/Ptpn2/Rela	32
GO:0045619	regulation of lymphocyte differentiation	34/1094	135/12406	1.2989e-08	1.2989e-08	3.16073e-07	Slamf8/Hlx/Il15ra/Cd44/Il1b/Il2rg/Zc3h12a/Lck/Fgl2/Il6/Nfkbid/Il4ra/Il27/Adam8/Jak3/Mmp14/Zbtb16/Xbp1/Irf1/Pik3r6/Ccr7/Cd83/Ctla2a/Id2/Zfp36l1/Hsp90aa1/Socs1/Bcl6/Nfkbiz/Runx1/Tnfsf9/Cd74/Ptpn2/Fas	34
GO:0002696	positive regulation of leukocyte activation	49/1094	238/12406	1.34005e-08	1.34005e-08	3.23854e-07	Cd244a/Slamf1/Hlx/Il15ra/Il1b/Cd40/Il2rg/Vcam1/Exosc3/Lck/Fgr/Il6/Tnip2/Cd38/Clec4d/Nectin2/Nfkbid/Il4ra/Itgal/Adam8/Icosl/Irs2/Jak3/Ap1g1/Mmp14/Tirap/Zbtb16/Myd88/Xbp1/Il12b/Irf1/Pik3r6/Ccl2/Ccl5/Ccr7/Cd83/Hsp90aa1/Socs1/Bcl6/Hes1/Tfrc/Cd86/Nfkbiz/Runx1/Cdkn1a/Ticam1/Tnfsf9/Cd74/Cd274	49
GO:0002287	alpha-beta T cell activation involved in immune response	19/1094	50/12406	1.68903e-08	1.68903e-08	4.05416e-07	Hlx/Sema4a/Zc3h12a/Il6/Relb/Bcl3/Nfkbid/Il4ra/Il27/Jak3/Il12b/Irf1/Ccr7/Stat3/Gadd45g/Batf/Ptger4/Bcl6/Nfkbiz	19
GO:0002366	leukocyte activation involved in immune response	43/1094	197/12406	1.73487e-08	1.73487e-08	4.13606e-07	Cd244a/Slamf1/Hlx/Cd40/Sema4a/Exosc3/Zc3h12a/Fgr/Fgl2/Il6/Rabgef1/Lfng/Clec4d/Clec4e/Relb/Bcl3/Nfkbid/Il4ra/Il27/Itgal/Stx11/Tnfaip3/Icosl/Sbno2/Jak3/Hmox1/Il27ra/Ap1g1/Icam1/Rab27a/Trex1/Xbp1/Il12b/Irf1/Ccr7/Stat3/Gadd45g/Batf/Ptger4/Bcl6/Tfrc/Nfkbiz/Ticam1	43
GO:0043901	negative regulation of multi-organism process	34/1094	137/12406	1.93678e-08	1.93678e-08	4.58644e-07	Tlr2/Adar/Zc3h12a/Mul1/Isg15/Fgl2/Oasl2/Oasl1/Oas3/Oas1g/Oas1a/Zfp36/Isg20/Ifitm2/Ifitm1/Ifitm3/Tnfaip3/Acod1/Tirap/Nlrx1/Plscr1/Camp/Myd88/Il12b/Ccl5/Ccl4/Rsad2/Trib1/Apobec3/Ifitm7/Ilrun/Tnf/Eif2ak2/Ptgdr2	34
GO:0038066	p38MAPK cascade	17/1094	41/12406	2.05176e-08	2.05176e-08	4.82633e-07	Mapkapk2/Il1b/Zc3h12a/Hgf/Gadd45a/Zfp36/Gadd45b/Mfhas1/Map2k3/Per1/Sphk1/Gadd45g/Zfp36l1/Ezr/Dusp1/Vegfa/Xdh	17
GO:0045069	regulation of viral genome replication	24/1094	77/12406	2.17836e-08	2.17836e-08	5.09018e-07	Notch1/Adar/Zc3h12a/Isg15/Oasl2/Oasl1/Oas3/Oas1g/Oas1a/Isg20/Ifitm2/Ifitm1/Ifitm3/Pde12/Hspa8/Plscr1/Fbxl2/Larp1/Ccl5/Rsad2/Apobec3/Ifitm7/Tnf/Eif2ak2	24
GO:0043903	regulation of symbiosis, encompassing mutualism through parasitism	39/1094	171/12406	2.25446e-08	2.25446e-08	5.23334e-07	Notch1/Chmp4b/Tlr2/Adar/Zc3h12a/Isg15/Oasl2/Oasl1/Oas3/Oas1g/Oas1a/Gapdh/Nectin2/Zfp36/Hpn/Isg20/Trim30a/Ifitm2/Ifitm1/Ifitm3/Pde12/Tirap/Hspa8/Plscr1/Camp/Fbxl2/Myd88/Ccr5/Il12b/Larp1/Ccl5/Ccl4/Rsad2/Apobec3/Ifitm7/Chd1/Tnf/Eif2ak2/Cd74	39
GO:0002263	cell activation involved in immune response	43/1094	201/12406	3.23635e-08	3.23635e-08	7.46353e-07	Cd244a/Slamf1/Hlx/Cd40/Sema4a/Exosc3/Zc3h12a/Fgr/Fgl2/Il6/Rabgef1/Lfng/Clec4d/Clec4e/Relb/Bcl3/Nfkbid/Il4ra/Il27/Itgal/Stx11/Tnfaip3/Icosl/Sbno2/Jak3/Hmox1/Il27ra/Ap1g1/Icam1/Rab27a/Trex1/Xbp1/Il12b/Irf1/Ccr7/Stat3/Gadd45g/Batf/Ptger4/Bcl6/Tfrc/Nfkbiz/Ticam1	43
GO:0043900	regulation of multi-organism process	56/1094	297/12406	3.32008e-08	3.32008e-08	7.6069e-07	Hdac4/Optn/Notch1/Il1b/Chmp4b/Tlr2/Adar/B4galt1/Zc3h12a/Mul1/Isg15/Fgl2/Oasl2/Oasl1/Oas3/Oas1g/Oas1a/Gapdh/Nectin2/Zfp36/Hpn/Isg20/P2ry2/Trim30a/Il27/Ifitm2/Ifitm1/Ifitm3/Tnfaip3/Pde12/Acod1/Tirap/Hspa8/Nlrx1/Cgas/Plscr1/Camp/Fbxl2/Myd88/Ccr5/Il12b/Larp1/Ccl5/Ccl4/Rsad2/Trib1/Apobec3/Acvr1b/Ifitm7/Chd1/Ilrun/Tnf/Eif2ak2/Tmem173/Cd74/Ptgdr2	56
GO:0045765	regulation of angiogenesis	44/1094	209/12406	3.70274e-08	3.70274e-08	8.42891e-07	Ptgs2/Notch1/Nfe2l2/Dll4/Il1a/Il1b/Id1/Ppp1r16b/Cd40/Cybb/Sema4a/Ecm1/F3/Klf4/Jak1/Zc3h12a/Hgf/Kdr/Cxcl10/Serpine1/Epha1/Tnfrsf1a/C5ar1/Btg1/Klf2/Hmox1/Smad1/Camp/Xbp1/Pik3r6/Ccl2/Ccl5/Stat3/Sphk1/Plk2/Vash1/Itga5/Adamts1/Runx1/Tnfrsf12a/Notch4/Vegfa/Lrg1/C3	44
GO:0071356	cellular response to tumor necrosis factor	29/1094	109/12406	4.11112e-08	4.11112e-08	9.29856e-07	Actr3/Tank/Nfe2l2/Nfkb1/Zc3h12a/Il6/Tnfrsf1a/Ybx3/Zfp36/Ccl22/Acod1/Casp4/Birc3/Irf1/Ccl2/Ccl7/Ccl12/Ccl5/Ccl9/Ccl3/Ccl4/Sphk1/Ripk1/Nfkbia/Zfp36l1/Gpd1/Tnf/Ptpn2/Rela	29
GO:0050728	negative regulation of inflammatory response	28/1094	103/12406	4.23999e-08	4.23999e-08	9.52897e-07	D1Ertd622e/Fcgr2b/Slamf8/Cd44/Cst7/Nfkb1/Zc3h12a/C1qtnf12/Hgf/Rabgef1/Tnfrsf1a/Zfp36/Tnfaip3/Adora2a/Mfhas1/Acod1/Ldlr/Nlrx1/Il12b/Socs3/Metrnl/Ctla2a/Ptger4/Mefv/Fpr2/Ppard/Ier3/Ptpn2	28
GO:0045824	negative regulation of innate immune response	17/1094	43/12406	4.80797e-08	4.80797e-08	1.07371e-06	Slamf8/Adar/Mul1/A2m/Klrb1b/Clec2d/Tnfaip3/Irak3/Nlrc5/Acod1/Nlrx1/Trex1/Ccr1/Crk/Parp14/Tap1/Ptpn2	17
GO:0050870	positive regulation of T cell activation	34/1094	142/12406	5.04689e-08	5.04689e-08	1.11997e-06	Cd244a/Slamf1/Hlx/Il1b/Il2rg/Vcam1/Lck/Il6/Nfkbid/Il4ra/Itgal/Adam8/Icosl/Jak3/Zbtb16/Xbp1/Il12b/Irf1/Pik3r6/Ccl2/Ccl5/Ccr7/Cd83/Hsp90aa1/Socs1/Bcl6/Hes1/Tfrc/Cd86/Nfkbiz/Runx1/Tnfsf9/Cd74/Cd274	34
GO:0006953	acute-phase response	12/1094	22/12406	5.85088e-08	5.85088e-08	1.29027e-06	Fn1/Ptgs2/Il1rn/Il1a/Il1b/Il6/Saa3/Plscr1/Ccr5/Ccl5/Stat3/Tnf	12
GO:0031098	stress-activated protein kinase signaling cascade	46/1094	227/12406	6.16709e-08	6.16709e-08	1.35156e-06	Sema4c/Mapkapk2/Fcgr2b/Slamf1/Il1rn/Hipk3/Il1a/Il1b/Ptpn1/Cdc42se1/Dnaja1/Zc3h12a/Mul1/Errfi1/Hgf/Trpv4/Gadd45a/Foxm1/Zfp36/Gadd45b/Mfhas1/Tirap/Myd88/Map2k3/Per1/Traf4/Ccr7/Sphk1/Ripk1/Gadd45g/Hmgcr/Zfp36l1/Ptger4/Dab2/Trib1/Mapk11/Ezr/Dusp1/Tnf/Vegfa/Unc5cl/Xdh/Eif2ak2/Map3k8/Lmnb1/Fas	46
GO:0002706	regulation of lymphocyte mediated immunity	32/1094	130/12406	6.20951e-08	6.20951e-08	1.35245e-06	Arid5a/Il18rap/Fcgr2b/Fcgr3/Slamf1/Il1b/Cd40/Exosc3/Il6/Klrb1b/Clec2d/Nectin2/Pvr/Il27ra/Ap1g1/Hspa8/Il12b/Pik3r6/Crk/Rsad2/Bcl6/Tfrc/H2-K1/Tap1/Tnf/H2-Q2/H2-Q4/H2-Q6/H2-Q7/H2-Q10/Gm11127/C3	32
GO:0002699	positive regulation of immune effector process	39/1094	178/12406	7.17353e-08	7.17353e-08	1.55284e-06	Arid5a/Il18rap/Fcgr3/Cd244a/Hlx/Il1b/Cd40/Tlr2/Exosc3/Fgr/Il6/Rabgef1/Nectin2/Pvr/Nfkbid/Il4ra/Ddx21/Hmox1/Ap1g1/Hspa8/Xbp1/Il12b/Irf1/Ccl2/Ccr7/Rsad2/Tfrc/Nfkbiz/H2-K1/Tnf/H2-Q2/H2-Q4/H2-Q6/H2-Q7/H2-Q10/Gm11127/Ticam1/C3/Cd74	39
GO:0002790	peptide secretion	75/1094	456/12406	7.30115e-08	7.30115e-08	1.57082e-06	Arid5a/Fn1/Ncl/Per2/Abl2/Cd244a/Slamf1/Optn/Il1rn/Notch1/Il1a/Il1b/Cd40/Htr2c/Tlr2/Gbp5/Mcoln2/Zc3h12a/Rnf19b/Fgr/C1qtnf12/Isg15/Cyp51/Il6/Cd38/Rbpj/Trpv4/Hcar2/Aacs/Rabgef1/Il17ra/Clec4n/Clec4e/Gapdh/Kcnn4/Ucp2/Il4ra/Akap12/Tnfaip3/Srgn/Adora2a/Midn/Irs2/Arhgef7/Rab11fip1/Comp/Il27ra/Casp4/Mmp13/Ccr5/Osm/Xbp1/Plek/Lcp2/Ccl5/Ccl3/Ccr7/Cavin1/Rhbdf2/Hmgcr/Rsad2/Arf6/Ptger4/Pim3/Mapk11/Socs1/Ildr1/…	75
GO:0001906	cell killing	28/1094	106/12406	8.29718e-08	8.29718e-08	1.7743e-06	Il18rap/Fcgr3/Rnf19b/Gapdh/Klrb1b/Clec2d/Nectin2/Pvr/Stx11/Ap1g1/Hspa8/Rab27a/Camp/Ccr5/Il12b/Pik3r6/Crk/Ccl2/H2-K1/Tap1/H2-Q2/H2-Q4/H2-Q6/H2-Q7/H2-Q10/Gm11127/Trem1/C3	28
GO:0030855	epithelial cell differentiation	58/1094	323/12406	1.12358e-07	1.12358e-07	2.38823e-06	Ptgs2/Abl2/Tagln2/Notch1/Il1a/Il1b/Id1/Ppp1r16b/Zfas1/Cebpb/Rap2c/Prkx/Skil/Adamtsl4/B4galt1/Klf4/Ugcg/Clic4/Id3/Errfi1/Cdk6/Fosl2/Rbpj/Kdr/Serpine1/Tnfrsf1a/Plaur/Zfp36/Jmjd1c/Btg1/Cd63/Klf2/Cdh3/Anxa7/Tgm1/Icam1/Tagln/Myo1e/Myd88/Xbp1/Kdm6b/Nme2/Slc9a3r1/Ripor2/Mir7-1/Grhl1/Id2/Sav1/Zfp36l1/Dab2/Maff/Hes1/Ezr/Notch4/Tnf/Vegfa/Foxp4/Xdh	58
GO:0030278	regulation of ossification	33/1094	140/12406	1.18082e-07	1.18082e-07	2.49486e-06	Hdac4/Suco/Ifi204/Notch1/Id1/Cebpb/Noct/Lmna/Ecm1/Csf1/Id3/Isg15/Cdk6/Il6/Rbpj/Bmp2k/Chsy1/P2ry2/Srgn/Egr2/Comp/Jund/Smad1/Zbtb16/Ccr1/Id2/Rsad2/Ahr/Ptger4/Nfe2/Cebpd/Tnf/Vegfa	33
GO:0002274	myeloid leukocyte activation	36/1094	161/12406	1.32644e-07	1.32644e-07	2.78585e-06	Il18rap/Fcgr4/Fcgr3/Cd244a/Slamf1/Cst7/Tlr7/Tlr2/Fgr/Tnip2/Rbpj/Rhoh/Rabgef1/Clec4d/C5ar1/Relb/Nectin2/Il4ra/Stx11/Sbno2/Mfhas1/Hmox1/Ldlr/Plscr1/Trex1/Lcp2/Ccl5/Cd300lf/Sphk1/Jmjd6/Nampt/Batf/Fpr2/Tnf/Ticam1/Tnfsf9	36
GO:0034114	regulation of heterotypic cell-cell adhesion	10/1094	16/12406	1.33524e-07	1.33524e-07	2.78774e-06	Il1rn/Cd44/Il1b/Klf4/Lck/Wnk1/Tnfaip3/Gcnt2/Tnf/Flot1	10
GO:0009306	protein secretion	71/1094	430/12406	1.40587e-07	1.40587e-07	2.91795e-06	Arid5a/Fn1/Ncl/Per2/Abl2/Cd244a/Slamf1/Optn/Il1rn/Notch1/Il1a/Il1b/Cd40/Tlr2/Gbp5/Mcoln2/Zc3h12a/Rnf19b/Fgr/C1qtnf12/Isg15/Cyp51/Il6/Cd38/Rbpj/Trpv4/Hcar2/Aacs/Rabgef1/Il17ra/Clec4n/Clec4e/Gapdh/Kcnn4/Ucp2/Il4ra/Akap12/Tnfaip3/Srgn/Adora2a/Midn/Irs2/Rab11fip1/Comp/Il27ra/Casp4/Mmp13/Ccr5/Osm/Xbp1/Plek/Lcp2/Ccl5/Ccl3/Ccr7/Cavin1/Rhbdf2/Hmgcr/Rsad2/Arf6/Ptger4/Pim3/Mapk11/Socs1/Ezr/Ppard/Tnf/Trem1/…	71
GO:0002685	regulation of leukocyte migration	34/1094	148/12406	1.48201e-07	1.48201e-07	3.05799e-06	Slamf1/Slamf8/Il1a/Il1b/Tlr2/Ecm1/Csf1/Cxcl10/Cxcl13/Trpv4/Rabgef1/Serpine1/Wnk1/C5ar1/Adam8/Il27ra/Mmp14/Gpr18/Icam1/Tirap/Myd88/Ccr1/Crk/Ccl2/Ccl12/Ccl5/Ccl4/Ccr7/Ripor2/Ptger4/Fpr2/Dusp1/Vegfa/Cd74	34
GO:0002573	myeloid leukocyte differentiation	35/1094	155/12406	1.53185e-07	1.53185e-07	3.14245e-06	Cebpb/Zbtb46/Tlr2/Csf1/Cdk6/Rbpj/Snx10/Clec2d/Relb/Adam8/Sbno2/Junb/Ccr1/Il12b/Ccl5/Ccl3/Nme2/Ccr7/Cd300lf/Ripk1/Id2/Zfp36l1/Fos/Batf/Klf10/Trib1/Myc/Nrros/Tfrc/Runx1/Tnf/Vegfa/Tnfsf9/Cd74/Ptpn2	35
GO:0001933	negative regulation of protein phosphorylation	58/1094	326/12406	1.56111e-07	1.56111e-07	3.18396e-06	Rnf149/Ppp1r15b/Prr5l/Hipk3/Dusp2/Il1b/Trib3/Ptpn1/Adar/Cdc42se1/Dnaja1/Klf4/Zc3h12a/Cep85/Errfi1/Hgf/Il6/Ppef2/Paqr3/Rabgef1/Epha1/Gadd45a/Foxm1/Dusp16/Vrk3/Ppp1r15a/Mvp/Dusp8/Tnfaip3/Ddit4/Adora2a/Gadd45b/Dusp6/Irak3/Dok2/Xbp1/Irf1/Tnip1/Per1/Slfn1/Slc9a3r1/Socs3/Gadd45g/Hmgcr/Dab2/Trib1/Socs1/Parp14/Samsn1/Ezr/Dusp1/Cdkn1a/Xdh/Taf7/Spry4/Ptpn2/Dusp5/Eif3a	58
GO:0002688	regulation of leukocyte chemotaxis	23/1094	79/12406	1.74094e-07	1.74094e-07	3.53034e-06	Slamf1/Slamf8/Il1b/Csf1/Cxcl10/Cxcl13/Trpv4/Serpine1/Wnk1/C5ar1/Gpr18/Tirap/Ccr1/Ccl2/Ccl12/Ccl5/Ccl4/Ccr7/Ripor2/Fpr2/Dusp1/Vegfa/Cd74	23
GO:0032944	regulation of mononuclear cell proliferation	35/1094	156/12406	1.81097e-07	1.81097e-07	3.65135e-06	Fcgr2b/Cd244a/Slamf1/Cd44/Il1b/Sdc4/Cd40/Cebpb/Csf1/Vcam1/Il6/Cd38/Il27/Itgal/Icosl/Irs2/Jak3/Tirap/Myd88/Il12b/Irf1/Slfn1/Ccl5/Ccr7/Ripor2/Ahr/Bcl6/Hes1/Tfrc/Cd86/Cdkn1a/Ticam1/Tnfsf9/Cd74/Cd274	35
GO:0070663	regulation of leukocyte proliferation	36/1094	163/12406	1.84034e-07	1.84034e-07	3.68948e-06	Fcgr2b/Cd244a/Slamf1/Cd44/Il1b/Sdc4/Cd40/Cebpb/Csf1/Vcam1/Il6/Cd38/Il27/Itgal/Icosl/Irs2/Jak3/Tirap/Myd88/Il12b/Irf1/Ccl12/Slfn1/Ccl5/Ccr7/Ripor2/Ahr/Bcl6/Hes1/Tfrc/Cd86/Cdkn1a/Ticam1/Tnfsf9/Cd74/Cd274	36
GO:0001562	response to protozoan	13/1094	28/12406	1.93367e-07	1.93367e-07	3.85469e-06	Cd40/Gbp7/Gbp3/Gbp2/Il6/Gbp10/Gbp6/Bcl3/Il4ra/Il12b/Batf/Ier3/Iigp1	13
GO:0048247	lymphocyte chemotaxis	15/1094	37/12406	2.00921e-07	2.00921e-07	3.98278e-06	Cxcl10/Cxcl13/Wnk1/Adam8/Ccl22/Cxcl16/Ccl2/Ccl7/Ccl12/Ccl5/Ccl9/Ccl3/Ccl4/Ccr7/Ch25h	15
GO:0002791	regulation of peptide secretion	62/1094	361/12406	2.15801e-07	2.15801e-07	4.25383e-06	Arid5a/Fn1/Ncl/Per2/Abl2/Cd244a/Slamf1/Il1a/Il1b/Cd40/Htr2c/Tlr2/Zc3h12a/Fgr/C1qtnf12/Cyp51/Il6/Cd38/Trpv4/Hcar2/Aacs/Rabgef1/Il17ra/Clec4n/Clec4e/Gapdh/Kcnn4/Ucp2/Il4ra/Akap12/Tnfaip3/Srgn/Adora2a/Midn/Irs2/Arhgef7/Rab11fip1/Il27ra/Casp4/Mmp13/Ccr5/Osm/Xbp1/Ccl5/Ccl3/Ccr7/Rhbdf2/Hmgcr/Rsad2/Arf6/Ptger4/Pim3/Mapk11/Socs1/Ildr1/Ezr/Ppard/Tnf/Cd14/Cd74/Cd274/Tcf7l2	62
GO:0032609	interferon-gamma production	23/1094	80/12406	2.24222e-07	2.24222e-07	4.39529e-06	Arid5a/Il18rap/Abl2/Cd244a/Slamf1/Il1b/Tlr7/Pde4b/Zc3h12a/Rnf19b/Isg15/Il12rb2/Bcl3/Il27/Il27ra/Il12b/Ccr7/Gadd45g/Runx1/Tnf/Tnfsf9/Cd14/Cd274	23
GO:0002695	negative regulation of leukocyte activation	30/1094	124/12406	2.40149e-07	2.40149e-07	4.68147e-06	Fcgr2b/Hlx/Cd44/Cst7/Sdc4/Cebpb/Zc3h12a/Fgl2/Rabgef1/Nfkbid/Il4ra/Tnfaip3/Adora2a/Jak3/Hmox1/Ldlr/Irf1/Slfn1/Cd300lf/Ripor2/Id2/Socs1/Bcl6/Cd86/Samsn1/Runx1/Cd74/Ptpn2/Cd274/Fas	30
GO:0050715	positive regulation of cytokine secretion	27/1094	105/12406	2.55727e-07	2.55727e-07	4.95776e-06	Arid5a/Ncl/Abl2/Cd244a/Slamf1/Il1a/Il1b/Tlr2/Fgr/Trpv4/Il17ra/Clec4n/Clec4e/Gapdh/Il4ra/Akap12/Casp4/Ccr5/Osm/Xbp1/Ccl3/Ccr7/Ptger4/Mapk11/Tnf/Cd14/Cd274	27
GO:0071674	mononuclear cell migration	19/1094	58/12406	2.65584e-07	2.65584e-07	5.12071e-06	Slamf1/Slamf8/Csf1/Cxcl10/Trpv4/Serpine1/C5ar1/Ccl22/Ccr1/Ccl2/Ccl7/Ccl12/Ccl5/Ccl9/Ccl3/Ccl4/Ccr7/Fpr2/Dusp1	19
GO:0032946	positive regulation of mononuclear cell proliferation	26/1094	99/12406	2.7102e-07	2.7102e-07	5.19713e-06	Cd244a/Slamf1/Il1b/Cd40/Csf1/Vcam1/Il6/Cd38/Itgal/Icosl/Irs2/Jak3/Tirap/Myd88/Il12b/Ccl5/Ccr7/Bcl6/Hes1/Tfrc/Cd86/Cdkn1a/Ticam1/Tnfsf9/Cd74/Cd274	26
GO:0019079	viral genome replication	25/1094	93/12406	2.82379e-07	2.82379e-07	5.38568e-06	Notch1/Adar/Zc3h12a/Isg15/Oasl2/Oasl1/Oas3/Oas1g/Oas1a/Isg20/Atg16l2/Ifitm2/Ifitm1/Ifitm3/Pde12/Hspa8/Plscr1/Fbxl2/Larp1/Ccl5/Rsad2/Apobec3/Ifitm7/Tnf/Eif2ak2	25
GO:0001818	negative regulation of cytokine production	39/1094	187/12406	2.84139e-07	2.84139e-07	5.39013e-06	Fn1/D1Ertd622e/Fcgr2b/Slamf1/Tlr2/Nfkb1/Klf4/Zc3h12a/Mul1/Errfi1/Hgf/Il6/Rabgef1/Tnfrsf1a/Relb/Bcl3/Zfp36/Trim30a/Tnfaip3/Srgn/Irak3/Jak3/Klf2/Hmox1/Il27ra/Cdh3/Acod1/Gpr18/Nlrx1/Il12b/Cd83/Ptger4/Tspo/Mefv/Bcl6/Ezr/Ilrun/Tnf/Cd274	39
GO:0022408	negative regulation of cell-cell adhesion	30/1094	125/12406	2.89816e-07	2.89816e-07	5.46842e-06	Abl2/Hlx/Il1rn/Ass1/Cd44/Sdc4/Cebpb/Klf4/Zc3h12a/Fgl2/Trpv4/Wnk1/Nfkbid/Il4ra/Adam8/Tnfaip3/Adora2a/Jak3/Irf1/Slfn1/Gtpbp4/Ripor2/Socs1/Bcl6/Cd86/Runx1/Vegfa/Cd74/Ptpn2/Cd274	30
GO:0043370	regulation of CD4-positive, alpha-beta T cell differentiation	15/1094	38/12406	3.05043e-07	3.05043e-07	5.7251e-06	Hlx/Il2rg/Zc3h12a/Il6/Nfkbid/Il4ra/Il27/Jak3/Irf1/Ccr7/Cd83/Socs1/Bcl6/Nfkbiz/Runx1	15
GO:0032102	negative regulation of response to external stimulus	45/1094	232/12406	3.23128e-07	3.23128e-07	6.03244e-06	Sema4c/D1Ertd622e/Fcgr2b/Slamf8/Notch1/Cd44/Cst7/Sema4a/Nfkb1/Zc3h12a/Mul1/C1qtnf12/Hgf/Fgl2/Cxcl13/Rabgef1/Serpine1/Pdgfa/Tnfrsf1a/Zfp36/Tnfaip3/Adora2a/Mfhas1/Acod1/Gpr18/Ldlr/Nlrx1/Il12b/Crk/Ccl12/Socs3/Metrnl/Ctla2a/Hmgcr/Ptger4/Trib1/Mefv/Fpr2/Dusp1/Ilrun/Ppard/Cdkn1a/Ier3/Sema6b/Ptpn2	45
GO:0045598	regulation of fat cell differentiation	25/1094	94/12406	3.52955e-07	3.52955e-07	6.55273e-06	Ptgs2/Trib3/Cebpb/Hdac6/Htr2c/Noct/Zc3h12a/Insig1/Trpv4/Zfp36/Zbtb16/Xbp1/Sh3pxd2b/Metrnl/Id2/Sav1/Zfp36l1/Jdp2/Hes1/Sod2/Ppard/Tnf/Vegfa/Mex3c/Tcf7l2	25
GO:0045580	regulation of T cell differentiation	28/1094	113/12406	3.54711e-07	3.54711e-07	6.55273e-06	Hlx/Cd44/Il1b/Il2rg/Zc3h12a/Lck/Fgl2/Il6/Nfkbid/Il4ra/Il27/Adam8/Jak3/Zbtb16/Xbp1/Irf1/Pik3r6/Ccr7/Cd83/Ctla2a/Hsp90aa1/Socs1/Bcl6/Nfkbiz/Runx1/Tnfsf9/Cd74/Ptpn2	28
GO:1903038	negative regulation of leukocyte cell-cell adhesion	24/1094	88/12406	3.63782e-07	3.63782e-07	6.68529e-06	Hlx/Ass1/Cd44/Sdc4/Cebpb/Klf4/Zc3h12a/Fgl2/Wnk1/Nfkbid/Il4ra/Adam8/Adora2a/Jak3/Irf1/Slfn1/Ripor2/Socs1/Bcl6/Cd86/Runx1/Cd74/Ptpn2/Cd274	24
GO:0030856	regulation of epithelial cell differentiation	23/1094	82/12406	3.66501e-07	3.66501e-07	6.70036e-06	Notch1/Il1a/Il1b/Id1/Cebpb/Prkx/Errfi1/Kdr/Serpine1/Tnfrsf1a/Zfp36/Btg1/Nme2/Mir7-1/Grhl1/Zfp36l1/Maff/Hes1/Notch4/Tnf/Vegfa/Foxp4/Xdh	23
GO:0050670	regulation of lymphocyte proliferation	34/1094	154/12406	4.05018e-07	4.05018e-07	7.36636e-06	Fcgr2b/Cd244a/Slamf1/Cd44/Il1b/Sdc4/Cd40/Cebpb/Vcam1/Il6/Cd38/Il27/Itgal/Icosl/Irs2/Jak3/Tirap/Myd88/Il12b/Irf1/Slfn1/Ccl5/Ccr7/Ripor2/Ahr/Bcl6/Hes1/Tfrc/Cd86/Cdkn1a/Ticam1/Tnfsf9/Cd74/Cd274	34
GO:0032642	regulation of chemokine production	20/1094	65/12406	4.09594e-07	4.09594e-07	7.41138e-06	Il1a/Il1b/Tlr7/Tlr2/Mcoln2/Klf4/Mul1/Il6/Trpv4/P2ry2/Il4ra/Tirap/Myd88/Ccl5/Mefv/Tnf/Ticam1/Eif2ak2/Egr1/Cd74	20
GO:0032722	positive regulation of chemokine production	17/1094	49/12406	4.45363e-07	4.45363e-07	7.97679e-06	Il1a/Il1b/Tlr7/Tlr2/Mcoln2/Il6/Trpv4/P2ry2/Il4ra/Tirap/Myd88/Ccl5/Tnf/Ticam1/Eif2ak2/Egr1/Cd74	17
GO:2000514	regulation of CD4-positive, alpha-beta T cell activation	17/1094	49/12406	4.45363e-07	4.45363e-07	7.97679e-06	Hlx/Cd44/Il2rg/Zc3h12a/Il6/Nfkbid/Il4ra/Il27/Jak3/Irf1/Ccr7/Cd83/Socs1/Bcl6/Nfkbiz/Runx1/Cd274	17
GO:0001909	leukocyte mediated cytotoxicity	24/1094	89/12406	4.57059e-07	4.57059e-07	8.104e-06	Il18rap/Fcgr3/Rnf19b/Klrb1b/Clec2d/Nectin2/Pvr/Stx11/Ap1g1/Hspa8/Rab27a/Il12b/Pik3r6/Crk/Ccl2/H2-K1/Tap1/H2-Q2/H2-Q4/H2-Q6/H2-Q7/H2-Q10/Gm11127/Trem1	24
GO:0060759	regulation of response to cytokine stimulus	24/1094	89/12406	4.57059e-07	4.57059e-07	8.104e-06	Ikbke/Il1rn/Zbp1/Tlr2/Adar/Ecm1/Csf1/Klf4/Mul1/Il6/Rabgef1/Irf7/Irak3/Nlrc5/Casp4/Trex1/Irgm1/Cd300lf/Sphk1/Ripk1/Socs1/Parp14/Cd74/Ptpn2	24
GO:0002221	pattern recognition receptor signaling pathway	29/1094	121/12406	4.70119e-07	4.70119e-07	8.25262e-06	Mapkapk2/Tlr7/Tlr2/Alpk1/Tnip2/Tnip3/Clec4e/Trim30a/Irf7/Tnfaip3/Irak3/Mfhas1/Acod1/Tirap/Nlrx1/Myd88/Irf1/Tnip1/Cd300lf/Rsad2/Nfkbia/Arf6/Cd86/Tnf/Flot1/Ticam1/Tmem173/Cd14/Rela	29
GO:0002758	innate immune response-activating signal transduction	29/1094	121/12406	4.70119e-07	4.70119e-07	8.25262e-06	Mapkapk2/Tlr7/Tlr2/Alpk1/Tnip2/Tnip3/Clec4e/Trim30a/Irf7/Tnfaip3/Irak3/Mfhas1/Acod1/Tirap/Nlrx1/Myd88/Irf1/Tnip1/Cd300lf/Rsad2/Nfkbia/Arf6/Cd86/Tnf/Flot1/Ticam1/Tmem173/Cd14/Rela	29
GO:0050708	regulation of protein secretion	58/1094	338/12406	5.48747e-07	5.48747e-07	9.5852e-06	Arid5a/Fn1/Ncl/Per2/Abl2/Cd244a/Slamf1/Il1a/Il1b/Cd40/Tlr2/Zc3h12a/Fgr/C1qtnf12/Cyp51/Il6/Cd38/Trpv4/Hcar2/Aacs/Rabgef1/Il17ra/Clec4n/Clec4e/Gapdh/Kcnn4/Ucp2/Il4ra/Akap12/Tnfaip3/Srgn/Adora2a/Midn/Irs2/Rab11fip1/Il27ra/Casp4/Mmp13/Ccr5/Osm/Xbp1/Ccl5/Ccl3/Ccr7/Rhbdf2/Hmgcr/Rsad2/Arf6/Ptger4/Pim3/Mapk11/Socs1/Ezr/Ppard/Tnf/Cd14/Cd274/Tcf7l2	58
GO:0072676	lymphocyte migration	21/1094	72/12406	5.74711e-07	5.74711e-07	9.98928e-06	Ecm1/Cxcl10/Cxcl13/Wnk1/Adam8/Il27ra/Ccl22/Icam1/Cxcl16/Crk/Ccl2/Ccl7/Ccl12/Ccl5/Ccl9/Ccl3/Ccl4/Ccr7/Ripor2/Itgb7/Ch25h	21
GO:0045621	positive regulation of lymphocyte differentiation	23/1094	84/12406	5.87969e-07	5.87969e-07	1.01696e-05	Hlx/Il15ra/Il1b/Il2rg/Lck/Il6/Nfkbid/Il4ra/Adam8/Mmp14/Zbtb16/Xbp1/Irf1/Pik3r6/Ccr7/Cd83/Hsp90aa1/Socs1/Bcl6/Nfkbiz/Runx1/Tnfsf9/Cd74	23
GO:0002687	positive regulation of leukocyte migration	26/1094	103/12406	6.27305e-07	6.27305e-07	1.07971e-05	Slamf1/Il1a/Il1b/Tlr2/Csf1/Cxcl10/Cxcl13/Trpv4/Serpine1/Wnk1/C5ar1/Adam8/Mmp14/Icam1/Tirap/Ccr1/Ccl2/Ccl12/Ccl5/Ccl4/Ccr7/Ripor2/Ptger4/Fpr2/Vegfa/Cd74	26
GO:0050671	positive regulation of lymphocyte proliferation	25/1094	97/12406	6.73992e-07	6.73992e-07	1.15443e-05	Cd244a/Slamf1/Il1b/Cd40/Vcam1/Il6/Cd38/Itgal/Icosl/Irs2/Jak3/Tirap/Myd88/Il12b/Ccl5/Ccr7/Bcl6/Hes1/Tfrc/Cd86/Cdkn1a/Ticam1/Tnfsf9/Cd74/Cd274	25
GO:0097190	apoptotic signaling pathway	75/1094	482/12406	7.05042e-07	7.05042e-07	1.19776e-05	Tmbim1/Ing5/Ikbke/Ptgs2/Ifi204/Trp53bp2/Lcn2/Traf1/Nfe2l2/Cd44/Bmf/Chac1/Il1a/Il1b/Trib3/Bcl2l1/Cebpb/Ptpn1/Skil/Siah2/Lmna/Mcl1/Dnaja1/Lck/Mul1/Hgf/Hip1/Serpine1/Tnfrsf1a/Ybx3/Bcl3/Plaur/Aen/Nupr1/Tnfaip3/Ddit4/Adora2a/Apaf1/Jak3/Hmox1/Herpud1/Casp4/Icam1/Cdkn2d/Bcl2a1d/Bcl2a1a/Bcl2a1b/Plscr1/Bcl2a1c/Osm/Xbp1/Nle1/Slc9a3r1/Ripk1/Eef1e1/Dab2/Myc/Atf4/Acvr1b/Rrn3/Sod2/Tnfrsf12a/Ppard/Cdkn1a/Daxx/T…	75
GO:0032602	chemokine production	20/1094	67/12406	7.0608e-07	7.0608e-07	1.19776e-05	Il1a/Il1b/Tlr7/Tlr2/Mcoln2/Klf4/Mul1/Il6/Trpv4/P2ry2/Il4ra/Tirap/Myd88/Ccl5/Mefv/Tnf/Ticam1/Eif2ak2/Egr1/Cd74	20
GO:0032872	regulation of stress-activated MAPK cascade	37/1094	179/12406	7.19463e-07	7.19463e-07	1.21463e-05	Sema4c/Fcgr2b/Slamf1/Il1rn/Hipk3/Il1a/Il1b/Ptpn1/Cdc42se1/Dnaja1/Zc3h12a/Mul1/Hgf/Trpv4/Gadd45a/Foxm1/Gadd45b/Mfhas1/Tirap/Myd88/Per1/Traf4/Ccr7/Sphk1/Ripk1/Gadd45g/Hmgcr/Dab2/Ezr/Dusp1/Tnf/Vegfa/Unc5cl/Xdh/Eif2ak2/Lmnb1/Fas	37
GO:0045582	positive regulation of T cell differentiation	21/1094	73/12406	7.406e-07	7.406e-07	1.24436e-05	Hlx/Il1b/Il2rg/Lck/Il6/Nfkbid/Il4ra/Adam8/Zbtb16/Xbp1/Irf1/Pik3r6/Ccr7/Cd83/Hsp90aa1/Socs1/Bcl6/Nfkbiz/Runx1/Tnfsf9/Cd74	21
GO:0001959	regulation of cytokine-mediated signaling pathway	22/1094	79/12406	7.5052e-07	7.5052e-07	1.25505e-05	Ikbke/Il1rn/Zbp1/Adar/Ecm1/Csf1/Mul1/Il6/Rabgef1/Irf7/Irak3/Nlrc5/Casp4/Trex1/Irgm1/Cd300lf/Sphk1/Ripk1/Socs1/Parp14/Cd74/Ptpn2	22
GO:0070665	positive regulation of leukocyte proliferation	26/1094	104/12406	7.67379e-07	7.67379e-07	1.27719e-05	Cd244a/Slamf1/Il1b/Cd40/Csf1/Vcam1/Il6/Cd38/Itgal/Icosl/Irs2/Jak3/Tirap/Myd88/Il12b/Ccl5/Ccr7/Bcl6/Hes1/Tfrc/Cd86/Cdkn1a/Ticam1/Tnfsf9/Cd74/Cd274	26
GO:0016072	rRNA metabolic process	41/1094	209/12406	7.88567e-07	7.88567e-07	1.30629e-05	Rrs1/Wdr75/Ncl/Rrp15/Exosc2/Top1/Ddx27/Gar1/Exosc3/Nsun4/Mrto4/Nop14/Ddx51/Nop2/Fbl/Mphosph10/Isg20/Rpf2/Ddx21/Pwp2/Utp4/Nob1/Dis3/Kri1/Rrp9/Tsr1/Mrm3/Slfn8/Utp18/Cavin1/Ftsj3/Usp36/Gtpbp4/Heatr1/Ippk/Nol10/Bop1/Snu13/Bysl/Wdr43/Wdr74	41
GO:0002224	toll-like receptor signaling pathway	24/1094	92/12406	8.84942e-07	8.84942e-07	1.45909e-05	Mapkapk2/Tlr7/Tlr2/Tnip2/Tnip3/Trim30a/Irf7/Tnfaip3/Irak3/Mfhas1/Acod1/Tirap/Myd88/Irf1/Tnip1/Cd300lf/Rsad2/Nfkbia/Arf6/Cd86/Tnf/Flot1/Ticam1/Cd14	24
GO:0045637	regulation of myeloid cell differentiation	32/1094	145/12406	8.91405e-07	8.91405e-07	1.46291e-05	Cebpb/Zbtb46/Csf1/Isg15/Cdk6/Clec2d/Zfp36/Paf1/Klf13/Adam8/Zbtb16/Ccr1/Il12b/Ccl5/Ccl3/Nme2/Stat3/Ripk1/Id2/Nfkbia/Zfp36l1/Fos/Klf10/Trib1/Myc/Acvr1b/Runx1/Tnf/Hspa9/Cd74/Ptpn2/Fas	32
GO:1903900	regulation of viral life cycle	28/1094	118/12406	9.1726e-07	9.1726e-07	1.49837e-05	Notch1/Chmp4b/Adar/Zc3h12a/Isg15/Oasl2/Oasl1/Oas3/Oas1g/Oas1a/Nectin2/Isg20/Trim30a/Ifitm2/Ifitm1/Ifitm3/Pde12/Hspa8/Plscr1/Fbxl2/Larp1/Ccl5/Rsad2/Apobec3/Ifitm7/Tnf/Eif2ak2/Cd74	28
GO:0002548	monocyte chemotaxis	14/1094	36/12406	9.42191e-07	9.42191e-07	1.532e-05	Slamf8/Cxcl10/Serpine1/Ccl22/Ccr1/Ccl2/Ccl7/Ccl12/Ccl5/Ccl9/Ccl3/Ccl4/Fpr2/Dusp1	14
GO:0070302	regulation of stress-activated protein kinase signaling cascade	37/1094	181/12406	9.57118e-07	9.57118e-07	1.54913e-05	Sema4c/Fcgr2b/Slamf1/Il1rn/Hipk3/Il1a/Il1b/Ptpn1/Cdc42se1/Dnaja1/Zc3h12a/Mul1/Hgf/Trpv4/Gadd45a/Foxm1/Gadd45b/Mfhas1/Tirap/Myd88/Per1/Traf4/Ccr7/Sphk1/Ripk1/Gadd45g/Hmgcr/Dab2/Ezr/Dusp1/Tnf/Vegfa/Unc5cl/Xdh/Eif2ak2/Lmnb1/Fas	37
GO:0070848	response to growth factor	63/1094	385/12406	9.89938e-07	9.89938e-07	1.59494e-05	Nrp2/Arpc2/Ncl/Gpc1/Actr3/Mapkapk2/Notch1/Hspa5/Cd44/Dll4/Id1/Ptpn1/Hdac6/Skil/Nfkb1/Klf4/Hgf/Ptpn12/Il6/Rbpj/Kdr/Cxcl13/Serpine1/Peg10/Zyx/Zfp36/Folr1/Ddit4/Apaf1/Cd63/Comp/Smad1/Ier2/Bcar1/Snx1/Xbp1/Map2k3/Myo1c/Crk/Ccl2/Sphk1/Ripk1/Gcnt2/Arf6/Zfp36l1/Fos/Flrt2/Dab2/Acvr1b/Nr4a1/Hes1/Nrros/Runx1/Vegfa/Lrg1/Xdh/Bambi/Egr1/Spry4/Rela/Ehd1/Fbxl15/Tcf7l2	63
GO:0008630	intrinsic apoptotic signaling pathway in response to DNA damage	25/1094	99/12406	1.01913e-06	1.01913e-06	1.6302e-05	Ikbke/Ifi204/Cd44/Bcl2l1/Skil/Mcl1/Tnfrsf1a/Bcl3/Aen/Nupr1/Ddit4/Hmox1/Cdkn2d/Bcl2a1d/Bcl2a1a/Bcl2a1b/Plscr1/Bcl2a1c/Myc/Sod2/Cdkn1a/Tnf/Ier3/Cd74/Pmaip1	25
GO:0098609	cell-cell adhesion	74/1094	478/12406	1.02106e-06	1.02106e-06	1.6302e-05	Abl2/Cd244a/Slamf1/Hlx/Il1rn/Ass1/Cd44/Il1b/Sdc4/Cebpb/Lama5/Il2rg/Slc7a11/Vcam1/Klf4/Zc3h12a/Lck/Fgl2/Il6/Cxcl13/Trpv4/Lrrc4/Wnk1/Nectin2/Pvr/Nfkbid/Il4ra/Itgal/Adam8/Tnfaip3/Adora2a/Icosl/Comp/Jak3/Cdh3/Icam1/Mcam/Zbtb16/Ccr5/Xbp1/Plek/Il12b/Irf1/Tnip1/Pik3r6/Ccl2/Slfn1/Ccl5/Vmp1/Ccr7/Gtpbp4/Ripor2/Gcnt2/Cd83/Zfp36l1/Hsp90aa1/Itgb7/Itga5/Socs1/Bcl6/Hes1/Tfrc/Cd86/Nfkbiz/Runx1/Tnf/Flot1/Vegfa/Sr…	74
GO:0050866	negative regulation of cell activation	31/1094	139/12406	1.03512e-06	1.03512e-06	1.6392e-05	Fcgr2b/Hlx/Cd44/Cst7/Sdc4/Cebpb/Zc3h12a/Fgl2/Rabgef1/Pdgfa/Nfkbid/Il4ra/Tnfaip3/Adora2a/Jak3/Hmox1/Ldlr/Irf1/Slfn1/Cd300lf/Ripor2/Id2/Socs1/Bcl6/Cd86/Samsn1/Runx1/Cd74/Ptpn2/Cd274/Fas	31
GO:0042832	defense response to protozoan	12/1094	27/12406	1.03599e-06	1.03599e-06	1.6392e-05	Cd40/Gbp7/Gbp3/Gbp2/Il6/Gbp10/Gbp6/Bcl3/Il4ra/Il12b/Batf/Iigp1	12
GO:0006364	rRNA processing	37/1094	182/12406	1.1016e-06	1.1016e-06	1.73523e-05	Rrs1/Wdr75/Ncl/Rrp15/Exosc2/Ddx27/Gar1/Exosc3/Nsun4/Mrto4/Nop14/Ddx51/Nop2/Fbl/Mphosph10/Isg20/Rpf2/Ddx21/Pwp2/Utp4/Nob1/Dis3/Kri1/Rrp9/Tsr1/Mrm3/Utp18/Ftsj3/Usp36/Gtpbp4/Heatr1/Nol10/Bop1/Snu13/Bysl/Wdr43/Wdr74	37
GO:0002690	positive regulation of leukocyte chemotaxis	19/1094	63/12406	1.12186e-06	1.12186e-06	1.75929e-05	Slamf1/Il1b/Csf1/Cxcl10/Cxcl13/Trpv4/Serpine1/Wnk1/C5ar1/Tirap/Ccr1/Ccl2/Ccl5/Ccl4/Ccr7/Ripor2/Fpr2/Vegfa/Cd74	19
GO:0007260	tyrosine phosphorylation of STAT protein	17/1094	52/12406	1.16552e-06	1.16552e-06	1.81967e-05	Cd40/Jak1/Lck/Il6/Tnfrsf1a/Jak3/Osm/Il12b/Irf1/Ccl5/Socs3/Ptger4/Socs1/Hes1/Parp14/Tnf/Ptpn2	17
GO:1902106	negative regulation of leukocyte differentiation	20/1094	69/12406	1.18726e-06	1.18726e-06	1.84545e-05	Hlx/Cd44/Zbtb46/Zc3h12a/Cdk6/Fgl2/Clec2d/Nfkbid/Il4ra/Jak3/Irf1/Nme2/Id2/Trib1/Myc/Socs1/Bcl6/Runx1/Cd74/Ptpn2	20
GO:0043122	regulation of I-kappaB kinase/NF-kappaB signaling	30/1094	133/12406	1.19635e-06	1.19635e-06	1.85141e-05	Abl2/Optn/Il1rn/Tank/Il1a/Il1b/Tgm2/Pim2/Alpk1/Zc3h12a/Tnip2/Rhoh/Tnip3/Clec4n/Nfkbid/Akap13/Tnfaip3/Ddx21/Rnf31/Tirap/Nlrx1/Myd88/Tnip1/Per1/Ripk1/Tnf/Unc5cl/Ticam1/Cd74/Rela	30
GO:2000379	positive regulation of reactive oxygen species metabolic process	22/1094	82/12406	1.50192e-06	1.50192e-06	2.31415e-05	Hdac4/Ptgs2/Ass1/Nfe2l2/Il1b/Tlr2/Klf4/Zc3h12a/Il6/Gadd45a/Klf2/Acod1/Icam1/Rab27a/Hsp90aa1/Tspo/Sod2/Fpr2/Cdkn1a/Tnf/Ticam1/Xdh	22
GO:0031341	regulation of cell killing	21/1094	76/12406	1.53514e-06	1.53514e-06	2.35506e-05	Il18rap/Gapdh/Klrb1b/Clec2d/Nectin2/Pvr/Ap1g1/Hspa8/Ccr5/Il12b/Pik3r6/Crk/Ccl2/H2-K1/Tap1/H2-Q2/H2-Q4/H2-Q6/H2-Q7/H2-Q10/Gm11127	21
GO:0050714	positive regulation of protein secretion	40/1094	207/12406	1.60011e-06	1.60011e-06	2.4441e-05	Arid5a/Ncl/Abl2/Cd244a/Slamf1/Il1a/Il1b/Tlr2/Fgr/C1qtnf12/Il6/Cd38/Trpv4/Hcar2/Aacs/Il17ra/Clec4n/Clec4e/Gapdh/Kcnn4/Il4ra/Akap12/Adora2a/Irs2/Casp4/Mmp13/Ccr5/Osm/Xbp1/Ccl3/Ccr7/Arf6/Ptger4/Mapk11/Ezr/Ppard/Tnf/Cd14/Cd274/Tcf7l2	40
GO:0071363	cellular response to growth factor stimulus	61/1094	374/12406	1.64546e-06	1.64546e-06	2.50253e-05	Nrp2/Arpc2/Ncl/Gpc1/Actr3/Mapkapk2/Notch1/Hspa5/Cd44/Dll4/Id1/Ptpn1/Skil/Nfkb1/Klf4/Hgf/Ptpn12/Il6/Rbpj/Kdr/Cxcl13/Serpine1/Peg10/Zyx/Zfp36/Folr1/Ddit4/Apaf1/Cd63/Comp/Smad1/Bcar1/Snx1/Xbp1/Map2k3/Myo1c/Crk/Ccl2/Sphk1/Ripk1/Gcnt2/Arf6/Zfp36l1/Fos/Flrt2/Dab2/Acvr1b/Nr4a1/Hes1/Nrros/Runx1/Vegfa/Lrg1/Xdh/Bambi/Egr1/Spry4/Rela/Ehd1/Fbxl15/Tcf7l2	61
GO:0043409	negative regulation of MAPK cascade	30/1094	135/12406	1.66747e-06	1.66747e-06	2.52512e-05	Rnf149/Hipk3/Dusp2/Il1b/Ptpn1/Cdc42se1/Dnaja1/Klf4/Errfi1/Ppef2/Paqr3/Foxm1/Dusp16/Vrk3/Dusp8/Dusp6/Irak3/Dok2/Xbp1/Tnip1/Per1/Slc9a3r1/Hmgcr/Dab2/Ezr/Dusp1/Spry4/Ptpn2/Dusp5/Eif3a	30
GO:0050792	regulation of viral process	32/1094	149/12406	1.67773e-06	1.67773e-06	2.5298e-05	Notch1/Chmp4b/Adar/Zc3h12a/Isg15/Oasl2/Oasl1/Oas3/Oas1g/Oas1a/Nectin2/Zfp36/Hpn/Isg20/Trim30a/Ifitm2/Ifitm1/Ifitm3/Pde12/Hspa8/Plscr1/Fbxl2/Larp1/Ccl5/Ccl4/Rsad2/Apobec3/Ifitm7/Chd1/Tnf/Eif2ak2/Cd74	32
GO:0002793	positive regulation of peptide secretion	42/1094	223/12406	1.78173e-06	1.78173e-06	2.66625e-05	Arid5a/Ncl/Abl2/Cd244a/Slamf1/Il1a/Il1b/Tlr2/Fgr/C1qtnf12/Il6/Cd38/Trpv4/Hcar2/Aacs/Il17ra/Clec4n/Clec4e/Gapdh/Kcnn4/Il4ra/Akap12/Adora2a/Irs2/Arhgef7/Casp4/Mmp13/Ccr5/Osm/Xbp1/Ccl3/Ccr7/Arf6/Ptger4/Mapk11/Ildr1/Ezr/Ppard/Tnf/Cd14/Cd274/Tcf7l2	42
GO:0002705	positive regulation of leukocyte mediated immunity	27/1094	115/12406	1.78333e-06	1.78333e-06	2.66625e-05	Arid5a/Il18rap/Fcgr3/Il1b/Cd40/Exosc3/Fgr/Il6/Nectin2/Pvr/Il4ra/Ddx21/Ap1g1/Hspa8/Il12b/Rsad2/Tfrc/H2-K1/Tnf/H2-Q2/H2-Q4/H2-Q6/H2-Q7/H2-Q10/Gm11127/Ticam1/C3	27
GO:1903901	negative regulation of viral life cycle	19/1094	65/12406	1.9011e-06	1.9011e-06	2.83032e-05	Adar/Zc3h12a/Isg15/Oasl2/Oasl1/Oas3/Oas1g/Oas1a/Isg20/Ifitm2/Ifitm1/Ifitm3/Plscr1/Ccl5/Rsad2/Apobec3/Ifitm7/Tnf/Eif2ak2	19
GO:0045063	T-helper 1 cell differentiation	9/1094	16/12406	2.01855e-06	2.01855e-06	2.96954e-05	Hlx/Sema4a/Relb/Il4ra/Il27/Jak3/Irf1/Ccr7/Gadd45g	9
GO:0072677	eosinophil migration	9/1094	16/12406	2.01855e-06	2.01855e-06	2.96954e-05	Adam8/Ccl22/Ccl2/Ccl7/Ccl12/Ccl5/Ccl9/Ccl4/Ptger4	9
GO:0035924	cellular response to vascular endothelial growth factor stimulus	14/1094	38/12406	2.02827e-06	2.02827e-06	2.96954e-05	Nrp2/Mapkapk2/Notch1/Dll4/Kdr/Cd63/Xbp1/Map2k3/Myo1c/Sphk1/Nr4a1/Vegfa/Xdh/Rela	14
GO:0045620	negative regulation of lymphocyte differentiation	14/1094	38/12406	2.02827e-06	2.02827e-06	2.96954e-05	Hlx/Cd44/Zc3h12a/Fgl2/Nfkbid/Il4ra/Jak3/Irf1/Id2/Socs1/Bcl6/Runx1/Cd74/Ptpn2	14
GO:0051250	negative regulation of lymphocyte activation	25/1094	103/12406	2.2394e-06	2.2394e-06	3.26509e-05	Fcgr2b/Hlx/Cd44/Sdc4/Cebpb/Zc3h12a/Fgl2/Nfkbid/Il4ra/Tnfaip3/Adora2a/Jak3/Irf1/Slfn1/Ripor2/Id2/Socs1/Bcl6/Cd86/Samsn1/Runx1/Cd74/Ptpn2/Cd274/Fas	25
GO:0007169	transmembrane receptor protein tyrosine kinase signaling pathway	60/1094	370/12406	2.42719e-06	2.42719e-06	3.5058e-05	Nrp2/Gpc1/Mapkapk2/Abl2/Notch1/Il1b/Hck/Ptpn1/Tiparp/Csf1/F3/Lck/Fgr/Errfi1/C1qtnf12/Hgf/Ptpn12/Rbpj/Kdr/Rabgef1/Hip1/Sh2b2/Pdgfa/Epha1/Plaur/Mvp/Trim72/Ddit4/Socs2/Cd63/Irs2/Eif4ebp1/Cdh3/Bcar1/Dok2/Myo1e/Cish/Csrnp1/Xbp1/Lcp2/Ndel1/Myo1c/Crk/Ccl2/Stat3/Slc9a3r1/Rhbdf2/Socs3/Gm9847/Flrt2/Igfbp6/Socs1/Vegfa/Xdh/Hbegf/Spry4/Ptpn2/Rela/Zfand5/Tcf7l2	60
GO:0048525	negative regulation of viral process	21/1094	78/12406	2.4343e-06	2.4343e-06	3.5058e-05	Adar/Zc3h12a/Isg15/Oasl2/Oasl1/Oas3/Oas1g/Oas1a/Zfp36/Isg20/Ifitm2/Ifitm1/Ifitm3/Plscr1/Ccl5/Ccl4/Rsad2/Apobec3/Ifitm7/Tnf/Eif2ak2	21
GO:1903557	positive regulation of tumor necrosis factor superfamily cytokine production	21/1094	78/12406	2.4343e-06	2.4343e-06	3.5058e-05	Arid5a/Ncl/Mapkapk2/Fcgr3/Cybb/Tlr2/Arhgef2/Tnfrsf1a/Adam8/Akap12/Tirap/Myd88/Ccr5/Il12b/Ccl2/Ccl3/Ccl4/Ccr7/Ripk1/Ticam1/Cd14	21
GO:0001910	regulation of leukocyte mediated cytotoxicity	19/1094	66/12406	2.45152e-06	2.45152e-06	3.51626e-05	Il18rap/Klrb1b/Clec2d/Nectin2/Pvr/Ap1g1/Hspa8/Il12b/Pik3r6/Crk/Ccl2/H2-K1/Tap1/H2-Q2/H2-Q4/H2-Q6/H2-Q7/H2-Q10/Gm11127	19
GO:0016032	viral process	44/1094	242/12406	2.71513e-06	2.71513e-06	3.87859e-05	Notch1/Bcl2l1/Chmp4b/Zbp1/Adar/Vcam1/Zc3h12a/Isg15/Oasl2/Oasl1/Oas3/Oas1g/Oas1a/Denr/Nectin2/Zfp36/Hpn/Isg20/Atg16l2/Trim30a/Ifitm2/Ifitm1/Ifitm3/Pde12/Icam1/Hspa8/Nlrx1/Plscr1/Fbxl2/Ccr5/Larp1/Ccl5/Ccl4/Ripk1/Rsad2/Myc/Apobec3/Ifitm7/Chd1/Tnf/Eif2ak2/Etf1/Cd74/Eif3a	44
GO:2001234	negative regulation of apoptotic signaling pathway	37/1094	189/12406	2.8377e-06	2.8377e-06	4.03734e-05	Tmbim1/Ptgs2/Nfe2l2/Cd44/Bmf/Il1b/Bcl2l1/Ptpn1/Siah2/Lmna/Mcl1/Dnaja1/Hgf/Serpine1/Ybx3/Plaur/Tnfaip3/Hmox1/Herpud1/Icam1/Cdkn2d/Bcl2a1d/Bcl2a1a/Bcl2a1b/Bcl2a1c/Xbp1/Nle1/Ripk1/Dab2/Rrn3/Sod2/Tnf/Ier3/Vegfa/Cd74/Rela/Itprip	37
GO:0045581	negative regulation of T cell differentiation	13/1094	34/12406	2.89836e-06	2.89836e-06	4.09065e-05	Hlx/Cd44/Zc3h12a/Fgl2/Nfkbid/Il4ra/Jak3/Irf1/Socs1/Bcl6/Runx1/Cd74/Ptpn2	13
GO:1900744	regulation of p38MAPK cascade	13/1094	34/12406	2.89836e-06	2.89836e-06	4.09065e-05	Il1b/Zc3h12a/Hgf/Gadd45a/Gadd45b/Mfhas1/Per1/Sphk1/Gadd45g/Ezr/Dusp1/Vegfa/Xdh	13
GO:0046634	regulation of alpha-beta T cell activation	21/1094	79/12406	3.04394e-06	3.04394e-06	4.279e-05	Cd244a/Hlx/Cd44/Il2rg/Zc3h12a/Il6/Nfkbid/Il4ra/Il27/Adora2a/Jak3/Zbtb16/Il12b/Irf1/Ccr7/Cd83/Socs1/Bcl6/Nfkbiz/Runx1/Cd274	21
GO:0032649	regulation of interferon-gamma production	20/1094	73/12406	3.13611e-06	3.13611e-06	4.39107e-05	Arid5a/Abl2/Cd244a/Slamf1/Il1b/Tlr7/Pde4b/Zc3h12a/Isg15/Il12rb2/Bcl3/Il27/Il27ra/Il12b/Ccr7/Runx1/Tnf/Tnfsf9/Cd14/Cd274	20
GO:0050678	regulation of epithelial cell proliferation	42/1094	228/12406	3.22758e-06	3.22758e-06	4.48384e-05	Notch1/Dll4/Id1/Ppp1r16b/Zfas1/Ecm1/F3/B4galt1/Errfi1/Cdk6/Il6/Kdr/Ccnd2/C5ar1/Zfp36/Hpn/Nupr1/Tnfaip3/Hmox1/Cdh3/Tgm1/Xbp1/Ccl2/Ccl12/Ccl5/Nme2/Stat3/Sav1/Zfp36l1/Vash1/Dab2/Myc/Nr4a1/Hes1/Ppard/Tnf/Vegfa/Lrg1/Uhrf1/Xdh/Klf9/Tcf7l2	42
GO:2001233	regulation of apoptotic signaling pathway	56/1094	340/12406	3.22778e-06	3.22778e-06	4.48384e-05	Tmbim1/Ing5/Ptgs2/Traf1/Nfe2l2/Cd44/Bmf/Il1b/Bcl2l1/Ptpn1/Skil/Siah2/Lmna/Mcl1/Dnaja1/Lck/Mul1/Hgf/Serpine1/Ybx3/Plaur/Nupr1/Tnfaip3/Adora2a/Apaf1/Jak3/Hmox1/Herpud1/Icam1/Cdkn2d/Bcl2a1d/Bcl2a1a/Bcl2a1b/Plscr1/Bcl2a1c/Osm/Xbp1/Nle1/Slc9a3r1/Ripk1/Eef1e1/Dab2/Myc/Rrn3/Sod2/Tnfrsf12a/Daxx/Tnf/Ier3/Vegfa/Cd74/Pmaip1/Ptpn2/Rela/Fas/Itprip	56
GO:0002708	positive regulation of lymphocyte mediated immunity	23/1094	92/12406	3.29471e-06	3.29471e-06	4.55887e-05	Arid5a/Il18rap/Fcgr3/Il1b/Cd40/Exosc3/Il6/Nectin2/Pvr/Ap1g1/Hspa8/Il12b/Rsad2/Tfrc/H2-K1/Tnf/H2-Q2/H2-Q4/H2-Q6/H2-Q7/H2-Q10/Gm11127/C3	23
GO:0007162	negative regulation of cell adhesion	38/1094	198/12406	3.44143e-06	3.44143e-06	4.74329e-05	Abl2/Hlx/Il1rn/Notch1/Ass1/Cd44/Sdc4/Cebpb/Klf4/Zc3h12a/Fgl2/Trpv4/Serpine1/Wnk1/Nfkbid/Il4ra/Adam8/Tnfaip3/Adora2a/Jak3/Bcar1/Mmp14/Plet1/Irf1/Slfn1/Gtpbp4/Ripor2/Gcnt2/Rnd1/Socs1/Bcl6/Cd86/Runx1/Dusp1/Vegfa/Cd74/Ptpn2/Cd274	38
GO:0048871	multicellular organismal homeostasis	51/1094	300/12406	3.50029e-06	3.50029e-06	4.80564e-05	Per2/Ptgs2/Fcgr4/Il1rn/Notch1/Lcn2/Gatm/Il1a/Il1b/Id1/Chmp4b/Trp53inp2/Cebpb/Fabp5/Prkab2/Dram2/Csf1/Elovl6/Ugcg/Il6/Cd38/Rbpj/Kdr/Plac8/Spp1/Trpv4/Snx10/Ucp2/Il4ra/Adam8/Cdh3/Ccr5/Kdm6b/Ccl5/Stat3/Metrnl/Gcnt2/Gadd45g/Homer1/Grhl1/Ptger4/Atf4/Slc11a2/Tns2/Tfrc/Tnf/Vegfa/Srf/Egr1/Mex3c/Zfp516	51
GO:0002761	regulation of myeloid leukocyte differentiation	22/1094	86/12406	3.56358e-06	3.56358e-06	4.87357e-05	Cebpb/Zbtb46/Csf1/Cdk6/Clec2d/Adam8/Ccr1/Il12b/Ccl5/Ccl3/Nme2/Ripk1/Id2/Zfp36l1/Fos/Klf10/Trib1/Myc/Runx1/Tnf/Cd74/Ptpn2	22
GO:0002675	positive regulation of acute inflammatory response	10/1094	21/12406	3.89586e-06	3.89586e-06	5.30742e-05	Ptgs2/Fcgr3/Il1b/Il6/Adam8/Ccr5/Ccl5/Ccr7/Tnf/C3	10
GO:0009725	response to hormone	69/1094	452/12406	3.93489e-06	3.93489e-06	5.33998e-05	Paqr8/Il1rn/Notch1/Ass1/Gatm/Il1b/Trib3/Ptpn1/Nfkb1/Dnaja1/Ugcg/Sesn2/C1qtnf12/Il6/Fosl2/Cpeb2/Cd38/Spp1/Trpv4/Por/Sh2b2/Mat2a/Zfp36/Hpn/Akap13/P2ry6/Sult1a1/Trim72/Ddit4/Egr2/Socs2/Stat2/Irs2/Eif4ebp1/Jund/Junb/Lcat/Bcar1/Mmp14/Adra1a/Acod1/Mmp13/Cish/Xbp1/Irf1/Ndel1/Per1/Myo1c/Crk/Ccr7/Stat3/Socs3/Actn2/Gm9847/Zfp36l1/Ptger4/Dab2/Nr4a1/Socs1/Ppard/Daxx/Tnf/Srf/Egr1/Taf7/Ptpn2/Rela/Klf9/Fas	69
GO:0034113	heterotypic cell-cell adhesion	13/1094	35/12406	4.24091e-06	4.24091e-06	5.73323e-05	Il1rn/Cd44/Il1b/Vcam1/Klf4/Lck/Wnk1/Tnfaip3/Gcnt2/Itgb7/Itga5/Tnf/Flot1	13
GO:0046637	regulation of alpha-beta T cell differentiation	16/1094	51/12406	4.42421e-06	4.42421e-06	5.9582e-05	Hlx/Il2rg/Zc3h12a/Il6/Nfkbid/Il4ra/Il27/Jak3/Zbtb16/Irf1/Ccr7/Cd83/Socs1/Bcl6/Nfkbiz/Runx1	16
GO:0051090	regulation of DNA-binding transcription factor activity	51/1094	303/12406	4.69761e-06	4.69761e-06	6.30233e-05	Il18rap/Lrrfip1/Hdac4/Fcgr2b/Traf1/Il1b/Id1/Hck/Cd40/Rlim/Tlr2/Arhgef2/Crtc2/Klf4/Zc3h12a/Id3/Il6/Bhlhe40/Nfkbib/Nfkbid/Nupr1/Adam8/Tnfaip3/Irak3/Hmox1/Nlrc5/Rnf31/Acod1/Icam1/Tirap/Myd88/Stat3/Sphk1/Ripk1/Id2/Ifrd1/Nfkbia/Sav1/Trib1/Pim1/Sik1/Tnf/Flot1/Vegfa/Srf/Ticam1/Eif2ak2/Tmem173/Rela/Pprc1/Tcf7l2	51
GO:0007259	JAK-STAT cascade	23/1094	94/12406	4.88218e-06	4.88218e-06	6.52514e-05	Il15ra/Notch1/Cd40/Jak1/Lck/Il6/Tnfrsf1a/Bcl3/Socs2/Stat2/Jak3/Osm/Il12b/Irf1/Ccl5/Stat3/Socs3/Ptger4/Socs1/Hes1/Parp14/Tnf/Ptpn2	23
GO:0032611	interleukin-1 beta production	18/1094	63/12406	5.05942e-06	5.05942e-06	6.73304e-05	Ifi204/Mndal/Ifi211/Ifi205/Il1b/Tlr2/Gbp5/Zc3h12a/Errfi1/Tnfaip3/Casp4/Ccr5/Ccl3/Ccr7/Sphk1/Mefv/Egr1/Tnfaip8	18
GO:0008360	regulation of cell shape	28/1094	128/12406	5.0759e-06	5.0759e-06	6.73304e-05	Fn1/Fmnl2/Rhov/Hck/Sema4a/Cdc42se1/Fgr/Il6/Rhoh/Kdr/Strip2/Hpn/Arap1/Anxa7/Icam1/Gas7/Crk/Ccl2/Ccl12/Ccl3/Slc9a3r1/Rnd1/Ezr/Vegfa/Cdc42ep3/Bambi/Diaph1/Cdc42ep2	28
GO:0002700	regulation of production of molecular mediator of immune response	25/1094	108/12406	5.59456e-06	5.59456e-06	7.39324e-05	Arid5a/Fcgr2b/Cd244a/Slamf1/Il1b/Cd40/Tlr2/Exosc3/Il6/Il4ra/Tnfaip3/Ddx21/Irak3/Jak3/Hmox1/Il27ra/Cgas/Trex1/Xbp1/Rsad2/Bcl6/Tfrc/Tnf/Ticam1/Cd74	25
GO:0010830	regulation of myotube differentiation	13/1094	36/12406	6.10541e-06	6.10541e-06	8.00835e-05	Hdac4/Notch1/Cxcl9/Cxcl10/Il4ra/Trim72/Mmp14/Xbp1/Ripor2/Sik1/Daxx/Flot1/Ehd1	13
GO:0045682	regulation of epidermis development	13/1094	36/12406	6.10541e-06	6.10541e-06	8.00835e-05	Nab1/Notch1/Errfi1/Zfp36/Nab2/Cdh3/Nme2/Grhl1/Zfp36l1/Maff/Hes1/Ppard/Tnf	13
GO:1903532	positive regulation of secretion by cell	52/1094	314/12406	6.15063e-06	6.15063e-06	8.03779e-05	Arid5a/Ncl/Abl2/Cd244a/Slamf1/Il1a/Il1b/Bcl2l1/Sdc4/Htr2c/Tlr2/Fgr/C1qtnf12/Il6/Cd38/Spp1/Trpv4/Hcar2/Aacs/Erc1/Il17ra/Clec4n/Clec4e/Gapdh/Kcnn4/Il4ra/Akap12/Adora2a/Irs2/Arhgef7/Ap1g1/Casp4/Mmp13/Rab27a/Ccr5/Osm/Xbp1/Ccl3/Ccr7/Sphk1/Arf6/Ptger4/Dab2/Mapk11/Ildr1/Runx1/Ezr/Ppard/Tnf/Cd14/Cd274/Tcf7l2	52
GO:0002825	regulation of T-helper 1 type immune response	10/1094	22/12406	6.57892e-06	6.57892e-06	8.53468e-05	Arid5a/Hlx/Il1b/Il4ra/Il27/Jak3/Il27ra/Il12b/Irf1/Ccr7	10
GO:0050673	epithelial cell proliferation	46/1094	266/12406	6.57924e-06	6.57924e-06	8.53468e-05	Notch1/Dll4/Id1/Ppp1r16b/Zfas1/Cebpb/Prkx/Ecm1/F3/B4galt1/Errfi1/Cdk6/Hgf/Il6/Kdr/Ccnd2/C5ar1/Zfp36/Hpn/Nupr1/Tnfaip3/Hmox1/Cdh3/Tgm1/Xbp1/Ccl2/Ccl12/Ccl5/Nme2/Stat3/Id2/Sav1/Zfp36l1/Vash1/Dab2/Myc/Nr4a1/Hes1/Ppard/Tnf/Vegfa/Lrg1/Uhrf1/Xdh/Klf9/Tcf7l2	46
GO:0033002	muscle cell proliferation	33/1094	166/12406	6.86653e-06	6.86653e-06	8.87473e-05	Hdac4/Ptgs2/Notch1/Tgm2/Klf4/Il6/Rbpj/P2ry6/Tnfaip3/Hmox1/Smad1/Myd88/Il12b/Ccl5/Stat3/Ripk1/Hmgcr/Id2/Nampt/Sav1/Trib1/Myc/Mapk11/Adamts1/Sod2/Ppard/Cdkn1a/Pim1/Tnf/Vegfa/Egr1/Hbegf/Tcf7l2	33
GO:0032874	positive regulation of stress-activated MAPK cascade	28/1094	130/12406	6.95509e-06	6.95509e-06	8.95639e-05	Sema4c/Fcgr2b/Slamf1/Il1rn/Il1a/Il1b/Ptpn1/Zc3h12a/Mul1/Trpv4/Gadd45a/Gadd45b/Mfhas1/Tirap/Myd88/Traf4/Ccr7/Sphk1/Ripk1/Gadd45g/Hmgcr/Dab2/Tnf/Vegfa/Unc5cl/Xdh/Eif2ak2/Lmnb1	28
GO:0002698	negative regulation of immune effector process	23/1094	96/12406	7.13716e-06	7.13716e-06	9.15741e-05	Fcgr2b/Slamf1/Slamf8/Hlx/Zc3h12a/Mul1/Fgl2/Rabgef1/A2m/Klrb1b/Clec2d/Il4ra/Tnfaip3/Irak3/Jak3/Hmox1/Nlrx1/Irf1/Crk/Bcl6/Ilrun/Tap1/Tnf	23
GO:0097193	intrinsic apoptotic signaling pathway	44/1094	251/12406	7.26825e-06	7.26825e-06	9.28383e-05	Ikbke/Ptgs2/Ifi204/Trp53bp2/Nfe2l2/Cd44/Chac1/Trib3/Bcl2l1/Cebpb/Ptpn1/Skil/Mcl1/Dnaja1/Lck/Tnfrsf1a/Ybx3/Bcl3/Plaur/Aen/Nupr1/Ddit4/Apaf1/Hmox1/Herpud1/Casp4/Cdkn2d/Bcl2a1d/Bcl2a1a/Bcl2a1b/Plscr1/Bcl2a1c/Xbp1/Slc9a3r1/Myc/Atf4/Rrn3/Sod2/Cdkn1a/Tnf/Ier3/Cd74/Pmaip1/Ptpn2	44
GO:1901522	positive regulation of transcription from RNA polymerase II promoter involved in cellular response to chemical stimulus	9/1094	18/12406	7.2883e-06	7.2883e-06	9.28383e-05	Notch1/Nfe2l2/Sesn2/Rbpj/Smad1/Xbp1/Atf4/Vegfa/Rela	9
GO:0006959	humoral immune response	20/1094	77/12406	7.63782e-06	7.63782e-06	9.65929e-05	Fcgr2b/Notch1/Il1b/Rbpj/Cxcl2/Cxcl9/Cxcl10/Cxcl11/Cxcl13/A2m/Gapdh/Bcl3/Acod1/Camp/Ccl2/Ccr7/C4b/C4a/Tnf/C3	20
GO:0032760	positive regulation of tumor necrosis factor production	20/1094	77/12406	7.63782e-06	7.63782e-06	9.65929e-05	Arid5a/Ncl/Mapkapk2/Fcgr3/Cybb/Tlr2/Arhgef2/Tnfrsf1a/Akap12/Tirap/Myd88/Ccr5/Il12b/Ccl2/Ccl3/Ccl4/Ccr7/Ripk1/Ticam1/Cd14	20
GO:0030279	negative regulation of ossification	16/1094	53/12406	7.73036e-06	7.73036e-06	9.70675e-05	Hdac4/Notch1/Id1/Noct/Ecm1/Id3/Cdk6/Rbpj/Chsy1/P2ry2/Srgn/Ccr1/Id2/Ahr/Nfe2/Tnf	16
GO:0032729	positive regulation of interferon-gamma production	16/1094	53/12406	7.73036e-06	7.73036e-06	9.70675e-05	Arid5a/Abl2/Cd244a/Slamf1/Il1b/Tlr7/Pde4b/Il12rb2/Bcl3/Il27/Il27ra/Il12b/Runx1/Tnf/Tnfsf9/Cd14	16
GO:0050920	regulation of chemotaxis	30/1094	145/12406	7.77923e-06	7.77923e-06	9.73348e-05	Sema4c/Fn1/Slamf1/Slamf8/Notch1/Il1b/Sema4a/Csf1/Kdr/Cxcl10/Cxcl13/Trpv4/Serpine1/Wnk1/C5ar1/Gpr18/Tirap/Ccr1/Ccl2/Ccl12/Ccl5/Ccl4/Ccr7/Ripor2/Fpr2/Dusp1/Vegfa/Sema6b/Cd74/Ptpn2	30
GO:0032655	regulation of interleukin-12 production	14/1094	42/12406	7.92372e-06	7.92372e-06	9.87923e-05	Slamf1/Cd40/Tlr2/Nfkb1/Irak3/Jak3/Tirap/Il12b/Irf1/Ccr7/Mapk11/Mefv/Tnfsf9/Rela	14
GO:0070304	positive regulation of stress-activated protein kinase signaling cascade	28/1094	131/12406	8.11586e-06	8.11586e-06	0.000100832	Sema4c/Fcgr2b/Slamf1/Il1rn/Il1a/Il1b/Ptpn1/Zc3h12a/Mul1/Trpv4/Gadd45a/Gadd45b/Mfhas1/Tirap/Myd88/Traf4/Ccr7/Sphk1/Ripk1/Gadd45g/Hmgcr/Dab2/Tnf/Vegfa/Unc5cl/Xdh/Eif2ak2/Lmnb1	28
GO:0042092	type 2 immune response	11/1094	27/12406	8.25959e-06	8.25959e-06	0.000101952	Hlx/Ecm1/Il6/Bcl3/Il4ra/Il27ra/Irf1/Rsad2/Batf/Bcl6/Cd74	11
GO:0002440	production of molecular mediator of immune response	32/1094	160/12406	8.2638e-06	8.2638e-06	0.000101952	Arid5a/Il18rap/Fcgr2b/Cd244a/Slamf1/Il1b/Cd40/Tlr2/Exosc3/Fgl2/Il6/Il4ra/Tnfaip3/Ddx21/Icosl/Irak3/Jak3/Hmox1/Il27ra/Cgas/Trex1/Xbp1/Il12b/Rsad2/Batf/Bcl6/Tfrc/Tnf/Trem1/Ticam1/Cd74/Fas	32
GO:0050864	regulation of B cell activation	24/1094	104/12406	9.06264e-06	9.06264e-06	0.0001112	Fcgr2b/Slamf8/Cd40/Il2rg/Exosc3/Il6/Tnip2/Cd38/Tnfaip3/Irs2/Il27ra/Mmp14/Tirap/Xbp1/Id2/Ahr/Zfp36l1/Bcl6/Tfrc/Samsn1/Cdkn1a/Ticam1/Cd74/Fas	24
GO:0072593	reactive oxygen species metabolic process	38/1094	206/12406	9.0765e-06	9.0765e-06	0.0001112	Hdac4/Ptgs2/Ass1/Nfe2l2/Il1b/Cybb/Tlr2/Klf4/Zc3h12a/Sesn2/Il6/Por/Gadd45a/Foxm1/Trim30a/Ddit4/Txnrd1/Klf2/Gch1/Acod1/Birc3/Icam1/Rab27a/Sh3pxd2b/Stat3/Ripk1/Hsp90aa1/Ptger4/Ncf4/Tspo/Nrros/Sod2/Fpr2/Cdkn1a/Tnf/Ier3/Ticam1/Xdh	38
GO:0002768	immune response-regulating cell surface receptor signaling pathway	29/1094	139/12406	9.25611e-06	9.25611e-06	0.000113008	Fcgr2b/Cd40/Tlr2/Pde4b/Zc3h12a/Lck/Cd38/Rabgef1/Sh2b2/Wnk1/Clec4d/Clec4e/C5ar1/Nectin2/Kcnn4/Nfkbid/Icosl/Bcar1/Rnf31/Bcl2a1d/Plscr1/Lcp2/Ccr7/Nfkbiz/Ezr/Fpr1/Fpr2/Ptpn2/Rela	29
GO:0050868	negative regulation of T cell activation	20/1094	78/12406	9.43213e-06	9.43213e-06	0.00011476	Hlx/Cd44/Sdc4/Cebpb/Zc3h12a/Fgl2/Nfkbid/Il4ra/Adora2a/Jak3/Irf1/Slfn1/Ripor2/Socs1/Bcl6/Cd86/Runx1/Cd74/Ptpn2/Cd274	20
GO:0001659	temperature homeostasis	27/1094	125/12406	9.54804e-06	9.54804e-06	0.000115771	Per2/Ptgs2/Il1rn/Notch1/Lcn2/Gatm/Il1a/Il1b/Id1/Cebpb/Fabp5/Prkab2/Elovl6/Rbpj/Plac8/Ucp2/Il4ra/Ccr5/Kdm6b/Ccl5/Stat3/Gadd45g/Atf4/Tnf/Vegfa/Egr1/Zfp516	27
GO:0001660	fever generation	7/1094	11/12406	9.77734e-06	9.77734e-06	0.000117342	Ptgs2/Il1rn/Il1a/Il1b/Ccr5/Ccl5/Tnf	7
GO:0050755	chemokine metabolic process	7/1094	11/12406	9.77734e-06	9.77734e-06	0.000117342	Il1b/Il6/Myd88/Tnf/Trem1/Ticam1/Egr1	7
GO:0060700	regulation of ribonuclease activity	7/1094	11/12406	9.77734e-06	9.77734e-06	0.000117342	Oasl2/Oasl1/Oas2/Oas3/Oas1g/Oas1a/Abce1	7
GO:0097696	STAT cascade	23/1094	98/12406	1.02999e-05	1.02999e-05	0.000123194	Il15ra/Notch1/Cd40/Jak1/Lck/Il6/Tnfrsf1a/Bcl3/Socs2/Stat2/Jak3/Osm/Il12b/Irf1/Ccl5/Stat3/Socs3/Ptger4/Socs1/Hes1/Parp14/Tnf/Ptpn2	23
GO:0002711	positive regulation of T cell mediated immunity	15/1094	49/12406	1.22825e-05	1.22825e-05	0.000145919	Arid5a/Il1b/Il6/Nectin2/Pvr/Hspa8/Il12b/Rsad2/H2-K1/H2-Q2/H2-Q4/H2-Q6/H2-Q7/H2-Q10/Gm11127	15
GO:0042509	regulation of tyrosine phosphorylation of STAT protein	15/1094	49/12406	1.22825e-05	1.22825e-05	0.000145919	Cd40/Lck/Il6/Tnfrsf1a/Osm/Il12b/Irf1/Ccl5/Socs3/Ptger4/Socs1/Hes1/Parp14/Tnf/Ptpn2	15
GO:0031343	positive regulation of cell killing	16/1094	55/12406	1.30844e-05	1.30844e-05	0.000154923	Il18rap/Gapdh/Nectin2/Pvr/Ap1g1/Hspa8/Ccr5/Il12b/Ccl2/H2-K1/H2-Q2/H2-Q4/H2-Q6/H2-Q7/H2-Q10/Gm11127	16
GO:0032943	mononuclear cell proliferation	37/1094	202/12406	1.39882e-05	1.39882e-05	0.000165071	Fcgr2b/Cd244a/Slamf1/Cd44/Il1b/Sdc4/Cd40/Cebpb/Csf1/Vcam1/Ctps/Il6/Cd38/Il27/Itgal/Icosl/Irs2/Jak3/Tirap/Impdh2/Myd88/Il12b/Irf1/Slfn1/Ccl5/Ccr7/Ripor2/Ahr/Bcl6/Hes1/Tfrc/Cd86/Cdkn1a/Ticam1/Tnfsf9/Cd74/Cd274	37
GO:0032615	interleukin-12 production	14/1094	44/12406	1.45705e-05	1.45705e-05	0.000171369	Slamf1/Cd40/Tlr2/Nfkb1/Irak3/Jak3/Tirap/Il12b/Irf1/Ccr7/Mapk11/Mefv/Tnfsf9/Rela	14
GO:0051047	positive regulation of secretion	53/1094	332/12406	1.4757e-05	1.4757e-05	0.000172987	Arid5a/Ncl/Abl2/Cd244a/Slamf1/Il1a/Il1b/Bcl2l1/Sdc4/Htr2c/Tlr2/Fgr/C1qtnf12/Il6/Cd38/Spp1/Trpv4/Hcar2/Aacs/Erc1/Il17ra/Clec4n/Clec4e/Gapdh/Kcnn4/P2ry2/Il4ra/Akap12/Adora2a/Irs2/Arhgef7/Ap1g1/Casp4/Mmp13/Rab27a/Ccr5/Osm/Xbp1/Ccl3/Ccr7/Sphk1/Arf6/Ptger4/Dab2/Mapk11/Ildr1/Runx1/Ezr/Ppard/Tnf/Cd14/Cd274/Tcf7l2	53
GO:0032755	positive regulation of interleukin-6 production	18/1094	68/12406	1.62818e-05	1.62818e-05	0.00018954	Arid5a/Ncl/Il1rn/Il1a/Il1b/Tlr7/Tlr2/Arhgef2/Il6/Trpv4/Tirap/Myd88/Ccr5/Xbp1/Stat3/Tnf/Ticam1/Tnfsf9	18
GO:0018108	peptidyl-tyrosine phosphorylation	39/1094	219/12406	1.63303e-05	1.63303e-05	0.00018954	Abl2/Cd44/Hck/Cd40/Ptpn1/Rap2c/Arhgef2/Jak1/Lck/Fgr/Errfi1/Hgf/Il6/Kdr/Pdgfa/Epha1/Il12rb2/Tnfrsf1a/Mvp/Jak3/Adra1a/Icam1/Osm/Il12b/Irf1/Ccl5/Socs3/Ptger4/Sla/Itga5/Socs1/Hes1/Parp14/Samsn1/Tnf/Vegfa/Hbegf/Cd74/Ptpn2	39
GO:0043405	regulation of MAP kinase activity	39/1094	219/12406	1.63303e-05	1.63303e-05	0.00018954	Il1rn/Hipk3/Dusp2/Il1b/Trib3/Cd40/Ptpn1/Dnaja1/Map3k6/Mul1/Hgf/Paqr3/Pdgfa/Gadd45a/Dusp16/Akap13/Adam8/Dusp8/Gadd45b/Dusp6/Irak3/Lpar2/Tirap/Map2k3/Pik3r5/Pik3r6/Ccr7/Ripk1/Gadd45g/Hmgcr/Dab2/Trib1/Dusp1/Tnf/Vegfa/Eif2ak2/Spry4/Cd74/Dusp5	39
GO:0043372	positive regulation of CD4-positive, alpha-beta T cell differentiation	10/1094	24/12406	1.69328e-05	1.69328e-05	0.000195888	Hlx/Il2rg/Il6/Nfkbid/Il4ra/Irf1/Ccr7/Cd83/Socs1/Nfkbiz	10
GO:0048660	regulation of smooth muscle cell proliferation	26/1094	122/12406	1.78656e-05	1.78656e-05	0.000206005	Hdac4/Ptgs2/Tgm2/Klf4/Il6/Rbpj/P2ry6/Tnfaip3/Hmox1/Myd88/Il12b/Ccl5/Hmgcr/Id2/Nampt/Trib1/Myc/Adamts1/Sod2/Ppard/Cdkn1a/Tnf/Vegfa/Egr1/Hbegf/Tcf7l2	26
GO:0045622	regulation of T-helper cell differentiation	11/1094	29/12406	1.8579e-05	1.8579e-05	0.000212922	Hlx/Zc3h12a/Il6/Nfkbid/Il4ra/Il27/Jak3/Irf1/Ccr7/Bcl6/Nfkbiz	11
GO:0042113	B cell activation	35/1094	189/12406	1.85862e-05	1.85862e-05	0.000212922	Fcgr2b/Slamf8/Cd40/Il2rg/Exosc3/Ctps/Il6/Tnip2/Cd38/Rbpj/Lfng/Bcl3/Tnfaip3/Icosl/Irs2/Jak3/Il27ra/Irf2bp2/Mmp14/Tirap/Cxcr5/Xbp1/Id2/Ahr/Zfp36l1/Batf/Bcl6/Tfrc/Cd86/Samsn1/Cdkn1a/Ticam1/Cd74/Ptpn2/Fas	35
GO:0022613	ribonucleoprotein complex biogenesis	62/1094	412/12406	1.9132e-05	1.9132e-05	0.000218465	Rrs1/Wdr75/Nop58/Ncl/Rrp15/Exosc2/Nop56/Eif2s2/Ddx27/Noct/Nmd3/Adar/Gar1/Exosc3/Nsun4/Zfp593/Mrto4/Nop14/Sdad1/Noc4l/Ddx51/Denr/Malsu1/Nop2/Prpf31/Fbl/Mphosph10/Isg20/Ltv1/Rpf2/Ddx21/Pwp2/Abce1/Heatr3/Utp4/Nip7/Nob1/Urb2/Dis3/Ppan/Kri1/Rrp9/Tsr1/Mrm3/Nle1/Utp18/Ftsj3/Usp36/Gtpbp4/Heatr1/Pak1ip1/Nol10/Eif2s1/Hsp90aa1/Brix1/Bop1/Snu13/Rrn3/Bysl/Wdr43/Wdr74/Eif3a	62
GO:0002763	positive regulation of myeloid leukocyte differentiation	14/1094	45/12406	1.94501e-05	1.94501e-05	0.000221381	Csf1/Ccr1/Il12b/Ccl5/Ccl3/Ripk1/Id2/Zfp36l1/Fos/Klf10/Trib1/Runx1/Tnf/Cd74	14
GO:0031400	negative regulation of protein modification process	68/1094	465/12406	1.99026e-05	1.99026e-05	0.000225803	Rnf149/Per2/Ppp1r15b/Prr5l/Hipk3/Dusp2/Il1b/Trib3/Ppp1r16b/Ptpn1/Adar/Cdc42se1/Dnaja1/Klf4/Zc3h12a/Cep85/Errfi1/Isg15/Hgf/Il6/Ppef2/Paqr3/Rabgef1/Epha1/Gadd45a/Foxm1/Dusp16/Vrk3/Ppp1r15a/Mvp/Dusp8/Tnfaip3/Ddit4/Adora2a/Gadd45b/Dusp6/Irak3/Mfhas1/Pinx1/Dok2/Xbp1/Irf1/Tnip1/Per1/Slfn1/Mllt6/Slc9a3r1/Socs3/Gtpbp4/Gadd45g/Hmgcr/Dab2/Trib1/Tspo/Socs1/Parp14/Samsn1/Ezr/Dusp1/Cdkn1a/Tnf/Xdh/Taf7/Spry4/P…	68
GO:0030216	keratinocyte differentiation	15/1094	51/12406	2.10079e-05	2.10079e-05	0.000237579	Ptgs2/Notch1/Il1a/Ugcg/Clic4/Errfi1/Fosl2/Rbpj/Zfp36/Cdh3/Tgm1/Nme2/Grhl1/Sav1/Zfp36l1	15
GO:0070661	leukocyte proliferation	38/1094	214/12406	2.23301e-05	2.23301e-05	0.000251725	Fcgr2b/Cd244a/Slamf1/Cd44/Il1b/Sdc4/Cd40/Cebpb/Csf1/Vcam1/Ctps/Il6/Cd38/Il27/Itgal/Icosl/Irs2/Jak3/Tirap/Impdh2/Myd88/Il12b/Irf1/Ccl12/Slfn1/Ccl5/Ccr7/Ripor2/Ahr/Bcl6/Hes1/Tfrc/Cd86/Cdkn1a/Ticam1/Tnfsf9/Cd74/Cd274	38
GO:0018212	peptidyl-tyrosine modification	39/1094	222/12406	2.2549e-05	2.2549e-05	0.000253383	Abl2/Cd44/Hck/Cd40/Ptpn1/Rap2c/Arhgef2/Jak1/Lck/Fgr/Errfi1/Hgf/Il6/Kdr/Pdgfa/Epha1/Il12rb2/Tnfrsf1a/Mvp/Jak3/Adra1a/Icam1/Osm/Il12b/Irf1/Ccl5/Socs3/Ptger4/Sla/Itga5/Socs1/Hes1/Parp14/Samsn1/Tnf/Vegfa/Hbegf/Cd74/Ptpn2	39
GO:0071675	regulation of mononuclear cell migration	13/1094	40/12406	2.27642e-05	2.27642e-05	0.000254989	Slamf1/Slamf8/Csf1/Cxcl10/Trpv4/Serpine1/C5ar1/Ccr1/Ccl2/Ccl5/Ccr7/Fpr2/Dusp1	13
GO:0032612	interleukin-1 production	19/1094	76/12406	2.31387e-05	2.31387e-05	0.000258364	Ifi204/Mndal/Ifi211/Ifi205/Il1b/Tlr2/Gbp5/Zc3h12a/Errfi1/Tnfaip3/Casp4/Ccr5/Ccl3/Ccr7/Sphk1/Ptger4/Mefv/Egr1/Tnfaip8	19
GO:0001667	ameboidal-type cell migration	46/1094	279/12406	2.34489e-05	2.34489e-05	0.000261002	Sema4c/Nrp2/Fn1/Tns1/D1Ertd622e/Actr3/Ptgs2/Notch1/Nfe2l2/Prr5l/Dll4/Sdc4/Cd40/Lama5/Hdac6/Prkx/Sema4a/Glipr2/Klf4/Epb41l4b/Zc3h12a/Kdr/Cxcl13/Serpine1/Folr1/Adam8/Akap12/Cd63/Insl3/Hmox1/Bcar1/Amotl2/Map2k3/Plk2/Arf6/Vash1/Acvr1b/Nr4a1/Itgb7/Ppard/Vegfa/Srf/Sema6b/Hbegf/Zfand5/Acta2	46
GO:0046651	lymphocyte proliferation	36/1094	200/12406	2.69397e-05	2.69397e-05	0.000297445	Fcgr2b/Cd244a/Slamf1/Cd44/Il1b/Sdc4/Cd40/Cebpb/Vcam1/Ctps/Il6/Cd38/Il27/Itgal/Icosl/Irs2/Jak3/Tirap/Impdh2/Myd88/Il12b/Irf1/Slfn1/Ccl5/Ccr7/Ripor2/Ahr/Bcl6/Hes1/Tfrc/Cd86/Cdkn1a/Ticam1/Tnfsf9/Cd74/Cd274	36
GO:0046636	negative regulation of alpha-beta T cell activation	11/1094	30/12406	2.7011e-05	2.7011e-05	0.000297445	Hlx/Cd44/Zc3h12a/Il4ra/Adora2a/Jak3/Irf1/Socs1/Bcl6/Runx1/Cd274	11
GO:1902622	regulation of neutrophil migration	11/1094	30/12406	2.7011e-05	2.7011e-05	0.000297445	Slamf8/Il1a/Il1b/C5ar1/Adam8/Tirap/Myd88/Ccr7/Ripor2/Ptger4/Cd74	11
GO:0050830	defense response to Gram-positive bacterium	15/1094	52/12406	2.71439e-05	2.71439e-05	0.000297445	Hck/Tlr2/Gbp7/Gbp3/Gbp2/Fgr/Gbp10/Gbp6/C5ar1/Il27ra/Tirap/Camp/Myd88/Tnf/Tnfaip8	15
GO:0019724	B cell mediated immunity	21/1094	90/12406	2.71445e-05	2.71445e-05	0.000297445	Fcgr2b/Fcgr3/Cd40/Exosc3/Fgl2/Nectin2/Bcl3/Il4ra/Irf7/Icosl/Il27ra/Trex1/Myd88/Batf/Bcl6/Tfrc/C4b/Tnf/C3/Cd74/Fas	21
GO:0035690	cellular response to drug	42/1094	248/12406	2.74994e-05	2.74994e-05	0.000300401	Rnf149/Arpc2/Slamf8/Lcn2/Nfe2l2/Il1b/Hdac6/Arhgef2/Nfkb1/Slc31a1/Pde4b/Zc3h12a/Hgf/Il6/Kdr/Serpine1/Cd69/Folr1/Tnfaip3/Ddit4/Eif4ebp1/Hmox1/Bcar1/Acod1/Trex1/Larp1/Kdm6b/Crk/Ccl7/Ccl4/Sphk1/Ripk1/Mir7-1/Ahr/Myc/Atf4/Tfrc/Daxx/Tnf/Egr1/Rela/Klf9	42
GO:0048659	smooth muscle cell proliferation	26/1094	125/12406	2.7974e-05	2.7974e-05	0.000304642	Hdac4/Ptgs2/Tgm2/Klf4/Il6/Rbpj/P2ry6/Tnfaip3/Hmox1/Myd88/Il12b/Ccl5/Hmgcr/Id2/Nampt/Trib1/Myc/Adamts1/Sod2/Ppard/Cdkn1a/Tnf/Vegfa/Egr1/Hbegf/Tcf7l2	26
GO:0008544	epidermis development	29/1094	147/12406	2.83016e-05	2.83016e-05	0.000307262	Nab1/Ptgs2/Notch1/Il1a/Lama5/Klf4/Ugcg/Clic4/Errfi1/Fosl2/Rbpj/Pdgfa/Zfp36/Nab2/Cdh3/Tgm1/Nme2/Slc9a3r1/Ripor2/Grhl1/Sav1/Zfp36l1/Maff/Acvr1b/Hes1/Runx1/Ppard/Tnf/Rela	29
GO:0045600	positive regulation of fat cell differentiation	13/1094	41/12406	3.06659e-05	3.06659e-05	0.000329989	Ptgs2/Cebpb/Htr2c/Noct/Zc3h12a/Zfp36/Zbtb16/Xbp1/Sh3pxd2b/Metrnl/Id2/Sav1/Zfp36l1	13
GO:0003158	endothelium development	20/1094	84/12406	3.06756e-05	3.06756e-05	0.000329989	Notch1/Dll4/Il1b/Id1/Ppp1r16b/Rap2c/Clic4/Rbpj/Kdr/Cxcl10/Tnfrsf1a/Btg1/Icam1/Myd88/Kdm6b/Ezr/Notch4/Tnf/Vegfa/Xdh	20
GO:0031214	biomineral tissue development	20/1094	84/12406	3.06756e-05	3.06756e-05	0.000329989	Ptgs2/Notch1/Slc20a1/Cebpb/Ecm1/Fgr/Isg15/Bmp2k/Spp1/Snx10/Srgn/Sbno2/Comp/Mmp13/Ccr1/Klf10/Atf4/Nfe2/Fbxl15/Tcf7l2	20
GO:0002456	T cell mediated immunity	21/1094	91/12406	3.24039e-05	3.24039e-05	0.000347522	Arid5a/Il18rap/Slamf1/Il1b/Il6/Nectin2/Pvr/Stx11/Icam1/Hspa8/Rab27a/Trex1/Il12b/Rsad2/H2-K1/H2-Q2/H2-Q4/H2-Q6/H2-Q7/H2-Q10/Gm11127	21
GO:0043620	regulation of DNA-templated transcription in response to stress	14/1094	47/12406	3.36792e-05	3.36792e-05	0.000359016	Atf6/Notch1/Nfe2l2/Cebpb/Sesn2/Rbpj/Ppp1r15a/Klf2/Hmox1/Atf4/Bach1/Vegfa/Egr1/Rela	14
GO:1903428	positive regulation of reactive oxygen species biosynthetic process	14/1094	47/12406	3.36792e-05	3.36792e-05	0.000359016	Hdac4/Ptgs2/Ass1/Il1b/Tlr2/Klf4/Il6/Klf2/Icam1/Rab27a/Hsp90aa1/Sod2/Tnf/Ticam1	14
GO:1904035	regulation of epithelial cell apoptotic process	16/1094	59/12406	3.44347e-05	3.44347e-05	0.000365964	Abl2/Nfe2l2/Cd40/Tnip2/Kdr/Serpine1/Zfp36/Nupr1/Tnfaip3/Hmox1/Icam1/Xbp1/Ccl12/Eif2s1/Zfp36l1/Tnf	16
GO:0045429	positive regulation of nitric oxide biosynthetic process	12/1094	36/12406	3.52851e-05	3.52851e-05	0.000372757	Ptgs2/Ass1/Il1b/Tlr2/Klf4/Il6/Klf2/Icam1/Hsp90aa1/Sod2/Tnf/Ticam1	12
GO:0060761	negative regulation of response to cytokine stimulus	12/1094	36/12406	3.52851e-05	3.52851e-05	0.000372757	Il1rn/Adar/Ecm1/Klf4/Mul1/Il6/Rabgef1/Irak3/Nlrc5/Trex1/Parp14/Ptpn2	12
GO:0009636	response to toxic substance	40/1094	235/12406	3.76742e-05	3.76742e-05	0.000396808	Ppp1r15b/Ass1/Lcn2/Nfe2l2/Abtb2/Slc30a4/Bcl2l1/Hdac6/Htr2c/Slc7a11/Nfkb1/Slc31a1/Zc3h12a/Lck/Hgf/Il6/Kdr/Aacs/Nupr1/Tnfaip3/Adora2a/Hmox1/Mt2/Mt1/Gch1/Kdm6b/Crk/Ccl7/Ccl5/Ccl4/Sphk1/Ripk1/Ahr/Sod2/Daxx/Tnf/Eif2ak2/Egr1/Rela/Fas	40
GO:0010506	regulation of autophagy	38/1094	219/12406	3.79335e-05	3.79335e-05	0.000398349	Optn/Bmf/Trib3/Chmp4b/Trp53inp2/Pim2/Hdac6/Tlr2/Mcl1/Dram2/Plk3/Zc3h12a/Sesn2/Mul1/Tbc1d14/Kdr/Nupr1/Tnfaip3/Dram1/Lzts1/Hmox1/Adra1a/Fbxl2/Xbp1/Irgm1/Larp1/Phf23/Stat3/Atp6v0a1/Usp36/Plk2/Nampt/Sptlc2/Tspo/Mefv/Ticam1/Tmem173/Iigp1	38
GO:0032757	positive regulation of interleukin-8 production	11/1094	31/12406	3.85523e-05	3.85523e-05	0.000403646	Cd244a/Il1b/Tlr7/Tlr2/Serpine1/Tirap/Myd88/Ripk1/Ptger4/Tnf/Cd14	11
GO:2000377	regulation of reactive oxygen species metabolic process	30/1094	157/12406	3.91343e-05	3.91343e-05	0.000408527	Hdac4/Ptgs2/Ass1/Nfe2l2/Il1b/Tlr2/Klf4/Zc3h12a/Il6/Gadd45a/Foxm1/Trim30a/Klf2/Gch1/Acod1/Birc3/Icam1/Rab27a/Stat3/Ripk1/Hsp90aa1/Ptger4/Tspo/Sod2/Fpr2/Cdkn1a/Tnf/Ier3/Ticam1/Xdh	30
GO:0001649	osteoblast differentiation	24/1094	113/12406	3.93674e-05	3.93674e-05	0.000409749	Hdac4/Suco/Ifi204/Notch1/Id1/Trp53inp2/Cebpb/Noct/Lmna/Adar/Id3/Cdk6/Il6/Spp1/Jund/Smad1/Junb/Sh3pxd2b/Id2/Ahr/Ptger4/Cebpd/Tnf/Vegfa	24
GO:0043618	regulation of transcription from RNA polymerase II promoter in response to stress	13/1094	42/12406	4.08607e-05	4.08607e-05	0.00042404	Atf6/Notch1/Nfe2l2/Cebpb/Sesn2/Rbpj/Ppp1r15a/Klf2/Hmox1/Atf4/Bach1/Vegfa/Egr1	13
GO:0048872	homeostasis of number of cells	41/1094	244/12406	4.1126e-05	4.1126e-05	0.000425542	Fcgr2b/Notch1/Cd44/Tsc22d3/Skil/Slc7a11/Adar/Csf1/Pde4b/Isg15/Cdk6/Il6/Hcar2/Sh2b2/Zfp36/Klf13/Tnfaip3/Mfhas1/Jak3/Klf2/Hmox1/Bcl2a1a/Ccl2/Nle1/Ccr7/Stat3/Jmjd6/Id2/Ahr/Zfp36l1/Slc11a2/Acvr1b/Rrn3/Bcl6/Vegfa/Srf/Hspa9/Cd74/Pmaip1/Ptpn2/Fas	41
GO:1904019	epithelial cell apoptotic process	19/1094	79/12406	4.1444e-05	4.1444e-05	0.000427579	Abl2/Nfe2l2/Bcl2l1/Cd40/Tnip2/Kdr/Serpine1/Zfp36/Nupr1/Tnfaip3/Hmox1/Icam1/Xbp1/Ccl12/Arf6/Eif2s1/Zfp36l1/Tnf/Fas	19
GO:0045064	T-helper 2 cell differentiation	7/1094	13/12406	4.33827e-05	4.33827e-05	0.000444978	Hlx/Il6/Bcl3/Il4ra/Irf1/Batf/Bcl6	7
GO:0048245	eosinophil chemotaxis	7/1094	13/12406	4.33827e-05	4.33827e-05	0.000444978	Ccl22/Ccl2/Ccl7/Ccl12/Ccl5/Ccl9/Ccl4	7
GO:0001912	positive regulation of leukocyte mediated cytotoxicity	14/1094	48/12406	4.37296e-05	4.37296e-05	0.000445943	Il18rap/Nectin2/Pvr/Ap1g1/Hspa8/Il12b/Ccl2/H2-K1/H2-Q2/H2-Q4/H2-Q6/H2-Q7/H2-Q10/Gm11127	14
GO:0072678	T cell migration	14/1094	48/12406	4.37296e-05	4.37296e-05	0.000445943	Ecm1/Cxcl10/Cxcl13/Wnk1/Adam8/Il27ra/Icam1/Cxcl16/Crk/Ccl2/Ccl5/Ccr7/Ripor2/Itgb7	14
GO:0060537	muscle tissue development	45/1094	278/12406	4.55313e-05	4.55313e-05	0.000462978	Hdac4/Gpc1/Btg2/Hlx/Notch1/Mybpc3/Dll4/Hdac6/Tsc22d3/Skil/Tiparp/Lmna/Hivep3/Rbpj/Ybx3/Akap13/Nupr1/Egr2/Smad1/Adra1a/Usp2/Kdm6b/Actn2/Ripor2/Ripk1/Homer1/Hmgcr/Id2/Ahr/Ifrd1/Sav1/Fos/Myc/Maff/Mapk11/Nr4a1/Rcan1/Pim1/Sik1/Flot1/Vegfa/Srf/Egr1/Zfand5/Tcf7l2	45
GO:0046890	regulation of lipid biosynthetic process	24/1094	114/12406	4.57749e-05	4.57749e-05	0.000464118	Ptgs2/Il1a/Il1b/Trib3/Htr2c/Fabp5/Nfkb1/Insig1/Por/Pdgfa/Ldlr/Elovl5/Trex1/Ctdnep1/Sphk1/Apob/Dab2/Tspo/Fpr2/Sik1/Tnf/C3/Egr1/Tcf7l2	24
GO:1904407	positive regulation of nitric oxide metabolic process	12/1094	37/12406	4.80662e-05	4.80662e-05	0.000485954	Ptgs2/Ass1/Il1b/Tlr2/Klf4/Il6/Klf2/Icam1/Hsp90aa1/Sod2/Tnf/Ticam1	12
GO:0014910	regulation of smooth muscle cell migration	17/1094	67/12406	5.02641e-05	5.02641e-05	0.000506722	Arpc2/Hdac4/Nfe2l2/F3/Rbpj/Serpine1/Pdgfa/P2ry6/P2ry2/Crk/Ccl5/Ptger4/Trib1/Myc/Adamts1/Ppard/Egr1	17
GO:0016064	immunoglobulin mediated immune response	20/1094	87/12406	5.25856e-05	5.25856e-05	0.000527114	Fcgr2b/Fcgr3/Cd40/Exosc3/Fgl2/Nectin2/Bcl3/Il4ra/Irf7/Icosl/Il27ra/Trex1/Myd88/Batf/Bcl6/Tfrc/C4b/Tnf/C3/Cd74	20
GO:0043123	positive regulation of I-kappaB kinase/NF-kappaB signaling	20/1094	87/12406	5.25856e-05	5.25856e-05	0.000527114	Abl2/Il1rn/Il1a/Il1b/Tgm2/Pim2/Alpk1/Tnip2/Clec4n/Akap13/Ddx21/Rnf31/Tirap/Myd88/Ripk1/Tnf/Unc5cl/Ticam1/Cd74/Rela	20
GO:0062012	regulation of small molecule metabolic process	42/1094	255/12406	5.37284e-05	5.37284e-05	0.000530228	Hdac4/Ptgs2/Cd244a/Il1b/Trib3/Bcl2l1/Ppp1r3d/Fabp5/Slc7a11/Nfkb1/Ttc39b/Sesn2/C1qtnf12/Insig1/Il6/Por/P2ry6/Nupr1/Bend3/Ranbp2/Ddit4/Midn/Irs2/Ppp1r3b/Pde12/Ldlr/Elovl5/Trex1/Plek/Stat3/Apob/Ptger4/Dab2/Myc/Tspo/Gpd1/Sik1/Tnf/Ier3/Egr1/Ptpn2/Tcf7l2	42
GO:0002828	regulation of type 2 immune response	9/1094	22/12406	5.38678e-05	5.38678e-05	0.000530228	Hlx/Ecm1/Il6/Il4ra/Il27ra/Irf1/Rsad2/Bcl6/Cd74	9
GO:0036003	positive regulation of transcription from RNA polymerase II promoter in response to stress	9/1094	22/12406	5.38678e-05	5.38678e-05	0.000530228	Atf6/Notch1/Nfe2l2/Cebpb/Sesn2/Rbpj/Klf2/Atf4/Vegfa	9
GO:1900745	positive regulation of p38MAPK cascade	9/1094	22/12406	5.38678e-05	5.38678e-05	0.000530228	Il1b/Zc3h12a/Gadd45a/Gadd45b/Mfhas1/Sphk1/Gadd45g/Vegfa/Xdh	9
GO:0042267	natural killer cell mediated cytotoxicity	13/1094	43/12406	5.38855e-05	5.38855e-05	0.000530228	Il18rap/Rnf19b/Klrb1b/Clec2d/Nectin2/Pvr/Stx11/Ap1g1/Rab27a/Il12b/Pik3r6/Crk/Tap1	13
GO:0001916	positive regulation of T cell mediated cytotoxicity	11/1094	32/12406	5.40985e-05	5.40985e-05	0.000530228	Nectin2/Pvr/Hspa8/Il12b/H2-K1/H2-Q2/H2-Q4/H2-Q6/H2-Q7/H2-Q10/Gm11127	11
GO:0001960	negative regulation of cytokine-mediated signaling pathway	11/1094	32/12406	5.40985e-05	5.40985e-05	0.000530228	Il1rn/Adar/Ecm1/Mul1/Il6/Rabgef1/Irak3/Nlrc5/Trex1/Parp14/Ptpn2	11
GO:2000351	regulation of endothelial cell apoptotic process	11/1094	32/12406	5.40985e-05	5.40985e-05	0.000530228	Abl2/Nfe2l2/Cd40/Tnip2/Kdr/Serpine1/Tnfaip3/Icam1/Xbp1/Ccl12/Tnf	11
GO:0033673	negative regulation of kinase activity	33/1094	183/12406	5.53954e-05	5.53954e-05	0.000541435	Hipk3/Dusp2/Il1b/Trib3/Ptpn1/Adar/Dnaja1/Cep85/Errfi1/Il6/Paqr3/Epha1/Gadd45a/Wnk1/Dusp16/Mvp/Dusp8/Tnfaip3/Adora2a/Midn/Gadd45b/Dusp6/Irak3/Irs2/Gadd45g/Hmgcr/Trib1/Dusp1/Cdkn1a/Taf7/Spry4/Ptpn2/Dusp5	33
GO:0032651	regulation of interleukin-1 beta production	15/1094	55/12406	5.60218e-05	5.60218e-05	0.000546046	Ifi204/Mndal/Ifi211/Ifi205/Tlr2/Zc3h12a/Errfi1/Tnfaip3/Casp4/Ccr5/Ccl3/Ccr7/Sphk1/Mefv/Egr1	15
GO:0019730	antimicrobial humoral response	10/1094	27/12406	5.69667e-05	5.69667e-05	0.000553726	Cxcl2/Cxcl9/Cxcl10/Cxcl11/Cxcl13/Gapdh/Bcl3/Acod1/Camp/Ccl2	10
GO:0007519	skeletal muscle tissue development	24/1094	116/12406	6.14659e-05	6.14659e-05	0.000595818	Hdac4/Gpc1/Btg2/Hlx/Notch1/Hdac6/Tsc22d3/Skil/Hivep3/Ybx3/Nupr1/Egr2/Usp2/Ripor2/Homer1/Hmgcr/Fos/Myc/Maff/Nr4a1/Rcan1/Flot1/Egr1/Tcf7l2	24
GO:0050921	positive regulation of chemotaxis	21/1094	95/12406	6.37623e-05	6.37623e-05	0.000616385	Fn1/Slamf1/Il1b/Csf1/Kdr/Cxcl10/Cxcl13/Trpv4/Serpine1/Wnk1/C5ar1/Tirap/Ccr1/Ccl2/Ccl5/Ccl4/Ccr7/Ripor2/Fpr2/Vegfa/Cd74	21
GO:0046638	positive regulation of alpha-beta T cell differentiation	12/1094	38/12406	6.46637e-05	6.46637e-05	0.00062339	Hlx/Il2rg/Il6/Nfkbid/Il4ra/Zbtb16/Irf1/Ccr7/Cd83/Socs1/Nfkbiz/Runx1	12
GO:0045446	endothelial cell differentiation	18/1094	75/12406	6.75452e-05	6.75452e-05	0.000649395	Notch1/Il1b/Id1/Ppp1r16b/Rap2c/Clic4/Rbpj/Kdr/Tnfrsf1a/Btg1/Icam1/Myd88/Kdm6b/Ezr/Notch4/Tnf/Vegfa/Xdh	18
GO:0060338	regulation of type I interferon-mediated signaling pathway	8/1094	18/12406	6.97635e-05	6.97635e-05	0.000668546	Ikbke/Zbp1/Adar/Mul1/Irf7/Nlrc5/Trex1/Ptpn2	8
GO:0002262	myeloid cell homeostasis	27/1094	139/12406	6.99161e-05	6.99161e-05	0.000668546	Fcgr2b/Cd44/Slc7a11/Adar/Pde4b/Isg15/Cdk6/Il6/Hcar2/Zfp36/Klf13/Mfhas1/Jak3/Klf2/Hmox1/Ccl2/Stat3/Jmjd6/Id2/Zfp36l1/Slc11a2/Acvr1b/Bcl6/Vegfa/Srf/Hspa9/Ptpn2	27
GO:0002228	natural killer cell mediated immunity	13/1094	44/12406	7.03724e-05	7.03724e-05	0.000669282	Il18rap/Rnf19b/Klrb1b/Clec2d/Nectin2/Pvr/Stx11/Ap1g1/Rab27a/Il12b/Pik3r6/Crk/Tap1	13
GO:0032677	regulation of interleukin-8 production	13/1094	44/12406	7.03724e-05	7.03724e-05	0.000669282	Cd244a/Il1b/Tlr7/Tlr2/Klf4/Serpine1/Bcl3/Tirap/Myd88/Ripk1/Ptger4/Tnf/Cd14	13
GO:0042033	chemokine biosynthetic process	6/1094	10/12406	7.13869e-05	7.13869e-05	0.000672511	Il1b/Il6/Myd88/Tnf/Ticam1/Egr1	6
GO:0045073	regulation of chemokine biosynthetic process	6/1094	10/12406	7.13869e-05	7.13869e-05	0.000672511	Il1b/Il6/Myd88/Tnf/Ticam1/Egr1	6
GO:0045625	regulation of T-helper 1 cell differentiation	6/1094	10/12406	7.13869e-05	7.13869e-05	0.000672511	Hlx/Il4ra/Il27/Jak3/Irf1/Ccr7	6
GO:0009611	response to wounding	49/1094	317/12406	7.14744e-05	7.14744e-05	0.000672511	Dst/Fn1/Nfe2l2/Rtn4rl2/Cd44/Il1a/Procr/Sdc4/Slc7a11/F3/B4galt1/Klf4/Epb41l4b/Il6/Dancr/5430416N02Rik/Serpine1/Pdgfa/Zfp36/Folr1/Trim72/Tnfaip3/Comp/Insl3/Hmox1/Mir17hg/Plet1/Rab27a/Xbp1/Plek/Ndel1/Mir22hg/Crk/Ccl2/Ninj1/Hmgcr/Ifrd1/Zfp36l1/Vash1/Ptger4/Plec/Sod2/Tnfrsf12a/Ppard/Cdkn1a/Srf/C3/Hbegf/Acta2	49
GO:0006909	phagocytosis	30/1094	162/12406	7.18707e-05	7.18707e-05	0.000674442	Abl2/Fcgr2b/Fcgr3/Slamf1/Il15ra/Il1b/Hck/Tgm2/Il2rg/Tlr2/Cdc42se1/Fgr/P2ry6/Itgal/Rab20/Msr1/Ldlr/Hspa8/Rab27a/Trex1/Myd88/Ccl2/Ccr7/Cd300lf/Sphk1/Jmjd6/Ncf4/Fpr2/Tnf/C3	30
GO:0002429	immune response-activating cell surface receptor signaling pathway	26/1094	132/12406	7.42069e-05	7.42069e-05	0.000694518	Fcgr2b/Tlr2/Pde4b/Zc3h12a/Lck/Cd38/Rabgef1/Sh2b2/Wnk1/C5ar1/Nectin2/Kcnn4/Nfkbid/Icosl/Bcar1/Rnf31/Bcl2a1d/Plscr1/Lcp2/Ccr7/Nfkbiz/Ezr/Fpr1/Fpr2/Ptpn2/Rela	26
GO:0042136	neurotransmitter biosynthetic process	17/1094	69/12406	7.51113e-05	7.51113e-05	0.000699273	Ptgs2/Ass1/Hdc/Il1b/Tlr2/Klf4/Zc3h12a/Il6/Klf2/Gch1/Icam1/Tha1/Hsp90aa1/Tspo/Sod2/Tnf/Ticam1	17
GO:0045639	positive regulation of myeloid cell differentiation	17/1094	69/12406	7.51113e-05	7.51113e-05	0.000699273	Csf1/Isg15/Ccr1/Il12b/Ccl5/Ccl3/Stat3/Ripk1/Id2/Zfp36l1/Fos/Klf10/Trib1/Acvr1b/Runx1/Tnf/Cd74	17
GO:0072567	chemokine (C-X-C motif) ligand 2 production	7/1094	14/12406	8.01614e-05	8.01614e-05	0.000742371	Mcoln2/Klf4/Tirap/Myd88/Ccl5/Tnf/Cd74	7
GO:2000341	regulation of chemokine (C-X-C motif) ligand 2 production	7/1094	14/12406	8.01614e-05	8.01614e-05	0.000742371	Mcoln2/Klf4/Tirap/Myd88/Ccl5/Tnf/Cd74	7
GO:2000515	negative regulation of CD4-positive, alpha-beta T cell activation	9/1094	23/12406	8.16044e-05	8.16044e-05	0.000752269	Hlx/Cd44/Zc3h12a/Il4ra/Jak3/Irf1/Bcl6/Runx1/Cd274	9
GO:0045601	regulation of endothelial cell differentiation	10/1094	28/12406	8.16567e-05	8.16567e-05	0.000752269	Notch1/Il1b/Id1/Kdr/Tnfrsf1a/Btg1/Notch4/Tnf/Vegfa/Xdh	10
GO:0010466	negative regulation of peptidase activity	23/1094	111/12406	8.47665e-05	8.47665e-05	0.000778885	Ptgs2/Cd44/Spint1/Cst7/Siah2/Ecm1/Klf4/Hgf/Il6/Por/Serpine1/A2m/Gapdh/Plaur/Picalm/Adora2a/Herpud1/Birc3/Cdkn2d/Bcl2a1d/Nle1/Nr4a1/Vegfa	23
GO:0061061	muscle structure development	63/1094	442/12406	8.64788e-05	8.64788e-05	0.000792555	Sema4c/Hdac4/Gpc1/Btg2/Hlx/Notch1/Tanc1/Mybpc3/Dll4/Lama5/Hdac6/Tsc22d3/Skil/Lmna/Hivep3/Id3/Il6/Rbpj/Cxcl9/Cxcl10/Ybx3/Akap13/Il4ra/Nupr1/Trim72/Egr2/Btg1/Comp/Mmp14/Adra1a/Usp2/Hinfp/Xbp1/Kdm6b/Ccl9/Actg1/Actn2/Ripor2/Ripk1/Homer1/Hmgcr/Ifrd1/Sav1/Zfp36l1/Fos/Myc/Maff/Mapk11/Nr4a1/Hes1/Rcan1/Sod2/Ppard/Pim1/Sik1/Daxx/Tnf/Flot1/Vegfa/Srf/Egr1/Ehd1/Tcf7l2	63
GO:0043086	negative regulation of catalytic activity	65/1094	461/12406	9.28728e-05	9.28728e-05	0.000848949	Tmbim1/Ptgs2/Notch1/Cd44/Hipk3/Spint1/Dusp2/Il1b/Cst7/Trib3/Ptpn1/Siah2/Adar/Ecm1/Nfkb1/Dnaja1/Klf4/Cep85/Errfi1/Hgf/Il6/Paqr3/Por/Serpine1/Epha1/Gadd45a/Wnk1/A2m/Gapdh/Dusp16/Plaur/Zfp36/Hpn/Ppp1r15a/Mphosph10/Picalm/Mvp/Dusp8/Tnfaip3/Adora2a/Midn/Gadd45b/Dusp6/Irak3/Irs2/Abce1/Herpud1/Pinx1/Birc3/Cdkn2d/Bcl2a1d/Nle1/Gadd45g/Hmgcr/Ahr/Trib1/Nr4a1/Dusp1/Cdkn1a/Tnf/Vegfa/Taf7/Spry4/Ptpn2/Dusp5	65
GO:0007623	circadian rhythm	28/1094	149/12406	9.49477e-05	9.49477e-05	0.000865673	Per2/Ass1/Id1/Top1/Noct/Siah2/Id3/Il6/Mat2a/Bhlhe40/Relb/Adora2a/Pspc1/Piwil2/Usp2/Impdh2/Per1/Nfil3/Id2/Nampt/Ahr/Ptger4/Klf10/Atf4/Sik1/Crem/Egr1/Fas	28
GO:0045926	negative regulation of growth	34/1094	196/12406	9.59581e-05	9.59581e-05	0.000870387	Sema4c/Ing5/Actr3/Mndal/Notch1/Tlr2/Sema4a/Trim46/Sesn2/Mul1/Plac8/Sertad1/Socs2/Rrad/Cdkn2d/Tirap/Camp/Myd88/Ccr5/Sertad2/Pnpt1/Il12b/Ripk1/Ifrd1/Sav1/Dab2/Mapk11/Acvr1b/Bcl6/Ppard/Cdkn1a/Tnf/Sema6b/Tcf7l2	34
GO:0048511	rhythmic process	34/1094	196/12406	9.59581e-05	9.59581e-05	0.000870387	Per2/Ass1/Id1/Top1/Noct/Siah2/Id3/Il6/Mat2a/Bhlhe40/Relb/Egr2/Adora2a/Pspc1/Piwil2/Usp2/Impdh2/Per1/Nfil3/Id2/Nampt/Ahr/Ptger4/Klf10/Atf4/Adamts1/Runx1/Sik1/Nfya/Crem/Egr1/Klf9/Fas/Nfkb2	34
GO:0045667	regulation of osteoblast differentiation	19/1094	84/12406	0.000101358	0.000101358	0.000915816	Hdac4/Suco/Ifi204/Notch1/Id1/Cebpb/Noct/Lmna/Id3/Cdk6/Il6/Jund/Smad1/Id2/Ahr/Ptger4/Cebpd/Tnf/Vegfa	19
GO:0048246	macrophage chemotaxis	11/1094	34/12406	0.000101745	0.000101745	0.000915816	Gpr35/Slamf1/Slamf8/Csf1/Trpv4/C5ar1/Ccl2/Ccl12/Ccl5/Ccl3/Ccr7	11
GO:0072577	endothelial cell apoptotic process	11/1094	34/12406	0.000101745	0.000101745	0.000915816	Abl2/Nfe2l2/Cd40/Tnip2/Kdr/Serpine1/Tnfaip3/Icam1/Xbp1/Ccl12/Tnf	11
GO:0050679	positive regulation of epithelial cell proliferation	25/1094	127/12406	0.000102388	0.000102388	0.000919253	Notch1/Id1/Ppp1r16b/Ecm1/F3/B4galt1/Il6/Kdr/Ccnd2/C5ar1/Hpn/Tnfaip3/Hmox1/Cdh3/Tgm1/Xbp1/Ccl2/Ccl5/Nme2/Stat3/Myc/Nr4a1/Vegfa/Lrg1/Tcf7l2	25
GO:2000117	negative regulation of cysteine-type endopeptidase activity	17/1094	71/12406	0.000110182	0.000110182	0.000986726	Ptgs2/Cd44/Cst7/Siah2/Klf4/Hgf/Il6/Por/Plaur/Adora2a/Herpud1/Birc3/Cdkn2d/Bcl2a1d/Nle1/Nr4a1/Vegfa	17
GO:0002755	MyD88-dependent toll-like receptor signaling pathway	8/1094	19/12406	0.000111217	0.000111217	0.000988463	Tlr7/Tlr2/Irf7/Irak3/Myd88/Irf1/Tnip1/Cd300lf	8
GO:0046639	negative regulation of alpha-beta T cell differentiation	8/1094	19/12406	0.000111217	0.000111217	0.000988463	Hlx/Zc3h12a/Il4ra/Jak3/Irf1/Socs1/Bcl6/Runx1	8
GO:0090025	regulation of monocyte chemotaxis	8/1094	19/12406	0.000111217	0.000111217	0.000988463	Slamf8/Cxcl10/Serpine1/Ccr1/Ccl2/Ccl5/Fpr2/Dusp1	8
GO:0002673	regulation of acute inflammatory response	12/1094	40/12406	0.000113072	0.000113072	0.000999912	Ptgs2/Fcgr2b/Fcgr3/Il1b/Il6/A2m/Adam8/Ccr5/Ccl5/Ccr7/Tnf/C3	12
GO:0032715	negative regulation of interleukin-6 production	12/1094	40/12406	0.000113072	0.000113072	0.000999912	Slamf1/Zc3h12a/Hgf/Rabgef1/Tnfrsf1a/Trim30a/Tnfaip3/Irak3/Klf2/Il27ra/Nlrx1/Tnf	12
GO:0006469	negative regulation of protein kinase activity	30/1094	166/12406	0.000113999	0.000113999	0.00100064	Hipk3/Dusp2/Il1b/Trib3/Ptpn1/Adar/Dnaja1/Cep85/Errfi1/Il6/Paqr3/Epha1/Gadd45a/Dusp16/Mvp/Dusp8/Tnfaip3/Adora2a/Gadd45b/Dusp6/Irak3/Gadd45g/Hmgcr/Trib1/Dusp1/Cdkn1a/Taf7/Spry4/Ptpn2/Dusp5	30
GO:0019058	viral life cycle	30/1094	166/12406	0.000113999	0.000113999	0.00100064	Notch1/Chmp4b/Adar/Zc3h12a/Isg15/Oasl2/Oasl1/Oas3/Oas1g/Oas1a/Nectin2/Isg20/Atg16l2/Trim30a/Ifitm2/Ifitm1/Ifitm3/Pde12/Icam1/Hspa8/Plscr1/Fbxl2/Larp1/Ccl5/Rsad2/Apobec3/Ifitm7/Tnf/Eif2ak2/Cd74	30
GO:0045428	regulation of nitric oxide biosynthetic process	14/1094	52/12406	0.000114803	0.000114803	0.00100064	Ptgs2/Ass1/Il1b/Tlr2/Klf4/Zc3h12a/Il6/Klf2/Icam1/Hsp90aa1/Tspo/Sod2/Tnf/Ticam1	14
GO:1904894	positive regulation of STAT cascade	14/1094	52/12406	0.000114803	0.000114803	0.00100064	Notch1/Cd40/Jak1/Lck/Il6/Tnfrsf1a/Osm/Il12b/Ccl5/Ptger4/Socs1/Hes1/Parp14/Tnf	14
GO:1903672	positive regulation of sprouting angiogenesis	10/1094	29/12406	0.000114855	0.000114855	0.00100064	Ptgs2/Ppp1r16b/Klf4/Jak1/Kdr/Hmox1/Smad1/Plk2/Itga5/Vegfa	10
GO:2000516	positive regulation of CD4-positive, alpha-beta T cell activation	10/1094	29/12406	0.000114855	0.000114855	0.00100064	Hlx/Il2rg/Il6/Nfkbid/Il4ra/Irf1/Ccr7/Cd83/Socs1/Nfkbiz	10
GO:2000116	regulation of cysteine-type endopeptidase activity	31/1094	174/12406	0.000116097	0.000116097	0.0010052	Ptgs2/Cd44/Cst7/Siah2/F3/Klf4/Lck/Mul1/Hgf/Il6/Hip1/Por/Plaur/Adora2a/Apaf1/Herpud1/Casp4/Birc3/Cdkn2d/Bcl2a1d/Tbc1d10a/Nle1/Myc/Slc11a2/Nr4a1/Mefv/Tnf/Vegfa/Xdh/Pmaip1/Fas	31
GO:0001913	T cell mediated cytotoxicity	13/1094	46/12406	0.000116802	0.000116802	0.0010052	Nectin2/Pvr/Stx11/Hspa8/Rab27a/Il12b/H2-K1/H2-Q2/H2-Q4/H2-Q6/H2-Q7/H2-Q10/Gm11127	13
GO:0051384	response to glucocorticoid	13/1094	46/12406	0.000116802	0.000116802	0.0010052	Il1rn/Ass1/Il6/Zfp36/Akap13/Sult1a1/Ddit4/Eif4ebp1/Lcat/Zfp36l1/Tnf/Klf9/Fas	13
GO:1905517	macrophage migration	13/1094	46/12406	0.000116802	0.000116802	0.0010052	Gpr35/Slamf1/Slamf8/Csf1/Mcoln2/Trpv4/C5ar1/Mmp14/Ccl2/Ccl12/Ccl5/Ccl3/Ccr7	13
GO:0043491	protein kinase B signaling	25/1094	128/12406	0.000116803	0.000116803	0.0010052	Il1b/Cd40/F3/Klf4/Plk3/Sesn2/Mul1/C1qtnf12/Il6/Kdr/Pdgfa/Adam8/Mfhas1/Osm/Ccl12/Ccl5/Slc9a3r1/Gcnt2/Zfp36l1/Hsp90aa1/Tnf/Vegfa/Xdh/Hbegf/Tcf7l2	25
GO:0007186	G protein-coupled receptor signaling pathway	54/1094	367/12406	0.000119483	0.000119483	0.00102576	Gpr35/Pdyn/Tgm2/Htr2c/Pde4b/Cxcl10/Hcar2/C5ar1/Akap13/P2ry6/P2ry2/Akap12/Adora2a/Klf16/Dgka/Lpar2/Insl3/Adgre5/Ccl22/Bcar1/Adra1a/Gpr18/Cxcr5/Cish/Ccrl2/Ccr1/Ccr5/Plek/Pik3r5/Pik3r6/Ccl2/Ccl7/Ccl12/Ccl5/Ccl9/Ccl3/Ccl4/Nme2/Ccr7/Slc9a3r1/Actn2/Homer1/Gpr65/Gpr132/Ptger4/Atf4/Gpr84/Ezr/Igf2r/Gpr31b/Fpr1/Fpr2/C3/Ptgdr2	54
GO:1904892	regulation of STAT cascade	19/1094	85/12406	0.000119931	0.000119931	0.0010271	Notch1/Cd40/Jak1/Lck/Il6/Tnfrsf1a/Bcl3/Socs2/Osm/Il12b/Irf1/Ccl5/Socs3/Ptger4/Socs1/Hes1/Parp14/Tnf/Ptpn2	19
GO:1902624	positive regulation of neutrophil migration	9/1094	24/12406	0.000120407	0.000120407	0.00102869	Il1a/Il1b/C5ar1/Adam8/Tirap/Ccr7/Ripor2/Ptger4/Cd74	9
GO:0009913	epidermal cell differentiation	20/1094	92/12406	0.000120855	0.000120855	0.00103002	Ptgs2/Notch1/Il1a/Klf4/Ugcg/Clic4/Errfi1/Fosl2/Rbpj/Zfp36/Cdh3/Tgm1/Nme2/Slc9a3r1/Ripor2/Grhl1/Sav1/Zfp36l1/Maff/Hes1	20
GO:0002709	regulation of T cell mediated immunity	16/1094	65/12406	0.000122742	0.000122742	0.00103857	Arid5a/Slamf1/Il1b/Il6/Nectin2/Pvr/Hspa8/Il12b/Rsad2/H2-K1/H2-Q2/H2-Q4/H2-Q6/H2-Q7/H2-Q10/Gm11127	16
GO:0042116	macrophage activation	16/1094	65/12406	0.000122742	0.000122742	0.00103857	Cst7/Tlr7/Tlr2/Tnip2/C5ar1/Il4ra/Sbno2/Mfhas1/Ldlr/Trex1/Sphk1/Jmjd6/Nampt/Fpr2/Tnf/Ticam1	16
GO:0043154	negative regulation of cysteine-type endopeptidase activity involved in apoptotic process	16/1094	65/12406	0.000122742	0.000122742	0.00103857	Ptgs2/Cd44/Siah2/Klf4/Hgf/Il6/Por/Plaur/Adora2a/Herpud1/Birc3/Cdkn2d/Bcl2a1d/Nle1/Nr4a1/Vegfa	16
GO:0060538	skeletal muscle organ development	24/1094	121/12406	0.000123648	0.000123648	0.00104373	Hdac4/Gpc1/Btg2/Hlx/Notch1/Hdac6/Tsc22d3/Skil/Hivep3/Ybx3/Nupr1/Egr2/Usp2/Ripor2/Homer1/Hmgcr/Fos/Myc/Maff/Nr4a1/Rcan1/Flot1/Egr1/Tcf7l2	24
GO:0051222	positive regulation of protein transport	49/1094	324/12406	0.00012415	0.00012415	0.00104547	Arid5a/Arpc2/Ncl/Actr3/Ptgs2/Abl2/Cd244a/Slamf1/Prr5l/Il1a/Il1b/Tlr2/Plk3/Zc3h12a/Fgr/C1qtnf12/Il6/Cd38/Rufy3/Trpv4/Hcar2/Aacs/Il17ra/Clec4n/Clec4e/Gapdh/Kcnn4/Il4ra/Akap12/Adora2a/Irs2/Casp4/Mmp13/Ccr5/Osm/Xbp1/Myo1c/Ccl2/Ccl3/Ccr7/Arf6/Ptger4/Mapk11/Ezr/Ppard/Tnf/Cd14/Cd274/Tcf7l2	49
GO:0055065	metal ion homeostasis	59/1094	412/12406	0.000126444	0.000126444	0.00106226	Gpr35/Slc41a1/Abl2/Lcn2/Slc30a4/Il1b/Tgm2/Cd40/Htr2c/Slc31a1/Marcksl1/Lck/Steap4/Cd38/Kdr/Cxcl2/Cxcl10/Cxcl13/Trpv4/Snx10/Erc1/C5ar1/1600014C10Rik/Anpep/Picalm/P2ry6/P2ry2/Adora2a/Jak3/Hmox1/Mt2/Mt1/Herpud1/Slc12a4/Anxa7/Adra1a/Slc39a14/Gpr18/Cxcr5/Ccrl2/Ccr1/Ccr5/Ccl2/Ccl5/Ccl3/Mllt6/Ccr7/Slc12a7/Gpr65/Ptger4/Myc/Atf4/Slc11a2/Tfrc/Sod2/Fpr1/Fpr2/Diaph1/Fth1	59
GO:0098771	inorganic ion homeostasis	65/1094	466/12406	0.000127874	0.000127874	0.00107172	Gpr35/Slc41a1/Abl2/Slamf8/Lcn2/Slc30a4/Il1b/Tgm2/Cd40/Htr2c/Slc31a1/Marcksl1/Lck/Clic4/Steap4/Cd38/Kdr/Cxcl2/Cxcl10/Cxcl13/Trpv4/Snx10/Erc1/C5ar1/1600014C10Rik/Anpep/Picalm/P2ry6/P2ry2/Adora2a/Rab20/Jak3/Hmox1/Mt2/Mt1/Herpud1/Slc12a4/Anxa7/Adra1a/Slc39a14/Gpr18/Cxcr5/Ccrl2/Ccr1/Ccr5/Ccl2/Ccl5/Ccl3/Mllt6/Ccr7/Atp6v0a1/Slc9a3r1/Slc12a7/Gpr65/Ptger4/Myc/Atf4/Slc11a2/Tfrc/Sod2/Fpr1/Fpr2/Atp6v0c/Diaph…	65
GO:0042129	regulation of T cell proliferation	23/1094	114/12406	0.000129882	0.000129882	0.00108597	Cd244a/Slamf1/Cd44/Il1b/Sdc4/Cebpb/Vcam1/Il6/Il27/Itgal/Icosl/Jak3/Il12b/Irf1/Slfn1/Ccl5/Ccr7/Ripor2/Hes1/Tfrc/Cd86/Tnfsf9/Cd274	23
GO:0045638	negative regulation of myeloid cell differentiation	15/1094	59/12406	0.000134297	0.000134297	0.00111758	Zbtb46/Cdk6/Clec2d/Zfp36/Paf1/Klf13/Zbtb16/Nme2/Nfkbia/Zfp36l1/Trib1/Myc/Runx1/Hspa9/Ptpn2	15
GO:0046209	nitric oxide metabolic process	15/1094	59/12406	0.000134297	0.000134297	0.00111758	Ptgs2/Ass1/Il1b/Tlr2/Klf4/Zc3h12a/Il6/Por/Klf2/Icam1/Hsp90aa1/Tspo/Sod2/Tnf/Ticam1	15
GO:0043281	regulation of cysteine-type endopeptidase activity involved in apoptotic process	28/1094	152/12406	0.000135788	0.000135788	0.00112666	Ptgs2/Cd44/Siah2/F3/Klf4/Lck/Mul1/Hgf/Il6/Hip1/Por/Plaur/Adora2a/Apaf1/Herpud1/Casp4/Birc3/Cdkn2d/Bcl2a1d/Nle1/Myc/Slc11a2/Nr4a1/Tnf/Vegfa/Xdh/Pmaip1/Fas	28
GO:0002474	antigen processing and presentation of peptide antigen via MHC class I	11/1094	35/12406	0.000136664	0.000136664	0.00112666	Mfsd6/Fcgr3/Ifi30/H2-K1/Tap1/H2-Q2/H2-Q4/H2-Q6/H2-Q7/H2-Q10/Gm11127	11
GO:0042149	cellular response to glucose starvation	11/1094	35/12406	0.000136664	0.000136664	0.00112666	Nuak2/Hspa5/Nfe2l2/Slc2a1/Zc3h12a/Sesn2/Tbl2/Asns/Xbp1/Atf4/Sik1	11
GO:0071622	regulation of granulocyte chemotaxis	11/1094	35/12406	0.000136664	0.000136664	0.00112666	Slamf1/Il1b/Csf1/Trpv4/C5ar1/Tirap/Ccl2/Ccl5/Ccr7/Ripor2/Cd74	11
GO:0010575	positive regulation of vascular endothelial growth factor production	7/1094	15/12406	0.000138878	0.000138878	0.00113959	Ptgs2/Il1a/Il1b/Il6/C5ar1/Atf4/C3	7
GO:0035743	CD4-positive, alpha-beta T cell cytokine production	7/1094	15/12406	0.000138878	0.000138878	0.00113959	Arid5a/Il18rap/Slamf1/Il1b/Il6/Il12b/Rsad2	7
GO:0046635	positive regulation of alpha-beta T cell activation	14/1094	53/12406	0.000143519	0.000143519	0.00117493	Cd244a/Hlx/Il2rg/Il6/Nfkbid/Il4ra/Zbtb16/Il12b/Irf1/Ccr7/Cd83/Socs1/Nfkbiz/Runx1	14
GO:0052547	regulation of peptidase activity	39/1094	241/12406	0.000144165	0.000144165	0.00117749	Ptgs2/Tank/Cd44/Spint1/Cst7/Siah2/Ecm1/F3/Klf4/Lck/Mul1/Hgf/Il6/Hip1/Por/Serpine1/A2m/Gapdh/Plaur/Picalm/Adora2a/Apaf1/Herpud1/Casp4/Birc3/Cdkn2d/Bcl2a1d/Tbc1d10a/Nle1/Stat3/Myc/Slc11a2/Nr4a1/Mefv/Tnf/Vegfa/Xdh/Pmaip1/Fas	39
GO:0010832	negative regulation of myotube differentiation	6/1094	11/12406	0.000145318	0.000145318	0.00117938	Hdac4/Notch1/Cxcl10/Trim72/Xbp1/Daxx	6
GO:0045655	regulation of monocyte differentiation	6/1094	11/12406	0.000145318	0.000145318	0.00117938	Zbtb46/Csf1/Cdk6/Zfp36l1/Myc/Cd74	6
GO:0055080	cation homeostasis	64/1094	459/12406	0.000145399	0.000145399	0.00117938	Gpr35/Slc41a1/Abl2/Slamf8/Lcn2/Slc30a4/Il1b/Tgm2/Cd40/Htr2c/Slc31a1/Marcksl1/Lck/Clic4/Steap4/Cd38/Kdr/Cxcl2/Cxcl10/Cxcl13/Trpv4/Snx10/Erc1/C5ar1/1600014C10Rik/Anpep/Picalm/P2ry6/P2ry2/Adora2a/Rab20/Jak3/Hmox1/Mt2/Mt1/Herpud1/Slc12a4/Anxa7/Adra1a/Slc39a14/Gpr18/Cxcr5/Ccrl2/Ccr1/Ccr5/Ccl2/Ccl5/Ccl3/Mllt6/Ccr7/Atp6v0a1/Slc12a7/Gpr65/Ptger4/Myc/Atf4/Slc11a2/Tfrc/Sod2/Fpr1/Fpr2/Atp6v0c/Diaph1/Fth1	64
GO:0031960	response to corticosteroid	13/1094	47/12406	0.000148585	0.000148585	0.00119696	Il1rn/Ass1/Il6/Zfp36/Akap13/Sult1a1/Ddit4/Eif4ebp1/Lcat/Zfp36l1/Tnf/Klf9/Fas	13
GO:0032637	interleukin-8 production	13/1094	47/12406	0.000148585	0.000148585	0.00119696	Cd244a/Il1b/Tlr7/Tlr2/Klf4/Serpine1/Bcl3/Tirap/Myd88/Ripk1/Ptger4/Tnf/Cd14	13
GO:1903556	negative regulation of tumor necrosis factor superfamily cytokine production	13/1094	47/12406	0.000148585	0.000148585	0.00119696	Slamf1/Zc3h12a/Errfi1/Bcl3/Trim30a/Tnfaip3/Irak3/Il27ra/Gpr18/Ptger4/Tspo/Ilrun/Cd274	13
GO:0002244	hematopoietic progenitor cell differentiation	22/1094	108/12406	0.000155911	0.000155911	0.00125312	Rrs1/Notch1/Nfe2l2/Gpatch4/Adar/Cdk6/Rbm47/Kdr/Samd9l/Arhgef7/Trex1/Heatr9/Batf/Ston2/Apobec3/Cebpd/Hes1/Runx1/Vegfa/Srf/Eif2ak2/Hspa9	22
GO:0051348	negative regulation of transferase activity	35/1094	209/12406	0.000157149	0.000157149	0.0012602	Hipk3/Dusp2/Il1b/Trib3/Ptpn1/Adar/Dnaja1/Cep85/Errfi1/Il6/Paqr3/Epha1/Gadd45a/Wnk1/Dusp16/Zfp36/Mvp/Dusp8/Tnfaip3/Adora2a/Midn/Gadd45b/Dusp6/Irak3/Irs2/Pinx1/Gadd45g/Hmgcr/Trib1/Dusp1/Cdkn1a/Taf7/Spry4/Ptpn2/Dusp5	35
GO:0014909	smooth muscle cell migration	17/1094	73/12406	0.000158853	0.000158853	0.0012681	Arpc2/Hdac4/Nfe2l2/F3/Rbpj/Serpine1/Pdgfa/P2ry6/P2ry2/Crk/Ccl5/Ptger4/Trib1/Myc/Adamts1/Ppard/Egr1	17
GO:2001237	negative regulation of extrinsic apoptotic signaling pathway	17/1094	73/12406	0.000158853	0.000158853	0.0012681	Tmbim1/Il1b/Bcl2l1/Siah2/Lmna/Mcl1/Hgf/Serpine1/Tnfaip3/Hmox1/Icam1/Ripk1/Dab2/Tnf/Vegfa/Rela/Itprip	17
GO:0071407	cellular response to organic cyclic compound	45/1094	293/12406	0.00016187	0.00016187	0.00128927	Arpc2/Il1b/Tiparp/Nfkb1/Dnaja1/Pde4b/Zc3h12a/Id3/Mul1/Insig1/Spp1/Zfp36/Gramd1a/Akap13/P2ry6/Folr1/Ddit4/Eif4ebp1/Smad1/Pde12/Acod1/Cgas/Larp1/Per1/Ccl12/Ccl5/Stat3/Mir7-1/Ahr/Nfkbia/Zfp36l1/Dab2/Atf4/Gpd1/Socs1/Ezr/Pim1/Daxx/Tnf/Flot1/Egr1/Tmem173/Taf7/Diaph1/Klf9	45
GO:0046425	regulation of JAK-STAT cascade	18/1094	80/12406	0.000164419	0.000164419	0.00130662	Notch1/Cd40/Lck/Il6/Tnfrsf1a/Bcl3/Socs2/Osm/Il12b/Irf1/Ccl5/Socs3/Ptger4/Socs1/Hes1/Parp14/Tnf/Ptpn2	18
GO:0014706	striated muscle tissue development	42/1094	268/12406	0.000169042	0.000169042	0.00134034	Hdac4/Gpc1/Btg2/Hlx/Notch1/Mybpc3/Dll4/Hdac6/Tsc22d3/Skil/Lmna/Hivep3/Rbpj/Ybx3/Akap13/Nupr1/Egr2/Smad1/Adra1a/Usp2/Kdm6b/Actn2/Ripor2/Ripk1/Homer1/Hmgcr/Id2/Ifrd1/Sav1/Fos/Myc/Maff/Mapk11/Nr4a1/Rcan1/Pim1/Sik1/Flot1/Vegfa/Srf/Egr1/Tcf7l2	42
GO:0006925	inflammatory cell apoptotic process	8/1094	20/12406	0.000171097	0.000171097	0.00135359	Fcgr2b/Cd44/Slc7a11/Il6/Hcar2/Ccr5/Ccl5/Fas	8
GO:0032652	regulation of interleukin-1 production	16/1094	67/12406	0.00017992	0.00017992	0.00142021	Ifi204/Mndal/Ifi211/Ifi205/Tlr2/Zc3h12a/Errfi1/Tnfaip3/Casp4/Ccr5/Ccl3/Ccr7/Sphk1/Ptger4/Mefv/Egr1	16
GO:0001914	regulation of T cell mediated cytotoxicity	11/1094	36/12406	0.000181271	0.000181271	0.0014245	Nectin2/Pvr/Hspa8/Il12b/H2-K1/H2-Q2/H2-Q4/H2-Q6/H2-Q7/H2-Q10/Gm11127	11
GO:0042531	positive regulation of tyrosine phosphorylation of STAT protein	11/1094	36/12406	0.000181271	0.000181271	0.0014245	Cd40/Lck/Il6/Tnfrsf1a/Osm/Il12b/Ccl5/Ptger4/Hes1/Parp14/Tnf	11
GO:0046427	positive regulation of JAK-STAT cascade	13/1094	48/12406	0.000187531	0.000187531	0.00147042	Notch1/Cd40/Lck/Il6/Tnfrsf1a/Osm/Il12b/Ccl5/Ptger4/Socs1/Hes1/Parp14/Tnf	13
GO:0042273	ribosomal large subunit biogenesis	17/1094	74/12406	0.000189568	0.000189568	0.00148309	Rrs1/Mrto4/Sdad1/Malsu1/Nop2/Rpf2/Heatr3/Nip7/Ppan/Nle1/Ftsj3/Gtpbp4/Pak1ip1/Brix1/Bop1/Snu13/Wdr74	17
GO:0010951	negative regulation of endopeptidase activity	20/1094	95/12406	0.000192054	0.000192054	0.00149922	Ptgs2/Cd44/Cst7/Siah2/Klf4/Hgf/Il6/Por/Serpine1/Gapdh/Plaur/Picalm/Adora2a/Herpud1/Birc3/Cdkn2d/Bcl2a1d/Nle1/Nr4a1/Vegfa	20
GO:0006109	regulation of carbohydrate metabolic process	25/1094	132/12406	0.000194243	0.000194243	0.00150428	Hdac4/Cd244a/Ppp1r3d/Nfkb1/Sesn2/C1qtnf12/Il6/Mlxip/P2ry6/Nupr1/Ranbp2/Ddit4/Midn/Irs2/Ppp1r3b/Trex1/Plek/Stat3/Ptger4/Myc/Gpd1/Sik1/Ier3/Ptpn2/Tcf7l2	25
GO:0032606	type I interferon production	18/1094	81/12406	0.000194275	0.000194275	0.00150428	Tlr7/Tlr2/Relb/Irf7/Irf9/Polr3d/Acod1/Tirap/Nlrx1/Cgas/Trex1/Myd88/Irf1/Ilrun/Flot1/Ticam1/Tmem173/Cd14	18
GO:0019882	antigen processing and presentation	19/1094	88/12406	0.000194834	0.000194834	0.00150428	Mfsd6/Fcgr2b/Fcgr3/Fgl2/Relb/Ifi30/Icam1/Rab27a/Trex1/Ccr7/H2-K1/Tap1/H2-Q2/H2-Q4/H2-Q6/H2-Q7/H2-Q10/Gm11127/Cd74	19
GO:0071887	leukocyte apoptotic process	19/1094	88/12406	0.000194834	0.000194834	0.00150428	Fcgr2b/Cd44/Tsc22d3/Slc7a11/Il6/Hcar2/Nfkbid/Adam8/Irs2/Jak3/Bcl2a1a/Ccr5/Ccl5/Ccr7/Ripk1/Myc/Cd74/Cd274/Fas	19
GO:2001243	negative regulation of intrinsic apoptotic signaling pathway	19/1094	88/12406	0.000194834	0.000194834	0.00150428	Ptgs2/Nfe2l2/Cd44/Bcl2l1/Ptpn1/Mcl1/Dnaja1/Ybx3/Plaur/Herpud1/Cdkn2d/Bcl2a1d/Bcl2a1a/Bcl2a1b/Bcl2a1c/Xbp1/Rrn3/Sod2/Cd74	19
GO:0016051	carbohydrate biosynthetic process	26/1094	140/12406	0.000202892	0.000202892	0.00156308	B3gnt7/Per2/Cd244a/B4galt5/Ppp1r3d/Crtc2/Nfkb1/B4galt1/Sesn2/C1qtnf12/Il6/Pgm2/Gapdh/P2ry6/Ranbp2/Irs2/Ppp1r3b/B3gnt3/St3gal4/Plek/Ptger4/Atf4/Gpd1/Sik1/Ptpn2/Tcf7l2	26
GO:0043588	skin development	24/1094	125/12406	0.000208562	0.000208562	0.00160325	Ptgs2/Notch1/Il1a/Lama5/Ugcg/Clic4/Errfi1/Fosl2/Rbpj/Pdgfa/Zfp36/Comp/Cdh3/Tgm1/Nme2/Grhl1/Sav1/Zfp36l1/Acvr1b/Runx1/Tnf/Srf/Rela/Tcf7l2	24
GO:0090066	regulation of anatomical structure size	56/1094	393/12406	0.000212493	0.000212493	0.00162993	Sema4c/Fn1/Arpc2/Per2/Actr3/Ptgs2/Lrrc8a/Htr2c/Tlr2/Sema4a/Trim46/Abitram/Cd38/Kdr/Rufy3/Lrrc8c/Vasp/Kcnn4/Plekhg2/Ppp1r15a/Picalm/P2ry2/Adora2a/Comp/Slc12a4/Anxa7/Gch1/Adra1a/Icam1/Ccr5/Plek/Ndel1/Myo1c/Slc9a3r1/Actn2/Slc12a7/Hmgcr/Map1b/Ahr/Ifrd1/Arf6/Sptb/Hsp90aa1/Inf2/Ezr/Sod2/Tnfrsf12a/Ppard/Tnf/Vegfa/Srf/Sema6b/Cdc42ep3/Cdc42ep2/Acta2/Dusp5	56
GO:0010677	negative regulation of cellular carbohydrate metabolic process	10/1094	31/12406	0.000216028	0.000216028	0.00164986	Hdac4/C1qtnf12/Il6/Nupr1/Ddit4/Midn/Plek/Stat3/Sik1/Ier3	10
GO:0010883	regulation of lipid storage	10/1094	31/12406	0.000216028	0.000216028	0.00164986	Ikbke/Ttc39b/Zc3h12a/Msr1/Apob/Nfkbia/Ppard/C3/Ptpn2/Ehd1	10
GO:0043407	negative regulation of MAP kinase activity	14/1094	55/12406	0.000219975	0.000219975	0.00167638	Hipk3/Dusp2/Il1b/Ptpn1/Dnaja1/Paqr3/Dusp16/Dusp8/Dusp6/Irak3/Hmgcr/Dusp1/Spry4/Dusp5	14
GO:0002367	cytokine production involved in immune response	17/1094	75/12406	0.000225333	0.000225333	0.00171351	Arid5a/Il18rap/Slamf1/Il1b/Tlr2/Il6/Ddx21/Irak3/Jak3/Hmox1/Il12b/Rsad2/Bcl6/Tnf/Trem1/Ticam1/Cd74	17
GO:0002827	positive regulation of T-helper 1 type immune response	7/1094	16/12406	0.000228155	0.000228155	0.00172383	Arid5a/Hlx/Il1b/Il27ra/Il12b/Irf1/Ccr7	7
GO:0071498	cellular response to fluid shear stress	7/1094	16/12406	0.000228155	0.000228155	0.00172383	Ptgs2/Ass1/Nfe2l2/Klf4/Spp1/Klf2/Xbp1	7
GO:0072643	interferon-gamma secretion	7/1094	16/12406	0.000228155	0.000228155	0.00172383	Arid5a/Abl2/Cd244a/Slamf1/Zc3h12a/Rnf19b/Isg15	7
GO:0045123	cellular extravasation	13/1094	49/12406	0.000234917	0.000234917	0.00176735	Il1a/Vcam1/Adam8/Il27ra/Icam1/Crk/Ccl2/Ccl5/Ripor2/Ptger4/Itgb7/Tnf/Trem1	13
GO:0150076	neuroinflammatory response	13/1094	49/12406	0.000234917	0.000234917	0.00176735	Ptgs2/Il1b/Cst7/Tlr7/Tlr2/C5ar1/Nupr1/Adora2a/Ldlr/Sphk1/Nampt/Fpr2/Tnf	13
GO:0001961	positive regulation of cytokine-mediated signaling pathway	11/1094	37/12406	0.000237627	0.000237627	0.00178393	Ikbke/Zbp1/Csf1/Irf7/Nlrc5/Casp4/Irgm1/Cd300lf/Ripk1/Parp14/Cd74	11
GO:0007200	phospholipase C-activating G protein-coupled receptor signaling pathway	12/1094	43/12406	0.000242266	0.000242266	0.00181105	Gpr35/Tgm2/Htr2c/C5ar1/P2ry2/Adra1a/Gpr18/Slc9a3r1/Actn2/Gpr65/Fpr1/Fpr2	12
GO:0060760	positive regulation of response to cytokine stimulus	12/1094	43/12406	0.000242266	0.000242266	0.00181105	Ikbke/Zbp1/Tlr2/Csf1/Irf7/Nlrc5/Casp4/Irgm1/Cd300lf/Ripk1/Parp14/Cd74	12
GO:2001057	reactive nitrogen species metabolic process	15/1094	62/12406	0.000243666	0.000243666	0.00181767	Ptgs2/Ass1/Il1b/Tlr2/Klf4/Zc3h12a/Il6/Por/Klf2/Icam1/Hsp90aa1/Tspo/Sod2/Tnf/Ticam1	15
GO:1990823	response to leukemia inhibitory factor	21/1094	104/12406	0.00024791	0.00024791	0.00184154	Nrp2/Ncl/Enah/Piga/Klf4/Sdad1/Spp1/Snx10/Mat2a/Eed/Sbno2/Nfyb/Smarca5/Icam1/Xbp1/Socs3/Eef1e1/Mir7-1/Tfrc/Ildr1/Spry4	21
GO:1990830	cellular response to leukemia inhibitory factor	21/1094	104/12406	0.00024791	0.00024791	0.00184154	Nrp2/Ncl/Enah/Piga/Klf4/Sdad1/Spp1/Snx10/Mat2a/Eed/Sbno2/Nfyb/Smarca5/Icam1/Xbp1/Socs3/Eef1e1/Mir7-1/Tfrc/Ildr1/Spry4	21
GO:0010574	regulation of vascular endothelial growth factor production	8/1094	21/12406	0.000255143	0.000255143	0.00188732	Ptgs2/Il1a/Il1b/Il6/C5ar1/Ccl2/Atf4/C3	8
GO:0061844	antimicrobial humoral immune response mediated by antimicrobial peptide	8/1094	21/12406	0.000255143	0.000255143	0.00188732	Cxcl2/Cxcl9/Cxcl10/Cxcl11/Cxcl13/Gapdh/Camp/Ccl2	8
GO:0042102	positive regulation of T cell proliferation	16/1094	69/12406	0.000258961	0.000258961	0.00190981	Cd244a/Slamf1/Il1b/Vcam1/Il6/Itgal/Icosl/Jak3/Il12b/Ccl5/Ccr7/Hes1/Tfrc/Cd86/Tnfsf9/Cd274	16
GO:0034660	ncRNA metabolic process	59/1094	423/12406	0.000259266	0.000259266	0.00190981	Rrs1/Wdr75/Ncl/Rrp15/Exosc2/Top1/Ddx27/Adar/Gar1/Nfkb1/Exosc3/Nsun4/Zc3h12a/Mrto4/Nop14/Ddx51/Nop2/Fbl/Mphosph10/Isg20/Rpf2/Ddx21/Pwp2/Farsa/Utp4/Nob1/Ints6/Piwil2/Dis3/Kri1/Rrp9/Pnpt1/Elp5/Tsr1/Mrm3/Slfn8/Utp18/Cavin1/Ftsj3/Usp36/Gtpbp4/Heatr1/Ippk/Tut7/Tent4a/Ell2/Nol10/Alkbh1/Tars/Bop1/Snu13/Yars2/Qtrt2/Trmt10c/Bysl/Wdr43/Rela/Wdr74/Tut1	59
GO:1904951	positive regulation of establishment of protein localization	50/1094	343/12406	0.000264812	0.000264812	0.0019466	Arid5a/Arpc2/Ncl/Actr3/Ptgs2/Abl2/Cd244a/Slamf1/Prr5l/Il1a/Il1b/Tlr2/Plk3/Zc3h12a/Fgr/C1qtnf12/Il6/Cd38/Rufy3/Trpv4/Hcar2/Aacs/Il17ra/Clec4n/Clec4e/Gapdh/Kcnn4/Il4ra/Akap12/Adora2a/Irs2/Casp4/Mmp13/Ccr5/Osm/Xbp1/Myo1c/Ccl2/Ccl3/Ccr7/Arf6/Ptger4/Mapk11/Ezr/Ppard/Tnf/Cd14/Pmaip1/Cd274/Tcf7l2	50
GO:0014902	myotube differentiation	17/1094	76/12406	0.000266827	0.000266827	0.0019527	Hdac4/Notch1/Tanc1/Hdac6/Cxcl9/Cxcl10/Il4ra/Trim72/Mmp14/Xbp1/Ripor2/Homer1/Rcan1/Sik1/Daxx/Flot1/Ehd1	17
GO:0002719	negative regulation of cytokine production involved in immune response	6/1094	12/12406	0.000268962	0.000268962	0.0019527	Slamf1/Irak3/Jak3/Hmox1/Bcl6/Tnf	6
GO:0035457	cellular response to interferon-alpha	6/1094	12/12406	0.000268962	0.000268962	0.0019527	Ifi204/Pde12/Myc/Ifit2/Ifit3/Ifit1	6
GO:0044130	negative regulation of growth of symbiont in host	6/1094	12/12406	0.000268962	0.000268962	0.0019527	Tlr2/Tirap/Camp/Myd88/Il12b/Tnf	6
GO:0044406	adhesion of symbiont to host	6/1094	12/12406	0.000268962	0.000268962	0.0019527	Gbp7/Gbp3/Gbp2/Gbp6/Nectin2/Icam1	6
GO:0061418	regulation of transcription from RNA polymerase II promoter in response to hypoxia	6/1094	12/12406	0.000268962	0.000268962	0.0019527	Notch1/Nfe2l2/Rbpj/Bach1/Vegfa/Egr1	6
GO:0006809	nitric oxide biosynthetic process	14/1094	56/12406	0.000269848	0.000269848	0.00195511	Ptgs2/Ass1/Il1b/Tlr2/Klf4/Zc3h12a/Il6/Klf2/Icam1/Hsp90aa1/Tspo/Sod2/Tnf/Ticam1	14
GO:0040013	negative regulation of locomotion	37/1094	232/12406	0.000284318	0.000284318	0.00205572	Sema4c/D1Ertd622e/Slamf8/Il1rn/Notch1/Nfe2l2/Dll4/Rap2c/Htr2c/Sema4a/Klf4/Clic4/Rbpj/Cxcl13/Rabgef1/Serpine1/Epha1/Adora2a/Cd63/Il27ra/Gpr18/Ccr5/Crk/Ccl12/Stat3/Slc9a3r1/Gtpbp4/Ripor2/Vash1/Ptger4/Trib1/Dusp1/Ppard/Srf/Sema6b/Ptpn2/Fas	37
GO:0002715	regulation of natural killer cell mediated immunity	10/1094	32/12406	0.000289632	0.000289632	0.0020856	Il18rap/Klrb1b/Clec2d/Nectin2/Pvr/Ap1g1/Il12b/Pik3r6/Crk/Tap1	10
GO:0042269	regulation of natural killer cell mediated cytotoxicity	10/1094	32/12406	0.000289632	0.000289632	0.0020856	Il18rap/Klrb1b/Clec2d/Nectin2/Pvr/Ap1g1/Il12b/Pik3r6/Crk/Tap1	10
GO:1903670	regulation of sprouting angiogenesis	13/1094	50/12406	0.000292181	0.000292181	0.00209967	Ptgs2/Notch1/Dll4/Ppp1r16b/Klf4/Jak1/Kdr/Klf2/Hmox1/Smad1/Plk2/Itga5/Vegfa	13
GO:0052548	regulation of endopeptidase activity	35/1094	216/12406	0.000301964	0.000301964	0.00216556	Ptgs2/Cd44/Cst7/Siah2/F3/Klf4/Lck/Mul1/Hgf/Il6/Hip1/Por/Serpine1/Gapdh/Plaur/Picalm/Adora2a/Apaf1/Herpud1/Casp4/Birc3/Cdkn2d/Bcl2a1d/Tbc1d10a/Nle1/Stat3/Myc/Slc11a2/Nr4a1/Mefv/Tnf/Vegfa/Xdh/Pmaip1/Fas	35
GO:0048844	artery morphogenesis	12/1094	44/12406	0.000306726	0.000306726	0.00219525	Notch1/Dll4/Rbpj/Folr1/Comp/Ldlr/Apob/Ptger4/Hes1/Notch4/Vegfa/Srf	12
GO:0032479	regulation of type I interferon production	17/1094	77/12406	0.000314794	0.000314794	0.00224389	Tlr7/Tlr2/Relb/Irf7/Polr3d/Acod1/Tirap/Nlrx1/Cgas/Trex1/Myd88/Irf1/Ilrun/Flot1/Ticam1/Tmem173/Cd14	17
GO:0050764	regulation of phagocytosis	17/1094	77/12406	0.000314794	0.000314794	0.00224389	Fcgr2b/Fcgr3/Il15ra/Il1b/Hck/Il2rg/Tlr2/Fgr/Hspa8/Rab27a/Ccl2/Ccr7/Cd300lf/Sphk1/Fpr2/Tnf/C3	17
GO:0051092	positive regulation of NF-kappaB transcription factor activity	21/1094	106/12406	0.000326095	0.000326095	0.00231976	Il18rap/Lrrfip1/Traf1/Il1b/Cd40/Tlr2/Arhgef2/Adam8/Irak3/Rnf31/Icam1/Tirap/Myd88/Stat3/Sphk1/Ripk1/Tnf/Flot1/Ticam1/Eif2ak2/Rela	21
GO:0009991	response to extracellular stimulus	41/1094	268/12406	0.000338139	0.000338139	0.00239947	Nuak2/Slc25a25/Hspa5/Nfe2l2/Bmf/Gatm/Il1b/Htr2c/Noct/Vcam1/Slc2a1/Zc3h12a/Sesn2/Spp1/Trpv4/Aacs/Tbl2/Asns/Zfp36/Ldha/Folr1/Eif4ebp1/Ppan/Cdkn2d/Ldlr/Xbp1/Larp1/Eif2s1/Fos/Klf10/Plec/Atf4/Tfrc/Sod2/Cdkn1a/Pim1/Sik1/Srf/Eif2ak2/Fas/Tcf7l2	41
GO:0032735	positive regulation of interleukin-12 production	9/1094	27/12406	0.00033866	0.00033866	0.00239947	Cd40/Tlr2/Tirap/Il12b/Irf1/Ccr7/Mapk11/Tnfsf9/Rela	9
GO:0030282	bone mineralization	15/1094	64/12406	0.00035339	0.00035339	0.00249881	Ptgs2/Ecm1/Fgr/Isg15/Bmp2k/Snx10/Srgn/Sbno2/Comp/Mmp13/Ccr1/Klf10/Nfe2/Fbxl15/Tcf7l2	15
GO:0031649	heat generation	7/1094	17/12406	0.000358466	0.000358466	0.00251956	Ptgs2/Il1rn/Il1a/Il1b/Ccr5/Ccl5/Tnf	7
GO:0045624	positive regulation of T-helper cell differentiation	7/1094	17/12406	0.000358466	0.000358466	0.00251956	Hlx/Il6/Nfkbid/Il4ra/Irf1/Ccr7/Nfkbiz	7
GO:2000352	negative regulation of endothelial cell apoptotic process	7/1094	17/12406	0.000358466	0.000358466	0.00251956	Abl2/Nfe2l2/Tnip2/Kdr/Serpine1/Tnfaip3/Icam1	7
GO:0010035	response to inorganic substance	48/1094	330/12406	0.000366864	0.000366864	0.00257346	Fn1/Slc41a1/Ppp1r15b/Ass1/Lcn2/Nfe2l2/Gatm/Slc30a4/Il1a/Hdac6/Zc3h12a/Lck/Clic4/Hgf/Il6/Kdr/Wnk1/Ucp2/Tnfaip3/Jund/Hmox1/Junb/Mt2/Mt1/Lcat/Bcar1/Anxa7/Gch1/Trex1/Kdm6b/Crk/Ccr7/Sphk1/Ripk1/Mir7-1/Homer1/Id2/Fos/Cpne8/Slc11a2/Nr4a1/Tfrc/Sod2/Daxx/Tnf/Xdh/Rela/Fas	48
GO:0010573	vascular endothelial growth factor production	8/1094	22/12406	0.000370157	0.000370157	0.00258628	Ptgs2/Il1a/Il1b/Il6/C5ar1/Ccl2/Atf4/C3	8
GO:1901532	regulation of hematopoietic progenitor cell differentiation	8/1094	22/12406	0.000370157	0.000370157	0.00258628	Notch1/Nfe2l2/Cdk6/Kdr/Hes1/Vegfa/Eif2ak2/Hspa9	8
GO:0043124	negative regulation of I-kappaB kinase/NF-kappaB signaling	11/1094	39/12406	0.000395352	0.000395352	0.00275685	Optn/Tank/Zc3h12a/Rhoh/Tnip3/Nfkbid/Tnfaip3/Nlrx1/Tnip1/Per1/Ripk1	11
GO:0051091	positive regulation of DNA-binding transcription factor activity	31/1094	186/12406	0.000397352	0.000397352	0.00276533	Il18rap/Lrrfip1/Hdac4/Fcgr2b/Traf1/Il1b/Cd40/Tlr2/Arhgef2/Crtc2/Il6/Adam8/Irak3/Rnf31/Icam1/Tirap/Myd88/Stat3/Sphk1/Ripk1/Ifrd1/Sav1/Tnf/Flot1/Vegfa/Srf/Ticam1/Eif2ak2/Tmem173/Rela/Pprc1	31
GO:0007254	JNK cascade	27/1094	154/12406	0.000407146	0.000407146	0.00282792	Fcgr2b/Slamf1/Il1rn/Hipk3/Il1a/Il1b/Ptpn1/Cdc42se1/Dnaja1/Mul1/Trpv4/Gadd45a/Gadd45b/Mfhas1/Tirap/Myd88/Per1/Traf4/Ccr7/Ripk1/Gadd45g/Ptger4/Dab2/Trib1/Tnf/Unc5cl/Lmnb1	27
GO:0071900	regulation of protein serine/threonine kinase activity	47/1094	323/12406	0.000416877	0.000416877	0.00288982	Ccnyl1/Il1rn/Hipk3/Dusp2/Il1b/Trib3/Cd40/Ptpn1/Dnaja1/Sesn2/Map3k6/Mul1/Hgf/Paqr3/Pdgfa/Gadd45a/Ccnd2/Dusp16/Akap13/Adam8/Dusp8/Tnfaip3/Gadd45b/Dusp6/Irak3/Lpar2/Cdkn2d/Tirap/Map2k3/Pik3r5/Pik3r6/Ccr7/Gtpbp4/Ripk1/Gadd45g/Hmgcr/Dab2/Trib1/Dusp1/Cdkn1a/Pim1/Tnf/Vegfa/Eif2ak2/Spry4/Cd74/Dusp5	47
GO:0034620	cellular response to unfolded protein	15/1094	65/12406	0.000422584	0.000422584	0.00292364	Atf6/Optn/Hspa5/Nfe2l2/Ptpn1/Tbl2/Ppp1r15a/Herpud1/Hspa8/Xbp1/Atf4/Daxx/Eif2ak2/Hspa9/Ptpn2	15
GO:0002792	negative regulation of peptide secretion	21/1094	108/12406	0.000425042	0.000425042	0.00293489	Fn1/Slamf1/Il1b/Zc3h12a/Cyp51/Il6/Rabgef1/Ucp2/Tnfaip3/Srgn/Midn/Rab11fip1/Il27ra/Rhbdf2/Hmgcr/Rsad2/Ptger4/Pim3/Ezr/Tnf/Cd74	21
GO:0003018	vascular process in circulatory system	22/1094	116/12406	0.000450572	0.000450572	0.00310509	Per2/Ptgs2/Htr2c/Cd38/Kdr/Trpv4/P2ry2/Akap12/Adora2a/Comp/Gch1/Adra1a/Icam1/Ccl4/Hmgcr/Ahr/Sod2/Ppard/Tnf/Vegfa/Acta2/Dusp5	22
GO:0044283	small molecule biosynthetic process	63/1094	469/12406	0.000458819	0.000458819	0.00315521	Coq10b/Per2/Hdac4/Ptgs2/Uck2/Hsd17b7/Cd244a/Ass1/Gatm/Il1b/Trib3/Fabp5/Pmvk/Crtc2/Prkab2/Elovl6/Nfkb1/Ctps/Sesn2/C1qtnf12/Cyp51/Insig1/Il6/Abhd1/Por/Asns/Eno2/Gapdh/Ldha/P2ry6/Nupr1/Ranbp2/Ddit4/Gm5424/Gch1/Elovl5/Impdh2/Trex1/Plek/Nme2/Stat3/Sphk1/Tha1/Elovl2/Ippk/Hmgcr/Apob/Sptlc2/Ptger4/Dab2/Myc/Atf4/Gpd1/Sik1/Tnf/Ier3/Egr1/Cd74/Ptpn2/Fads3/Psat1/Aldh18a1/Tcf7l2	63
GO:0000054	ribosomal subunit export from nucleus	6/1094	13/12406	0.000462315	0.000462315	0.00315521	Rrs1/Nmd3/Zfp593/Sdad1/Ltv1/Abce1	6
GO:0033750	ribosome localization	6/1094	13/12406	0.000462315	0.000462315	0.00315521	Rrs1/Nmd3/Zfp593/Sdad1/Ltv1/Abce1	6
GO:0044126	regulation of growth of symbiont in host	6/1094	13/12406	0.000462315	0.000462315	0.00315521	Tlr2/Tirap/Camp/Myd88/Il12b/Tnf	6
GO:0044146	negative regulation of growth of symbiont involved in interaction with host	6/1094	13/12406	0.000462315	0.000462315	0.00315521	Tlr2/Tirap/Camp/Myd88/Il12b/Tnf	6
GO:0032720	negative regulation of tumor necrosis factor production	12/1094	46/12406	0.000479862	0.000479862	0.00326155	Slamf1/Zc3h12a/Errfi1/Bcl3/Trim30a/Tnfaip3/Irak3/Il27ra/Gpr18/Ptger4/Tspo/Ilrun	12
GO:0002718	regulation of cytokine production involved in immune response	14/1094	59/12406	0.000481594	0.000481594	0.00326155	Arid5a/Slamf1/Il1b/Tlr2/Il6/Ddx21/Irak3/Jak3/Hmox1/Rsad2/Bcl6/Tnf/Ticam1/Cd74	14
GO:0045445	myoblast differentiation	14/1094	59/12406	0.000481594	0.000481594	0.00326155	Notch1/Id3/Rbpj/Cxcl9/Cxcl10/Btg1/Hinfp/Ccl9/Ripor2/Zfp36l1/Ppard/Tnf/Srf/Tcf7l2	14
GO:0070373	negative regulation of ERK1 and ERK2 cascade	14/1094	59/12406	0.000481594	0.000481594	0.00326155	Ptpn1/Klf4/Errfi1/Vrk3/Dusp6/Xbp1/Tnip1/Slc9a3r1/Dab2/Ezr/Dusp1/Spry4/Ptpn2/Eif3a	14
GO:0002437	inflammatory response to antigenic stimulus	10/1094	34/12406	0.000500285	0.000500285	0.00338164	Fcgr2b/Fcgr3/Notch1/Rbpj/Icam1/Trex1/Il12b/Ccr7/Tnf/C3	10
GO:0061900	glial cell activation	11/1094	40/12406	0.000502424	0.000502424	0.0033896	Il1b/Cst7/Tlr7/Tlr2/C5ar1/Adora2a/Ldlr/Sphk1/Nampt/Fpr2/Tnf	11
GO:1903426	regulation of reactive oxygen species biosynthetic process	17/1094	80/12406	0.00050611	0.00050611	0.00340796	Hdac4/Ptgs2/Ass1/Il1b/Tlr2/Klf4/Zc3h12a/Il6/Klf2/Icam1/Rab27a/Stat3/Hsp90aa1/Tspo/Sod2/Tnf/Ticam1	17
GO:2000106	regulation of leukocyte apoptotic process	16/1094	73/12406	0.000510248	0.000510248	0.00342928	Fcgr2b/Cd44/Tsc22d3/Slc7a11/Hcar2/Nfkbid/Adam8/Irs2/Jak3/Bcl2a1a/Ccr5/Ccl5/Ccr7/Myc/Cd74/Cd274	16
GO:0071353	cellular response to interleukin-4	8/1094	23/12406	0.000524051	0.000524051	0.00350868	Hspa5/Jak3/Impdh2/Xbp1/Cd300lf/Nfil3/Parp14/Ptpn2	8
GO:1905523	positive regulation of macrophage migration	8/1094	23/12406	0.000524051	0.000524051	0.00350868	Slamf1/Csf1/Trpv4/C5ar1/Mmp14/Ccl2/Ccl5/Ccr7	8
GO:0002486	antigen processing and presentation of endogenous peptide antigen via MHC class I via ER pathway, TAP-independent	7/1094	18/12406	0.000542186	0.000542186	0.00360275	H2-K1/H2-Q2/H2-Q4/H2-Q6/H2-Q7/H2-Q10/Gm11127	7
GO:0010759	positive regulation of macrophage chemotaxis	7/1094	18/12406	0.000542186	0.000542186	0.00360275	Slamf1/Csf1/Trpv4/C5ar1/Ccl2/Ccl5/Ccr7	7
GO:0043371	negative regulation of CD4-positive, alpha-beta T cell differentiation	7/1094	18/12406	0.000542186	0.000542186	0.00360275	Hlx/Zc3h12a/Il4ra/Jak3/Irf1/Bcl6/Runx1	7
GO:1901623	regulation of lymphocyte chemotaxis	7/1094	18/12406	0.000542186	0.000542186	0.00360275	Cxcl10/Cxcl13/Wnk1/Ccl12/Ccl5/Ccl4/Ccr7	7
GO:1901699	cellular response to nitrogen compound	56/1094	408/12406	0.000551812	0.000551812	0.00365982	Arpc2/Fcgr2b/Il1b/Trib3/Bcl2l1/Cebpb/Ptpn1/Tlr2/Arhgef2/Vcam1/Nfkb1/Pde4b/Sesn2/Mul1/C1qtnf12/Cpeb2/Sh2b2/P2ry6/Folr1/Trim72/Socs2/Irs2/Eif4ebp1/Bcar1/Pde12/Casp4/Icam1/Cgas/Cish/Trex1/Xbp1/Irf1/Larp1/Ndel1/Myo1c/Crk/Stat3/Socs3/Actn2/Gm9847/Ahr/Zfp36l1/Atf4/Gpd1/Nr4a1/Socs1/Ezr/Fpr2/Daxx/Tnf/Flot1/Egr1/Tmem173/Diaph1/Ptpn2/Rela	56
GO:0048661	positive regulation of smooth muscle cell proliferation	18/1094	88/12406	0.000570136	0.000570136	0.00376719	Hdac4/Ptgs2/Tgm2/Il6/Rbpj/P2ry6/Hmox1/Myd88/Ccl5/Hmgcr/Id2/Nampt/Myc/Adamts1/Tnf/Vegfa/Egr1/Hbegf	18
GO:1903409	reactive oxygen species biosynthetic process	18/1094	88/12406	0.000570136	0.000570136	0.00376719	Hdac4/Ptgs2/Ass1/Il1b/Cybb/Tlr2/Klf4/Zc3h12a/Il6/Klf2/Icam1/Rab27a/Stat3/Hsp90aa1/Tspo/Sod2/Tnf/Ticam1	18
GO:0030225	macrophage differentiation	9/1094	29/12406	0.000615893	0.000615893	0.00406192	Zbtb46/Tlr2/Csf1/Ripk1/Id2/Trib1/Nrros/Vegfa/Ptpn2	9
GO:0046330	positive regulation of JNK cascade	21/1094	111/12406	0.000622296	0.000622296	0.0040965	Fcgr2b/Slamf1/Il1rn/Il1a/Il1b/Ptpn1/Mul1/Trpv4/Gadd45a/Gadd45b/Mfhas1/Tirap/Myd88/Traf4/Ccr7/Ripk1/Gadd45g/Dab2/Tnf/Unc5cl/Lmnb1	21
GO:0061614	pri-miRNA transcription by RNA polymerase II	10/1094	35/12406	0.000645733	0.000645733	0.00424286	Hdac4/Nfkb1/Klf4/Smad1/Gnl3/Stat3/Fos/Ppard/Srf/Rela	10
GO:0030336	negative regulation of cell migration	30/1094	183/12406	0.000649519	0.000649519	0.00425191	D1Ertd622e/Slamf8/Il1rn/Notch1/Nfe2l2/Dll4/Rap2c/Klf4/Clic4/Rbpj/Cxcl13/Rabgef1/Serpine1/Epha1/Cd63/Il27ra/Gpr18/Ccr5/Ccl12/Stat3/Slc9a3r1/Gtpbp4/Ripor2/Vash1/Ptger4/Trib1/Dusp1/Ppard/Srf/Fas	30
GO:0050730	regulation of peptidyl-tyrosine phosphorylation	30/1094	183/12406	0.000649519	0.000649519	0.00425191	Cd44/Cd40/Ptpn1/Rap2c/Arhgef2/Lck/Errfi1/Hgf/Il6/Pdgfa/Tnfrsf1a/Mvp/Adra1a/Icam1/Osm/Il12b/Irf1/Ccl5/Socs3/Ptger4/Itga5/Socs1/Hes1/Parp14/Samsn1/Tnf/Vegfa/Hbegf/Cd74/Ptpn2	30
GO:0032922	circadian regulation of gene expression	13/1094	54/12406	0.000655109	0.000655109	0.00425691	Per2/Top1/Noct/Bhlhe40/Relb/Usp2/Per1/Id2/Nampt/Ahr/Atf4/Crem/Egr1	13
GO:0048002	antigen processing and presentation of peptide antigen	13/1094	54/12406	0.000655109	0.000655109	0.00425691	Mfsd6/Fcgr2b/Fcgr3/Ifi30/H2-K1/Tap1/H2-Q2/H2-Q4/H2-Q6/H2-Q7/H2-Q10/Gm11127/Cd74	13
GO:0048008	platelet-derived growth factor receptor signaling pathway	13/1094	54/12406	0.000655109	0.000655109	0.00425691	Abl2/Ptpn1/Tiparp/F3/Hip1/Pdgfa/Bcar1/Myo1e/Csrnp1/Slc9a3r1/Vegfa/Ptpn2/Zfand5	13
GO:0050766	positive regulation of phagocytosis	13/1094	54/12406	0.000655109	0.000655109	0.00425691	Fcgr2b/Fcgr3/Il15ra/Il1b/Il2rg/Hspa8/Rab27a/Ccl2/Ccr7/Cd300lf/Fpr2/Tnf/C3	13
GO:0050709	negative regulation of protein secretion	20/1094	104/12406	0.000668844	0.000668844	0.00433817	Fn1/Slamf1/Il1b/Zc3h12a/Cyp51/Il6/Rabgef1/Ucp2/Tnfaip3/Srgn/Midn/Rab11fip1/Il27ra/Rhbdf2/Hmgcr/Rsad2/Ptger4/Pim3/Ezr/Tnf	20
GO:0051048	negative regulation of secretion	28/1094	167/12406	0.000674348	0.000674348	0.00436584	Fn1/Slamf1/Il1rn/Notch1/Il1b/Zc3h12a/Cyp51/Il6/Rabgef1/Wnk1/Tnfrsf1a/Anpep/Ucp2/Tnfaip3/Srgn/Midn/Rab11fip1/Hmox1/Il27ra/Osm/Rhbdf2/Hmgcr/Rsad2/Ptger4/Pim3/Ezr/Tnf/Cd74	28
GO:0014812	muscle cell migration	17/1094	82/12406	0.000683142	0.000683142	0.00441468	Arpc2/Hdac4/Nfe2l2/F3/Rbpj/Serpine1/Pdgfa/P2ry6/P2ry2/Crk/Ccl5/Ptger4/Trib1/Myc/Adamts1/Ppard/Egr1	17
GO:1901652	response to peptide	42/1094	286/12406	0.000684582	0.000684582	0.0044159	Fcgr2b/Notch1/Gatm/Il1b/Trib3/Ptpn1/Arhgef2/Vcam1/Nfkb1/Sesn2/C1qtnf12/Cpeb2/Trpv4/Sh2b2/Trim72/Tnfaip3/Egr2/Socs2/Stat2/Irs2/Eif4ebp1/Bcar1/Casp4/Icam1/Cish/Xbp1/Irf1/Ndel1/Myo1c/Crk/Stat3/Socs3/Actn2/Gm9847/Nfkbia/Zfp36l1/Nr4a1/Socs1/Fpr2/Egr1/Ptpn2/Rela	42
GO:0002040	sprouting angiogenesis	16/1094	75/12406	0.000699967	0.000699967	0.0045069	Ptgs2/Notch1/Dll4/Ppp1r16b/Klf4/Jak1/Kdr/Klf2/Hmox1/Smad1/Jmjd6/Plk2/Nr4a1/Itga5/Vegfa/Srf	16
GO:0010758	regulation of macrophage chemotaxis	8/1094	24/12406	0.000725873	0.000725873	0.00463144	Slamf1/Slamf8/Csf1/Trpv4/C5ar1/Ccl2/Ccl5/Ccr7	8
GO:0045672	positive regulation of osteoclast differentiation	8/1094	24/12406	0.000725873	0.000725873	0.00463144	Csf1/Ccr1/Il12b/Ccl5/Ccl3/Fos/Klf10/Tnf	8
GO:0070670	response to interleukin-4	8/1094	24/12406	0.000725873	0.000725873	0.00463144	Hspa5/Jak3/Impdh2/Xbp1/Cd300lf/Nfil3/Parp14/Ptpn2	8
GO:0072538	T-helper 17 type immune response	8/1094	24/12406	0.000725873	0.000725873	0.00463144	Arid5a/Zc3h12a/Il6/Nfkbid/Il27ra/Stat3/Batf/Nfkbiz	8
GO:1902042	negative regulation of extrinsic apoptotic signaling pathway via death domain receptors	8/1094	24/12406	0.000725873	0.000725873	0.00463144	Tmbim1/Bcl2l1/Hgf/Serpine1/Tnfaip3/Hmox1/Icam1/Itprip	8
GO:0051271	negative regulation of cellular component movement	34/1094	218/12406	0.000742712	0.000742712	0.00472727	Sema4c/D1Ertd622e/Slamf8/Il1rn/Notch1/Nfe2l2/Dll4/Rap2c/Sema4a/Klf4/Clic4/Rbpj/Cxcl13/Rabgef1/Serpine1/Epha1/Cd63/Il27ra/Gpr18/Ccr5/Crk/Ccl12/Stat3/Slc9a3r1/Gtpbp4/Ripor2/Vash1/Ptger4/Trib1/Dusp1/Ppard/Srf/Sema6b/Fas	34
GO:0032352	positive regulation of hormone metabolic process	6/1094	14/12406	0.000748931	0.000748931	0.00472727	Il1b/Por/Hpn/Dab2/Tnf/Egr1	6
GO:0044117	growth of symbiont in host	6/1094	14/12406	0.000748931	0.000748931	0.00472727	Tlr2/Tirap/Camp/Myd88/Il12b/Tnf	6
GO:0044144	modulation of growth of symbiont involved in interaction with host	6/1094	14/12406	0.000748931	0.000748931	0.00472727	Tlr2/Tirap/Camp/Myd88/Il12b/Tnf	6
GO:0071428	rRNA-containing ribonucleoprotein complex export from nucleus	6/1094	14/12406	0.000748931	0.000748931	0.00472727	Rrs1/Nmd3/Zfp593/Sdad1/Ltv1/Abce1	6
GO:0090069	regulation of ribosome biogenesis	6/1094	14/12406	0.000748931	0.000748931	0.00472727	Wdr75/Ncl/Malsu1/Usp36/Heatr1/Wdr43	6
GO:2000146	negative regulation of cell motility	31/1094	193/12406	0.000758159	0.000758159	0.00477697	D1Ertd622e/Slamf8/Il1rn/Notch1/Nfe2l2/Dll4/Rap2c/Klf4/Clic4/Rbpj/Cxcl13/Rabgef1/Serpine1/Epha1/Cd63/Il27ra/Gpr18/Ccr5/Crk/Ccl12/Stat3/Slc9a3r1/Gtpbp4/Ripor2/Vash1/Ptger4/Trib1/Dusp1/Ppard/Srf/Fas	31
GO:0051051	negative regulation of transport	52/1094	377/12406	0.000765846	0.000765846	0.00481681	Fn1/Gpr35/Ptgs2/Fcgr2b/Slamf1/Il1rn/Notch1/Il1b/Fabp5/Tlr2/Gem/Yrdc/Zc3h12a/Cyp51/Insig1/Il6/Rabgef1/Sh2b2/Wnk1/Tnfrsf1a/Anpep/Picalm/Ucp2/Tnfaip3/Srgn/Midn/Irs2/Rab11fip1/Hmox1/Il27ra/Rrad/Icam1/Usp2/Osm/Cd300lf/Slc9a3r1/Rhbdf2/Actn2/Nup153/Hmgcr/Map1b/Rsad2/Ahr/Ptger4/Myc/Atf4/Pim3/Hes1/Ezr/Tnf/Ier3/Cd74	52
GO:0042060	wound healing	35/1094	227/12406	0.000773319	0.000773319	0.00485515	Dst/Fn1/Nfe2l2/Cd44/Il1a/Procr/Sdc4/Slc7a11/F3/B4galt1/Epb41l4b/Serpine1/Pdgfa/Trim72/Comp/Insl3/Hmox1/Plet1/Rab27a/Xbp1/Plek/Crk/Ccl2/Ninj1/Hmgcr/Ifrd1/Ptger4/Plec/Tnfrsf12a/Ppard/Cdkn1a/Srf/C3/Hbegf/Acta2	35
GO:0006873	cellular ion homeostasis	56/1094	414/12406	0.000788619	0.000788619	0.00492109	Gpr35/Slc41a1/Abl2/Slamf8/Lcn2/Slc30a4/Il1b/Tgm2/Cd40/Htr2c/Slc31a1/Marcksl1/Lck/Clic4/Cd38/Kdr/Cxcl2/Cxcl10/Cxcl13/Trpv4/Erc1/C5ar1/1600014C10Rik/P2ry6/P2ry2/Rab20/Jak3/Hmox1/Mt2/Mt1/Herpud1/Anxa7/Adra1a/Slc39a14/Gpr18/Cxcr5/Ccrl2/Ccr1/Ccr5/Ccl2/Ccl5/Ccl3/Ccr7/Atp6v0a1/Slc9a3r1/Gpr65/Ptger4/Myc/Atf4/Slc11a2/Tfrc/Fpr1/Fpr2/Atp6v0c/Diaph1/Fth1	56
GO:0002476	antigen processing and presentation of endogenous peptide antigen via MHC class Ib	7/1094	19/12406	0.000793585	0.000793585	0.00492109	H2-K1/H2-Q2/H2-Q4/H2-Q6/H2-Q7/H2-Q10/Gm11127	7
GO:0002484	antigen processing and presentation of endogenous peptide antigen via MHC class I via ER pathway	7/1094	19/12406	0.000793585	0.000793585	0.00492109	H2-K1/H2-Q2/H2-Q4/H2-Q6/H2-Q7/H2-Q10/Gm11127	7
GO:0030224	monocyte differentiation	7/1094	19/12406	0.000793585	0.000793585	0.00492109	Zbtb46/Csf1/Cdk6/Zfp36l1/Myc/Vegfa/Cd74	7
GO:0042533	tumor necrosis factor biosynthetic process	7/1094	19/12406	0.000793585	0.000793585	0.00492109	Mapkapk2/Fcgr3/Cybb/Tlr2/Errfi1/Bcl3/Akap12	7
GO:0042534	regulation of tumor necrosis factor biosynthetic process	7/1094	19/12406	0.000793585	0.000793585	0.00492109	Mapkapk2/Fcgr3/Cybb/Tlr2/Errfi1/Bcl3/Akap12	7
GO:1903131	mononuclear cell differentiation	7/1094	19/12406	0.000793585	0.000793585	0.00492109	Zbtb46/Csf1/Cdk6/Zfp36l1/Myc/Vegfa/Cd74	7
GO:1902893	regulation of pri-miRNA transcription by RNA polymerase II	9/1094	30/12406	0.000811799	0.000811799	0.00501641	Hdac4/Nfkb1/Smad1/Gnl3/Stat3/Fos/Ppard/Srf/Rela	9
GO:1904036	negative regulation of epithelial cell apoptotic process	9/1094	30/12406	0.000811799	0.000811799	0.00501641	Abl2/Nfe2l2/Tnip2/Kdr/Serpine1/Nupr1/Tnfaip3/Hmox1/Icam1	9
GO:0042133	neurotransmitter metabolic process	19/1094	98/12406	0.000813751	0.000813751	0.00501968	Ptgs2/Ass1/Hdc/Il1b/Tlr2/Klf4/Zc3h12a/Il6/Por/Klf2/Gch1/Icam1/Tha1/Hsp90aa1/Tspo/Sod2/Tnf/Ticam1/Chka	19
GO:0043331	response to dsRNA	10/1094	36/12406	0.000824372	0.000824372	0.00505866	Nfkb1/Mul1/Ddx21/Irak3/Pde12/Cgas/Nfkbia/Flot1/Ticam1/Tmem173	10
GO:0045912	negative regulation of carbohydrate metabolic process	10/1094	36/12406	0.000824372	0.000824372	0.00505866	Hdac4/C1qtnf12/Il6/Nupr1/Ddit4/Midn/Plek/Stat3/Sik1/Ier3	10
GO:0050922	negative regulation of chemotaxis	10/1094	36/12406	0.000824372	0.000824372	0.00505866	Sema4c/Slamf8/Notch1/Sema4a/Cxcl13/Gpr18/Ccl12/Dusp1/Sema6b/Ptpn2	10
GO:0050871	positive regulation of B cell activation	15/1094	69/12406	0.000827378	0.000827378	0.00506829	Cd40/Il2rg/Exosc3/Il6/Tnip2/Cd38/Irs2/Mmp14/Tirap/Xbp1/Bcl6/Tfrc/Cdkn1a/Ticam1/Cd74	15
GO:0046328	regulation of JNK cascade	25/1094	145/12406	0.000845034	0.000845034	0.00516748	Fcgr2b/Slamf1/Il1rn/Hipk3/Il1a/Il1b/Ptpn1/Cdc42se1/Dnaja1/Mul1/Trpv4/Gadd45a/Gadd45b/Mfhas1/Tirap/Myd88/Per1/Traf4/Ccr7/Ripk1/Gadd45g/Dab2/Tnf/Unc5cl/Lmnb1	25
GO:0006986	response to unfolded protein	18/1094	91/12406	0.000865156	0.000865156	0.00526316	Atf6/Optn/Hspa5/Nfe2l2/Chac1/Ptpn1/Tbl2/Ppp1r15a/Comp/Herpud1/Hspa8/Xbp1/Hsp90aa1/Atf4/Daxx/Eif2ak2/Hspa9/Ptpn2	18
GO:0035296	regulation of tube diameter	18/1094	91/12406	0.000865156	0.000865156	0.00526316	Per2/Ptgs2/Htr2c/Cd38/Kdr/P2ry2/Adora2a/Comp/Gch1/Adra1a/Icam1/Hmgcr/Ahr/Sod2/Ppard/Tnf/Acta2/Dusp5	18
GO:0097746	regulation of blood vessel diameter	18/1094	91/12406	0.000865156	0.000865156	0.00526316	Per2/Ptgs2/Htr2c/Cd38/Kdr/P2ry2/Adora2a/Comp/Gch1/Adra1a/Icam1/Hmgcr/Ahr/Sod2/Ppard/Tnf/Acta2/Dusp5	18
GO:2000401	regulation of lymphocyte migration	12/1094	49/12406	0.000888908	0.000888908	0.00539835	Ecm1/Cxcl10/Cxcl13/Wnk1/Adam8/Il27ra/Crk/Ccl12/Ccl5/Ccl4/Ccr7/Ripor2	12
GO:0045165	cell fate commitment	21/1094	114/12406	0.000894406	0.000894406	0.0054193	Slamf8/Notch1/Dll4/Cebpb/Arhgef2/Il6/Rbpj/Kdr/Paf1/Smad1/Sh3pxd2b/Kdm6b/Epop/Stat3/Id2/Batf/Hes1/Runx1/Ets2/Tead3/Tcf7l2	21
GO:0030003	cellular cation homeostasis	55/1094	407/12406	0.000895429	0.000895429	0.0054193	Gpr35/Slc41a1/Abl2/Slamf8/Lcn2/Slc30a4/Il1b/Tgm2/Cd40/Htr2c/Slc31a1/Marcksl1/Lck/Clic4/Cd38/Kdr/Cxcl2/Cxcl10/Cxcl13/Trpv4/Erc1/C5ar1/1600014C10Rik/P2ry6/P2ry2/Rab20/Jak3/Hmox1/Mt2/Mt1/Herpud1/Anxa7/Adra1a/Slc39a14/Gpr18/Cxcr5/Ccrl2/Ccr1/Ccr5/Ccl2/Ccl5/Ccl3/Ccr7/Atp6v0a1/Gpr65/Ptger4/Myc/Atf4/Slc11a2/Tfrc/Fpr1/Fpr2/Atp6v0c/Diaph1/Fth1	55
GO:0014065	phosphatidylinositol 3-kinase signaling	17/1094	84/12406	0.000910704	0.000910704	0.00545974	Prr5l/Ppp1r16b/Klf4/Fgr/Hgf/Kdr/Pdgfa/Fbxl2/Osm/Xbp1/Pik3r5/Pik3r6/Ccl5/Slc9a3r1/Zfp36l1/Ppard/Tnf	17
GO:0001781	neutrophil apoptotic process	5/1094	10/12406	0.000912943	0.000912943	0.00545974	Fcgr2b/Cd44/Slc7a11/Il6/Hcar2	5
GO:0030812	negative regulation of nucleotide catabolic process	5/1094	10/12406	0.000912943	0.000912943	0.00545974	Hdac4/Nupr1/Ddit4/Stat3/Ier3	5
GO:0051198	negative regulation of coenzyme metabolic process	5/1094	10/12406	0.000912943	0.000912943	0.00545974	Hdac4/Nupr1/Ddit4/Stat3/Ier3	5
GO:0060330	regulation of response to interferon-gamma	5/1094	10/12406	0.000912943	0.000912943	0.00545974	Nlrc5/Irgm1/Socs1/Parp14/Ptpn2	5
GO:0060334	regulation of interferon-gamma-mediated signaling pathway	5/1094	10/12406	0.000912943	0.000912943	0.00545974	Nlrc5/Irgm1/Socs1/Parp14/Ptpn2	5
GO:0072672	neutrophil extravasation	5/1094	10/12406	0.000912943	0.000912943	0.00545974	Il1a/Adam8/Ripor2/Ptger4/Trem1	5
GO:0097237	cellular response to toxic substance	22/1094	122/12406	0.0009181	0.0009181	0.00548129	Lcn2/Nfe2l2/Abtb2/Hdac6/Nfkb1/Slc31a1/Zc3h12a/Hgf/Il6/Kdr/Tnfaip3/Hmox1/Gch1/Kdm6b/Ccl7/Sphk1/Ripk1/Sod2/Daxx/Tnf/Egr1/Rela	22
GO:0034470	ncRNA processing	46/1094	326/12406	0.00093399	0.00093399	0.00556674	Rrs1/Wdr75/Ncl/Rrp15/Exosc2/Ddx27/Adar/Gar1/Exosc3/Nsun4/Mrto4/Nop14/Ddx51/Nop2/Fbl/Mphosph10/Isg20/Rpf2/Ddx21/Pwp2/Utp4/Nob1/Ints6/Dis3/Kri1/Rrp9/Elp5/Tsr1/Mrm3/Utp18/Ftsj3/Usp36/Gtpbp4/Heatr1/Tut7/Tent4a/Nol10/Alkbh1/Bop1/Snu13/Qtrt2/Trmt10c/Bysl/Wdr43/Wdr74/Tut1	46
GO:0038034	signal transduction in absence of ligand	13/1094	56/12406	0.000946987	0.000946987	0.0056252	Lcn2/Il1a/Il1b/Bcl2l1/Mcl1/Jak3/Bcl2a1d/Bcl2a1a/Bcl2a1b/Bcl2a1c/Ripk1/Tnf/Fas	13
GO:0097192	extrinsic apoptotic signaling pathway in absence of ligand	13/1094	56/12406	0.000946987	0.000946987	0.0056252	Lcn2/Il1a/Il1b/Bcl2l1/Mcl1/Jak3/Bcl2a1d/Bcl2a1a/Bcl2a1b/Bcl2a1c/Ripk1/Tnf/Fas	13
GO:0043062	extracellular structure organization	29/1094	179/12406	0.000961307	0.000961307	0.00570067	Fn1/Abl2/Notch1/Spint1/Sdc4/Adamtsl4/B4galt1/Il6/Tnfrsf1a/Bcl3/Hpn/Mmp19/Comp/Lcat/Mmp14/Mmp13/Phldb1/Myo1e/Aebp1/Sh3pxd2b/Apob/Flrt2/Soat2/Ccdc80/Mmp25/Tnf/Flot1/Efemp2/Nfkb2	29
GO:0002483	antigen processing and presentation of endogenous peptide antigen	8/1094	25/12406	0.000985808	0.000985808	0.00579724	H2-K1/Tap1/H2-Q2/H2-Q4/H2-Q6/H2-Q7/H2-Q10/Gm11127	8
GO:0019885	antigen processing and presentation of endogenous peptide antigen via MHC class I	8/1094	25/12406	0.000985808	0.000985808	0.00579724	H2-K1/Tap1/H2-Q2/H2-Q4/H2-Q6/H2-Q7/H2-Q10/Gm11127	8
GO:0030857	negative regulation of epithelial cell differentiation	8/1094	25/12406	0.000985808	0.000985808	0.00579724	Notch1/Il1a/Id1/Mir7-1/Hes1/Notch4/Foxp4/Xdh	8
GO:0045604	regulation of epidermal cell differentiation	8/1094	25/12406	0.000985808	0.000985808	0.00579724	Notch1/Errfi1/Zfp36/Nme2/Grhl1/Zfp36l1/Maff/Hes1	8
GO:0097242	amyloid-beta clearance	8/1094	25/12406	0.000985808	0.000985808	0.00579724	Cyp51/C5ar1/Picalm/Msr1/Ldlr/Hmgcr/Srf/C3	8
GO:0006875	cellular metal ion homeostasis	50/1094	363/12406	0.000988951	0.000988951	0.00580605	Gpr35/Slc41a1/Abl2/Lcn2/Slc30a4/Il1b/Tgm2/Cd40/Htr2c/Slc31a1/Marcksl1/Lck/Cd38/Kdr/Cxcl2/Cxcl10/Cxcl13/Trpv4/Erc1/C5ar1/1600014C10Rik/P2ry6/P2ry2/Jak3/Hmox1/Mt2/Mt1/Herpud1/Anxa7/Adra1a/Slc39a14/Gpr18/Cxcr5/Ccrl2/Ccr1/Ccr5/Ccl2/Ccl5/Ccl3/Ccr7/Gpr65/Ptger4/Myc/Atf4/Slc11a2/Tfrc/Fpr1/Fpr2/Diaph1/Fth1	50
GO:2001242	regulation of intrinsic apoptotic signaling pathway	25/1094	147/12406	0.0010361	0.0010361	0.00607276	Ptgs2/Nfe2l2/Cd44/Bcl2l1/Ptpn1/Skil/Mcl1/Dnaja1/Lck/Ybx3/Plaur/Nupr1/Herpud1/Cdkn2d/Bcl2a1d/Bcl2a1a/Bcl2a1b/Plscr1/Bcl2a1c/Xbp1/Slc9a3r1/Rrn3/Sod2/Cd74/Ptpn2	25
GO:0062013	positive regulation of small molecule metabolic process	19/1094	100/12406	0.00105036	0.00105036	0.00614519	Ptgs2/Cd244a/Il1b/Bcl2l1/Nfkb1/Por/P2ry6/Nupr1/Bend3/Irs2/Elovl5/Stat3/Ptger4/Dab2/Myc/Gpd1/Tnf/Ptpn2/Tcf7l2	19
GO:0097191	extrinsic apoptotic signaling pathway	29/1094	180/12406	0.00105194	0.00105194	0.00614519	Tmbim1/Lcn2/Traf1/Il1a/Il1b/Bcl2l1/Skil/Siah2/Lmna/Mcl1/Hgf/Serpine1/Tnfaip3/Jak3/Hmox1/Icam1/Bcl2a1d/Bcl2a1a/Bcl2a1b/Bcl2a1c/Ripk1/Dab2/Acvr1b/Tnfrsf12a/Tnf/Vegfa/Rela/Fas/Itprip	29
GO:1902930	regulation of alcohol biosynthetic process	9/1094	31/12406	0.00105552	0.00105552	0.00615592	Cd244a/Il1b/Nfkb1/Por/P2ry6/Plek/Apob/Dab2/Tnf	9
GO:0030316	osteoclast differentiation	16/1094	78/12406	0.00109563	0.00109563	0.0063793	Cebpb/Csf1/Snx10/Clec2d/Adam8/Sbno2/Junb/Ccr1/Il12b/Ccl5/Ccl3/Cd300lf/Fos/Klf10/Tfrc/Tnf	16
GO:0002428	antigen processing and presentation of peptide antigen via MHC class Ib	7/1094	20/12406	0.00112877	0.00112877	0.00654432	H2-K1/H2-Q2/H2-Q4/H2-Q6/H2-Q7/H2-Q10/Gm11127	7
GO:0002637	regulation of immunoglobulin production	13/1094	57/12406	0.00112954	0.00112954	0.00654432	Fcgr2b/Cd40/Exosc3/Il6/Il4ra/Tnfaip3/Il27ra/Cgas/Trex1/Xbp1/Bcl6/Tfrc/Tnf	13
GO:0034121	regulation of toll-like receptor signaling pathway	13/1094	57/12406	0.00112954	0.00112954	0.00654432	Tlr2/Trim30a/Irf7/Tnfaip3/Irak3/Mfhas1/Acod1/Tirap/Irf1/Cd300lf/Rsad2/Arf6/Flot1	13
GO:0000188	inactivation of MAPK activity	6/1094	15/12406	0.00115563	0.00115563	0.00657671	Dusp2/Dusp16/Dusp8/Dusp6/Dusp1/Dusp5	6
GO:0032695	negative regulation of interleukin-12 production	6/1094	15/12406	0.00115563	0.00115563	0.00657671	Slamf1/Tlr2/Nfkb1/Irak3/Jak3/Mefv	6
GO:0044110	growth involved in symbiotic interaction	6/1094	15/12406	0.00115563	0.00115563	0.00657671	Tlr2/Tirap/Camp/Myd88/Il12b/Tnf	6
GO:0044116	growth of symbiont involved in interaction with host	6/1094	15/12406	0.00115563	0.00115563	0.00657671	Tlr2/Tirap/Camp/Myd88/Il12b/Tnf	6
GO:0045616	regulation of keratinocyte differentiation	6/1094	15/12406	0.00115563	0.00115563	0.00657671	Notch1/Errfi1/Zfp36/Nme2/Grhl1/Zfp36l1	6
GO:0045649	regulation of macrophage differentiation	6/1094	15/12406	0.00115563	0.00115563	0.00657671	Zbtb46/Csf1/Ripk1/Id2/Trib1/Ptpn2	6
GO:0051195	negative regulation of cofactor metabolic process	6/1094	15/12406	0.00115563	0.00115563	0.00657671	Hdac4/Nupr1/Ddit4/Stat3/Ptger4/Ier3	6
GO:0060333	interferon-gamma-mediated signaling pathway	6/1094	15/12406	0.00115563	0.00115563	0.00657671	Nlrc5/Irgm1/Irf1/Socs1/Parp14/Ptpn2	6
GO:0090026	positive regulation of monocyte chemotaxis	6/1094	15/12406	0.00115563	0.00115563	0.00657671	Cxcl10/Serpine1/Ccr1/Ccl2/Ccl5/Fpr2	6
GO:1901739	regulation of myoblast fusion	6/1094	15/12406	0.00115563	0.00115563	0.00657671	Cxcl9/Cxcl10/Il4ra/Ripor2/Flot1/Ehd1	6
GO:1902932	positive regulation of alcohol biosynthetic process	6/1094	15/12406	0.00115563	0.00115563	0.00657671	Cd244a/Il1b/Por/P2ry6/Dab2/Tnf	6
GO:0001889	liver development	17/1094	86/12406	0.00119986	0.00119986	0.00680712	Hlx/Notch1/Cebpb/Hgf/Aacs/Foxm1/Hpn/Tnfaip3/Hmox1/Xbp1/Ahr/Arf6/Hes1/Runx1/Igf2r/Sod2/Rela	17
GO:0000768	syncytium formation by plasma membrane fusion	11/1094	44/12406	0.00120191	0.00120191	0.00680712	Tanc1/Cd44/Cxcl9/Cxcl10/Il4ra/Adam8/Sbno2/Ripor2/Nfe2/Flot1/Ehd1	11
GO:0140253	cell-cell fusion	11/1094	44/12406	0.00120191	0.00120191	0.00680712	Tanc1/Cd44/Cxcl9/Cxcl10/Il4ra/Adam8/Sbno2/Ripor2/Nfe2/Flot1/Ehd1	11
GO:0002831	regulation of response to biotic stimulus	20/1094	109/12406	0.00123396	0.00123396	0.00697746	Optn/Il1b/Tlr2/Zc3h12a/Mul1/Fgl2/Nectin2/Pvr/Il27/Tnfaip3/Acod1/Nlrx1/Cgas/Il12b/Ccl5/Trib1/Apobec3/Ilrun/Tmem173/Cd274	20
GO:0048638	regulation of developmental growth	40/1094	277/12406	0.00125975	0.00125975	0.00711017	Sema4c/Fn1/Actr3/Hlx/Notch1/Sema4a/Trim46/Csf1/Mul1/Rbpj/Rufy3/Plac8/Por/Serpine1/Ybx3/Picalm/Socs2/Dusp6/Ccr5/Sh3pxd2b/Ndel1/Stat3/Ripk1/Map1b/Ahr/Ifrd1/Sav1/Ptger4/Mapk11/Ezr/Tnfrsf12a/Ppard/Cdkn1a/Pim1/Daxx/Vegfa/Srf/Sema6b/C3/Tcf7l2	40
GO:0048863	stem cell differentiation	21/1094	117/12406	0.00126333	0.00126333	0.00711017	Sema4c/Nrp2/Fn1/Zfp281/Notch1/Nfe2l2/Shc4/Lama5/Sema4a/Cdk6/Rbpj/A2m/Folr1/Epop/Stat3/Batf/Hes1/Srf/Sema6b/Eif2ak2/Hspa9	21
GO:0030198	extracellular matrix organization	25/1094	149/12406	0.00126348	0.00126348	0.00711017	Fn1/Abl2/Notch1/Spint1/Adamtsl4/B4galt1/Il6/Tnfrsf1a/Bcl3/Hpn/Mmp19/Comp/Mmp14/Mmp13/Phldb1/Myo1e/Aebp1/Sh3pxd2b/Flrt2/Ccdc80/Mmp25/Tnf/Flot1/Efemp2/Nfkb2	25
GO:0007517	muscle organ development	37/1094	251/12406	0.001296	0.001296	0.00728156	Hdac4/Gpc1/Btg2/Hlx/Notch1/Mybpc3/Dll4/Lama5/Hdac6/Tsc22d3/Skil/Lmna/Hivep3/Id3/Il6/Rbpj/Ybx3/Nupr1/Trim72/Egr2/Usp2/Xbp1/Ripor2/Ripk1/Homer1/Hmgcr/Sav1/Fos/Myc/Maff/Mapk11/Nr4a1/Rcan1/Pim1/Flot1/Egr1/Tcf7l2	37
GO:0032731	positive regulation of interleukin-1 beta production	10/1094	38/12406	0.00130368	0.00130368	0.00728992	Ifi204/Mndal/Ifi211/Ifi205/Tlr2/Casp4/Ccr5/Ccl3/Ccr7/Egr1	10
GO:0060612	adipose tissue development	10/1094	38/12406	0.00130368	0.00130368	0.00728992	Slc25a25/Lmna/Csf1/Creb5/Xbp1/Sh3pxd2b/Id2/Sptlc2/Ppard/Zfp516	10
GO:2000404	regulation of T cell migration	10/1094	38/12406	0.00130368	0.00130368	0.00728992	Ecm1/Cxcl10/Cxcl13/Wnk1/Adam8/Il27ra/Crk/Ccl5/Ccr7/Ripor2	10
GO:0051817	modification of morphology or physiology of other organism involved in symbiotic interaction	15/1094	72/12406	0.00131362	0.00131362	0.00733387	Bcl2l1/Tlr2/Zc3h12a/Gapdh/Hpn/Hspa8/Camp/Fbxl2/Ccr5/Tnip1/Ccl5/Ccl4/Myc/Chd1/Trem1	15
GO:1905954	positive regulation of lipid localization	13/1094	58/12406	0.00134053	0.00134053	0.00745313	Ikbke/Il1a/Il1b/Zc3h12a/Spp1/P2ry2/Msr1/Apob/Nfkbia/Dab2/Runx1/C3/Ehd1	13
GO:0010507	negative regulation of autophagy	14/1094	65/12406	0.0013422	0.0013422	0.00745313	Bmf/Chmp4b/Mcl1/Tbc1d14/Nupr1/Tnfaip3/Lzts1/Hmox1/Adra1a/Phf23/Stat3/Usp36/Nampt/Tspo	14
GO:0060840	artery development	14/1094	65/12406	0.0013422	0.0013422	0.00745313	Notch1/Dll4/Luzp1/Rbpj/Folr1/Comp/Ldlr/Apob/Ptger4/Hes1/Notch4/Vegfa/Srf/Efemp2	14
GO:0030218	erythrocyte differentiation	19/1094	102/12406	0.00134343	0.00134343	0.00745313	Adar/Isg15/Cdk6/Zfp36/Klf13/Mfhas1/Jak3/Klf2/Stat3/Jmjd6/Id2/Zfp36l1/Slc11a2/Acvr1b/Bcl6/Vegfa/Srf/Hspa9/Ptpn2	19
GO:0045668	negative regulation of osteoblast differentiation	9/1094	32/12406	0.00135522	0.00135522	0.00749497	Hdac4/Notch1/Id1/Noct/Id3/Cdk6/Id2/Ahr/Tnf	9
GO:0048255	mRNA stabilization	9/1094	32/12406	0.00135522	0.00135522	0.00749497	Mapkapk2/Noct/Zfp36/Tirap/Syncrip/Myd88/Larp1/Tent4a/Vegfa	9
GO:1903531	negative regulation of secretion by cell	25/1094	150/12406	0.00139247	0.00139247	0.00768891	Fn1/Slamf1/Il1rn/Notch1/Il1b/Zc3h12a/Cyp51/Il6/Rabgef1/Tnfrsf1a/Ucp2/Tnfaip3/Srgn/Midn/Rab11fip1/Hmox1/Il27ra/Osm/Rhbdf2/Hmgcr/Rsad2/Ptger4/Pim3/Ezr/Tnf	25
GO:1901617	organic hydroxy compound biosynthetic process	24/1094	142/12406	0.00141219	0.00141219	0.0077856	Per2/Hsd17b7/Cd244a/Hdc/Il1b/Slc7a11/Pmvk/Nfkb1/Cyp51/Insig1/Por/Ldha/P2ry6/Cdh3/Gch1/Plek/Sphk1/Ippk/Hmgcr/Apob/Sptlc2/Dab2/Tnf/Ch25h	24
GO:0007204	positive regulation of cytosolic calcium ion concentration	30/1094	192/12406	0.00143684	0.00143684	0.00790916	Gpr35/Abl2/Il1b/Tgm2/Htr2c/Lck/Cd38/Kdr/Cxcl2/Cxcl10/Cxcl13/Trpv4/Erc1/C5ar1/P2ry6/P2ry2/Jak3/Adra1a/Gpr18/Cxcr5/Ccrl2/Ccr1/Ccr5/Ccl3/Ccr7/Gpr65/Ptger4/Fpr1/Fpr2/Diaph1	30
GO:0035821	modification of morphology or physiology of other organism	16/1094	80/12406	0.00145321	0.00145321	0.00798684	Bcl2l1/Tlr2/Zc3h12a/Gapdh/Hpn/Hspa8/Camp/Fbxl2/Ccr5/Tnip1/Ccl2/Ccl5/Ccl4/Myc/Chd1/Trem1	16
GO:0050710	negative regulation of cytokine secretion	11/1094	45/12406	0.00146615	0.00146615	0.00804542	Fn1/Slamf1/Zc3h12a/Il6/Rabgef1/Tnfaip3/Srgn/Il27ra/Ptger4/Ezr/Tnf	11
GO:0006914	autophagy	47/1094	343/12406	0.00154238	0.00154238	0.00836976	Optn/Bmf/Trib3/Chmp4b/Trp53inp2/Pim2/Hdac6/Tlr2/Mcl1/Dram2/Plk3/Zc3h12a/Sesn2/Stx12/Mul1/Tbc1d14/Kdr/1600014C10Rik/Atg16l2/Trim30a/Nupr1/Tnfaip3/Dram1/Lzts1/Hmox1/Anxa7/Adra1a/Hspa8/Fbxl2/Xbp1/Irgm1/Larp1/Phf23/Vmp1/Stat3/Atp6v0a1/Usp36/Plk2/Nampt/Sptlc2/Tspo/Mefv/Snap29/Ilrun/Ticam1/Tmem173/Iigp1	47
GO:0061919	process utilizing autophagic mechanism	47/1094	343/12406	0.00154238	0.00154238	0.00836976	Optn/Bmf/Trib3/Chmp4b/Trp53inp2/Pim2/Hdac6/Tlr2/Mcl1/Dram2/Plk3/Zc3h12a/Sesn2/Stx12/Mul1/Tbc1d14/Kdr/1600014C10Rik/Atg16l2/Trim30a/Nupr1/Tnfaip3/Dram1/Lzts1/Hmox1/Anxa7/Adra1a/Hspa8/Fbxl2/Xbp1/Irgm1/Larp1/Phf23/Vmp1/Stat3/Atp6v0a1/Usp36/Plk2/Nampt/Sptlc2/Tspo/Mefv/Snap29/Ilrun/Ticam1/Tmem173/Iigp1	47
GO:0010885	regulation of cholesterol storage	5/1094	11/12406	0.00155263	0.00155263	0.00836976	Ttc39b/Msr1/Apob/Ppard/Ehd1	5
GO:0031652	positive regulation of heat generation	5/1094	11/12406	0.00155263	0.00155263	0.00836976	Ptgs2/Il1b/Ccr5/Ccl5/Tnf	5
GO:0045628	regulation of T-helper 2 cell differentiation	5/1094	11/12406	0.00155263	0.00155263	0.00836976	Hlx/Il6/Il4ra/Irf1/Bcl6	5
GO:0046886	positive regulation of hormone biosynthetic process	5/1094	11/12406	0.00155263	0.00155263	0.00836976	Il1b/Por/Dab2/Tnf/Egr1	5
GO:0072683	T cell extravasation	5/1094	11/12406	0.00155263	0.00155263	0.00836976	Il27ra/Icam1/Crk/Ccl2/Ccl5	5
GO:1905939	regulation of gonad development	5/1094	11/12406	0.00155263	0.00155263	0.00836976	Il1a/Nupr1/Insl3/Ptger4/Runx1	5
GO:2000343	positive regulation of chemokine (C-X-C motif) ligand 2 production	5/1094	11/12406	0.00155263	0.00155263	0.00836976	Mcoln2/Tirap/Ccl5/Tnf/Cd74	5
GO:0034101	erythrocyte homeostasis	20/1094	111/12406	0.00155401	0.00155401	0.00836976	Adar/Isg15/Cdk6/Zfp36/Klf13/Mfhas1/Jak3/Klf2/Hmox1/Stat3/Jmjd6/Id2/Zfp36l1/Slc11a2/Acvr1b/Bcl6/Vegfa/Srf/Hspa9/Ptpn2	20
GO:0006094	gluconeogenesis	12/1094	52/12406	0.00155422	0.00155422	0.00836976	Per2/Crtc2/Sesn2/C1qtnf12/Il6/Gapdh/Ranbp2/Atf4/Gpd1/Sik1/Ptpn2/Tcf7l2	12
GO:0001776	leukocyte homeostasis	17/1094	88/12406	0.0015633	0.0015633	0.00836976	Fcgr2b/Cd44/Tsc22d3/Skil/Slc7a11/Pde4b/Il6/Hcar2/Sh2b2/Tnfaip3/Jak3/Bcl2a1a/Ccl2/Ahr/Cd74/Pmaip1/Fas	17
GO:0061008	hepaticobiliary system development	17/1094	88/12406	0.0015633	0.0015633	0.00836976	Hlx/Notch1/Cebpb/Hgf/Aacs/Foxm1/Hpn/Tnfaip3/Hmox1/Xbp1/Ahr/Arf6/Hes1/Runx1/Igf2r/Sod2/Rela	17
GO:0002701	negative regulation of production of molecular mediator of immune response	7/1094	21/12406	0.00156558	0.00156558	0.00836976	Fcgr2b/Slamf1/Irak3/Jak3/Hmox1/Bcl6/Tnf	7
GO:0045943	positive regulation of transcription by RNA polymerase I	7/1094	21/12406	0.00156558	0.00156558	0.00836976	Wdr75/Ncl/Ppp1r15a/Heatr1/Ippk/Atf4/Wdr43	7
GO:0048535	lymph node development	7/1094	21/12406	0.00156558	0.00156558	0.00836976	Nfkb1/Cxcl13/Jak3/Cxcr5/Ccr7/Id2/Nfkb2	7
GO:1903579	negative regulation of ATP metabolic process	7/1094	21/12406	0.00156558	0.00156558	0.00836976	Hdac4/Nupr1/Ddit4/Pde12/Stat3/Tspo/Ier3	7
GO:0120162	positive regulation of cold-induced thermogenesis	14/1094	66/12406	0.00156812	0.00156812	0.00837063	Per2/Lcn2/Gatm/Cebpb/Fabp5/Prkab2/Elovl6/Plac8/Ucp2/Il4ra/Kdm6b/Gadd45g/Vegfa/Zfp516	14
GO:0061138	morphogenesis of a branching epithelium	21/1094	119/12406	0.00157588	0.00157588	0.00839932	Notch1/Cd44/Spint1/Dll4/Tgm2/Lama5/Csf1/B4galt1/Clic4/Hgf/Il6/Kdr/Pdgfa/Mmp14/Socs3/Ahr/Myc/Notch4/Tnf/Vegfa/Srf	21
GO:0071417	cellular response to organonitrogen compound	49/1094	362/12406	0.0016107	0.0016107	0.00854057	Arpc2/Fcgr2b/Il1b/Trib3/Bcl2l1/Cebpb/Ptpn1/Tlr2/Arhgef2/Vcam1/Nfkb1/Pde4b/Sesn2/C1qtnf12/Cpeb2/Sh2b2/P2ry6/Folr1/Trim72/Socs2/Irs2/Eif4ebp1/Bcar1/Casp4/Icam1/Cish/Xbp1/Irf1/Larp1/Ndel1/Myo1c/Crk/Stat3/Socs3/Actn2/Gm9847/Ahr/Zfp36l1/Atf4/Gpd1/Nr4a1/Socs1/Ezr/Fpr2/Tnf/Egr1/Diaph1/Ptpn2/Rela	49
GO:0002042	cell migration involved in sprouting angiogenesis	10/1094	39/12406	0.0016169	0.0016169	0.00854057	Ptgs2/Notch1/Dll4/Klf4/Kdr/Hmox1/Plk2/Nr4a1/Vegfa/Srf	10
GO:0032613	interleukin-10 production	10/1094	39/12406	0.0016169	0.0016169	0.00854057	Fcgr2b/Tlr2/Isg15/Hgf/Bcl3/Jak3/Il12b/Cd83/Ptger4/Cd274	10
GO:0043470	regulation of carbohydrate catabolic process	10/1094	39/12406	0.0016169	0.0016169	0.00854057	Hdac4/Ppp1r3d/Nupr1/Ddit4/Ppp1r3b/Trex1/Stat3/Myc/Gpd1/Ier3	10
GO:0045661	regulation of myoblast differentiation	10/1094	39/12406	0.0016169	0.0016169	0.00854057	Notch1/Id3/Cxcl9/Cxcl10/Btg1/Ccl9/Ripor2/Zfp36l1/Ppard/Tnf	10
GO:0090342	regulation of cell aging	10/1094	39/12406	0.0016169	0.0016169	0.00854057	Lmna/Cdk6/Foxm1/Cgas/Pnpt1/Eef1e1/Plk2/Nampt/Vash1/Bcl6	10
GO:0035150	regulation of tube size	18/1094	96/12406	0.00164578	0.00164578	0.00866719	Per2/Ptgs2/Htr2c/Cd38/Kdr/P2ry2/Adora2a/Comp/Gch1/Adra1a/Icam1/Hmgcr/Ahr/Sod2/Ppard/Tnf/Acta2/Dusp5	18
GO:0050880	regulation of blood vessel size	18/1094	96/12406	0.00164578	0.00164578	0.00866719	Per2/Ptgs2/Htr2c/Cd38/Kdr/P2ry2/Adora2a/Comp/Gch1/Adra1a/Icam1/Hmgcr/Ahr/Sod2/Ppard/Tnf/Acta2/Dusp5	18
GO:0072503	cellular divalent inorganic cation homeostasis	43/1094	308/12406	0.00166622	0.00166622	0.00876174	Gpr35/Slc41a1/Abl2/Slc30a4/Il1b/Tgm2/Cd40/Htr2c/Marcksl1/Lck/Cd38/Kdr/Cxcl2/Cxcl10/Cxcl13/Trpv4/Erc1/C5ar1/1600014C10Rik/P2ry6/P2ry2/Jak3/Mt2/Mt1/Herpud1/Anxa7/Adra1a/Slc39a14/Gpr18/Cxcr5/Ccrl2/Ccr1/Ccr5/Ccl2/Ccl5/Ccl3/Ccr7/Gpr65/Ptger4/Atf4/Fpr1/Fpr2/Diaph1	43
GO:0010818	T cell chemotaxis	6/1094	16/12406	0.00171212	0.00171212	0.00891014	Cxcl10/Cxcl13/Wnk1/Cxcl16/Ccl5/Ccr7	6
GO:0010884	positive regulation of lipid storage	6/1094	16/12406	0.00171212	0.00171212	0.00891014	Ikbke/Zc3h12a/Msr1/Apob/C3/Ehd1	6
GO:0034138	toll-like receptor 3 signaling pathway	6/1094	16/12406	0.00171212	0.00171212	0.00891014	Tnip2/Tnfaip3/Tirap/Cd86/Tnf/Flot1	6
GO:0045623	negative regulation of T-helper cell differentiation	6/1094	16/12406	0.00171212	0.00171212	0.00891014	Hlx/Zc3h12a/Il4ra/Jak3/Irf1/Bcl6	6
GO:0046688	response to copper ion	6/1094	16/12406	0.00171212	0.00171212	0.00891014	Nfe2l2/Il1a/Mt2/Mt1/Lcat/Daxx	6
GO:0060218	hematopoietic stem cell differentiation	6/1094	16/12406	0.00171212	0.00171212	0.00891014	Nfe2l2/Cdk6/Batf/Srf/Eif2ak2/Hspa9	6
GO:0060445	branching involved in salivary gland morphogenesis	6/1094	16/12406	0.00171212	0.00171212	0.00891014	Tgm2/Lama5/Hgf/Il6/Pdgfa/Tnf	6
GO:0090303	positive regulation of wound healing	9/1094	33/12406	0.00171978	0.00171978	0.00893682	Nfe2l2/Serpine1/Insl3/Xbp1/Plek/Ccl2/Ptger4/Ppard/Hbegf	9
GO:0045746	negative regulation of Notch signaling pathway	8/1094	27/12406	0.00172632	0.00172632	0.00894447	Dll4/Chac1/Kctd10/Lfng/Mmp14/Nfkbia/Bcl6/Notch4	8
GO:2000108	positive regulation of leukocyte apoptotic process	8/1094	27/12406	0.00172632	0.00172632	0.00894447	Cd44/Hcar2/Nfkbid/Adam8/Jak3/Ccl5/Myc/Cd274	8
GO:0050851	antigen receptor-mediated signaling pathway	20/1094	112/12406	0.00173886	0.00173886	0.00898306	Fcgr2b/Pde4b/Zc3h12a/Lck/Cd38/Sh2b2/Wnk1/Nectin2/Kcnn4/Nfkbid/Icosl/Bcar1/Rnf31/Bcl2a1d/Lcp2/Ccr7/Nfkbiz/Ezr/Ptpn2/Rela	20
GO:0072331	signal transduction by p53 class mediator	20/1094	112/12406	0.00173886	0.00173886	0.00898306	Rrs1/Ifi204/Trp53bp2/Cd44/Sesn2/Nop2/Foxm1/Bcl3/Aen/Nupr1/Rpf2/Ddit4/Eef1e1/Pak1ip1/Batf/Bop1/Rrn3/Cdkn1a/Cd74/Pmaip1	20
GO:0006949	syncytium formation	11/1094	46/12406	0.00177613	0.00177613	0.00913547	Tanc1/Cd44/Cxcl9/Cxcl10/Il4ra/Adam8/Sbno2/Ripor2/Nfe2/Flot1/Ehd1	11
GO:0031663	lipopolysaccharide-mediated signaling pathway	11/1094	46/12406	0.00177613	0.00177613	0.00913547	Il1b/Tnfaip3/Acod1/Myd88/Ccl12/Ccl5/Nfkbia/Trib1/Tnf/Ticam1/Cd14	11
GO:0070228	regulation of lymphocyte apoptotic process	11/1094	46/12406	0.00177613	0.00177613	0.00913547	Cd44/Tsc22d3/Nfkbid/Adam8/Irs2/Jak3/Bcl2a1a/Ccl5/Myc/Cd74/Cd274	11
GO:0062014	negative regulation of small molecule metabolic process	14/1094	67/12406	0.00182483	0.00182483	0.00937232	Hdac4/Trib3/Nfkb1/C1qtnf12/Insig1/Il6/Nupr1/Ddit4/Pde12/Plek/Stat3/Tspo/Sik1/Ier3	14
GO:0019915	lipid storage	12/1094	53/12406	0.00185098	0.00185098	0.00949276	Ikbke/Il1b/Ttc39b/Zc3h12a/Msr1/Apob/Nfkbia/Ppard/Tnf/C3/Ptpn2/Ehd1	12
GO:0070227	lymphocyte apoptotic process	13/1094	60/12406	0.00186131	0.00186131	0.00953193	Cd44/Tsc22d3/Nfkbid/Adam8/Irs2/Jak3/Bcl2a1a/Ccl5/Ripk1/Myc/Cd74/Cd274/Fas	13
GO:0042098	T cell proliferation	24/1094	145/12406	0.00189141	0.00189141	0.00967204	Cd244a/Slamf1/Cd44/Il1b/Sdc4/Cebpb/Vcam1/Ctps/Il6/Il27/Itgal/Icosl/Jak3/Il12b/Irf1/Slfn1/Ccl5/Ccr7/Ripor2/Hes1/Tfrc/Cd86/Tnfsf9/Cd274	24
GO:1990845	adaptive thermogenesis	19/1094	105/12406	0.00191189	0.00191189	0.0097626	Per2/Notch1/Lcn2/Gatm/Id1/Cebpb/Fabp5/Prkab2/Elovl6/Rbpj/Plac8/Trpv4/Ucp2/Il4ra/Kdm6b/Gadd45g/Atf4/Vegfa/Zfp516	19
GO:0072507	divalent inorganic cation homeostasis	44/1094	320/12406	0.00200387	0.00200387	0.0102175	Gpr35/Slc41a1/Abl2/Slc30a4/Il1b/Tgm2/Cd40/Htr2c/Marcksl1/Lck/Cd38/Kdr/Cxcl2/Cxcl10/Cxcl13/Trpv4/Snx10/Erc1/C5ar1/1600014C10Rik/P2ry6/P2ry2/Jak3/Mt2/Mt1/Herpud1/Anxa7/Adra1a/Slc39a14/Gpr18/Cxcr5/Ccrl2/Ccr1/Ccr5/Ccl2/Ccl5/Ccl3/Ccr7/Gpr65/Ptger4/Atf4/Fpr1/Fpr2/Diaph1	44
GO:0043255	regulation of carbohydrate biosynthetic process	15/1094	75/12406	0.00201997	0.00201997	0.0102847	Cd244a/Ppp1r3d/Nfkb1/Sesn2/C1qtnf12/Il6/P2ry6/Ranbp2/Irs2/Ppp1r3b/Plek/Ptger4/Sik1/Ptpn2/Tcf7l2	15
GO:0002920	regulation of humoral immune response	7/1094	22/12406	0.00212345	0.00212345	0.0107188	Fcgr2b/Il1b/A2m/Acod1/Ccr7/Tnf/C3	7
GO:0032069	regulation of nuclease activity	7/1094	22/12406	0.00212345	0.00212345	0.0107188	Oasl2/Oasl1/Oas2/Oas3/Oas1g/Oas1a/Abce1	7
GO:0034405	response to fluid shear stress	7/1094	22/12406	0.00212345	0.00212345	0.0107188	Ptgs2/Ass1/Nfe2l2/Klf4/Spp1/Klf2/Xbp1	7
GO:0045980	negative regulation of nucleotide metabolic process	7/1094	22/12406	0.00212345	0.00212345	0.0107188	Hdac4/Nupr1/Ddit4/Pde12/Stat3/Tspo/Ier3	7
GO:0046596	regulation of viral entry into host cell	7/1094	22/12406	0.00212345	0.00212345	0.0107188	Nectin2/Trim30a/Ifitm2/Ifitm1/Ifitm3/Ifitm7/Cd74	7
GO:1900543	negative regulation of purine nucleotide metabolic process	7/1094	22/12406	0.00212345	0.00212345	0.0107188	Hdac4/Nupr1/Ddit4/Pde12/Stat3/Tspo/Ier3	7
GO:0035914	skeletal muscle cell differentiation	11/1094	47/12406	0.00213751	0.00213751	0.0107743	Gpc1/Btg2/Notch1/Hivep3/Nupr1/Egr2/Fos/Myc/Maff/Nr4a1/Egr1	11
GO:0010675	regulation of cellular carbohydrate metabolic process	19/1094	106/12406	0.00214162	0.00214162	0.0107797	Hdac4/Cd244a/Ppp1r3d/Sesn2/C1qtnf12/Il6/P2ry6/Nupr1/Ranbp2/Ddit4/Midn/Irs2/Ppp1r3b/Plek/Stat3/Sik1/Ier3/Ptpn2/Tcf7l2	19
GO:0051099	positive regulation of binding	26/1094	163/12406	0.00215237	0.00215237	0.0108045	Actr3/Abl2/Fam129b/Hipk3/Trib3/Nmd3/Klf4/Lfng/Fam220a/Plaur/Arhgef7/Herpud1/Pinx1/Tirap/Traf4/Ripor2/Plk2/Arf6/Eif2s1/Myc/Hes1/Flot1/Ticam1/Bambi/Tmem173/Tcf7l2	26
GO:0001774	microglial cell activation	9/1094	34/12406	0.0021588	0.0021588	0.0108045	Cst7/Tlr7/Tlr2/C5ar1/Ldlr/Sphk1/Nampt/Fpr2/Tnf	9
GO:0002269	leukocyte activation involved in inflammatory response	9/1094	34/12406	0.0021588	0.0021588	0.0108045	Cst7/Tlr7/Tlr2/C5ar1/Ldlr/Sphk1/Nampt/Fpr2/Tnf	9
GO:1905521	regulation of macrophage migration	9/1094	34/12406	0.0021588	0.0021588	0.0108045	Slamf1/Slamf8/Csf1/Trpv4/C5ar1/Mmp14/Ccl2/Ccl5/Ccr7	9
GO:0010718	positive regulation of epithelial to mesenchymal transition	8/1094	28/12406	0.00223269	0.00223269	0.0111427	Notch1/Il1b/Glipr2/Il6/Gcnt2/Dab2/Bambi/Tcf7l2	8
GO:0019883	antigen processing and presentation of endogenous antigen	8/1094	28/12406	0.00223269	0.00223269	0.0111427	H2-K1/Tap1/H2-Q2/H2-Q4/H2-Q6/H2-Q7/H2-Q10/Gm11127	8
GO:0061448	connective tissue development	24/1094	147/12406	0.00228285	0.00228285	0.0113769	Arid5a/Notch1/Slc25a25/Lmna/Ecm1/Csf1/Trpv4/Por/Creb5/Chsy1/Comp/Smad1/Mmp13/Zbtb16/Xbp1/Sh3pxd2b/Id2/Sptlc2/Ppard/Srf/Egr1/Mex3c/Zfp516/Rela	24
GO:0071456	cellular response to hypoxia	15/1094	76/12406	0.00231616	0.00231616	0.0115266	Notch1/Nfe2l2/Cybb/Plk3/Cpeb2/Rbpj/Tbl2/Adam8/Eif4ebp1/Zfp36l1/Myc/Bach1/Ppard/Vegfa/Egr1	15
GO:1901216	positive regulation of neuron death	18/1094	99/12406	0.0023526	0.0023526	0.0116915	Hdac4/Fcgr2b/Trp53bp2/Optn/Il1b/Mcl1/Tnfrsf1a/Picalm/Ddit4/Ccl3/Eif2s1/Fos/Atf4/Daxx/Tnf/Egr1/Pmaip1/Fas	18
GO:2001236	regulation of extrinsic apoptotic signaling pathway	21/1094	123/12406	0.00240164	0.00240164	0.0119184	Tmbim1/Traf1/Il1b/Bcl2l1/Skil/Siah2/Lmna/Mcl1/Hgf/Serpine1/Tnfaip3/Jak3/Hmox1/Icam1/Ripk1/Dab2/Tnfrsf12a/Tnf/Vegfa/Rela/Itprip	21
GO:0048732	gland development	38/1094	269/12406	0.00244611	0.00244611	0.0120854	Hlx/Notch1/Cd44/Tgm2/Zfas1/Cebpb/Lama5/Csf1/B4galt1/Hgf/Il6/Rbpj/Oas2/Aacs/Pdgfa/Foxm1/Plaur/Hpn/Tnfaip3/Socs2/Irs2/Hmox1/Xbp1/Slc9a3r1/Id2/Ahr/Arf6/Hes1/Runx1/Igf2r/Sod2/Notch4/Tnf/Vegfa/Srf/Xdh/Rela/Tcf7l2	38
GO:0045662	negative regulation of myoblast differentiation	6/1094	17/12406	0.00245047	0.00245047	0.0120854	Notch1/Id3/Cxcl10/Ccl9/Ppard/Tnf	6
GO:0071624	positive regulation of granulocyte chemotaxis	6/1094	17/12406	0.00245047	0.00245047	0.0120854	Il1b/C5ar1/Tirap/Ccr7/Ripor2/Cd74	6
GO:0090023	positive regulation of neutrophil chemotaxis	6/1094	17/12406	0.00245047	0.00245047	0.0120854	Il1b/C5ar1/Tirap/Ccr7/Ripor2/Cd74	6
GO:0002323	natural killer cell activation involved in immune response	5/1094	12/12406	0.00246953	0.00246953	0.0120854	Cd244a/Stx11/Ap1g1/Rab27a/Il12b	5
GO:0010819	regulation of T cell chemotaxis	5/1094	12/12406	0.00246953	0.00246953	0.0120854	Cxcl10/Cxcl13/Wnk1/Ccl5/Ccr7	5
GO:0032494	response to peptidoglycan	5/1094	12/12406	0.00246953	0.00246953	0.0120854	Tlr2/C5ar1/Irak3/Myd88/Rela	5
GO:0060914	heart formation	5/1094	12/12406	0.00246953	0.00246953	0.0120854	Notch1/Rbpj/Folr1/Hes1/Pim1	5
GO:1902713	regulation of interferon-gamma secretion	5/1094	12/12406	0.00246953	0.00246953	0.0120854	Arid5a/Abl2/Cd244a/Slamf1/Zc3h12a	5
GO:2000232	regulation of rRNA processing	5/1094	12/12406	0.00246953	0.00246953	0.0120854	Wdr75/Ncl/Usp36/Heatr1/Wdr43	5
GO:0014066	regulation of phosphatidylinositol 3-kinase signaling	13/1094	62/12406	0.00253865	0.00253865	0.0123721	Prr5l/Ppp1r16b/Klf4/Fgr/Hgf/Kdr/Pdgfa/Fbxl2/Osm/Ccl5/Slc9a3r1/Ppard/Tnf	13
GO:0032963	collagen metabolic process	13/1094	62/12406	0.00253865	0.00253865	0.0123721	Tram2/Suco/Id1/Errfi1/Il6/Serpine1/Mmp19/Mmp14/Mmp13/Ccl2/Tns2/Mmp25/Ppard	13
GO:0051897	positive regulation of protein kinase B signaling	13/1094	62/12406	0.00253865	0.00253865	0.0123721	F3/C1qtnf12/Il6/Pdgfa/Adam8/Mfhas1/Osm/Gcnt2/Hsp90aa1/Tnf/Vegfa/Hbegf/Tcf7l2	13
GO:0032092	positive regulation of protein binding	17/1094	92/12406	0.0025722	0.0025722	0.0125183	Actr3/Abl2/Trib3/Nmd3/Lfng/Fam220a/Arhgef7/Herpud1/Tirap/Traf4/Plk2/Arf6/Flot1/Ticam1/Bambi/Tmem173/Tcf7l2	17
GO:0019319	hexose biosynthetic process	12/1094	55/12406	0.00258415	0.00258415	0.0125419	Per2/Crtc2/Sesn2/C1qtnf12/Il6/Gapdh/Ranbp2/Atf4/Gpd1/Sik1/Ptpn2/Tcf7l2	12
GO:0070059	intrinsic apoptotic signaling pathway in response to endoplasmic reticulum stress	12/1094	55/12406	0.00258415	0.00258415	0.0125419	Chac1/Trib3/Bcl2l1/Cebpb/Ptpn1/Apaf1/Herpud1/Casp4/Xbp1/Atf4/Pmaip1/Ptpn2	12
GO:0045807	positive regulation of endocytosis	22/1094	132/12406	0.00261999	0.00261999	0.0126984	Fcgr2b/Fcgr3/Il15ra/Il1b/Bcl2l1/Il2rg/Hip1/Serpine1/Picalm/Cd63/Hspa8/Rab27a/Ccl2/Ccr7/Cd300lf/Dab2/Fpr2/Tnf/Flot1/Vegfa/C3/Cd14	22
GO:0009408	response to heat	15/1094	77/12406	0.00264745	0.00264745	0.0128139	Ier5/Hspa5/Il1a/Dnaja1/Pde4b/Trpv4/Tfec/Hmox1/Hspa8/Osm/Ccl2/Eif2s1/Hsp90aa1/Daxx/Hspa9	15
GO:0043406	positive regulation of MAP kinase activity	25/1094	157/12406	0.0026544	0.0026544	0.0128299	Il1rn/Il1b/Cd40/Ptpn1/Map3k6/Mul1/Hgf/Pdgfa/Gadd45a/Akap13/Adam8/Gadd45b/Lpar2/Tirap/Map2k3/Pik3r5/Pik3r6/Ccr7/Ripk1/Gadd45g/Dab2/Tnf/Vegfa/Eif2ak2/Cd74	25
GO:0009266	response to temperature stimulus	20/1094	116/12406	0.00267591	0.00267591	0.0129129	Ier5/Hspa5/Il1a/Dnaja1/Pde4b/Plac8/Trpv4/Tfec/Ucp2/Hmox1/Hspa8/Osm/Ccl2/Metrnl/Eif2s1/Hsp90aa1/Daxx/Hspa9/Zfp516/Aldh18a1	20
GO:0030890	positive regulation of B cell proliferation	9/1094	35/12406	0.00268255	0.00268255	0.0129129	Cd40/Cd38/Irs2/Tirap/Bcl6/Tfrc/Cdkn1a/Ticam1/Cd74	9
GO:0060711	labyrinthine layer development	9/1094	35/12406	0.00268255	0.00268255	0.0129129	Spint1/Vcam1/Rbpj/Junb/Socs3/Zfp36l1/Vash1/Nfe2/Hes1	9
GO:0002507	tolerance induction	7/1094	23/12406	0.00282319	0.00282319	0.0134796	Tnfaip3/Irak3/Acod1/Ccr7/Cd86/Runx1/Cd274	7
GO:0007431	salivary gland development	7/1094	23/12406	0.00282319	0.00282319	0.0134796	Tgm2/Lama5/Hgf/Il6/Pdgfa/Xbp1/Tnf	7
GO:0045589	regulation of regulatory T cell differentiation	7/1094	23/12406	0.00282319	0.00282319	0.0134796	Cd44/Il2rg/Lck/Irf1/Ctla2a/Socs1/Bcl6	7
GO:0051767	nitric-oxide synthase biosynthetic process	7/1094	23/12406	0.00282319	0.00282319	0.0134796	Tlr2/Kdr/Akap12/Jak3/Ccl2/Nampt/Ptger4	7
GO:0051769	regulation of nitric-oxide synthase biosynthetic process	7/1094	23/12406	0.00282319	0.00282319	0.0134796	Tlr2/Kdr/Akap12/Jak3/Ccl2/Nampt/Ptger4	7
GO:0060142	regulation of syncytium formation by plasma membrane fusion	7/1094	23/12406	0.00282319	0.00282319	0.0134796	Cxcl9/Cxcl10/Il4ra/Ripor2/Nfe2/Flot1/Ehd1	7
GO:0090049	regulation of cell migration involved in sprouting angiogenesis	8/1094	29/12406	0.00284861	0.00284861	0.0135826	Ptgs2/Notch1/Dll4/Klf4/Kdr/Hmox1/Plk2/Vegfa	8
GO:0001763	morphogenesis of a branching structure	22/1094	133/12406	0.00288491	0.00288491	0.0137371	Notch1/Cd44/Spint1/Dll4/Il1b/Tgm2/Lama5/Csf1/B4galt1/Clic4/Hgf/Il6/Kdr/Pdgfa/Mmp14/Socs3/Ahr/Myc/Notch4/Tnf/Vegfa/Srf	22
GO:0031331	positive regulation of cellular catabolic process	42/1094	308/12406	0.00292323	0.00292323	0.0139008	Btg2/Optn/Prr5l/Il1b/Trib3/Trp53inp2/Ptpn1/Pim2/Hdac6/Tlr2/Plk3/Zc3h12a/Rnf19b/Sesn2/Mul1/Il6/Kdr/Zfp36/Nupr1/Adam8/Tnfaip3/Irs2/Hmox1/Herpud1/Ldlr/Xbp1/Pnpt1/Irgm1/Larp1/Plk2/Zfp36l1/Sptlc2/Hsp90aa1/Dab2/Trib1/Myc/Gpd1/Mefv/Ezr/Tnf/Ticam1/Tmem173	42
GO:0002704	negative regulation of leukocyte mediated immunity	10/1094	42/12406	0.00293692	0.00293692	0.0139096	Fcgr2b/Slamf1/Rabgef1/Klrb1b/Clec2d/Jak3/Hmox1/Crk/Bcl6/Tap1	10
GO:0045669	positive regulation of osteoblast differentiation	10/1094	42/12406	0.00293692	0.00293692	0.0139096	Suco/Ifi204/Cebpb/Lmna/Il6/Jund/Smad1/Ptger4/Cebpd/Vegfa	10
GO:2000107	negative regulation of leukocyte apoptotic process	10/1094	42/12406	0.00293692	0.00293692	0.0139096	Fcgr2b/Cd44/Tsc22d3/Irs2/Jak3/Bcl2a1a/Ccr5/Ccl5/Ccr7/Cd74	10
GO:0009895	negative regulation of catabolic process	35/1094	245/12406	0.00294689	0.00294689	0.0139099	Hdac4/Mapkapk2/Bmf/Il1b/Chmp4b/Noct/Mcl1/Cyp51/Tbc1d14/Hcar2/Zfp36/Nupr1/Tnfaip3/Ddit4/Irak3/Lzts1/Hmox1/Sf3b3/Adra1a/Tirap/Syncrip/Myd88/Larp1/Phf23/Stat3/Usp36/Tent4a/Hmgcr/Nampt/Azin1/Tspo/Tnf/Ier3/Vegfa/Rela	35
GO:0019932	second-messenger-mediated signaling	35/1094	245/12406	0.00294689	0.00294689	0.0139099	Hdac4/Htr2c/Vcam1/Pde4b/Kdr/Cxcl10/Gapdh/Akap13/P2ry6/Itgal/Adora2a/Insl3/Adgre5/Mt2/Mt1/Adra1a/Cxcr5/Cgas/Ccrl2/Ccr1/Ccr5/Rasd1/Ccl4/Nme2/Ccr7/Slc9a3r1/Sphk1/Ahr/Gpr65/Ptger4/Rcan1/Fpr2/Tnf/Vegfa/Ptgdr2	35
GO:0016241	regulation of macroautophagy	18/1094	101/12406	0.00295275	0.00295275	0.0139099	Optn/Chmp4b/Pim2/Hdac6/Tlr2/Sesn2/Tbc1d14/Kdr/Nupr1/Lzts1/Hmox1/Irgm1/Larp1/Phf23/Atp6v0a1/Usp36/Sptlc2/Tmem173	18
GO:0046165	alcohol biosynthetic process	18/1094	101/12406	0.00295275	0.00295275	0.0139099	Hsd17b7/Cd244a/Il1b/Pmvk/Nfkb1/Cyp51/Insig1/Por/P2ry6/Gch1/Plek/Sphk1/Ippk/Hmgcr/Apob/Sptlc2/Dab2/Tnf	18
GO:0030968	endoplasmic reticulum unfolded protein response	11/1094	49/12406	0.003039	0.003039	0.0142781	Atf6/Hspa5/Nfe2l2/Ptpn1/Tbl2/Ppp1r15a/Herpud1/Xbp1/Atf4/Eif2ak2/Ptpn2	11
GO:0032481	positive regulation of type I interferon production	11/1094	49/12406	0.003039	0.003039	0.0142781	Tlr7/Tlr2/Irf7/Polr3d/Cgas/Myd88/Irf1/Flot1/Ticam1/Tmem173/Cd14	11
GO:0031589	cell-substrate adhesion	33/1094	228/12406	0.00310079	0.00310079	0.0145298	Fn1/Arpc2/Notch1/Sdc4/Lama5/Prkx/Csf1/Vcam1/Cdk6/Kdr/Spp1/Serpine1/Zyx/Epha1/Itgal/Adam8/Cd63/Bcar1/Mmp14/Plet1/Crk/Actn2/Gcnt2/Ninj1/Dab2/Itgb7/Itga5/Bcl6/Ccdc80/Tnfrsf12a/Ppard/Vegfa/Srf	33
GO:1901653	cellular response to peptide	33/1094	228/12406	0.00310079	0.00310079	0.0145298	Fcgr2b/Il1b/Trib3/Ptpn1/Arhgef2/Vcam1/Nfkb1/C1qtnf12/Cpeb2/Sh2b2/Trim72/Socs2/Irs2/Eif4ebp1/Bcar1/Casp4/Icam1/Cish/Xbp1/Irf1/Ndel1/Myo1c/Crk/Stat3/Socs3/Actn2/Gm9847/Zfp36l1/Nr4a1/Socs1/Fpr2/Ptpn2/Rela	33
GO:0035967	cellular response to topologically incorrect protein	16/1094	86/12406	0.00316075	0.00316075	0.0147715	Atf6/Optn/Hspa5/Nfe2l2/Ptpn1/Hdac6/Tbl2/Ppp1r15a/Herpud1/Hspa8/Xbp1/Atf4/Daxx/Eif2ak2/Hspa9/Ptpn2	16
GO:0050852	T cell receptor signaling pathway	16/1094	86/12406	0.00316075	0.00316075	0.0147715	Pde4b/Zc3h12a/Lck/Wnk1/Nectin2/Kcnn4/Nfkbid/Icosl/Rnf31/Bcl2a1d/Lcp2/Ccr7/Nfkbiz/Ezr/Ptpn2/Rela	16
GO:0106106	cold-induced thermogenesis	18/1094	102/12406	0.00329761	0.00329761	0.0153298	Per2/Notch1/Lcn2/Gatm/Id1/Cebpb/Fabp5/Prkab2/Elovl6/Rbpj/Plac8/Ucp2/Il4ra/Kdm6b/Gadd45g/Atf4/Vegfa/Zfp516	18
GO:0120161	regulation of cold-induced thermogenesis	18/1094	102/12406	0.00329761	0.00329761	0.0153298	Per2/Notch1/Lcn2/Gatm/Id1/Cebpb/Fabp5/Prkab2/Elovl6/Rbpj/Plac8/Ucp2/Il4ra/Kdm6b/Gadd45g/Atf4/Vegfa/Zfp516	18
GO:0032653	regulation of interleukin-10 production	9/1094	36/12406	0.00330194	0.00330194	0.0153298	Fcgr2b/Tlr2/Hgf/Bcl3/Jak3/Il12b/Cd83/Ptger4/Cd274	9
GO:0046627	negative regulation of insulin receptor signaling pathway	9/1094	36/12406	0.00330194	0.00330194	0.0153298	Il1b/Trim72/Socs2/Cish/Socs3/Gm9847/Socs1/Ptpn2/Rela	9
GO:0072604	interleukin-6 secretion	9/1094	36/12406	0.00330194	0.00330194	0.0153298	Arid5a/Ncl/Il1b/Zc3h12a/Trpv4/Rabgef1/Il27ra/Xbp1/Tnf	9
GO:0010508	positive regulation of autophagy	19/1094	110/12406	0.00330632	0.00330632	0.0153299	Optn/Trp53inp2/Pim2/Hdac6/Tlr2/Plk3/Zc3h12a/Sesn2/Mul1/Kdr/Hmox1/Xbp1/Irgm1/Larp1/Plk2/Sptlc2/Mefv/Ticam1/Tmem173	19
GO:0001780	neutrophil homeostasis	6/1094	18/12406	0.00340462	0.00340462	0.0157237	Fcgr2b/Cd44/Slc7a11/Pde4b/Il6/Hcar2	6
GO:0010831	positive regulation of myotube differentiation	6/1094	18/12406	0.00340462	0.00340462	0.0157237	Cxcl9/Il4ra/Mmp14/Ripor2/Flot1/Ehd1	6
GO:0051770	positive regulation of nitric-oxide synthase biosynthetic process	6/1094	18/12406	0.00340462	0.00340462	0.0157237	Tlr2/Kdr/Akap12/Jak3/Ccl2/Nampt	6
GO:0008610	lipid biosynthetic process	50/1094	385/12406	0.00345249	0.00345249	0.015924	Ptgs2/Hsd17b7/B4galt3/Il1a/Il1b/Trib3/B4galt5/Htr2c/Piga/Fabp5/Pmvk/Prkab2/Cept1/Elovl6/Nfkb1/Ugcg/Cyp51/Insig1/Abhd1/Pisd/Por/Pdgfa/Dgka/Lcat/Ldlr/St3gal4/Elovl5/Plscr1/Trex1/Ctdnep1/Sphk1/Pgs1/Elovl2/Hmgcr/Apob/Sptlc2/Dab2/Tspo/Agpat4/Fpr2/Ppard/Sik1/Tnf/C3/Egr1/Cd74/Chka/Fads3/Ch25h/Tcf7l2	50
GO:0032732	positive regulation of interleukin-1 production	10/1094	43/12406	0.00353049	0.00353049	0.0162413	Ifi204/Mndal/Ifi211/Ifi205/Tlr2/Casp4/Ccr5/Ccl3/Ccr7/Egr1	10
GO:0050810	regulation of steroid biosynthetic process	10/1094	43/12406	0.00353049	0.00353049	0.0162413	Il1a/Il1b/Nfkb1/Insig1/Por/Apob/Dab2/Tspo/Tnf/Egr1	10
GO:0043433	negative regulation of DNA-binding transcription factor activity	21/1094	127/12406	0.00356603	0.00356603	0.0163339	Hdac4/Id1/Rlim/Klf4/Zc3h12a/Id3/Bhlhe40/Nfkbib/Nfkbid/Nupr1/Tnfaip3/Irak3/Hmox1/Nlrc5/Acod1/Id2/Nfkbia/Trib1/Pim1/Sik1/Tcf7l2	21
GO:0002762	negative regulation of myeloid leukocyte differentiation	8/1094	30/12406	0.00358927	0.00358927	0.0163339	Zbtb46/Cdk6/Clec2d/Nme2/Trib1/Myc/Runx1/Ptpn2	8
GO:0006984	ER-nucleus signaling pathway	8/1094	30/12406	0.00358927	0.00358927	0.0163339	Ppp1r15b/Atf6/Hspa5/Nfe2l2/Ptpn1/Insig1/Atf4/Ptpn2	8
GO:0032350	regulation of hormone metabolic process	8/1094	30/12406	0.00358927	0.00358927	0.0163339	Il1b/Nfkb1/Por/Hpn/Dab2/Tnf/Egr1/Tcf7l2	8
GO:0033028	myeloid cell apoptotic process	8/1094	30/12406	0.00358927	0.00358927	0.0163339	Fcgr2b/Cd44/Slc7a11/Il6/Hcar2/Ccr5/Ccl5/Arf6	8
GO:0043330	response to exogenous dsRNA	8/1094	30/12406	0.00358927	0.00358927	0.0163339	Mul1/Ddx21/Irak3/Cgas/Nfkbia/Flot1/Ticam1/Tmem173	8
GO:0070542	response to fatty acid	8/1094	30/12406	0.00358927	0.00358927	0.0163339	Tlr2/Zc3h12a/Id3/Aacs/P2ry6/Ldlr/Ccr7/Ptger4	8
GO:0001885	endothelial cell development	11/1094	50/12406	0.00359229	0.00359229	0.0163339	Il1b/Id1/Ppp1r16b/Rap2c/Clic4/Tnfrsf1a/Icam1/Myd88/Ezr/Notch4/Tnf	11
GO:0045670	regulation of osteoclast differentiation	11/1094	50/12406	0.00359229	0.00359229	0.0163339	Cebpb/Csf1/Clec2d/Adam8/Ccr1/Il12b/Ccl5/Ccl3/Fos/Klf10/Tnf	11
GO:0031667	response to nutrient levels	35/1094	248/12406	0.00360332	0.00360332	0.016363	Nuak2/Slc25a25/Hspa5/Nfe2l2/Bmf/Gatm/Il1b/Htr2c/Slc2a1/Zc3h12a/Sesn2/Spp1/Trpv4/Aacs/Tbl2/Asns/Zfp36/Folr1/Eif4ebp1/Cdkn2d/Ldlr/Xbp1/Larp1/Eif2s1/Klf10/Plec/Atf4/Sod2/Cdkn1a/Pim1/Sik1/Srf/Eif2ak2/Fas/Tcf7l2	35
GO:0048608	reproductive structure development	36/1094	257/12406	0.00360891	0.00360891	0.0163673	Ptgs2/Notch1/Cd44/Spint1/Il1a/Bcl2l1/Eif2s2/Cebpb/Sycp2/Tiparp/Vcam1/Rbpj/Kdr/Serpine1/Lfng/Peg10/Ybx3/Plaur/Nupr1/Jmjd1c/Insl3/Junb/Icam1/Socs3/Ahr/Zfp36l1/Vash1/Alkbh1/Ptger4/Nfe2/Hes1/Adamts1/Runx1/Ppard/Vegfa/Tcf7l2	36
GO:0002475	antigen processing and presentation via MHC class Ib	7/1094	24/12406	0.00368679	0.00368679	0.0165491	H2-K1/H2-Q2/H2-Q4/H2-Q6/H2-Q7/H2-Q10/Gm11127	7
GO:0032660	regulation of interleukin-17 production	7/1094	24/12406	0.00368679	0.00368679	0.0165491	Arid5a/Tlr2/Il6/Il27ra/Myd88/Osm/Il12b	7
GO:0046426	negative regulation of JAK-STAT cascade	7/1094	24/12406	0.00368679	0.00368679	0.0165491	Bcl3/Socs2/Irf1/Socs3/Socs1/Parp14/Ptpn2	7
GO:0048663	neuron fate commitment	7/1094	24/12406	0.00368679	0.00368679	0.0165491	Notch1/Dll4/Rbpj/Epop/Id2/Hes1/Runx1	7
GO:0070528	protein kinase C signaling	7/1094	24/12406	0.00368679	0.00368679	0.0165491	Arpc2/Cd40/Akap12/Adra1a/Plek/Flot1/Vegfa	7
GO:1902895	positive regulation of pri-miRNA transcription by RNA polymerase II	7/1094	24/12406	0.00368679	0.00368679	0.0165491	Nfkb1/Smad1/Gnl3/Stat3/Fos/Srf/Rela	7
GO:0051098	regulation of binding	42/1094	312/12406	0.0037041	0.0037041	0.0165491	Per2/Hdac4/Actr3/Abl2/Fam129b/Hipk3/Trib3/Id1/Pim2/Nmd3/Larp7/Klf4/Zfp593/Id3/Lfng/Fam220a/Plaur/Tdg/Arhgef7/Hmox1/Herpud1/Pinx1/Tirap/Plscr1/Crk/Traf4/Gtpbp4/Ripor2/Plk2/Id2/Arf6/Eif2s1/Dab2/Myc/Hes1/Ilrun/Flot1/Ticam1/Bambi/Tmem173/Ifit2/Tcf7l2	42
GO:0010878	cholesterol storage	5/1094	13/12406	0.00372405	0.00372405	0.0165491	Ttc39b/Msr1/Apob/Ppard/Ehd1	5
GO:0031650	regulation of heat generation	5/1094	13/12406	0.00372405	0.00372405	0.0165491	Ptgs2/Il1b/Ccr5/Ccl5/Tnf	5
GO:0032740	positive regulation of interleukin-17 production	5/1094	13/12406	0.00372405	0.00372405	0.0165491	Arid5a/Il6/Myd88/Osm/Il12b	5
GO:0042532	negative regulation of tyrosine phosphorylation of STAT protein	5/1094	13/12406	0.00372405	0.00372405	0.0165491	Irf1/Socs3/Socs1/Parp14/Ptpn2	5
GO:0042535	positive regulation of tumor necrosis factor biosynthetic process	5/1094	13/12406	0.00372405	0.00372405	0.0165491	Mapkapk2/Fcgr3/Cybb/Tlr2/Akap12	5
GO:0051546	keratinocyte migration	5/1094	13/12406	0.00372405	0.00372405	0.0165491	Epb41l4b/Serpine1/Arf6/Ppard/Hbegf	5
GO:0070168	negative regulation of biomineral tissue development	5/1094	13/12406	0.00372405	0.00372405	0.0165491	Notch1/Ecm1/Srgn/Ccr1/Nfe2	5
GO:1901741	positive regulation of myoblast fusion	5/1094	13/12406	0.00372405	0.00372405	0.0165491	Cxcl9/Il4ra/Ripor2/Flot1/Ehd1	5
GO:2001170	negative regulation of ATP biosynthetic process	5/1094	13/12406	0.00372405	0.00372405	0.0165491	Hdac4/Nupr1/Ddit4/Stat3/Ier3	5
GO:0036294	cellular response to decreased oxygen levels	15/1094	80/12406	0.00388351	0.00388351	0.0171852	Notch1/Nfe2l2/Cybb/Plk3/Cpeb2/Rbpj/Tbl2/Adam8/Eif4ebp1/Zfp36l1/Myc/Bach1/Ppard/Vegfa/Egr1	15
GO:0051153	regulation of striated muscle cell differentiation	15/1094	80/12406	0.00388351	0.00388351	0.0171852	Hdac4/Notch1/Rbpj/Cxcl9/Cxcl10/Akap13/Il4ra/Trim72/Mmp14/Xbp1/Ripor2/Sik1/Daxx/Flot1/Ehd1	15
GO:0010631	epithelial cell migration	29/1094	196/12406	0.00389154	0.00389154	0.0171852	Ptgs2/Notch1/Nfe2l2/Dll4/Cd40/Hdac6/Prkx/Sema4a/Glipr2/Klf4/Epb41l4b/Zc3h12a/Kdr/Cxcl13/Serpine1/Adam8/Cd63/Insl3/Hmox1/Bcar1/Map2k3/Plk2/Arf6/Vash1/Nr4a1/Ppard/Vegfa/Srf/Hbegf	29
GO:0090130	tissue migration	29/1094	196/12406	0.00389154	0.00389154	0.0171852	Ptgs2/Notch1/Nfe2l2/Dll4/Cd40/Hdac6/Prkx/Sema4a/Glipr2/Klf4/Epb41l4b/Zc3h12a/Kdr/Cxcl13/Serpine1/Adam8/Cd63/Insl3/Hmox1/Bcar1/Map2k3/Plk2/Arf6/Vash1/Nr4a1/Ppard/Vegfa/Srf/Hbegf	29
GO:0090132	epithelium migration	29/1094	196/12406	0.00389154	0.00389154	0.0171852	Ptgs2/Notch1/Nfe2l2/Dll4/Cd40/Hdac6/Prkx/Sema4a/Glipr2/Klf4/Epb41l4b/Zc3h12a/Kdr/Cxcl13/Serpine1/Adam8/Cd63/Insl3/Hmox1/Bcar1/Map2k3/Plk2/Arf6/Vash1/Nr4a1/Ppard/Vegfa/Srf/Hbegf	29
GO:0002377	immunoglobulin production	17/1094	96/12406	0.00407317	0.00407317	0.0179648	Fcgr2b/Cd40/Exosc3/Fgl2/Il6/Il4ra/Tnfaip3/Icosl/Il27ra/Cgas/Trex1/Xbp1/Batf/Bcl6/Tfrc/Tnf/Fas	17
GO:0043434	response to peptide hormone	33/1094	232/12406	0.00408489	0.00408489	0.017994	Gatm/Il1b/Trib3/Ptpn1/Nfkb1/Sesn2/C1qtnf12/Cpeb2/Trpv4/Sh2b2/Trim72/Egr2/Socs2/Stat2/Irs2/Eif4ebp1/Bcar1/Cish/Xbp1/Irf1/Ndel1/Myo1c/Crk/Stat3/Socs3/Actn2/Gm9847/Zfp36l1/Nr4a1/Socs1/Egr1/Ptpn2/Rela	33
GO:0043393	regulation of protein binding	29/1094	197/12406	0.00419046	0.00419046	0.0184197	Hdac4/Actr3/Abl2/Trib3/Id1/Pim2/Nmd3/Lfng/Fam220a/Tdg/Arhgef7/Herpud1/Tirap/Plscr1/Crk/Traf4/Ripor2/Plk2/Arf6/Eif2s1/Dab2/Myc/Hes1/Flot1/Ticam1/Bambi/Tmem173/Ifit2/Tcf7l2	29
GO:0045995	regulation of embryonic development	14/1094	73/12406	0.00420015	0.00420015	0.0184197	Il1rn/Notch1/Hspa5/Nfe2l2/B4galt5/Lama5/Noct/Klf4/Lfng/Wnk1/Tnfaip3/Tdg/Phldb1/Hes1	14
GO:0002712	regulation of B cell mediated immunity	10/1094	44/12406	0.00421537	0.00421537	0.0184197	Fcgr2b/Fcgr3/Cd40/Exosc3/Nectin2/Il27ra/Bcl6/Tfrc/Tnf/C3	10
GO:0002889	regulation of immunoglobulin mediated immune response	10/1094	44/12406	0.00421537	0.00421537	0.0184197	Fcgr2b/Fcgr3/Cd40/Exosc3/Nectin2/Il27ra/Bcl6/Tfrc/Tnf/C3	10
GO:0014911	positive regulation of smooth muscle cell migration	11/1094	51/12406	0.00422328	0.00422328	0.0184197	Arpc2/Hdac4/F3/P2ry6/P2ry2/Crk/Ccl5/Ptger4/Myc/Adamts1/Egr1	11
GO:0030888	regulation of B cell proliferation	11/1094	51/12406	0.00422328	0.00422328	0.0184197	Fcgr2b/Cd40/Cd38/Irs2/Tirap/Ahr/Bcl6/Tfrc/Cdkn1a/Ticam1/Cd74	11
GO:0034605	cellular response to heat	11/1094	51/12406	0.00422328	0.00422328	0.0184197	Ier5/Hspa5/Il1a/Trpv4/Tfec/Hmox1/Hspa8/Eif2s1/Hsp90aa1/Daxx/Hspa9	11
GO:0071774	response to fibroblast growth factor	11/1094	51/12406	0.00422328	0.00422328	0.0184197	Gpc1/Cd44/Dll4/Cxcl13/Zfp36/Ier2/Zfp36l1/Flrt2/Nr4a1/Spry4/Tcf7l2	11
GO:0010632	regulation of epithelial cell migration	24/1094	154/12406	0.00423809	0.00423809	0.0184614	Ptgs2/Notch1/Nfe2l2/Dll4/Cd40/Hdac6/Sema4a/Glipr2/Klf4/Epb41l4b/Zc3h12a/Kdr/Cxcl13/Serpine1/Cd63/Insl3/Hmox1/Bcar1/Map2k3/Plk2/Arf6/Vash1/Vegfa/Hbegf	24
GO:0051480	regulation of cytosolic calcium ion concentration	31/1094	215/12406	0.00430851	0.00430851	0.0187451	Gpr35/Abl2/Il1b/Tgm2/Htr2c/Marcksl1/Lck/Cd38/Kdr/Cxcl2/Cxcl10/Cxcl13/Trpv4/Erc1/C5ar1/P2ry6/P2ry2/Jak3/Adra1a/Gpr18/Cxcr5/Ccrl2/Ccr1/Ccr5/Ccl3/Ccr7/Gpr65/Ptger4/Fpr1/Fpr2/Diaph1	31
GO:0061458	reproductive system development	36/1094	260/12406	0.00437114	0.00437114	0.0189941	Ptgs2/Notch1/Cd44/Spint1/Il1a/Bcl2l1/Eif2s2/Cebpb/Sycp2/Tiparp/Vcam1/Rbpj/Kdr/Serpine1/Lfng/Peg10/Ybx3/Plaur/Nupr1/Jmjd1c/Insl3/Junb/Icam1/Socs3/Ahr/Zfp36l1/Vash1/Alkbh1/Ptger4/Nfe2/Hes1/Adamts1/Runx1/Ppard/Vegfa/Tcf7l2	36
GO:0042063	gliogenesis	34/1094	242/12406	0.00438006	0.00438006	0.0190095	Nab1/Fn1/Gpc1/Actr3/Abl2/Notch1/Spint1/Il1b/B4galt5/Tlr2/Csf1/Cdk6/Il6/C5ar1/Egr2/Adora2a/Nab2/Arhgef7/Ldlr/Ccl2/Ccl12/Ccl3/Stat3/Vcan/Id2/Myc/Tspo/Hes1/Nrros/Fpr2/Tnf/Rela/Fas/Tcf7l2	34
GO:0046677	response to antibiotic	28/1094	189/12406	0.00442727	0.00442727	0.0191908	Arpc2/Ppp1r15b/Lcn2/Nfe2l2/Id1/Bcl2l1/Hdac6/Jak1/Zc3h12a/Lck/Id3/Hgf/Il6/Aacs/Tnfaip3/Hmox1/Larp1/Kdm6b/Crk/Ccl7/Sphk1/Ripk1/Mir7-1/Ahr/Sod2/Daxx/Egr1/Rela	28
GO:0007015	actin filament organization	41/1094	306/12406	0.00445829	0.00445829	0.0192602	Arpc2/Actr3/Abl2/Enah/Mybpc3/Rhov/Id1/Sdc4/Tlr2/Arhgef2/Abitram/Rhoh/Rufy3/Trpv4/Hip1/Zyx/Epha1/Vasp/Plekhg2/Arap1/Tpm4/Bcar1/Casp4/Icam1/Pstpip1/Plek/Sh3pxd2b/Gas7/Myo1c/Actn2/Arf6/Sptb/Gpr65/Ptger4/Rnd1/Ezr/Srf/Cdc42ep3/Diaph1/Pstpip2/Cdc42ep2	41
GO:0000462	maturation of SSU-rRNA from tricistronic rRNA transcript (SSU-rRNA, 5.8S rRNA, LSU-rRNA)	8/1094	31/12406	0.00447058	0.00447058	0.0192602	Rrs1/Pwp2/Utp4/Kri1/Tsr1/Heatr1/Nol10/Bysl	8
GO:0002686	negative regulation of leukocyte migration	8/1094	31/12406	0.00447058	0.00447058	0.0192602	Slamf8/Rabgef1/Il27ra/Gpr18/Ccl12/Ripor2/Ptger4/Dusp1	8
GO:0050691	regulation of defense response to virus by host	8/1094	31/12406	0.00447058	0.00447058	0.0192602	Il1b/Zc3h12a/Mul1/Il27/Cgas/Il12b/Ccl5/Tmem173	8
GO:1900015	regulation of cytokine production involved in inflammatory response	8/1094	31/12406	0.00447058	0.00447058	0.0192602	D1Ertd622e/Gbp5/Zc3h12a/Il17ra/Myd88/Per1/Mefv/Ticam1	8
GO:0035966	response to topologically incorrect protein	19/1094	113/12406	0.00449096	0.00449096	0.0193008	Atf6/Optn/Hspa5/Nfe2l2/Chac1/Ptpn1/Hdac6/Tbl2/Ppp1r15a/Comp/Herpud1/Hspa8/Xbp1/Hsp90aa1/Atf4/Daxx/Eif2ak2/Hspa9/Ptpn2	19
GO:0071236	cellular response to antibiotic	19/1094	113/12406	0.00449096	0.00449096	0.0193008	Arpc2/Lcn2/Nfe2l2/Hdac6/Zc3h12a/Id3/Hgf/Il6/Tnfaip3/Larp1/Kdm6b/Ccl7/Sphk1/Ripk1/Mir7-1/Ahr/Daxx/Egr1/Rela	19
GO:0071901	negative regulation of protein serine/threonine kinase activity	16/1094	89/12406	0.00449761	0.00449761	0.0193059	Hipk3/Dusp2/Il1b/Ptpn1/Dnaja1/Paqr3/Dusp16/Dusp8/Tnfaip3/Dusp6/Irak3/Hmgcr/Dusp1/Cdkn1a/Spry4/Dusp5	16
GO:0048015	phosphatidylinositol-mediated signaling	18/1094	105/12406	0.00453819	0.00453819	0.0194564	Prr5l/Ppp1r16b/Klf4/Fgr/Hgf/Kdr/Pdgfa/Fbxl2/Osm/Xbp1/Pik3r5/Pik3r6/Ccl5/Slc9a3r1/Zfp36l1/Ezr/Ppard/Tnf	18
GO:1905952	regulation of lipid localization	17/1094	97/12406	0.00454386	0.00454386	0.0194571	Ikbke/Il1a/Il1b/Ttc39b/Zc3h12a/Spp1/P2ry2/Irs2/Msr1/Apob/Nfkbia/Dab2/Runx1/Ppard/C3/Ptpn2/Ehd1	17
GO:0048483	autonomic nervous system development	6/1094	19/12406	0.00460971	0.00460971	0.0196675	Nrp2/Fn1/Hlx/Vcam1/Egr2/Hes1	6
GO:0071359	cellular response to dsRNA	6/1094	19/12406	0.00460971	0.00460971	0.0196675	Nfkb1/Mul1/Pde12/Cgas/Flot1/Tmem173	6
GO:0071677	positive regulation of mononuclear cell migration	6/1094	19/12406	0.00460971	0.00460971	0.0196675	Cxcl10/Serpine1/Ccr1/Ccl2/Ccl5/Fpr2	6
GO:0046578	regulation of Ras protein signal transduction	27/1094	181/12406	0.00467086	0.00467086	0.0199043	Gpr35/Abl2/Notch1/Arhgef2/Dennd4b/Cdc42se1/Csf1/Kctd10/Rabgef1/Sh2b2/Plekhg6/Foxm1/Plekhg2/Akap13/Arhgef7/Lpar2/Adra1a/Gpr18/Crk/Ripor2/Arf6/Gpr65/Bcl6/Stk19/Flot1/Spry4/Psd	27
GO:0050731	positive regulation of peptidyl-tyrosine phosphorylation	21/1094	130/12406	0.00472063	0.00472063	0.0200176	Cd44/Cd40/Ptpn1/Arhgef2/Lck/Hgf/Il6/Tnfrsf1a/Adra1a/Icam1/Osm/Il12b/Ccl5/Ptger4/Itga5/Hes1/Parp14/Tnf/Vegfa/Hbegf/Cd74	21
GO:0001773	myeloid dendritic cell activation	7/1094	25/12406	0.00473717	0.00473717	0.0200176	Cd244a/Slamf1/Rbpj/Clec4d/Relb/Batf/Tnfsf9	7
GO:0002478	antigen processing and presentation of exogenous peptide antigen	7/1094	25/12406	0.00473717	0.00473717	0.0200176	Mfsd6/Fcgr2b/Fcgr3/Ifi30/H2-K1/Tap1/Cd74	7
GO:0032733	positive regulation of interleukin-10 production	7/1094	25/12406	0.00473717	0.00473717	0.0200176	Tlr2/Hgf/Bcl3/Il12b/Cd83/Ptger4/Cd274	7
GO:0045066	regulatory T cell differentiation	7/1094	25/12406	0.00473717	0.00473717	0.0200176	Cd44/Il2rg/Lck/Irf1/Ctla2a/Socs1/Bcl6	7
GO:0060674	placenta blood vessel development	7/1094	25/12406	0.00473717	0.00473717	0.0200176	Spint1/Rbpj/Junb/Socs3/Vash1/Nfe2/Hes1	7
GO:1904893	negative regulation of STAT cascade	7/1094	25/12406	0.00473717	0.00473717	0.0200176	Bcl3/Socs2/Irf1/Socs3/Socs1/Parp14/Ptpn2	7
GO:0046364	monosaccharide biosynthetic process	12/1094	59/12406	0.00475607	0.00475607	0.0200735	Per2/Crtc2/Sesn2/C1qtnf12/Il6/Gapdh/Ranbp2/Atf4/Gpd1/Sik1/Ptpn2/Tcf7l2	12
GO:0043489	RNA stabilization	9/1094	38/12406	0.00487407	0.00487407	0.0204979	Mapkapk2/Noct/Zfp36/Tirap/Syncrip/Myd88/Larp1/Tent4a/Vegfa	9
GO:0046850	regulation of bone remodeling	9/1094	38/12406	0.00487407	0.00487407	0.0204979	Suco/Fcgr4/Il6/Cd38/Spp1/Adam8/Ptger4/Tfrc/Vegfa	9
GO:1902373	negative regulation of mRNA catabolic process	9/1094	38/12406	0.00487407	0.00487407	0.0204979	Mapkapk2/Noct/Zfp36/Tirap/Syncrip/Myd88/Larp1/Tent4a/Vegfa	9
GO:0010717	regulation of epithelial to mesenchymal transition	11/1094	52/12406	0.00493936	0.00493936	0.0206666	Notch1/Il1b/Glipr2/Il6/Hpn/Phldb1/Gcnt2/Dab2/Vegfa/Bambi/Tcf7l2	11
GO:0032608	interferon-beta production	11/1094	52/12406	0.00493936	0.00493936	0.0206666	Tlr7/Tlr2/Relb/Irf7/Polr3d/Tirap/Nlrx1/Irf1/Flot1/Ticam1/Tmem173	11
GO:0034103	regulation of tissue remodeling	11/1094	52/12406	0.00493936	0.00493936	0.0206666	Tmbim1/Suco/Fcgr4/B4galt1/Il6/Cd38/Spp1/Adam8/Ptger4/Tfrc/Vegfa	11
GO:0090398	cellular senescence	11/1094	52/12406	0.00493936	0.00493936	0.0206666	Cdk6/Cgas/Pnpt1/Eef1e1/Plk2/Id2/Nampt/Vash1/Bcl6/Cdkn1a/Srf	11
GO:0043534	blood vessel endothelial cell migration	15/1094	82/12406	0.00494345	0.00494345	0.0206666	Ptgs2/Notch1/Nfe2l2/Dll4/Cd40/Klf4/Kdr/Adam8/Hmox1/Map2k3/Plk2/Vash1/Nr4a1/Vegfa/Srf	15
GO:0002064	epithelial cell development	23/1094	148/12406	0.00522716	0.00522716	0.0218268	Notch1/Il1a/Il1b/Id1/Ppp1r16b/Rap2c/Adamtsl4/B4galt1/Clic4/Cdk6/Fosl2/Tnfrsf1a/Jmjd1c/Icam1/Myo1e/Myd88/Xbp1/Slc9a3r1/Ripor2/Mir7-1/Ezr/Notch4/Tnf	23
GO:0006897	endocytosis	60/1094	489/12406	0.00526334	0.00526334	0.0219519	Ncl/Mapkapk2/Abl2/Fcgr2b/Fcgr3/Slamf1/Il15ra/Rhov/Il1b/Bcl2l1/Hck/Tgm2/Ptpn1/Il2rg/Tlr2/Cdc42se1/Fgr/Rabgef1/Hip1/Serpine1/Snx10/Picalm/P2ry6/Itgal/Ifitm3/Cd63/Rab20/Msr1/Ldlr/Hspa8/Pstpip1/Snx1/Myo1e/Rab27a/Trex1/Myd88/Cxcl16/Ccl2/Ccr7/Cd300lf/Sphk1/Jmjd6/Actg1/Cltb/Scamp1/Snx18/Arf6/Ston2/Dab2/Ncf4/Tfrc/Ezr/Fpr2/Tnf/Flot1/Vegfa/C3/Ston1/Cd14/Ehd1	60
GO:0031668	cellular response to extracellular stimulus	26/1094	174/12406	0.0053138	0.0053138	0.0221361	Nuak2/Hspa5/Nfe2l2/Bmf/Vcam1/Slc2a1/Zc3h12a/Sesn2/Tbl2/Asns/Ldha/Folr1/Ppan/Xbp1/Eif2s1/Fos/Klf10/Atf4/Tfrc/Cdkn1a/Pim1/Sik1/Srf/Eif2ak2/Fas/Tcf7l2	26
GO:0030809	negative regulation of nucleotide biosynthetic process	5/1094	14/12406	0.00537689	0.00537689	0.0222675	Hdac4/Nupr1/Ddit4/Stat3/Ier3	5
GO:0045351	type I interferon biosynthetic process	5/1094	14/12406	0.00537689	0.00537689	0.0222675	Tlr7/Irf7/Irf9/Myd88/Ticam1	5
GO:0070935	3'-UTR-mediated mRNA stabilization	5/1094	14/12406	0.00537689	0.00537689	0.0222675	Mapkapk2/Zfp36/Tirap/Myd88/Tent4a	5
GO:0140131	positive regulation of lymphocyte chemotaxis	5/1094	14/12406	0.00537689	0.00537689	0.0222675	Cxcl13/Wnk1/Ccl5/Ccl4/Ccr7	5
GO:1900372	negative regulation of purine nucleotide biosynthetic process	5/1094	14/12406	0.00537689	0.00537689	0.0222675	Hdac4/Nupr1/Ddit4/Stat3/Ier3	5
GO:0002702	positive regulation of production of molecular mediator of immune response	14/1094	75/12406	0.00540172	0.00540172	0.0223441	Arid5a/Cd244a/Il1b/Cd40/Tlr2/Exosc3/Il6/Il4ra/Ddx21/Xbp1/Rsad2/Tfrc/Ticam1/Cd74	14
GO:0008593	regulation of Notch signaling pathway	12/1094	60/12406	0.00547976	0.00547976	0.0226025	Notch1/Dll4/Chac1/Rbpj/Kctd10/Lfng/Mmp14/Stat3/Nfkbia/Bcl6/Hes1/Notch4	12
GO:0002534	cytokine production involved in inflammatory response	8/1094	32/12406	0.00550903	0.00550903	0.0226025	D1Ertd622e/Gbp5/Zc3h12a/Il17ra/Myd88/Per1/Mefv/Ticam1	8
GO:0006110	regulation of glycolytic process	8/1094	32/12406	0.00550903	0.00550903	0.0226025	Hdac4/Nupr1/Ddit4/Trex1/Stat3/Myc/Gpd1/Ier3	8
GO:0030811	regulation of nucleotide catabolic process	8/1094	32/12406	0.00550903	0.00550903	0.0226025	Hdac4/Nupr1/Ddit4/Trex1/Stat3/Myc/Gpd1/Ier3	8
GO:0045124	regulation of bone resorption	8/1094	32/12406	0.00550903	0.00550903	0.0226025	Fcgr4/Il6/Cd38/Spp1/Adam8/Ptger4/Tfrc/Vegfa	8
GO:0048662	negative regulation of smooth muscle cell proliferation	8/1094	32/12406	0.00550903	0.00550903	0.0226025	Klf4/Tnfaip3/Hmox1/Il12b/Trib1/Sod2/Ppard/Cdkn1a	8
GO:0050873	brown fat cell differentiation	8/1094	32/12406	0.00550903	0.00550903	0.0226025	Ptgs2/Cebpb/Plac8/Trpv4/Sh2b2/Metrnl/Lrg1/Zfp516	8
GO:0048017	inositol lipid-mediated signaling	18/1094	107/12406	0.00556117	0.00556117	0.02279	Prr5l/Ppp1r16b/Klf4/Fgr/Hgf/Kdr/Pdgfa/Fbxl2/Osm/Xbp1/Pik3r5/Pik3r6/Ccl5/Slc9a3r1/Zfp36l1/Ezr/Ppard/Tnf	18
GO:0070997	neuron death	41/1094	310/12406	0.00559095	0.00559095	0.0228854	Hdac4/Btg2/Fcgr2b/Trp53bp2/Optn/Il1b/Bcl2l1/Chmp4b/Cebpb/Slc7a11/Mcl1/Csf1/Il6/Kdr/Cxcl2/Gapdh/Tnfrsf1a/C5ar1/Picalm/Adam8/Ddit4/Adora2a/Apaf1/Hmox1/Mt1/Ccr5/Ccl12/Ccl5/Ccl3/Stat3/Eif2s1/Fos/Alkbh1/Atf4/Sod2/Daxx/Tnf/Vegfa/Egr1/Pmaip1/Fas	41
GO:0051193	regulation of cofactor metabolic process	11/1094	53/12406	0.00574823	0.00574823	0.0235019	Hdac4/Nfe2l2/Slc7a11/Nupr1/Ddit4/Trex1/Stat3/Ptger4/Myc/Gpd1/Ier3	11
GO:0006023	aminoglycan biosynthetic process	9/1094	39/12406	0.00585122	0.00585122	0.0238127	B3gnt7/Il1b/B4galt5/Chst7/Nfkb1/Slc35d1/Chsy1/B3gnt3/Ptger4	9
GO:0042771	intrinsic apoptotic signaling pathway in response to DNA damage by p53 class mediator	9/1094	39/12406	0.00585122	0.00585122	0.0238127	Ifi204/Cd44/Bcl3/Aen/Nupr1/Ddit4/Cdkn1a/Cd74/Pmaip1	9
GO:1900077	negative regulation of cellular response to insulin stimulus	9/1094	39/12406	0.00585122	0.00585122	0.0238127	Il1b/Trim72/Socs2/Cish/Socs3/Gm9847/Socs1/Ptpn2/Rela	9
GO:1902041	regulation of extrinsic apoptotic signaling pathway via death domain receptors	9/1094	39/12406	0.00585122	0.00585122	0.0238127	Tmbim1/Bcl2l1/Skil/Hgf/Serpine1/Tnfaip3/Hmox1/Icam1/Itprip	9
GO:1903036	positive regulation of response to wounding	10/1094	46/12406	0.00589662	0.00589662	0.0239698	Nfe2l2/Serpine1/Insl3/Xbp1/Plek/Ndel1/Ccl2/Ptger4/Ppard/Hbegf	10
GO:0007588	excretion	7/1094	26/12406	0.00599791	0.00599791	0.0242697	Anpep/Adora2a/Adra1a/Mllt6/Slc9a3r1/Ptger4/Dab2	7
GO:0046006	regulation of activated T cell proliferation	7/1094	26/12406	0.00599791	0.00599791	0.0242697	Slamf1/Icosl/Jak3/Il12b/Cd86/Tnfsf9/Cd274	7
GO:0061082	myeloid leukocyte cytokine production	7/1094	26/12406	0.00599791	0.00599791	0.0242697	Tlr2/Ddx21/Irak3/Hmox1/Bcl6/Ticam1/Cd74	7
GO:0070229	negative regulation of lymphocyte apoptotic process	7/1094	26/12406	0.00599791	0.00599791	0.0242697	Cd44/Tsc22d3/Irs2/Jak3/Bcl2a1a/Ccl5/Cd74	7
GO:0002693	positive regulation of cellular extravasation	6/1094	20/12406	0.00610154	0.00610154	0.0244924	Il1a/Adam8/Icam1/Ccl2/Ripor2/Ptger4	6
GO:0002861	regulation of inflammatory response to antigenic stimulus	6/1094	20/12406	0.00610154	0.00610154	0.0244924	Fcgr2b/Fcgr3/Il12b/Ccr7/Tnf/C3	6
GO:0009299	mRNA transcription	6/1094	20/12406	0.00610154	0.00610154	0.0244924	Hipk3/C5ar1/Stat3/Atf4/Ppard/Srf	6
GO:0035909	aorta morphogenesis	6/1094	20/12406	0.00610154	0.00610154	0.0244924	Notch1/Dll4/Rbpj/Hes1/Notch4/Srf	6
GO:0042104	positive regulation of activated T cell proliferation	6/1094	20/12406	0.00610154	0.00610154	0.0244924	Slamf1/Icosl/Jak3/Il12b/Cd86/Tnfsf9	6
GO:0043616	keratinocyte proliferation	6/1094	20/12406	0.00610154	0.00610154	0.0244924	Zfp36/Cdh3/Tgm1/Zfp36l1/Ppard/Klf9	6
GO:0070498	interleukin-1-mediated signaling pathway	6/1094	20/12406	0.00610154	0.00610154	0.0244924	Il1rn/Il1a/Il6/Tnip2/Irak3/Egr1	6
GO:0042594	response to starvation	21/1094	133/12406	0.00616889	0.00616889	0.0247346	Nuak2/Hspa5/Nfe2l2/Bmf/Slc2a1/Zc3h12a/Sesn2/Tbl2/Asns/Zfp36/Eif4ebp1/Xbp1/Larp1/Eif2s1/Klf10/Atf4/Cdkn1a/Sik1/Eif2ak2/Fas/Tcf7l2	21
GO:0001935	endothelial cell proliferation	17/1094	100/12406	0.00622962	0.00622962	0.0249498	Dll4/Ppp1r16b/Prkx/Ecm1/F3/Kdr/Hmox1/Xbp1/Ccl2/Ccl12/Stat3/Vash1/Nr4a1/Tnf/Vegfa/Lrg1/Xdh	17
GO:0071453	cellular response to oxygen levels	16/1094	92/12406	0.00626403	0.00626403	0.0250142	Notch1/Nfe2l2/Cybb/Plk3/Cpeb2/Rbpj/Tbl2/Adam8/Eif4ebp1/Zfp36l1/Myc/Bach1/Ppard/Vegfa/Egr1/Fas	16
GO:0019218	regulation of steroid metabolic process	12/1094	61/12406	0.00628825	0.00628825	0.0250142	Il1a/Il1b/Nfkb1/Ttc39b/Insig1/Por/Ldlr/Apob/Dab2/Tspo/Tnf/Egr1	12
GO:0042100	B cell proliferation	12/1094	61/12406	0.00628825	0.00628825	0.0250142	Fcgr2b/Cd40/Ctps/Cd38/Irs2/Tirap/Ahr/Bcl6/Tfrc/Cdkn1a/Ticam1/Cd74	12
GO:0045778	positive regulation of ossification	12/1094	61/12406	0.00628825	0.00628825	0.0250142	Suco/Ifi204/Cebpb/Lmna/Isg15/Il6/Jund/Smad1/Zbtb16/Ptger4/Cebpd/Vegfa	12
GO:0046889	positive regulation of lipid biosynthetic process	12/1094	61/12406	0.00628825	0.00628825	0.0250142	Ptgs2/Il1a/Il1b/Htr2c/Por/Ldlr/Elovl5/Ctdnep1/Dab2/Fpr2/Tnf/Tcf7l2	12
GO:0050688	regulation of defense response to virus	12/1094	61/12406	0.00628825	0.00628825	0.0250142	Il1b/Zc3h12a/Mul1/Fgl2/Il27/Nlrx1/Cgas/Il12b/Ccl5/Apobec3/Ilrun/Tmem173	12
GO:0001101	response to acid chemical	24/1094	159/12406	0.00636499	0.00636499	0.0252402	Abl2/Bcl2l1/Cebpb/Tlr2/Klf4/Zc3h12a/Sesn2/Id3/Kdr/Aacs/P2ry6/Folr1/Klf2/Cdkn2d/Ldlr/Xbp1/Ccr7/Ptger4/Socs1/Runx1/Igf2r/Tnf/Vegfa/Egr1	24
GO:0008361	regulation of cell size	24/1094	159/12406	0.00636499	0.00636499	0.0252402	Sema4c/Fn1/Actr3/Lrrc8a/Sema4a/Trim46/Rufy3/Lrrc8c/Kcnn4/Slc12a4/Anxa7/Ccr5/Plek/Ndel1/Slc9a3r1/Slc12a7/Map1b/Ahr/Ifrd1/Hsp90aa1/Tnfrsf12a/Vegfa/Srf/Sema6b	24
GO:0046394	carboxylic acid biosynthetic process	35/1094	257/12406	0.00636652	0.00636652	0.0252402	Per2/Hdac4/Ptgs2/Ass1/Gatm/Il1b/Trib3/Fabp5/Prkab2/Elovl6/Nfkb1/Insig1/Abhd1/Asns/Eno2/Gapdh/Ldha/Nupr1/Ddit4/Gm5424/Gch1/Elovl5/Trex1/Stat3/Sphk1/Tha1/Elovl2/Ptger4/Myc/Gpd1/Ier3/Cd74/Fads3/Psat1/Aldh18a1	35
GO:0055074	calcium ion homeostasis	39/1094	294/12406	0.00644365	0.00644365	0.0255173	Gpr35/Abl2/Il1b/Tgm2/Cd40/Htr2c/Marcksl1/Lck/Cd38/Kdr/Cxcl2/Cxcl10/Cxcl13/Trpv4/Snx10/Erc1/C5ar1/1600014C10Rik/P2ry6/P2ry2/Jak3/Herpud1/Anxa7/Adra1a/Gpr18/Cxcr5/Ccrl2/Ccr1/Ccr5/Ccl2/Ccl5/Ccl3/Ccr7/Gpr65/Ptger4/Atf4/Fpr1/Fpr2/Diaph1	39
GO:0046883	regulation of hormone secretion	26/1094	177/12406	0.00665597	0.00665597	0.0263286	Per2/Il1b/Htr2c/C1qtnf12/Il6/Cd38/Spp1/Hcar2/Aacs/Ucp2/Adora2a/Midn/Irs2/Arhgef7/Rab11fip1/Osm/Ccl5/Hmgcr/Ptger4/Dab2/Pim3/Ildr1/Runx1/Ppard/Tnf/Tcf7l2	26
GO:0045058	T cell selection	8/1094	33/12406	0.00672159	0.00672159	0.026499	Il6/Ccr7/Stat3/Batf/Srf/Cd74/Ptpn2/Fas	8
GO:0060251	regulation of glial cell proliferation	8/1094	33/12406	0.00672159	0.00672159	0.026499	Notch1/Il1b/Il6/Myc/Tspo/Hes1/Tnf/Fas	8
GO:2000772	regulation of cellular senescence	8/1094	33/12406	0.00672159	0.00672159	0.026499	Cdk6/Cgas/Pnpt1/Eef1e1/Plk2/Nampt/Vash1/Bcl6	8
GO:0016053	organic acid biosynthetic process	35/1094	258/12406	0.0067616	0.0067616	0.026627	Per2/Hdac4/Ptgs2/Ass1/Gatm/Il1b/Trib3/Fabp5/Prkab2/Elovl6/Nfkb1/Insig1/Abhd1/Asns/Eno2/Gapdh/Ldha/Nupr1/Ddit4/Gm5424/Gch1/Elovl5/Trex1/Stat3/Sphk1/Tha1/Elovl2/Ptger4/Myc/Gpd1/Ier3/Cd74/Fads3/Psat1/Aldh18a1	35
GO:0071496	cellular response to external stimulus	28/1094	195/12406	0.00682622	0.00682622	0.0268515	Nuak2/Hspa5/Nfe2l2/Bmf/Vcam1/Slc2a1/Zc3h12a/Sesn2/Tbl2/Asns/Ldha/Folr1/Ppan/Xbp1/Ripor2/Eif2s1/Fos/Ptger4/Klf10/Atf4/Tfrc/Cdkn1a/Pim1/Sik1/Srf/Eif2ak2/Fas/Tcf7l2	28
GO:0051896	regulation of protein kinase B signaling	17/1094	101/12406	0.0068928	0.0068928	0.0270832	F3/Klf4/Mul1/C1qtnf12/Il6/Pdgfa/Adam8/Mfhas1/Osm/Slc9a3r1/Gcnt2/Hsp90aa1/Tnf/Vegfa/Xdh/Hbegf/Tcf7l2	17
GO:0110110	positive regulation of animal organ morphogenesis	10/1094	47/12406	0.0069126	0.0069126	0.0271308	Notch1/Csf1/B4galt1/Rbpj/Hpn/Tnfaip3/Xbp1/Myc/Pim1/Vegfa	10
GO:0048762	mesenchymal cell differentiation	20/1094	126/12406	0.00698831	0.00698831	0.0273974	Sema4c/Nrp2/Fn1/Notch1/Il1b/Lama5/Sema4a/Glipr2/Il6/Rbpj/Plaur/Hpn/Folr1/Phldb1/Gcnt2/Dab2/Hes1/Vegfa/Sema6b/Bambi	20
GO:0071375	cellular response to peptide hormone stimulus	27/1094	187/12406	0.00725246	0.00725246	0.0284015	Il1b/Trib3/Ptpn1/Nfkb1/C1qtnf12/Cpeb2/Sh2b2/Trim72/Socs2/Irs2/Eif4ebp1/Bcar1/Cish/Xbp1/Irf1/Ndel1/Myo1c/Crk/Stat3/Socs3/Actn2/Gm9847/Zfp36l1/Nr4a1/Socs1/Ptpn2/Rela	27
GO:0009896	positive regulation of catabolic process	46/1094	362/12406	0.00730693	0.00730693	0.0285514	Btg2/Optn/Prr5l/Il1b/Trib3/Trp53inp2/Ptpn1/Pim2/Hdac6/Tiparp/Tlr2/Plk3/Zc3h12a/Rnf19b/Sesn2/Mul1/Il6/Kdr/Zfp36/Trim30a/Nupr1/Adam8/Tnfaip3/Irs2/Hmox1/Herpud1/Ldlr/Snx1/Xbp1/Pnpt1/Irgm1/Larp1/Plk2/Zfp36l1/Sptlc2/Hsp90aa1/Dab2/Trib1/Myc/Gpd1/Mefv/Ezr/Tnf/Ier3/Ticam1/Tmem173	46
GO:0044270	cellular nitrogen compound catabolic process	46/1094	362/12406	0.00730693	0.00730693	0.0285514	Hdac4/Mapkapk2/Btg2/Exosc2/Prr5l/Hdc/Helz2/Noct/Exosc3/Zc3h12a/Mrto4/Il6/Oas2/Por/Eno2/Gapdh/Magohb/Zfp36/Samd4b/Ldha/Isg20/Nupr1/Ddit4/Apaf1/Hmox1/Pde12/Dis3/Tirap/Syncrip/Trex1/Myd88/Tbrg4/Pnpt1/Larp1/Slfn8/Stat3/Tut7/Tent4a/Zfp36l1/Zhx2/Myc/Gpd1/Ier3/Vegfa/Xdh/Etf1	46
GO:0051146	striated muscle cell differentiation	28/1094	196/12406	0.00731533	0.00731533	0.0285526	Hdac4/Notch1/Tanc1/Mybpc3/Hdac6/Lmna/Rbpj/Cxcl9/Cxcl10/Akap13/Il4ra/Trim72/Comp/Mmp14/Adra1a/Xbp1/Kdm6b/Actg1/Actn2/Ripor2/Homer1/Rcan1/Sik1/Daxx/Flot1/Vegfa/Srf/Ehd1	28
GO:1901214	regulation of neuron death	37/1094	278/12406	0.00742469	0.00742469	0.0288313	Hdac4/Btg2/Fcgr2b/Trp53bp2/Optn/Il1b/Bcl2l1/Chmp4b/Cebpb/Slc7a11/Mcl1/Csf1/Il6/Kdr/Tnfrsf1a/C5ar1/Picalm/Adam8/Ddit4/Adora2a/Hmox1/Mt1/Ccl12/Ccl5/Ccl3/Stat3/Eif2s1/Fos/Alkbh1/Atf4/Sod2/Daxx/Tnf/Vegfa/Egr1/Pmaip1/Fas	37
GO:0031640	killing of cells of other organism	5/1094	15/12406	0.00748752	0.00748752	0.0288313	Gapdh/Camp/Ccr5/Ccl2/Trem1	5
GO:0034134	toll-like receptor 2 signaling pathway	5/1094	15/12406	0.00748752	0.00748752	0.0288313	Tlr2/Tnip2/Mfhas1/Acod1/Tirap	5
GO:0035094	response to nicotine	5/1094	15/12406	0.00748752	0.00748752	0.0288313	Htr2c/Nfkb1/Hmox1/Tnf/Rela	5
GO:0035728	response to hepatocyte growth factor	5/1094	15/12406	0.00748752	0.00748752	0.0288313	Hgf/Il6/Bcar1/Crk/Rela	5
GO:0044068	modulation by symbiont of host cellular process	5/1094	15/12406	0.00748752	0.00748752	0.0288313	Bcl2l1/Zc3h12a/Gapdh/Ccr5/Tnip1	5
GO:0044364	disruption of cells of other organism	5/1094	15/12406	0.00748752	0.00748752	0.0288313	Gapdh/Camp/Ccr5/Ccl2/Trem1	5
GO:0045061	thymic T cell selection	5/1094	15/12406	0.00748752	0.00748752	0.0288313	Ccr7/Srf/Cd74/Ptpn2/Fas	5
GO:2001185	regulation of CD8-positive, alpha-beta T cell activation	5/1094	15/12406	0.00748752	0.00748752	0.0288313	Cd244a/Irf1/Socs1/Runx1/Cd274	5
GO:0002691	regulation of cellular extravasation	7/1094	27/12406	0.00749296	0.00749296	0.0288313	Il1a/Adam8/Il27ra/Icam1/Ccl2/Ripor2/Ptger4	7
GO:0032620	interleukin-17 production	7/1094	27/12406	0.00749296	0.00749296	0.0288313	Arid5a/Tlr2/Il6/Il27ra/Myd88/Osm/Il12b	7
GO:0044003	modification by symbiont of host morphology or physiology	7/1094	27/12406	0.00749296	0.00749296	0.0288313	Bcl2l1/Tlr2/Zc3h12a/Gapdh/Ccr5/Tnip1/Myc	7
GO:0097028	dendritic cell differentiation	7/1094	27/12406	0.00749296	0.00749296	0.0288313	Cebpb/Zbtb46/Rbpj/Relb/Ccr7/Batf/Tnfsf9	7
GO:1901655	cellular response to ketone	11/1094	55/12406	0.00767621	0.00767621	0.0295042	Arpc2/Spp1/P2ry6/Ddit4/Eif4ebp1/Acod1/Larp1/Mir7-1/Ahr/Ptger4/Klf9	11
GO:0006874	cellular calcium ion homeostasis	38/1094	288/12406	0.00773709	0.00773709	0.0297059	Gpr35/Abl2/Il1b/Tgm2/Cd40/Htr2c/Marcksl1/Lck/Cd38/Kdr/Cxcl2/Cxcl10/Cxcl13/Trpv4/Erc1/C5ar1/1600014C10Rik/P2ry6/P2ry2/Jak3/Herpud1/Anxa7/Adra1a/Gpr18/Cxcr5/Ccrl2/Ccr1/Ccr5/Ccl2/Ccl5/Ccl3/Ccr7/Gpr65/Ptger4/Atf4/Fpr1/Fpr2/Diaph1	38
GO:0006694	steroid biosynthetic process	15/1094	86/12406	0.00776475	0.00776475	0.0297797	Hsd17b7/Il1a/Il1b/Pmvk/Nfkb1/Cyp51/Insig1/Por/Hmgcr/Apob/Dab2/Tspo/Tnf/Egr1/Ch25h	15
GO:0032535	regulation of cellular component size	40/1094	307/12406	0.00789084	0.00789084	0.030033	Sema4c/Fn1/Arpc2/Actr3/Lrrc8a/Tlr2/Sema4a/Trim46/Abitram/Rufy3/Lrrc8c/Vasp/Kcnn4/Plekhg2/Ppp1r15a/Picalm/Slc12a4/Anxa7/Icam1/Ccr5/Plek/Ndel1/Myo1c/Slc9a3r1/Actn2/Slc12a7/Map1b/Ahr/Ifrd1/Arf6/Sptb/Hsp90aa1/Inf2/Ezr/Tnfrsf12a/Vegfa/Srf/Sema6b/Cdc42ep3/Cdc42ep2	40
GO:0000466	maturation of 5.8S rRNA from tricistronic rRNA transcript (SSU-rRNA, 5.8S rRNA, LSU-rRNA)	6/1094	21/12406	0.00791593	0.00791593	0.030033	Rrs1/Exosc2/Exosc3/Kri1/Ftsj3/Bop1	6
GO:0000469	cleavage involved in rRNA processing	6/1094	21/12406	0.00791593	0.00791593	0.030033	Rrs1/Exosc2/Exosc3/Nob1/Kri1/Bop1	6
GO:0007435	salivary gland morphogenesis	6/1094	21/12406	0.00791593	0.00791593	0.030033	Tgm2/Lama5/Hgf/Il6/Pdgfa/Tnf	6
GO:0009648	photoperiodism	6/1094	21/12406	0.00791593	0.00791593	0.030033	Per2/Bhlhe40/Usp2/Per1/Id2/Sik1	6
GO:0036037	CD8-positive, alpha-beta T cell activation	6/1094	21/12406	0.00791593	0.00791593	0.030033	Cd244a/Gpr18/Irf1/Socs1/Runx1/Cd274	6
GO:0043153	entrainment of circadian clock by photoperiod	6/1094	21/12406	0.00791593	0.00791593	0.030033	Per2/Bhlhe40/Usp2/Per1/Id2/Sik1	6
GO:0046885	regulation of hormone biosynthetic process	6/1094	21/12406	0.00791593	0.00791593	0.030033	Il1b/Nfkb1/Por/Dab2/Tnf/Egr1	6
GO:0072539	T-helper 17 cell differentiation	6/1094	21/12406	0.00791593	0.00791593	0.030033	Zc3h12a/Il6/Nfkbid/Stat3/Batf/Nfkbiz	6
GO:0090022	regulation of neutrophil chemotaxis	6/1094	21/12406	0.00791593	0.00791593	0.030033	Il1b/C5ar1/Tirap/Ccr7/Ripor2/Cd74	6
GO:0000027	ribosomal large subunit assembly	8/1094	34/12406	0.00812552	0.00812552	0.0304104	Rrs1/Mrto4/Nop2/Rpf2/Ppan/Nle1/Brix1/Bop1	8
GO:0050798	activated T cell proliferation	8/1094	34/12406	0.00812552	0.00812552	0.0304104	Slamf1/Itgal/Icosl/Jak3/Il12b/Cd86/Tnfsf9/Cd274	8
GO:0033077	T cell differentiation in thymus	12/1094	63/12406	0.00818627	0.00818627	0.0304104	Il1b/Il2rg/Cdk6/Nfkbid/Adam8/Ccr7/Jmjd6/Zfp36l1/Srf/Cd74/Ptpn2/Fas	12
GO:0002524	hypersensitivity	4/1094	10/12406	0.00818777	0.00818777	0.0304104	Fcgr2b/Fcgr3/Ccr7/C3	4
GO:0002689	negative regulation of leukocyte chemotaxis	4/1094	10/12406	0.00818777	0.00818777	0.0304104	Slamf8/Gpr18/Ccl12/Dusp1	4
GO:0002829	negative regulation of type 2 immune response	4/1094	10/12406	0.00818777	0.00818777	0.0304104	Hlx/Il27ra/Irf1/Bcl6	4
GO:0016553	base conversion or substitution editing	4/1094	10/12406	0.00818777	0.00818777	0.0304104	Adar/Rbm47/Apobec3/Apobec2	4
GO:0030502	negative regulation of bone mineralization	4/1094	10/12406	0.00818777	0.00818777	0.0304104	Ecm1/Srgn/Ccr1/Nfe2	4
GO:0032196	transposition	4/1094	10/12406	0.00818777	0.00818777	0.0304104	Piwil2/Trex1/Tut7/Apobec3	4
GO:0042228	interleukin-8 biosynthetic process	4/1094	10/12406	0.00818777	0.00818777	0.0304104	Tlr7/Klf4/Bcl3/Tnf	4
GO:0043619	regulation of transcription from RNA polymerase II promoter in response to oxidative stress	4/1094	10/12406	0.00818777	0.00818777	0.0304104	Nfe2l2/Sesn2/Hmox1/Atf4	4
GO:0051549	positive regulation of keratinocyte migration	4/1094	10/12406	0.00818777	0.00818777	0.0304104	Epb41l4b/Serpine1/Arf6/Hbegf	4
GO:0060340	positive regulation of type I interferon-mediated signaling pathway	4/1094	10/12406	0.00818777	0.00818777	0.0304104	Ikbke/Zbp1/Irf7/Nlrc5	4
GO:0061323	cell proliferation involved in heart morphogenesis	4/1094	10/12406	0.00818777	0.00818777	0.0304104	Notch1/Rbpj/Hes1/Pim1	4
GO:0070391	response to lipoteichoic acid	4/1094	10/12406	0.00818777	0.00818777	0.0304104	Tlr2/Tirap/Cd14/Rela	4
GO:0071223	cellular response to lipoteichoic acid	4/1094	10/12406	0.00818777	0.00818777	0.0304104	Tlr2/Tirap/Cd14/Rela	4
GO:0071280	cellular response to copper ion	4/1094	10/12406	0.00818777	0.00818777	0.0304104	Nfe2l2/Mt2/Mt1/Daxx	4
GO:1900221	regulation of amyloid-beta clearance	4/1094	10/12406	0.00818777	0.00818777	0.0304104	Cyp51/C5ar1/Hmgcr/Srf	4
GO:1902715	positive regulation of interferon-gamma secretion	4/1094	10/12406	0.00818777	0.00818777	0.0304104	Arid5a/Abl2/Cd244a/Slamf1	4
GO:1902894	negative regulation of pri-miRNA transcription by RNA polymerase II	4/1094	10/12406	0.00818777	0.00818777	0.0304104	Hdac4/Ppard/Srf/Rela	4
GO:0045646	regulation of erythrocyte differentiation	9/1094	41/12406	0.00825152	0.00825152	0.0305507	Isg15/Cdk6/Zfp36/Klf13/Stat3/Id2/Zfp36l1/Acvr1b/Hspa9	9
GO:0050701	interleukin-1 secretion	9/1094	41/12406	0.00825152	0.00825152	0.0305507	Tlr2/Gbp5/Zc3h12a/Tnfaip3/Casp4/Ccr5/Ccl3/Ccr7/Ptger4	9
GO:0051591	response to cAMP	9/1094	41/12406	0.00825152	0.00825152	0.0305507	Mat2a/Jund/Junb/Per1/Ahr/Zfp36l1/Gpd1/Ezr/Crem	9
GO:0032870	cellular response to hormone stimulus	45/1094	355/12406	0.00826065	0.00826065	0.0305525	Notch1/Il1b/Trib3/Ptpn1/Nfkb1/Dnaja1/Ugcg/C1qtnf12/Cpeb2/Spp1/Sh2b2/Zfp36/Akap13/P2ry6/Trim72/Ddit4/Socs2/Irs2/Eif4ebp1/Jund/Junb/Bcar1/Acod1/Cish/Xbp1/Irf1/Ndel1/Per1/Myo1c/Crk/Stat3/Socs3/Actn2/Gm9847/Zfp36l1/Ptger4/Dab2/Nr4a1/Socs1/Ppard/Daxx/Taf7/Ptpn2/Rela/Klf9	45
GO:0071241	cellular response to inorganic substance	20/1094	128/12406	0.00831441	0.00831441	0.0307191	Fn1/Slc41a1/Nfe2l2/Clic4/Wnk1/Jund/Hmox1/Junb/Mt2/Mt1/Bcar1/Trex1/Crk/Mir7-1/Id2/Fos/Cpne8/Tfrc/Daxx/Fas	20
GO:0010634	positive regulation of epithelial cell migration	17/1094	103/12406	0.00839	0.00839	0.0309013	Ptgs2/Nfe2l2/Cd40/Hdac6/Glipr2/Epb41l4b/Zc3h12a/Kdr/Serpine1/Insl3/Hmox1/Bcar1/Map2k3/Plk2/Arf6/Vegfa/Hbegf	17
GO:0061013	regulation of mRNA catabolic process	17/1094	103/12406	0.00839	0.00839	0.0309013	Mapkapk2/Btg2/Prr5l/Noct/Zc3h12a/Zfp36/Samd4b/Pde12/Tirap/Syncrip/Myd88/Tbrg4/Pnpt1/Larp1/Tent4a/Zfp36l1/Vegfa	17
GO:2000027	regulation of animal organ morphogenesis	17/1094	103/12406	0.00839	0.00839	0.0309013	Abl2/Notch1/Csf1/B4galt1/Hgf/Rbpj/Por/Pdgfa/Hpn/Tnfaip3/Xbp1/Dab2/Myc/Hes1/Pim1/Tnf/Vegfa	17
GO:0046700	heterocycle catabolic process	46/1094	365/12406	0.00846345	0.00846345	0.0311393	Hdac4/Mapkapk2/Btg2/Exosc2/Nfe2l2/Prr5l/Hdc/Helz2/Noct/Exosc3/Zc3h12a/Mrto4/Il6/Oas2/Eno2/Gapdh/Magohb/Zfp36/Samd4b/Ldha/Isg20/Nupr1/Ddit4/Apaf1/Hmox1/Pde12/Dis3/Tirap/Syncrip/Trex1/Myd88/Tbrg4/Pnpt1/Larp1/Slfn8/Stat3/Tut7/Tent4a/Zfp36l1/Zhx2/Myc/Gpd1/Ier3/Vegfa/Xdh/Etf1	46
GO:0014015	positive regulation of gliogenesis	13/1094	71/12406	0.00848969	0.00848969	0.0312033	Actr3/Notch1/Spint1/Il1b/Tlr2/Csf1/Il6/Id2/Myc/Tspo/Hes1/Tnf/Rela	13
GO:0001558	regulation of cell growth	41/1094	318/12406	0.00859583	0.00859583	0.0315606	Sema4c/Fn1/Actr3/Mndal/Exosc2/Cd44/Sema4a/Trim46/Sesn2/Mul1/Atad3a/Cd38/Rufy3/Sertad1/Hpn/Picalm/Socs2/Rrad/Mmp14/Ppan/Cdkn2d/Ccr5/Xbp1/Sertad2/Ndel1/Cxcl16/Crk/Sphk1/Map1b/Ifrd1/Dab2/Csf2rb/Acvr1b/Bcl6/Tnfrsf12a/Ppard/Cdkn1a/Vegfa/Srf/Sema6b/Hbegf	41
GO:0048145	regulation of fibroblast proliferation	14/1094	79/12406	0.0086289	0.0086289	0.0316491	Fn1/Cdk6/Fosl2/Serpine1/Pdgfa/Nupr1/Ifi30/Sphk1/Myc/Sod2/Cdkn1a/Cd74/Pmaip1/Fth1	14
GO:0002532	production of molecular mediator involved in inflammatory response	11/1094	56/12406	0.00881179	0.00881179	0.0322863	D1Ertd622e/Slamf8/Gbp5/Zc3h12a/Serpine1/Il17ra/Il4ra/Myd88/Per1/Mefv/Ticam1	11
GO:0010977	negative regulation of neuron projection development	22/1094	146/12406	0.00892041	0.00892041	0.0326504	Sema4c/Trak2/Actr3/Il15ra/Rtn4rl2/Id1/Sema4a/Trim46/Cd38/Rbpj/Rufy3/Paqr3/Trpv4/Katna1/Ccr5/Plk2/Ifrd1/Arf6/Dab2/Hes1/H2-K1/Sema6b	22
GO:0046777	protein autophosphorylation	27/1094	190/12406	0.00893019	0.00893019	0.0326523	Stk17b/Mapkapk2/Abl2/Hck/Pim2/Rap2c/Prkx/Lck/Fgr/Errfi1/Kdr/Pdgfa/Epha1/Wnk1/Mvp/Irak3/Hspa8/Nme2/Ripk1/Eif2s1/Sla/Pim3/Acvr1b/Pim1/Vegfa/Eif2ak2/Hspa9	27
GO:0006401	RNA catabolic process	29/1094	208/12406	0.00896099	0.00896099	0.032731	Mapkapk2/Btg2/Exosc2/Prr5l/Helz2/Noct/Exosc3/Zc3h12a/Mrto4/Oas2/Magohb/Zfp36/Samd4b/Isg20/Pde12/Dis3/Tirap/Syncrip/Myd88/Tbrg4/Pnpt1/Larp1/Slfn8/Tut7/Tent4a/Zfp36l1/Zhx2/Vegfa/Etf1	29
GO:0006356	regulation of transcription by RNA polymerase I	7/1094	28/12406	0.00924639	0.00924639	0.0337037	Wdr75/Ncl/Ppp1r15a/Heatr1/Ippk/Atf4/Wdr43	7
GO:0034105	positive regulation of tissue remodeling	7/1094	28/12406	0.00924639	0.00924639	0.0337037	Tmbim1/Fcgr4/B4galt1/Spp1/Adam8/Ptger4/Tfrc	7
GO:0044344	cellular response to fibroblast growth factor stimulus	10/1094	49/12406	0.00934616	0.00934616	0.0340322	Gpc1/Cd44/Dll4/Cxcl13/Zfp36/Zfp36l1/Flrt2/Nr4a1/Spry4/Tcf7l2	10
GO:0032868	response to insulin	25/1094	173/12406	0.00942676	0.00942676	0.034255	Il1b/Trib3/Ptpn1/Sesn2/C1qtnf12/Cpeb2/Trpv4/Sh2b2/Trim72/Egr2/Socs2/Irs2/Eif4ebp1/Bcar1/Cish/Xbp1/Ndel1/Myo1c/Socs3/Gm9847/Zfp36l1/Socs1/Egr1/Ptpn2/Rela	25
GO:0070482	response to oxygen levels	25/1094	173/12406	0.00942676	0.00942676	0.034255	Notch1/Nfe2l2/Cybb/Plk3/Fosl2/Cpeb2/Cd38/Rbpj/Kdr/Tbl2/Hif3a/Ucp2/Adam8/Ddit4/Eif4ebp1/Hmox1/Zfp36l1/Myc/Slc11a2/Bach1/Sod2/Ppard/Vegfa/Egr1/Fas	25
GO:0072330	monocarboxylic acid biosynthetic process	26/1094	182/12406	0.00950893	0.00950893	0.0344965	Per2/Hdac4/Ptgs2/Il1b/Trib3/Fabp5/Prkab2/Elovl6/Insig1/Abhd1/Asns/Eno2/Gapdh/Ldha/Nupr1/Ddit4/Elovl5/Trex1/Stat3/Sphk1/Elovl2/Myc/Gpd1/Ier3/Cd74/Fads3	26
GO:0016049	cell growth	47/1094	377/12406	0.00951277	0.00951277	0.0344965	Sema4c/Nrp2/Fn1/Actr3/Mndal/Exosc2/Cd44/Hdac6/Sema4a/Trim46/Sesn2/Mul1/Atad3a/Cd38/Rufy3/Sertad1/Hpn/Akap13/Picalm/Socs2/Rrad/Mmp14/Adra1a/Ppan/Cdkn2d/Ccr5/Xbp1/Sertad2/Ndel1/Cxcl16/Crk/Sphk1/Map1b/Ifrd1/Hsp90aa1/Dab2/Csf2rb/Acvr1b/Bcl6/Tnfrsf12a/Ppard/Cdkn1a/Vegfa/Srf/Sema6b/Hbegf/Mex3c	47
GO:0022612	gland morphogenesis	15/1094	88/12406	0.00959156	0.00959156	0.0347465	Notch1/Cd44/Tgm2/Cebpb/Lama5/Csf1/B4galt1/Hgf/Il6/Pdgfa/Hpn/Tnfaip3/Xbp1/Slc9a3r1/Tnf	15
GO:0048144	fibroblast proliferation	14/1094	80/12406	0.0096355	0.0096355	0.0348699	Fn1/Cdk6/Fosl2/Serpine1/Pdgfa/Nupr1/Ifi30/Sphk1/Myc/Sod2/Cdkn1a/Cd74/Pmaip1/Fth1	14
GO:0030490	maturation of SSU-rRNA	9/1094	42/12406	0.00970096	0.00970096	0.0350708	Rrs1/Pwp2/Utp4/Nob1/Kri1/Tsr1/Heatr1/Nol10/Bysl	9
GO:0050704	regulation of interleukin-1 secretion	8/1094	35/12406	0.00973826	0.00973826	0.0351696	Tlr2/Zc3h12a/Tnfaip3/Casp4/Ccr5/Ccl3/Ccr7/Ptger4	8
GO:0001666	response to hypoxia	23/1094	156/12406	0.00985234	0.00985234	0.0355452	Notch1/Nfe2l2/Cybb/Plk3/Fosl2/Cpeb2/Cd38/Rbpj/Kdr/Tbl2/Hif3a/Ucp2/Adam8/Ddit4/Eif4ebp1/Hmox1/Zfp36l1/Myc/Slc11a2/Bach1/Ppard/Vegfa/Egr1	23
GO:0090287	regulation of cellular response to growth factor stimulus	24/1094	165/12406	0.0100078	0.0100078	0.0357534	Gpc1/Notch1/Hspa5/Ptpn1/Skil/Rbpj/Kdr/Cxcl13/Peg10/Folr1/Cd63/Snx1/Xbp1/Myo1c/Dab2/Hes1/Nrros/Vegfa/Lrg1/Xdh/Bambi/Spry4/Fbxl15/Tcf7l2	24
GO:0006919	activation of cysteine-type endopeptidase activity involved in apoptotic process	11/1094	57/12406	0.010073	0.010073	0.0357534	F3/Lck/Mul1/Hip1/Apaf1/Casp4/Myc/Slc11a2/Tnf/Xdh/Pmaip1	11
GO:0051702	interaction with symbiont	11/1094	57/12406	0.010073	0.010073	0.0357534	Fn1/Zc3h12a/Gapdh/Hpn/Hspa8/Camp/Fbxl2/Ccl5/Ccl4/Chd1/Trem1	11
GO:0070613	regulation of protein processing	11/1094	57/12406	0.010073	0.010073	0.0357534	Chac1/Il1b/Cst7/Serpine1/A2m/Hpn/Mmp14/Birc3/Ctla2a/Notch4/C3	11
GO:0001956	positive regulation of neurotransmitter secretion	6/1094	22/12406	0.0100881	0.0100881	0.0357534	Bcl2l1/Htr2c/Erc1/Adora2a/Sphk1/Ptger4	6
GO:0009649	entrainment of circadian clock	6/1094	22/12406	0.0100881	0.0100881	0.0357534	Per2/Bhlhe40/Usp2/Per1/Id2/Sik1	6
GO:0038084	vascular endothelial growth factor signaling pathway	6/1094	22/12406	0.0100881	0.0100881	0.0357534	Nrp2/Kdr/Cd63/Myo1c/Vegfa/Xdh	6
GO:0002438	acute inflammatory response to antigenic stimulus	5/1094	16/12406	0.0101127	0.0101127	0.0357534	Fcgr2b/Fcgr3/Icam1/Ccr7/C3	5
GO:0002643	regulation of tolerance induction	5/1094	16/12406	0.0101127	0.0101127	0.0357534	Irak3/Ccr7/Cd86/Runx1/Cd274	5
GO:0002902	regulation of B cell apoptotic process	5/1094	16/12406	0.0101127	0.0101127	0.0357534	Cd44/Irs2/Bcl2a1a/Myc/Cd74	5
GO:0014912	negative regulation of smooth muscle cell migration	5/1094	16/12406	0.0101127	0.0101127	0.0357534	Nfe2l2/Rbpj/Serpine1/Trib1/Ppard	5
GO:0035025	positive regulation of Rho protein signal transduction	5/1094	16/12406	0.0101127	0.0101127	0.0357534	Gpr35/Akap13/Lpar2/Gpr18/Gpr65	5
GO:0043555	regulation of translation in response to stress	5/1094	16/12406	0.0101127	0.0101127	0.0357534	Ppp1r15b/Sesn2/Ppp1r15a/Eif2s1/Eif2ak2	5
GO:0045987	positive regulation of smooth muscle contraction	5/1094	16/12406	0.0101127	0.0101127	0.0357534	Ptgs2/Lck/Adra1a/Sphk1/Srf	5
GO:0048143	astrocyte activation	5/1094	16/12406	0.0101127	0.0101127	0.0357534	Il1b/C5ar1/Adora2a/Ldlr/Fpr2	5
GO:0048569	post-embryonic animal organ development	5/1094	16/12406	0.0101127	0.0101127	0.0357534	Klf4/Kdr/Myo1e/Ahr/Vegfa	5
GO:0048711	positive regulation of astrocyte differentiation	5/1094	16/12406	0.0101127	0.0101127	0.0357534	Actr3/Notch1/Il1b/Id2/Hes1	5
GO:0070230	positive regulation of lymphocyte apoptotic process	5/1094	16/12406	0.0101127	0.0101127	0.0357534	Nfkbid/Adam8/Ccl5/Myc/Cd274	5
GO:0090050	positive regulation of cell migration involved in sprouting angiogenesis	5/1094	16/12406	0.0101127	0.0101127	0.0357534	Ptgs2/Kdr/Hmox1/Plk2/Vegfa	5
GO:2000316	regulation of T-helper 17 type immune response	5/1094	16/12406	0.0101127	0.0101127	0.0357534	Arid5a/Zc3h12a/Nfkbid/Il27ra/Nfkbiz	5
GO:0048545	response to steroid hormone	21/1094	139/12406	0.0101604	0.0101604	0.035886	Paqr8/Il1rn/Ass1/Dnaja1/Il6/Spp1/Zfp36/Akap13/Sult1a1/Ddit4/Eif4ebp1/Lcat/Acod1/Per1/Zfp36l1/Dab2/Daxx/Tnf/Taf7/Klf9/Fas	21
GO:0043535	regulation of blood vessel endothelial cell migration	12/1094	65/12406	0.0105049	0.0105049	0.0370658	Ptgs2/Notch1/Nfe2l2/Dll4/Cd40/Klf4/Kdr/Hmox1/Map2k3/Plk2/Vash1/Vegfa	12
GO:0001936	regulation of endothelial cell proliferation	15/1094	89/12406	0.0106241	0.0106241	0.0373742	Dll4/Ppp1r16b/Ecm1/F3/Kdr/Hmox1/Ccl2/Ccl12/Stat3/Vash1/Nr4a1/Tnf/Vegfa/Lrg1/Xdh	15
GO:0038061	NIK/NF-kappaB signaling	15/1094	89/12406	0.0106241	0.0106241	0.0373742	Il1b/Tlr7/Tlr2/Zc3h12a/Relb/Birc3/Tirap/Traf4/Sphk1/Litaf/Tnf/Eif2ak2/Cd14/Rela/Nfkb2	15
GO:0061041	regulation of wound healing	15/1094	89/12406	0.0106241	0.0106241	0.0373742	Nfe2l2/Serpine1/Pdgfa/Insl3/Xbp1/Plek/Crk/Ccl2/Hmgcr/Ptger4/Tnfrsf12a/Ppard/Cdkn1a/Hbegf/Acta2	15
GO:0030162	regulation of proteolysis	59/1094	496/12406	0.0106413	0.0106413	0.0373973	Ptgs2/Tank/Cd44/Spint1/Chac1/Il1b/Cst7/Trib3/Hdac6/Siah2/Ecm1/F3/Klf4/Plk3/Zc3h12a/Rnf19b/Lck/Mul1/Hgf/Il6/Hip1/Por/Serpine1/A2m/Gapdh/Plaur/Hpn/Picalm/Nupr1/Adam8/Adora2a/Apaf1/Herpud1/Mmp14/Casp4/Birc3/Cdkn2d/Hspa8/Bcl2a1d/Tbc1d10a/Xbp1/Tnip1/Nle1/Stat3/Ctla2a/Plk2/Dab2/Trib1/Myc/Slc11a2/Nr4a1/Mefv/Notch4/Tnf/Vegfa/C3/Xdh/Pmaip1/Fas	59
GO:1901654	response to ketone	13/1094	73/12406	0.0107067	0.0107067	0.03759	Arpc2/Bcl2l1/Spp1/P2ry6/Ddit4/Eif4ebp1/Acod1/Larp1/Ccr7/Mir7-1/Ahr/Ptger4/Klf9	13
GO:0000302	response to reactive oxygen species	24/1094	166/12406	0.0107535	0.0107535	0.0377166	Ppp1r15b/Lcn2/Nfe2l2/Hdac6/Plk3/Lck/Sesn2/Hgf/Il6/Ucp2/Tnfaip3/Hmox1/Bcar1/Gch1/Trex1/Kdm6b/Crk/Ccr7/Sphk1/Ripk1/Fos/Sod2/Tnf/Rela	24
GO:0032648	regulation of interferon-beta production	10/1094	50/12406	0.0107846	0.0107846	0.0377882	Tlr7/Tlr2/Relb/Irf7/Polr3d/Tirap/Nlrx1/Irf1/Flot1/Ticam1	10
GO:0045665	negative regulation of neuron differentiation	27/1094	193/12406	0.0109133	0.0109133	0.038201	Sema4c/Trak2/Actr3/Il15ra/Notch1/Rtn4rl2/Il1b/Id1/Sema4a/Trim46/Id3/Cd38/Rbpj/Rufy3/Paqr3/Trpv4/Katna1/Ccr5/Plk2/Id2/Ifrd1/Arf6/Dab2/Zhx2/Hes1/H2-K1/Sema6b	27
GO:0071560	cellular response to transforming growth factor beta stimulus	22/1094	149/12406	0.0112366	0.0112366	0.0392937	Actr3/Hspa5/Skil/Serpine1/Peg10/Zyx/Folr1/Apaf1/Smad1/Snx1/Xbp1/Crk/Ccl2/Gcnt2/Zfp36l1/Fos/Dab2/Acvr1b/Nrros/Runx1/Lrg1/Bambi	22
GO:0032964	collagen biosynthetic process	7/1094	29/12406	0.011282	0.011282	0.0393358	Tram2/Suco/Errfi1/Il6/Serpine1/Ccl2/Ppard	7
GO:0038083	peptidyl-tyrosine autophosphorylation	7/1094	29/12406	0.011282	0.011282	0.0393358	Abl2/Hck/Lck/Fgr/Kdr/Sla/Vegfa	7
GO:0048010	vascular endothelial growth factor receptor signaling pathway	7/1094	29/12406	0.011282	0.011282	0.0393358	Mapkapk2/Ptpn1/Kdr/Bcar1/Xbp1/Ccl2/Vegfa	7
GO:0006360	transcription by RNA polymerase I	9/1094	43/12406	0.0113343	0.0113343	0.039479	Wdr75/Ncl/Ppp1r15a/Cavin1/Heatr1/Ippk/Atf4/Rrn3/Wdr43	9
GO:0045927	positive regulation of growth	30/1094	221/12406	0.0114519	0.0114519	0.0398494	Fn1/Hlx/Notch1/Exosc2/Csf1/Mul1/Cd38/Rbpj/Rufy3/Serpine1/Ybx3/Hpn/Picalm/Mmp14/Sh3pxd2b/Ndel1/Cxcl16/Crk/Sphk1/Map1b/Ahr/Ptger4/Ezr/Tnfrsf12a/Ppard/Pim1/Vegfa/Srf/C3/Hbegf	30
GO:1903317	regulation of protein maturation	11/1094	58/12406	0.0114684	0.0114684	0.0398674	Chac1/Il1b/Cst7/Serpine1/A2m/Hpn/Mmp14/Birc3/Ctla2a/Notch4/C3	11
GO:0002820	negative regulation of adaptive immune response	8/1094	36/12406	0.0115772	0.0115772	0.0400876	Fcgr2b/Slamf1/Zc3h12a/Il4ra/Jak3/Il27ra/Bcl6/Samsn1	8
GO:0048641	regulation of skeletal muscle tissue development	8/1094	36/12406	0.0115772	0.0115772	0.0400876	Hdac4/Gpc1/Tsc22d3/Ybx3/Usp2/Hmgcr/Flot1/Tcf7l2	8
GO:0050702	interleukin-1 beta secretion	8/1094	36/12406	0.0115772	0.0115772	0.0400876	Tlr2/Gbp5/Zc3h12a/Tnfaip3/Casp4/Ccr5/Ccl3/Ccr7	8
GO:0061028	establishment of endothelial barrier	8/1094	36/12406	0.0115772	0.0115772	0.0400876	Il1b/Ppp1r16b/Rap2c/Tnfrsf1a/Icam1/Myd88/Ezr/Tnf	8
GO:0050878	regulation of body fluid levels	27/1094	194/12406	0.0116487	0.0116487	0.0402956	Nfe2l2/Procr/Slc7a11/F3/Ugcg/Trpv4/Oas2/Serpine1/Pdgfa/Wnk1/Kcnn4/P2ry2/Adora2a/Socs2/Comp/Anxa7/Mmp13/Rab27a/Xbp1/Plek/Mllt6/Grhl1/Ptger4/Vegfa/Srf/C3/Xdh	27
GO:0009267	cellular response to starvation	18/1094	115/12406	0.0116902	0.0116902	0.0403997	Nuak2/Hspa5/Nfe2l2/Bmf/Slc2a1/Zc3h12a/Sesn2/Tbl2/Asns/Xbp1/Eif2s1/Klf10/Atf4/Cdkn1a/Sik1/Eif2ak2/Fas/Tcf7l2	18
GO:0008585	female gonad development	12/1094	66/12406	0.0118397	0.0118397	0.0408386	Bcl2l1/Cebpb/Tiparp/Kdr/Serpine1/Lfng/Nupr1/Ahr/Ptger4/Adamts1/Runx1/Vegfa	12
GO:0002043	blood vessel endothelial cell proliferation involved in sprouting angiogenesis	4/1094	11/12406	0.0119793	0.0119793	0.0408386	Dll4/Ppp1r16b/Hmox1/Vegfa	4
GO:0002830	positive regulation of type 2 immune response	4/1094	11/12406	0.0119793	0.0119793	0.0408386	Il6/Il4ra/Rsad2/Cd74	4
GO:0002834	regulation of response to tumor cell	4/1094	11/12406	0.0119793	0.0119793	0.0408386	Nectin2/Pvr/Il12b/Cd274	4
GO:0002837	regulation of immune response to tumor cell	4/1094	11/12406	0.0119793	0.0119793	0.0408386	Nectin2/Pvr/Il12b/Cd274	4
GO:0002863	positive regulation of inflammatory response to antigenic stimulus	4/1094	11/12406	0.0119793	0.0119793	0.0408386	Fcgr3/Ccr7/Tnf/C3	4
GO:0002903	negative regulation of B cell apoptotic process	4/1094	11/12406	0.0119793	0.0119793	0.0408386	Cd44/Irs2/Bcl2a1a/Cd74	4
GO:0010820	positive regulation of T cell chemotaxis	4/1094	11/12406	0.0119793	0.0119793	0.0408386	Cxcl13/Wnk1/Ccl5/Ccr7	4
GO:0031126	snoRNA 3'-end processing	4/1094	11/12406	0.0119793	0.0119793	0.0408386	Exosc2/Exosc3/Fbl/Tent4a	4
GO:0033631	cell-cell adhesion mediated by integrin	4/1094	11/12406	0.0119793	0.0119793	0.0408386	Cxcl13/Wnk1/Ccl5/Itga5	4
GO:0043374	CD8-positive, alpha-beta T cell differentiation	4/1094	11/12406	0.0119793	0.0119793	0.0408386	Gpr18/Irf1/Socs1/Runx1	4
GO:0045651	positive regulation of macrophage differentiation	4/1094	11/12406	0.0119793	0.0119793	0.0408386	Csf1/Ripk1/Id2/Trib1	4
GO:0051547	regulation of keratinocyte migration	4/1094	11/12406	0.0119793	0.0119793	0.0408386	Epb41l4b/Serpine1/Arf6/Hbegf	4
GO:2000136	regulation of cell proliferation involved in heart morphogenesis	4/1094	11/12406	0.0119793	0.0119793	0.0408386	Notch1/Rbpj/Hes1/Pim1	4
GO:0030100	regulation of endocytosis	31/1094	231/12406	0.0120277	0.0120277	0.0409642	Fcgr2b/Fcgr3/Il15ra/Il1b/Bcl2l1/Hck/Ptpn1/Il2rg/Tlr2/Fgr/Rabgef1/Hip1/Serpine1/Picalm/Cd63/Rab20/Hspa8/Rab27a/Ccl2/Ccr7/Cd300lf/Sphk1/Ston2/Dab2/Fpr2/Tnf/Flot1/Vegfa/C3/Ston1/Cd14	31
GO:0001942	hair follicle development	10/1094	51/12406	0.012385	0.012385	0.0421402	Notch1/Lama5/Rbpj/Pdgfa/Cdh3/Sav1/Acvr1b/Runx1/Tnf/Rela	10
GO:0010038	response to metal ion	26/1094	186/12406	0.0124494	0.0124494	0.0423186	Fn1/Slc41a1/Ass1/Nfe2l2/Gatm/Slc30a4/Il1a/Lck/Clic4/Wnk1/Jund/Hmox1/Junb/Mt2/Mt1/Lcat/Anxa7/Homer1/Id2/Fos/Cpne8/Slc11a2/Tfrc/Daxx/Xdh/Fas	26
GO:0006413	translational initiation	16/1094	99/12406	0.0125889	0.0125889	0.042679	Ppp1r15b/Eif2s2/Denr/Ppp1r15a/Eif4ebp1/Abce1/Larp1/Eif4a1/Eif1/Mif4gd/Eif2s1/Alkbh1/Tnf/Eif2ak2/Eif1a/Eif3a	16
GO:0002230	positive regulation of defense response to virus by host	6/1094	23/12406	0.0126522	0.0126522	0.042679	Zc3h12a/Il27/Cgas/Il12b/Ccl5/Tmem173	6
GO:0006884	cell volume homeostasis	6/1094	23/12406	0.0126522	0.0126522	0.042679	Lrrc8a/Lrrc8c/Kcnn4/Slc12a4/Anxa7/Slc12a7	6
GO:0010939	regulation of necrotic cell death	6/1094	23/12406	0.0126522	0.0126522	0.042679	Ybx3/Rnf31/Birc3/Ripk1/Ahr/Tspo	6
GO:0070741	response to interleukin-6	6/1094	23/12406	0.0126522	0.0126522	0.042679	Nfkb1/Il6/Sbno2/Stat3/Ptpn2/Rela	6
GO:0071354	cellular response to interleukin-6	6/1094	23/12406	0.0126522	0.0126522	0.042679	Nfkb1/Il6/Sbno2/Stat3/Ptpn2/Rela	6
GO:0150077	regulation of neuroinflammatory response	6/1094	23/12406	0.0126522	0.0126522	0.042679	Ptgs2/Cst7/C5ar1/Nupr1/Ldlr/Sphk1	6
GO:2000778	positive regulation of interleukin-6 secretion	6/1094	23/12406	0.0126522	0.0126522	0.042679	Arid5a/Ncl/Il1b/Trpv4/Xbp1/Tnf	6
GO:0006006	glucose metabolic process	21/1094	142/12406	0.0128208	0.0128208	0.0432066	Per2/Ppp1r3d/Fabp5/Crtc2/Sesn2/C1qtnf12/Il6/Pgm2/Gapdh/Ldha/Ranbp2/Midn/Irs2/Ppp1r3b/Myc/Atf4/Gpd1/Sik1/Tnf/Ptpn2/Tcf7l2	21
GO:1901361	organic cyclic compound catabolic process	47/1094	384/12406	0.0130887	0.0130887	0.0440673	Hdac4/Mapkapk2/Btg2/Exosc2/Nfe2l2/Prr5l/Hdc/Helz2/Noct/Exosc3/Zc3h12a/Mrto4/Il6/Spp1/Oas2/Eno2/Gapdh/Magohb/Zfp36/Samd4b/Ldha/Isg20/Nupr1/Ddit4/Apaf1/Hmox1/Pde12/Dis3/Tirap/Syncrip/Trex1/Myd88/Tbrg4/Pnpt1/Larp1/Slfn8/Stat3/Tut7/Tent4a/Zfp36l1/Zhx2/Myc/Gpd1/Ier3/Vegfa/Xdh/Etf1	47
GO:0071902	positive regulation of protein serine/threonine kinase activity	28/1094	205/12406	0.0131574	0.0131574	0.0441551	Ccnyl1/Il1rn/Il1b/Cd40/Ptpn1/Map3k6/Mul1/Hgf/Pdgfa/Gadd45a/Ccnd2/Akap13/Adam8/Gadd45b/Lpar2/Tirap/Map2k3/Pik3r5/Pik3r6/Ccr7/Ripk1/Gadd45g/Dab2/Pim1/Tnf/Vegfa/Eif2ak2/Cd74	28
GO:0006801	superoxide metabolic process	9/1094	44/12406	0.0131649	0.0131649	0.0441551	Nfe2l2/Cybb/Gch1/Sh3pxd2b/Ncf4/Nrros/Sod2/Fpr2/Tnf	9
GO:0014009	glial cell proliferation	9/1094	44/12406	0.0131649	0.0131649	0.0441551	Notch1/Il1b/Csf1/Il6/Myc/Tspo/Hes1/Tnf/Fas	9
GO:0014068	positive regulation of phosphatidylinositol 3-kinase signaling	9/1094	44/12406	0.0131649	0.0131649	0.0441551	Prr5l/Fgr/Hgf/Kdr/Pdgfa/Osm/Ccl5/Ppard/Tnf	9
GO:0036293	response to decreased oxygen levels	23/1094	160/12406	0.0131774	0.0131774	0.0441551	Notch1/Nfe2l2/Cybb/Plk3/Fosl2/Cpeb2/Cd38/Rbpj/Kdr/Tbl2/Hif3a/Ucp2/Adam8/Ddit4/Eif4ebp1/Hmox1/Zfp36l1/Myc/Slc11a2/Bach1/Ppard/Vegfa/Egr1	23
GO:0007229	integrin-mediated signaling pathway	12/1094	67/12406	0.0133009	0.0133009	0.0442476	Lama5/Fgr/Isg15/Zyx/Itgal/Cd63/Bcar1/Plek/Nme2/Dab2/Itgb7/Itga5	12
GO:0046545	development of primary female sexual characteristics	12/1094	67/12406	0.0133009	0.0133009	0.0442476	Bcl2l1/Cebpb/Tiparp/Kdr/Serpine1/Lfng/Nupr1/Ahr/Ptger4/Adamts1/Runx1/Vegfa	12
GO:0010837	regulation of keratinocyte proliferation	5/1094	17/12406	0.0133053	0.0133053	0.0442476	Zfp36/Cdh3/Tgm1/Zfp36l1/Klf9	5
GO:0010893	positive regulation of steroid biosynthetic process	5/1094	17/12406	0.0133053	0.0133053	0.0442476	Il1a/Il1b/Por/Dab2/Tnf	5
GO:0016074	snoRNA metabolic process	5/1094	17/12406	0.0133053	0.0133053	0.0442476	Exosc2/Gar1/Exosc3/Fbl/Tent4a	5
GO:0032770	positive regulation of monooxygenase activity	5/1094	17/12406	0.0133053	0.0133053	0.0442476	Il1b/Por/Cdh3/Gch1/Tnf	5
GO:0060716	labyrinthine layer blood vessel development	5/1094	17/12406	0.0133053	0.0133053	0.0442476	Rbpj/Junb/Vash1/Nfe2/Hes1	5
GO:0072337	modified amino acid transport	5/1094	17/12406	0.0133053	0.0133053	0.0442476	Slc7a11/Folr1/Slc22a4/Slc9a3r1/Slc38a2	5
GO:0003006	developmental process involved in reproduction	49/1094	404/12406	0.01345	0.01345	0.0446867	Paqr8/Ptgs2/Notch1/Cd44/Spint1/Il1a/Il1b/Bcl2l1/Eif2s2/Cebpb/Sycp2/Tiparp/Csf1/Vcam1/B4galt1/Rbpj/Kdr/Serpine1/Lfng/Peg10/Ybx3/Nectin2/Plaur/Nupr1/Jmjd1c/Insl3/Junb/Piwil2/Casp4/Icam1/Zbtb16/Aff4/Zmynd15/Socs3/Tut7/Ahr/Zfp36l1/Vash1/Irf2bpl/Alkbh1/Ptger4/Nfe2/Hes1/Adamts1/Runx1/Ppard/Vegfa/Taf4b/Tcf7l2	49
GO:0034142	toll-like receptor 4 signaling pathway	7/1094	30/12406	0.0136233	0.0136233	0.0451775	Tnip3/Mfhas1/Acod1/Tirap/Nfkbia/Arf6/Cd14	7
GO:2000403	positive regulation of lymphocyte migration	7/1094	30/12406	0.0136233	0.0136233	0.0451775	Cxcl10/Cxcl13/Wnk1/Adam8/Ccl5/Ccl4/Ccr7	7
GO:0008286	insulin receptor signaling pathway	16/1094	100/12406	0.0138002	0.0138002	0.0456781	Il1b/Ptpn1/C1qtnf12/Sh2b2/Trim72/Socs2/Irs2/Eif4ebp1/Bcar1/Cish/Ndel1/Socs3/Gm9847/Socs1/Ptpn2/Rela	16
GO:0035023	regulation of Rho protein signal transduction	16/1094	100/12406	0.0138002	0.0138002	0.0456781	Gpr35/Abl2/Arhgef2/Cdc42se1/Kctd10/Plekhg6/Plekhg2/Akap13/Arhgef7/Lpar2/Adra1a/Gpr18/Ripor2/Gpr65/Bcl6/Flot1	16
GO:0048771	tissue remodeling	18/1094	117/12406	0.0138506	0.0138506	0.0458021	Tmbim1/Suco/Fcgr4/Dll4/Il1a/Tgm2/B4galt1/Il6/Cd38/Rbpj/Spp1/Snx10/Adam8/Mmp14/Ahr/Ptger4/Tfrc/Vegfa	18
GO:0071559	response to transforming growth factor beta	22/1094	152/12406	0.0140125	0.0140125	0.0462941	Actr3/Hspa5/Skil/Serpine1/Peg10/Zyx/Folr1/Apaf1/Smad1/Snx1/Xbp1/Crk/Ccl2/Gcnt2/Zfp36l1/Fos/Dab2/Acvr1b/Nrros/Runx1/Lrg1/Bambi	22
GO:0050768	negative regulation of neurogenesis	32/1094	243/12406	0.014077	0.014077	0.0464636	Sema4c/Trak2/Actr3/Il15ra/Notch1/Rtn4rl2/Il1b/Id1/Sema4a/Arhgef2/Trim46/Id3/Cd38/Rbpj/Rufy3/Paqr3/Trpv4/Katna1/Ldlr/Ccr5/Stat3/Plk2/Id2/Ifrd1/Arf6/Dab2/Zhx2/Tspo/Hes1/H2-K1/Sema6b/Fas	32
GO:0006970	response to osmotic stress	10/1094	52/12406	0.0141577	0.0141577	0.0465558	Ptgs2/Lrrc8a/Tsc22d3/Plk3/Lrrc8c/Trpv4/Ybx3/Relb/Anxa7/Zfp36l1	10
GO:0045576	mast cell activation	10/1094	52/12406	0.0141577	0.0141577	0.0465558	Fcgr3/Fgr/Rhoh/Rabgef1/Nectin2/Il4ra/Hmox1/Plscr1/Lcp2/Cd300lf	10
GO:0070167	regulation of biomineral tissue development	10/1094	52/12406	0.0141577	0.0141577	0.0465558	Notch1/Cebpb/Ecm1/Isg15/Bmp2k/Srgn/Comp/Ccr1/Atf4/Nfe2	10
GO:0098773	skin epidermis development	10/1094	52/12406	0.0141577	0.0141577	0.0465558	Notch1/Lama5/Rbpj/Pdgfa/Cdh3/Sav1/Acvr1b/Runx1/Tnf/Rela	10
GO:0019216	regulation of lipid metabolic process	31/1094	234/12406	0.0143036	0.0143036	0.0469918	Ptgs2/Il1a/Il1b/Trib3/Htr2c/Fabp5/Nfkb1/Ttc39b/Fgr/Insig1/Hcar2/Por/Pdgfa/Irs2/Ldlr/Elovl5/Trex1/Pik3r5/Ctdnep1/Sphk1/Apob/Id2/Dab2/Tspo/Fpr2/Ppard/Sik1/Tnf/C3/Egr1/Tcf7l2	31
GO:0071229	cellular response to acid chemical	17/1094	109/12406	0.0144918	0.0144918	0.0475656	Abl2/Bcl2l1/Cebpb/Zc3h12a/Sesn2/Id3/Kdr/P2ry6/Folr1/Klf2/Ldlr/Xbp1/Ptger4/Socs1/Tnf/Vegfa/Egr1	17
GO:0043488	regulation of mRNA stability	14/1094	84/12406	0.014614	0.014614	0.0479222	Mapkapk2/Noct/Zc3h12a/Zfp36/Samd4b/Pde12/Tirap/Syncrip/Myd88/Tbrg4/Larp1/Tent4a/Zfp36l1/Vegfa	14
GO:1903825	organic acid transmembrane transport	13/1094	76/12406	0.0148457	0.0148457	0.0485917	Per2/Lrrc8a/Slc7a11/Lrrc8c/Slc7a1/Folr1/Irs2/Slc7a6/Slc7a5/Slc25a30/Myc/Slc38a2/Tnf	13
GO:1905039	carboxylic acid transmembrane transport	13/1094	76/12406	0.0148457	0.0148457	0.0485917	Per2/Lrrc8a/Slc7a11/Lrrc8c/Slc7a1/Folr1/Irs2/Slc7a6/Slc7a5/Slc25a30/Myc/Slc38a2/Tnf	13
GO:0033674	positive regulation of kinase activity	44/1094	358/12406	0.0149422	0.0149422	0.0488169	Ccnyl1/Il1rn/Cd44/Il1b/Sdc4/Cd40/Ptpn1/Csf1/Fgr/Map3k6/Mul1/Hgf/Pdgfa/Gadd45a/Ccnd2/Akap13/Adam8/Ranbp2/Gadd45b/Nab2/Lpar2/Adra1a/Tirap/Il12b/Map2k3/Pik3r5/Pik3r6/Traf4/Ccr7/Ripk1/Gadd45g/Hsp90aa1/Dab2/Socs1/Fpr2/Cdkn1a/Pim1/Daxx/Tnf/Vegfa/Eif2ak2/Map3k8/Egr1/Cd74	44
GO:0048598	embryonic morphogenesis	44/1094	358/12406	0.0149422	0.0149422	0.0488169	Sema4c/Fn1/Zfp281/Abl2/Enah/Hlx/Il1rn/Notch1/Spint1/Dll4/Sdc4/Lama5/Slc39a1/Vcam1/Klf4/Luzp1/Insig1/Rbpj/Wnk1/Vasp/Paf1/Hpn/Folr1/Tnfaip3/Txnrd1/Apaf1/Smad1/Mmp14/Phldb1/Zbtb16/Kdm6b/Slc9a3r1/Socs3/Ripor2/Id2/Zfp36l1/Myc/Itga5/Hes1/Arl13b/Ets2/Srf/Foxp4/Tcf7l2	44
GO:0060485	mesenchyme development	22/1094	153/12406	0.0150501	0.0150501	0.0491242	Sema4c/Nrp2/Fn1/Notch1/Il1b/Lama5/Sema4a/Glipr2/Il6/Rbpj/Plaur/Hpn/Folr1/Phldb1/Gcnt2/Zfp36l1/Dab2/Myc/Hes1/Vegfa/Sema6b/Bambi	22
GO:0051961	negative regulation of nervous system development	34/1094	263/12406	0.0151169	0.0151169	0.0492966	Sema4c/Trak2/Actr3/Il15ra/Notch1/Rtn4rl2/Il1b/Id1/Tlr2/Sema4a/Arhgef2/Trim46/Id3/Cd38/Rbpj/Rufy3/Paqr3/Trpv4/Katna1/Ldlr/Ccr5/Stat3/Plk2/Id2/Ifrd1/Arf6/Dab2/Zhx2/Tspo/Hes1/H2-K1/Tnf/Sema6b/Fas	34
GO:0010656	negative regulation of muscle cell apoptotic process	9/1094	45/12406	0.0152059	0.0152059	0.0494953	Nfe2l2/Zc3h12a/Rbpj/Gapdh/Nupr1/Hmox1/Hspa8/Hmgcr/Ppp1r10	9
GO:0032663	regulation of interleukin-2 production	9/1094	45/12406	0.0152059	0.0152059	0.0494953	Abl2/Il1a/Il1b/Pde4b/Zfp36/Tnfaip3/Cd83/Runx1/Ezr	9
GO:0006979	response to oxidative stress	40/1094	320/12406	0.0152245	0.0152245	0.0495099	Ppp1r15b/Ptgs2/Lcn2/Nfe2l2/Prr5l/Hdac6/Slc7a11/Mcl1/Nfkb1/Plk3/Zc3h12a/Lck/Sesn2/Hgf/Il6/Cpeb2/Cd38/1600014C10Rik/Ucp2/Tnfaip3/Txnrd1/Hmox1/Bcar1/Gch1/Trex1/Xbp1/Pnpt1/Kdm6b/Crk/Ccr7/Sphk1/Ripk1/Eif2s1/Fos/Atf4/Slc11a2/Rcan1/Sod2/Tnf/Rela	40
GO:0048729	tissue morphogenesis	46/1094	378/12406	0.0153883	0.0153883	0.0499968	Sema4c/Nrp2/Abl2/Enah/Notch1/Mybpc3/Cd44/Spint1/Dll4/Tgm2/Sdc4/Lama5/Prkx/Csf1/B4galt1/Klf4/Clic4/Luzp1/Hgf/Il6/Rbpj/Kdr/Cxcl10/Pdgfa/Vasp/Folr1/Adam8/Txnrd1/Apaf1/Smad1/Mmp14/Plet1/Kdm6b/Slc9a3r1/Socs3/Ahr/Dab2/Myc/Hes1/Arl13b/Runx1/Notch4/Tnf/Vegfa/Srf/Hbegf	46
GO:0035886	vascular smooth muscle cell differentiation	6/1094	24/12406	0.0156407	0.0156407	0.0506271	Notch1/Comp/Hes1/Sod2/Vegfa/Srf	6
GO:0042036	negative regulation of cytokine biosynthetic process	6/1094	24/12406	0.0156407	0.0156407	0.0506271	Nfkb1/Klf4/Errfi1/Il6/Bcl3/Zfp36	6
GO:0043368	positive T cell selection	6/1094	24/12406	0.0156407	0.0156407	0.0506271	Il6/Stat3/Batf/Srf/Cd74/Ptpn2	6
GO:2001025	positive regulation of response to drug	6/1094	24/12406	0.0156407	0.0156407	0.0506271	Hdac6/Htr2c/Adora2a/Ripk1/Ptger4/Runx1	6
GO:0046887	positive regulation of hormone secretion	15/1094	93/12406	0.0156541	0.0156541	0.0506271	Htr2c/C1qtnf12/Cd38/Spp1/Hcar2/Aacs/Adora2a/Irs2/Arhgef7/Ptger4/Dab2/Ildr1/Runx1/Ppard/Tcf7l2	15
GO:0007050	cell cycle arrest	17/1094	110/12406	0.0157805	0.0157805	0.0509596	Sde2/Notch1/Skil/Gadd45a/Foxm1/Cdkn2d/Rassf1/Pnpt1/Il12b/Irf1/Slfn1/Ripor2/Id2/Vash1/Myc/Cdkn1a/Tcf7l2	17
GO:0043542	endothelial cell migration	20/1094	136/12406	0.0157858	0.0157858	0.0509596	Ptgs2/Notch1/Nfe2l2/Dll4/Cd40/Prkx/Sema4a/Klf4/Zc3h12a/Kdr/Cxcl13/Adam8/Hmox1/Bcar1/Map2k3/Plk2/Vash1/Nr4a1/Vegfa/Srf	20
GO:0051196	regulation of coenzyme metabolic process	8/1094	38/12406	0.0160024	0.0160024	0.0515355	Hdac4/Nupr1/Ddit4/Trex1/Stat3/Myc/Gpd1/Ier3	8
GO:0051926	negative regulation of calcium ion transport	8/1094	38/12406	0.0160024	0.0160024	0.0515355	Gpr35/Ptgs2/Gem/Rrad/Icam1/Usp2/Ahr/Hes1	8
GO:0007266	Rho protein signal transduction	21/1094	145/12406	0.016008	0.016008	0.0515355	Gpr35/Abl2/Rhov/Arhgef2/Cdc42se1/Rhoh/Kctd10/Plekhg6/Plekhg2/Akap13/Arhgef7/Lpar2/Adra1a/Gpr18/Ripor2/Gpr65/Rnd1/Bcl6/Flot1/Cdc42ep3/Cdc42ep2	21
GO:0022404	molting cycle process	10/1094	53/12406	0.0161134	0.0161134	0.0517167	Notch1/Lama5/Rbpj/Pdgfa/Cdh3/Sav1/Acvr1b/Runx1/Tnf/Rela	10
GO:0022405	hair cycle process	10/1094	53/12406	0.0161134	0.0161134	0.0517167	Notch1/Lama5/Rbpj/Pdgfa/Cdh3/Sav1/Acvr1b/Runx1/Tnf/Rela	10
GO:0051851	modification by host of symbiont morphology or physiology	10/1094	53/12406	0.0161134	0.0161134	0.0517167	Zc3h12a/Gapdh/Hpn/Hspa8/Camp/Fbxl2/Ccl5/Ccl4/Chd1/Trem1	10
GO:0090288	negative regulation of cellular response to growth factor stimulus	14/1094	85/12406	0.0161229	0.0161229	0.0517167	Gpc1/Notch1/Hspa5/Ptpn1/Skil/Cxcl13/Peg10/Snx1/Xbp1/Nrros/Xdh/Bambi/Spry4/Tcf7l2	14
GO:0002369	T cell cytokine production	7/1094	31/12406	0.0162929	0.0162929	0.0519784	Arid5a/Il18rap/Slamf1/Il1b/Il6/Il12b/Rsad2	7
GO:0007520	myoblast fusion	7/1094	31/12406	0.0162929	0.0162929	0.0519784	Tanc1/Cxcl9/Cxcl10/Il4ra/Ripor2/Flot1/Ehd1	7
GO:0019884	antigen processing and presentation of exogenous antigen	7/1094	31/12406	0.0162929	0.0162929	0.0519784	Mfsd6/Fcgr2b/Fcgr3/Ifi30/H2-K1/Tap1/Cd74	7
GO:0035272	exocrine system development	7/1094	31/12406	0.0162929	0.0162929	0.0519784	Tgm2/Lama5/Hgf/Il6/Pdgfa/Xbp1/Tnf	7
GO:0050706	regulation of interleukin-1 beta secretion	7/1094	31/12406	0.0162929	0.0162929	0.0519784	Tlr2/Zc3h12a/Tnfaip3/Casp4/Ccr5/Ccl3/Ccr7	7
GO:0061383	trabecula morphogenesis	7/1094	31/12406	0.0162929	0.0162929	0.0519784	Notch1/Dll4/Rbpj/Sbno2/Adamts1/Vegfa/Srf	7
GO:0008406	gonad development	18/1094	119/12406	0.0163127	0.0163127	0.0519946	Il1a/Bcl2l1/Eif2s2/Cebpb/Tiparp/Kdr/Serpine1/Lfng/Ybx3/Nupr1/Jmjd1c/Insl3/Icam1/Ahr/Ptger4/Adamts1/Runx1/Vegfa	18
GO:0042303	molting cycle	11/1094	61/12406	0.0165462	0.0165462	0.0524341	Notch1/Lama5/Rbpj/Pdgfa/Cdh3/Per1/Sav1/Acvr1b/Runx1/Tnf/Rela	11
GO:0042633	hair cycle	11/1094	61/12406	0.0165462	0.0165462	0.0524341	Notch1/Lama5/Rbpj/Pdgfa/Cdh3/Per1/Sav1/Acvr1b/Runx1/Tnf/Rela	11
GO:0046626	regulation of insulin receptor signaling pathway	11/1094	61/12406	0.0165462	0.0165462	0.0524341	Il1b/Ptpn1/C1qtnf12/Trim72/Socs2/Cish/Socs3/Gm9847/Socs1/Ptpn2/Rela	11
GO:0097756	negative regulation of blood vessel diameter	11/1094	61/12406	0.0165462	0.0165462	0.0524341	Per2/Ptgs2/Htr2c/Cd38/Comp/Adra1a/Icam1/Hmgcr/Ahr/Acta2/Dusp5	11
GO:1903578	regulation of ATP metabolic process	12/1094	69/12406	0.0166318	0.0166318	0.0524341	Hdac4/Bcl2l1/Nupr1/Bend3/Ddit4/Pde12/Trex1/Stat3/Myc/Tspo/Gpd1/Ier3	12
GO:0002418	immune response to tumor cell	4/1094	12/12406	0.0167341	0.0167341	0.0524341	Nectin2/Pvr/Il12b/Cd274	4
GO:0002730	regulation of dendritic cell cytokine production	4/1094	12/12406	0.0167341	0.0167341	0.0524341	Tlr2/Ddx21/Jak3/Ticam1	4
GO:0002864	regulation of acute inflammatory response to antigenic stimulus	4/1094	12/12406	0.0167341	0.0167341	0.0524341	Fcgr2b/Fcgr3/Ccr7/C3	4
GO:0007263	nitric oxide mediated signal transduction	4/1094	12/12406	0.0167341	0.0167341	0.0524341	Mt2/Mt1/Rasd1/Vegfa	4
GO:0008298	intracellular mRNA localization	4/1094	12/12406	0.0167341	0.0167341	0.0524341	Exosc2/Exosc3/Zfp36/Zfp36l1	4
GO:0010888	negative regulation of lipid storage	4/1094	12/12406	0.0167341	0.0167341	0.0524341	Ttc39b/Nfkbia/Ppard/Ptpn2	4
GO:0032693	negative regulation of interleukin-10 production	4/1094	12/12406	0.0167341	0.0167341	0.0524341	Fcgr2b/Jak3/Il12b/Cd274	4
GO:0043558	regulation of translational initiation in response to stress	4/1094	12/12406	0.0167341	0.0167341	0.0524341	Ppp1r15b/Ppp1r15a/Eif2s1/Eif2ak2	4
GO:0048745	smooth muscle tissue development	4/1094	12/12406	0.0167341	0.0167341	0.0524341	Tiparp/Ahr/Srf/Zfand5	4
GO:0050862	positive regulation of T cell receptor signaling pathway	4/1094	12/12406	0.0167341	0.0167341	0.0524341	Nectin2/Kcnn4/Ccr7/Rela	4
GO:0060841	venous blood vessel development	4/1094	12/12406	0.0167341	0.0167341	0.0524341	Notch1/Ahr/Notch4/Vegfa	4
GO:0061036	positive regulation of cartilage development	4/1094	12/12406	0.0167341	0.0167341	0.0524341	Por/Smad1/Zbtb16/Rela	4
GO:0070234	positive regulation of T cell apoptotic process	4/1094	12/12406	0.0167341	0.0167341	0.0524341	Nfkbid/Adam8/Ccl5/Cd274	4
GO:2000628	regulation of miRNA metabolic process	4/1094	12/12406	0.0167341	0.0167341	0.0524341	Nfkb1/Zc3h12a/Pnpt1/Rela	4
GO:0044262	cellular carbohydrate metabolic process	28/1094	209/12406	0.0167478	0.0167478	0.0524341	B3gnt7/Per2/Hdac4/Cd244a/B4galt5/Ppp1r3d/B4galt1/Stk40/Sesn2/C1qtnf12/Il6/Pgm2/P2ry6/Nupr1/Ranbp2/Ddit4/Midn/Irs2/Ppp1r3b/B3gnt3/Plek/Stat3/Ippk/Sik1/Ier3/Impa2/Ptpn2/Tcf7l2	28
GO:0000303	response to superoxide	5/1094	18/12406	0.0171132	0.0171132	0.0533416	Nfe2l2/Ucp2/Gch1/Sod2/Tnf	5
GO:0010866	regulation of triglyceride biosynthetic process	5/1094	18/12406	0.0171132	0.0171132	0.0533416	Ldlr/Ctdnep1/Sik1/C3/Tcf7l2	5
GO:0032495	response to muramyl dipeptide	5/1094	18/12406	0.0171132	0.0171132	0.0533416	Notch1/Arhgef2/Tnfaip3/Nfkbia/Rela	5
GO:0071276	cellular response to cadmium ion	5/1094	18/12406	0.0171132	0.0171132	0.0533416	Hmox1/Mt2/Mt1/Fos/Daxx	5
GO:2000737	negative regulation of stem cell differentiation	5/1094	18/12406	0.0171132	0.0171132	0.0533416	Notch1/Nfe2l2/Stat3/Hes1/Hspa9	5
GO:1902369	negative regulation of RNA catabolic process	9/1094	46/12406	0.0174703	0.0174703	0.0543586	Mapkapk2/Noct/Zfp36/Tirap/Syncrip/Myd88/Larp1/Tent4a/Vegfa	9
GO:2001169	regulation of ATP biosynthetic process	9/1094	46/12406	0.0174703	0.0174703	0.0543586	Hdac4/Bcl2l1/Nupr1/Ddit4/Trex1/Stat3/Myc/Gpd1/Ier3	9
GO:0034599	cellular response to oxidative stress	29/1094	219/12406	0.0174976	0.0174976	0.0543955	Lcn2/Nfe2l2/Prr5l/Hdac6/Slc7a11/Mcl1/Zc3h12a/Sesn2/Hgf/Il6/Cpeb2/Tnfaip3/Hmox1/Bcar1/Gch1/Trex1/Xbp1/Pnpt1/Kdm6b/Crk/Sphk1/Ripk1/Eif2s1/Fos/Atf4/Slc11a2/Sod2/Tnf/Rela	29
GO:0019439	aromatic compound catabolic process	45/1094	372/12406	0.0180671	0.0180671	0.0561166	Hdac4/Mapkapk2/Btg2/Exosc2/Prr5l/Hdc/Helz2/Noct/Exosc3/Zc3h12a/Mrto4/Il6/Oas2/Eno2/Gapdh/Magohb/Zfp36/Samd4b/Ldha/Isg20/Nupr1/Ddit4/Apaf1/Hmox1/Pde12/Dis3/Tirap/Syncrip/Trex1/Myd88/Tbrg4/Pnpt1/Larp1/Slfn8/Stat3/Tut7/Tent4a/Zfp36l1/Zhx2/Myc/Gpd1/Ier3/Vegfa/Xdh/Etf1	45
GO:0034655	nucleobase-containing compound catabolic process	42/1094	343/12406	0.0181288	0.0181288	0.0562588	Hdac4/Mapkapk2/Btg2/Exosc2/Prr5l/Helz2/Noct/Exosc3/Zc3h12a/Mrto4/Il6/Oas2/Eno2/Gapdh/Magohb/Zfp36/Samd4b/Ldha/Isg20/Nupr1/Ddit4/Apaf1/Pde12/Dis3/Tirap/Syncrip/Trex1/Myd88/Tbrg4/Pnpt1/Larp1/Slfn8/Stat3/Tut7/Tent4a/Zfp36l1/Zhx2/Myc/Gpd1/Ier3/Vegfa/Etf1	42
GO:0030101	natural killer cell activation	10/1094	54/12406	0.0182624	0.0182624	0.0565738	Cd244a/Slamf1/Il15ra/Stx11/Ap1g1/Rab27a/Il12b/Irf1/Id2/Ticam1	10
GO:0097327	response to antineoplastic agent	10/1094	54/12406	0.0182624	0.0182624	0.0565738	Arpc2/Slc31a1/Zc3h12a/Ddit4/Eif4ebp1/Hmox1/Trex1/Larp1/Daxx/Egr1	10
GO:0006402	mRNA catabolic process	25/1094	183/12406	0.018352	0.018352	0.0567808	Mapkapk2/Btg2/Exosc2/Prr5l/Helz2/Noct/Exosc3/Zc3h12a/Mrto4/Magohb/Zfp36/Samd4b/Pde12/Tirap/Syncrip/Myd88/Tbrg4/Pnpt1/Larp1/Tut7/Tent4a/Zfp36l1/Zhx2/Vegfa/Etf1	25
GO:0002009	morphogenesis of an epithelium	40/1094	324/12406	0.0183614	0.0183614	0.0567808	Sema4c/Abl2/Enah/Notch1/Cd44/Spint1/Dll4/Tgm2/Sdc4/Lama5/Prkx/Csf1/B4galt1/Klf4/Clic4/Luzp1/Hgf/Il6/Rbpj/Kdr/Cxcl10/Pdgfa/Vasp/Folr1/Apaf1/Mmp14/Plet1/Slc9a3r1/Socs3/Ahr/Dab2/Myc/Hes1/Arl13b/Runx1/Notch4/Tnf/Vegfa/Srf/Hbegf	40
GO:1900076	regulation of cellular response to insulin stimulus	12/1094	70/12406	0.0185158	0.0185158	0.0571552	Il1b/Ptpn1/C1qtnf12/Trim72/Socs2/Cish/Myo1c/Socs3/Gm9847/Socs1/Ptpn2/Rela	12
GO:0046879	hormone secretion	29/1094	220/12406	0.0185183	0.0185183	0.0571552	Per2/Il1rn/Fam129b/Il1b/Htr2c/C1qtnf12/Il6/Cd38/Spp1/Trpv4/Hcar2/Aacs/Ucp2/Adora2a/Midn/Irs2/Arhgef7/Rab11fip1/Osm/Ccl5/Hmgcr/Ptger4/Dab2/Pim3/Ildr1/Runx1/Ppard/Tnf/Tcf7l2	29
GO:1904950	negative regulation of establishment of protein localization	22/1094	156/12406	0.0185311	0.0185311	0.0571552	Fn1/Slamf1/Il1b/Dnaja1/Zc3h12a/Cyp51/Insig1/Il6/Rabgef1/Ucp2/Tnfaip3/Srgn/Midn/Rab11fip1/Il27ra/Rhbdf2/Hmgcr/Rsad2/Ptger4/Pim3/Ezr/Tnf	22
GO:0045599	negative regulation of fat cell differentiation	8/1094	39/12406	0.0186221	0.0186221	0.0573356	Trib3/Insig1/Trpv4/Jdp2/Sod2/Tnf/Vegfa/Tcf7l2	8
GO:1903510	mucopolysaccharide metabolic process	8/1094	39/12406	0.0186221	0.0186221	0.0573356	Cd44/Il1b/Chst7/Nfkb1/Slc35d1/Chsy1/Ptger4/Cemip2	8
GO:0030183	B cell differentiation	15/1094	95/12406	0.0187733	0.0187733	0.0577509	Slamf8/Il2rg/Rbpj/Lfng/Bcl3/Tnfaip3/Jak3/Irf2bp2/Mmp14/Xbp1/Id2/Ahr/Zfp36l1/Bcl6/Ptpn2	15
GO:0000154	rRNA modification	6/1094	25/12406	0.0190839	0.0190839	0.0582995	Gar1/Nsun4/Nop2/Fbl/Mrm3/Ftsj3	6
GO:0032816	positive regulation of natural killer cell activation	6/1094	25/12406	0.0190839	0.0190839	0.0582995	Cd244a/Il15ra/Ap1g1/Il12b/Irf1/Ticam1	6
GO:0032965	regulation of collagen biosynthetic process	6/1094	25/12406	0.0190839	0.0190839	0.0582995	Suco/Errfi1/Il6/Serpine1/Ccl2/Ppard	6
GO:0051491	positive regulation of filopodium assembly	6/1094	25/12406	0.0190839	0.0190839	0.0582995	Arpc2/Actr3/Arap1/Ccr7/Ripor2/Srf	6
GO:0071384	cellular response to corticosteroid stimulus	6/1094	25/12406	0.0190839	0.0190839	0.0582995	Zfp36/Akap13/Ddit4/Eif4ebp1/Zfp36l1/Klf9	6
GO:0071385	cellular response to glucocorticoid stimulus	6/1094	25/12406	0.0190839	0.0190839	0.0582995	Zfp36/Akap13/Ddit4/Eif4ebp1/Zfp36l1/Klf9	6
GO:0071470	cellular response to osmotic stress	6/1094	25/12406	0.0190839	0.0190839	0.0582995	Ptgs2/Lrrc8c/Trpv4/Ybx3/Relb/Zfp36l1	6
GO:1904467	regulation of tumor necrosis factor secretion	6/1094	25/12406	0.0190839	0.0190839	0.0582995	Arid5a/Tlr2/Zc3h12a/Akap12/Il27ra/Ptger4	6
GO:0045137	development of primary sexual characteristics	18/1094	121/12406	0.0191025	0.0191025	0.0583059	Il1a/Bcl2l1/Eif2s2/Cebpb/Tiparp/Kdr/Serpine1/Lfng/Ybx3/Nupr1/Jmjd1c/Insl3/Icam1/Ahr/Ptger4/Adamts1/Runx1/Vegfa	18
GO:0002714	positive regulation of B cell mediated immunity	7/1094	32/12406	0.0193124	0.0193124	0.0586421	Fcgr3/Cd40/Exosc3/Nectin2/Tfrc/Tnf/C3	7
GO:0002823	negative regulation of adaptive immune response based on somatic recombination of immune receptors built from immunoglobulin superfamily domains	7/1094	32/12406	0.0193124	0.0193124	0.0586421	Fcgr2b/Slamf1/Zc3h12a/Il4ra/Jak3/Il27ra/Bcl6	7
GO:0002891	positive regulation of immunoglobulin mediated immune response	7/1094	32/12406	0.0193124	0.0193124	0.0586421	Fcgr3/Cd40/Exosc3/Nectin2/Tfrc/Tnf/C3	7
GO:0007566	embryo implantation	7/1094	32/12406	0.0193124	0.0193124	0.0586421	Ptgs2/Acod1/Vmp1/Acvr1b/Ppard/H2-Q7/Klf9	7
GO:0032728	positive regulation of interferon-beta production	7/1094	32/12406	0.0193124	0.0193124	0.0586421	Tlr7/Tlr2/Irf7/Polr3d/Irf1/Flot1/Ticam1	7
GO:0048710	regulation of astrocyte differentiation	7/1094	32/12406	0.0193124	0.0193124	0.0586421	Actr3/Notch1/Il1b/C5ar1/Ldlr/Id2/Hes1	7
GO:0007569	cell aging	14/1094	87/12406	0.0194948	0.0194948	0.0590945	Lmna/Cdk6/Serpine1/Foxm1/Cgas/Pnpt1/Eef1e1/Plk2/Id2/Nampt/Vash1/Bcl6/Cdkn1a/Srf	14
GO:0030516	regulation of axon extension	14/1094	87/12406	0.0194948	0.0194948	0.0590945	Sema4c/Fn1/Actr3/Sema4a/Trim46/Rufy3/Ccr5/Ndel1/Map1b/Ifrd1/Tnfrsf12a/Vegfa/Srf/Sema6b	14
GO:0045862	positive regulation of proteolysis	34/1094	268/12406	0.0195673	0.0195673	0.0592633	Tank/Il1b/Trib3/F3/Plk3/Zc3h12a/Rnf19b/Lck/Mul1/Hip1/Hpn/Picalm/Nupr1/Adam8/Apaf1/Herpud1/Mmp14/Casp4/Hspa8/Tbc1d10a/Xbp1/Tnip1/Stat3/Plk2/Dab2/Trib1/Myc/Slc11a2/Mefv/Tnf/C3/Xdh/Pmaip1/Fas	34
GO:0007160	cell-matrix adhesion	20/1094	139/12406	0.0196663	0.0196663	0.0595119	Fn1/Sdc4/Csf1/Vcam1/Cdk6/Kdr/Serpine1/Zyx/Epha1/Itgal/Adam8/Cd63/Mmp14/Plet1/Actn2/Ninj1/Itgb7/Bcl6/Vegfa/Srf	20
GO:0045453	bone resorption	9/1094	47/12406	0.0199709	0.0199709	0.0603818	Fcgr4/Il6/Cd38/Spp1/Snx10/Adam8/Ptger4/Tfrc/Vegfa	9
GO:0010657	muscle cell apoptotic process	13/1094	79/12406	0.0201075	0.0201075	0.0606909	Nfe2l2/Zc3h12a/Rbpj/Gapdh/Nupr1/Apaf1/Hmox1/Hspa8/Il12b/Hmgcr/Atf4/Sod2/Ppp1r10	13
GO:2000181	negative regulation of blood vessel morphogenesis	13/1094	79/12406	0.0201075	0.0201075	0.0606909	Notch1/Dll4/Sema4a/Klf4/Cxcl10/Serpine1/Klf2/Ccl2/Plk2/Vash1/Ptger4/Adamts1/Xdh	13
GO:0051346	negative regulation of hydrolase activity	30/1094	231/12406	0.0203047	0.0203047	0.0612338	Ptgs2/Cd44/Spint1/Cst7/Siah2/Ecm1/Klf4/Hgf/Il6/Por/Serpine1/Wnk1/A2m/Gapdh/Plaur/Hpn/Ppp1r15a/Mphosph10/Picalm/Adora2a/Abce1/Herpud1/Birc3/Cdkn2d/Bcl2a1d/Nle1/Ahr/Nr4a1/Tnf/Vegfa	30
GO:0010721	negative regulation of cell development	34/1094	269/12406	0.0205714	0.0205714	0.0619851	Sema4c/Trak2/Actr3/Il15ra/Notch1/Rtn4rl2/Il1a/Il1b/Id1/Sema4a/Arhgef2/Trim46/Id3/Cd38/Rbpj/Rufy3/Paqr3/Trpv4/Katna1/Bcar1/Ldlr/Ccr5/Stat3/Plk2/Id2/Ifrd1/Arf6/Dab2/Zhx2/Tspo/Hes1/H2-K1/Sema6b/Fas	34
GO:0045913	positive regulation of carbohydrate metabolic process	10/1094	55/12406	0.0206149	0.0206149	0.0620633	Cd244a/Nfkb1/P2ry6/Ranbp2/Irs2/Ptger4/Myc/Gpd1/Ptpn2/Tcf7l2	10
GO:0002260	lymphocyte homeostasis	11/1094	63/12406	0.02076	0.02076	0.0623404	Cd44/Tsc22d3/Skil/Sh2b2/Tnfaip3/Jak3/Bcl2a1a/Ahr/Cd74/Pmaip1/Fas	11
GO:0016239	positive regulation of macroautophagy	11/1094	63/12406	0.02076	0.02076	0.0623404	Optn/Pim2/Hdac6/Tlr2/Sesn2/Kdr/Hmox1/Irgm1/Larp1/Sptlc2/Tmem173	11
GO:0046683	response to organophosphorus	11/1094	63/12406	0.02076	0.02076	0.0623404	Il1b/Mat2a/P2ry6/Jund/Junb/Per1/Ahr/Zfp36l1/Gpd1/Ezr/Crem	11
GO:0003013	circulatory system process	35/1094	279/12406	0.0210623	0.0210623	0.0631944	Per2/Hdac4/Ptgs2/Mybpc3/Htr2c/Pde4b/Zc3h12a/Cd38/Kdr/Trpv4/Wnk1/Akap13/P2ry2/Akap12/Adora2a/Comp/Hmox1/Gch1/Adra1a/Icam1/Trex1/Map2k3/Ccl4/Hmgcr/Id2/Nampt/Ahr/Sod2/Ppard/Tnf/Ier3/Vegfa/Hbegf/Acta2/Dusp5	35
GO:0001822	kidney development	22/1094	158/12406	0.0211811	0.0211811	0.0634702	Notch1/Cd44/Lama5/Prkx/Tiparp/Id3/Pdgfa/Smad1/Zbtb16/Myo1e/Trex1/Nle1/Jmjd6/Vcan/Id2/Ahr/Myc/Tns2/Hes1/Adamts1/Vegfa/Egr1	22
GO:0010810	regulation of cell-substrate adhesion	21/1094	149/12406	0.0211902	0.0211902	0.0634702	Fn1/Arpc2/Notch1/Sdc4/Csf1/Cdk6/Kdr/Spp1/Serpine1/Epha1/Bcar1/Mmp14/Plet1/Crk/Gcnt2/Ninj1/Dab2/Itga5/Bcl6/Ccdc80/Vegfa	21
GO:0019933	cAMP-mediated signaling	14/1094	88/12406	0.0213684	0.0213684	0.0636614	Pde4b/Cxcl10/Gapdh/Akap13/Adora2a/Insl3/Adgre5/Adra1a/Cgas/Nme2/Slc9a3r1/Ahr/Gpr65/Ptger4	14
GO:0002720	positive regulation of cytokine production involved in immune response	8/1094	40/12406	0.0215345	0.0215345	0.0636614	Arid5a/Il1b/Tlr2/Il6/Ddx21/Rsad2/Ticam1/Cd74	8
GO:0045687	positive regulation of glial cell differentiation	8/1094	40/12406	0.0215345	0.0215345	0.0636614	Actr3/Notch1/Spint1/Il1b/Tlr2/Id2/Hes1/Rela	8
GO:0051489	regulation of filopodium assembly	8/1094	40/12406	0.0215345	0.0215345	0.0636614	Arpc2/Actr3/Abitram/Arap1/Ccr7/Ripor2/Arf6/Srf	8
GO:0060563	neuroepithelial cell differentiation	8/1094	40/12406	0.0215345	0.0215345	0.0636614	Abl2/Notch1/Cebpb/Rbpj/Serpine1/Slc9a3r1/Ripor2/Hes1	8
GO:0000305	response to oxygen radical	5/1094	19/12406	0.0215788	0.0215788	0.0636614	Nfe2l2/Ucp2/Gch1/Sod2/Tnf	5
GO:0002717	positive regulation of natural killer cell mediated immunity	5/1094	19/12406	0.0215788	0.0215788	0.0636614	Il18rap/Nectin2/Pvr/Ap1g1/Il12b	5
GO:0031167	rRNA methylation	5/1094	19/12406	0.0215788	0.0215788	0.0636614	Nsun4/Nop2/Fbl/Mrm3/Ftsj3	5
GO:0033273	response to vitamin	5/1094	19/12406	0.0215788	0.0215788	0.0636614	Spp1/Folr1/Cdkn2d/Pim1/Eif2ak2	5
GO:0042226	interleukin-6 biosynthetic process	5/1094	19/12406	0.0215788	0.0215788	0.0636614	Il1b/Cebpb/Tirap/Stat3/Tnf	5
GO:0043496	regulation of protein homodimerization activity	5/1094	19/12406	0.0215788	0.0215788	0.0636614	Id1/Tirap/Traf4/Arf6/Ticam1	5
GO:0045408	regulation of interleukin-6 biosynthetic process	5/1094	19/12406	0.0215788	0.0215788	0.0636614	Il1b/Cebpb/Tirap/Stat3/Tnf	5
GO:0045780	positive regulation of bone resorption	5/1094	19/12406	0.0215788	0.0215788	0.0636614	Fcgr4/Spp1/Adam8/Ptger4/Tfrc	5
GO:0045954	positive regulation of natural killer cell mediated cytotoxicity	5/1094	19/12406	0.0215788	0.0215788	0.0636614	Il18rap/Nectin2/Pvr/Ap1g1/Il12b	5
GO:0046852	positive regulation of bone remodeling	5/1094	19/12406	0.0215788	0.0215788	0.0636614	Fcgr4/Spp1/Adam8/Ptger4/Tfrc	5
GO:0051482	positive regulation of cytosolic calcium ion concentration involved in phospholipase C-activating G protein-coupled signaling pathway	5/1094	19/12406	0.0215788	0.0215788	0.0636614	Gpr35/Tgm2/Htr2c/Gpr18/Gpr65	5
GO:0060143	positive regulation of syncytium formation by plasma membrane fusion	5/1094	19/12406	0.0215788	0.0215788	0.0636614	Cxcl9/Il4ra/Ripor2/Flot1/Ehd1	5
GO:0060252	positive regulation of glial cell proliferation	5/1094	19/12406	0.0215788	0.0215788	0.0636614	Il1b/Il6/Myc/Tspo/Tnf	5
GO:0014013	regulation of gliogenesis	17/1094	114/12406	0.0218444	0.0218444	0.0643911	Actr3/Notch1/Spint1/Il1b/Tlr2/Csf1/Il6/C5ar1/Ldlr/Id2/Myc/Tspo/Hes1/Tnf/Rela/Fas/Tcf7l2	17
GO:0045786	negative regulation of cell cycle	44/1094	367/12406	0.0220905	0.0220905	0.0650622	Nabp1/Btg2/Ptgs2/Sde2/Notch1/Bcl2l1/Skil/Klf4/Plk3/Cdk6/Gadd45a/Foxm1/Nupr1/Tnfaip3/Btg1/Pinx1/Cdkn2d/Hinfp/Rassf1/Trex1/Osm/Pnpt1/Il12b/Irf1/Ccl12/Nle1/Slfn1/Slc9a3r1/Ripor2/Ripk1/Plk2/Id2/Zfp36l1/Vash1/Gpr132/Myc/Nr4a1/Btg3/Donson/Cdkn1a/Tnf/Ier3/Ppp1r10/Tcf7l2	44
GO:0008645	hexose transmembrane transport	13/1094	80/12406	0.0221394	0.0221394	0.0650975	Nfe2l2/Il1b/Trib3/Fabp5/Slc2a1/Sesn2/C1qtnf12/Sh2b2/Slc2a3/Irs2/Myc/Tnf/C3	13
GO:1904659	glucose transmembrane transport	13/1094	80/12406	0.0221394	0.0221394	0.0650975	Nfe2l2/Il1b/Trib3/Fabp5/Slc2a1/Sesn2/C1qtnf12/Sh2b2/Slc2a3/Irs2/Myc/Tnf/C3	13
GO:0048705	skeletal system morphogenesis	18/1094	123/12406	0.0222463	0.0222463	0.0651208	Nab1/Tiparp/Slc39a1/Fgr/Insig1/Trpv4/Por/Chsy1/Nab2/Comp/Mmp14/Mmp13/Csrnp1/Sh3pxd2b/Nle1/Myc/Vegfa/Zfand5	18
GO:0030323	respiratory tube development	19/1094	132/12406	0.0225035	0.0225035	0.0651208	Notch1/Id1/Lama5/Slc7a11/Stk40/Errfi1/Rbpj/Kdr/Pdgfa/Klf2/Mmp14/Traf4/Jmjd6/Sav1/Hes1/Tnf/Vegfa/Srf/Foxp4	19
GO:0002371	dendritic cell cytokine production	4/1094	13/12406	0.0225164	0.0225164	0.0651208	Tlr2/Ddx21/Jak3/Ticam1	4
GO:0002756	MyD88-independent toll-like receptor signaling pathway	4/1094	13/12406	0.0225164	0.0225164	0.0651208	Tnip3/Irf7/Cd300lf/Ticam1	4
GO:0006656	phosphatidylcholine biosynthetic process	4/1094	13/12406	0.0225164	0.0225164	0.0651208	Fabp5/Cept1/Lcat/Chka	4
GO:0035729	cellular response to hepatocyte growth factor stimulus	4/1094	13/12406	0.0225164	0.0225164	0.0651208	Hgf/Il6/Bcar1/Rela	4
GO:0035791	platelet-derived growth factor receptor-beta signaling pathway	4/1094	13/12406	0.0225164	0.0225164	0.0651208	Ptpn1/Hip1/Pdgfa/Ptpn2	4
GO:0035812	renal sodium excretion	4/1094	13/12406	0.0225164	0.0225164	0.0651208	Anpep/Adora2a/Mllt6/Ptger4	4
GO:0035994	response to muscle stretch	4/1094	13/12406	0.0225164	0.0225164	0.0651208	Nfkb1/Nfkbia/Fos/Rela	4
GO:0043144	snoRNA processing	4/1094	13/12406	0.0225164	0.0225164	0.0651208	Exosc2/Exosc3/Fbl/Tent4a	4
GO:0045410	positive regulation of interleukin-6 biosynthetic process	4/1094	13/12406	0.0225164	0.0225164	0.0651208	Il1b/Tirap/Stat3/Tnf	4
GO:0045647	negative regulation of erythrocyte differentiation	4/1094	13/12406	0.0225164	0.0225164	0.0651208	Zfp36/Klf13/Zfp36l1/Hspa9	4
GO:0045684	positive regulation of epidermis development	4/1094	13/12406	0.0225164	0.0225164	0.0651208	Notch1/Nme2/Ppard/Tnf	4
GO:0060253	negative regulation of glial cell proliferation	4/1094	13/12406	0.0225164	0.0225164	0.0651208	Notch1/Tspo/Hes1/Fas	4
GO:0071605	monocyte chemotactic protein-1 production	4/1094	13/12406	0.0225164	0.0225164	0.0651208	Il1a/Il1b/Mcoln2/Trpv4	4
GO:0071637	regulation of monocyte chemotactic protein-1 production	4/1094	13/12406	0.0225164	0.0225164	0.0651208	Il1a/Il1b/Mcoln2/Trpv4	4
GO:1900017	positive regulation of cytokine production involved in inflammatory response	4/1094	13/12406	0.0225164	0.0225164	0.0651208	Gbp5/Il17ra/Myd88/Ticam1	4
GO:1900225	regulation of NLRP3 inflammasome complex assembly	4/1094	13/12406	0.0225164	0.0225164	0.0651208	Gbp5/Trim30a/Mefv/Eif2ak2	4
GO:2000811	negative regulation of anoikis	4/1094	13/12406	0.0225164	0.0225164	0.0651208	Notch1/Bcl2l1/Mcl1/Itga5	4
GO:2001026	regulation of endothelial cell chemotaxis	4/1094	13/12406	0.0225164	0.0225164	0.0651208	Notch1/Kdr/Cxcl13/Vegfa	4
GO:0001755	neural crest cell migration	7/1094	33/12406	0.0227022	0.0227022	0.0653873	Sema4c/Nrp2/Fn1/Lama5/Sema4a/Folr1/Sema6b	7
GO:0002832	negative regulation of response to biotic stimulus	7/1094	33/12406	0.0227022	0.0227022	0.0653873	Mul1/Fgl2/Tnfaip3/Acod1/Nlrx1/Trib1/Ilrun	7
GO:0032873	negative regulation of stress-activated MAPK cascade	7/1094	33/12406	0.0227022	0.0227022	0.0653873	Hipk3/Cdc42se1/Dnaja1/Foxm1/Per1/Ezr/Dusp1	7
GO:0050856	regulation of T cell receptor signaling pathway	7/1094	33/12406	0.0227022	0.0227022	0.0653873	Lck/Nectin2/Kcnn4/Ccr7/Ezr/Ptpn2/Rela	7
GO:0070303	negative regulation of stress-activated protein kinase signaling cascade	7/1094	33/12406	0.0227022	0.0227022	0.0653873	Hipk3/Cdc42se1/Dnaja1/Foxm1/Per1/Ezr/Dusp1	7
GO:0000288	nuclear-transcribed mRNA catabolic process, deadenylation-dependent decay	9/1094	48/12406	0.0227197	0.0227197	0.0653873	Btg2/Exosc2/Noct/Exosc3/Zfp36/Samd4b/Pde12/Tent4a/Zfp36l1	9
GO:0002065	columnar/cuboidal epithelial cell differentiation	12/1094	72/12406	0.0227565	0.0227565	0.0654396	Abl2/Notch1/Cebpb/Cdk6/Rbpj/Serpine1/Slc9a3r1/Ripor2/Mir7-1/Sav1/Hes1/Foxp4	12
GO:0045860	positive regulation of protein kinase activity	40/1094	329/12406	0.0229915	0.0229915	0.0654858	Ccnyl1/Il1rn/Il1b/Sdc4/Cd40/Ptpn1/Csf1/Map3k6/Mul1/Hgf/Pdgfa/Gadd45a/Ccnd2/Akap13/Adam8/Gadd45b/Nab2/Lpar2/Adra1a/Tirap/Il12b/Map2k3/Pik3r5/Pik3r6/Traf4/Ccr7/Ripk1/Gadd45g/Hsp90aa1/Dab2/Socs1/Cdkn1a/Pim1/Daxx/Tnf/Vegfa/Eif2ak2/Map3k8/Egr1/Cd74	40
GO:0000460	maturation of 5.8S rRNA	6/1094	26/12406	0.0230097	0.0230097	0.0654858	Rrs1/Exosc2/Exosc3/Kri1/Ftsj3/Bop1	6
GO:0006692	prostanoid metabolic process	6/1094	26/12406	0.0230097	0.0230097	0.0654858	Ptgs2/Il1b/Fabp5/Tnfrsf1a/Sphk1/Cd74	6
GO:0006693	prostaglandin metabolic process	6/1094	26/12406	0.0230097	0.0230097	0.0654858	Ptgs2/Il1b/Fabp5/Tnfrsf1a/Sphk1/Cd74	6
GO:0010464	regulation of mesenchymal cell proliferation	6/1094	26/12406	0.0230097	0.0230097	0.0654858	Lmna/Kdr/Pdgfa/Irs2/Myc/Vegfa	6
GO:0035335	peptidyl-tyrosine dephosphorylation	6/1094	26/12406	0.0230097	0.0230097	0.0654858	Ptpn1/Ptpn12/Dusp6/Dusp1/Ptpn2/Dusp5	6
GO:0043276	anoikis	6/1094	26/12406	0.0230097	0.0230097	0.0654858	Notch1/Bmf/Bcl2l1/Mcl1/Itga5/Sik1	6
GO:0045577	regulation of B cell differentiation	6/1094	26/12406	0.0230097	0.0230097	0.0654858	Slamf8/Il2rg/Mmp14/Xbp1/Id2/Zfp36l1	6
GO:0045747	positive regulation of Notch signaling pathway	6/1094	26/12406	0.0230097	0.0230097	0.0654858	Notch1/Dll4/Rbpj/Lfng/Stat3/Hes1	6
GO:0050869	negative regulation of B cell activation	6/1094	26/12406	0.0230097	0.0230097	0.0654858	Fcgr2b/Tnfaip3/Id2/Bcl6/Samsn1/Fas	6
GO:1903053	regulation of extracellular matrix organization	6/1094	26/12406	0.0230097	0.0230097	0.0654858	Abl2/Notch1/Il6/Tnfrsf1a/Phldb1/Aebp1	6
GO:0010594	regulation of endothelial cell migration	16/1094	106/12406	0.0230783	0.0230783	0.0654858	Ptgs2/Notch1/Nfe2l2/Dll4/Cd40/Sema4a/Klf4/Zc3h12a/Kdr/Cxcl13/Hmox1/Bcar1/Map2k3/Plk2/Vash1/Vegfa	16
GO:0071248	cellular response to metal ion	16/1094	106/12406	0.0230783	0.0230783	0.0654858	Fn1/Slc41a1/Nfe2l2/Clic4/Wnk1/Jund/Hmox1/Junb/Mt2/Mt1/Id2/Fos/Cpne8/Tfrc/Daxx/Fas	16
GO:0009914	hormone transport	29/1094	224/12406	0.0230812	0.0230812	0.0654858	Per2/Il1rn/Fam129b/Il1b/Htr2c/C1qtnf12/Il6/Cd38/Spp1/Trpv4/Hcar2/Aacs/Ucp2/Adora2a/Midn/Irs2/Arhgef7/Rab11fip1/Osm/Ccl5/Hmgcr/Ptger4/Dab2/Pim3/Ildr1/Runx1/Ppard/Tnf/Tcf7l2	29
GO:0060562	epithelial tube morphogenesis	29/1094	224/12406	0.0230812	0.0230812	0.0654858	Sema4c/Abl2/Enah/Notch1/Cd44/Spint1/Dll4/Sdc4/Lama5/Prkx/Csf1/B4galt1/Clic4/Luzp1/Rbpj/Kdr/Cxcl10/Vasp/Folr1/Apaf1/Mmp14/Ahr/Myc/Hes1/Arl13b/Notch4/Tnf/Vegfa/Srf	29
GO:0002312	B cell activation involved in immune response	11/1094	64/12406	0.0231406	0.0231406	0.0654858	Cd40/Exosc3/Lfng/Bcl3/Tnfaip3/Icosl/Il27ra/Xbp1/Batf/Bcl6/Tfrc	11
GO:0006022	aminoglycan metabolic process	11/1094	64/12406	0.0231406	0.0231406	0.0654858	B3gnt7/Cd44/Il1b/B4galt5/Chst7/Nfkb1/Slc35d1/Chsy1/B3gnt3/Ptger4/Cemip2	11
GO:0048708	astrocyte differentiation	11/1094	64/12406	0.0231406	0.0231406	0.0654858	Actr3/Abl2/Notch1/Il1b/C5ar1/Adora2a/Ldlr/Stat3/Id2/Hes1/Fpr2	11
GO:0000271	polysaccharide biosynthetic process	10/1094	56/12406	0.0231808	0.0231808	0.0654858	B3gnt7/Per2/B4galt5/Ppp1r3d/Nfkb1/Pgm2/Irs2/Ppp1r3b/B3gnt3/Ptger4	10
GO:0006835	dicarboxylic acid transport	10/1094	56/12406	0.0231808	0.0231808	0.0654858	Per2/Il1rn/Lrrc8a/Il1b/Slc7a11/Lrrc8c/Folr1/Adora2a/Slc25a30/Tnf	10
GO:0042310	vasoconstriction	10/1094	56/12406	0.0231808	0.0231808	0.0654858	Per2/Ptgs2/Htr2c/Cd38/Comp/Adra1a/Icam1/Ahr/Acta2/Dusp5	10
GO:1901796	regulation of signal transduction by p53 class mediator	10/1094	56/12406	0.0231808	0.0231808	0.0654858	Rrs1/Cd44/Nop2/Rpf2/Eef1e1/Pak1ip1/Bop1/Rrn3/Cd74/Pmaip1	10
GO:0048640	negative regulation of developmental growth	14/1094	89/12406	0.0233741	0.0233741	0.0659261	Sema4c/Actr3/Sema4a/Trim46/Plac8/Socs2/Ccr5/Ripk1/Ifrd1/Sav1/Mapk11/Cdkn1a/Sema6b/Tcf7l2	14
GO:2000241	regulation of reproductive process	14/1094	89/12406	0.0233741	0.0233741	0.0659261	Hdac4/Notch1/Il1a/B4galt1/Lfng/P2ry2/Nupr1/Insl3/Piwil2/Osm/Ptger4/Acvr1b/Runx1/Ptgdr2	14
GO:0007178	transmembrane receptor protein serine/threonine kinase signaling pathway	27/1094	206/12406	0.0239978	0.0239978	0.0676314	Notch1/Hspa5/Id1/Skil/Rbpj/Kdr/Peg10/Zyx/Folr1/Comp/Smad1/Snx1/Myd88/Xbp1/Ccl2/Gcnt2/Mir7-1/Fos/Dab2/Acvr1b/Hes1/Nrros/Lrg1/Bambi/Egr1/Fbxl15/Tcf7l2	27
GO:0032869	cellular response to insulin stimulus	21/1094	151/12406	0.0242253	0.0242253	0.0681636	Il1b/Trib3/Ptpn1/C1qtnf12/Cpeb2/Sh2b2/Trim72/Socs2/Irs2/Eif4ebp1/Bcar1/Cish/Xbp1/Ndel1/Myo1c/Socs3/Gm9847/Zfp36l1/Socs1/Ptpn2/Rela	21
GO:0051224	negative regulation of protein transport	21/1094	151/12406	0.0242253	0.0242253	0.0681636	Fn1/Slamf1/Il1b/Zc3h12a/Cyp51/Insig1/Il6/Rabgef1/Ucp2/Tnfaip3/Srgn/Midn/Rab11fip1/Il27ra/Rhbdf2/Hmgcr/Rsad2/Ptger4/Pim3/Ezr/Tnf	21
GO:0007187	G protein-coupled receptor signaling pathway, coupled to cyclic nucleotide second messenger	15/1094	98/12406	0.0243114	0.0243114	0.0682671	Htr2c/Pde4b/Cxcl10/Akap13/Akap12/Adora2a/Insl3/Adgre5/Adra1a/Nme2/Slc9a3r1/Gpr65/Ptger4/Fpr2/Ptgdr2	15
GO:0048754	branching morphogenesis of an epithelial tube	15/1094	98/12406	0.0243114	0.0243114	0.0682671	Notch1/Cd44/Dll4/Lama5/Csf1/B4galt1/Clic4/Kdr/Mmp14/Ahr/Myc/Notch4/Tnf/Vegfa/Srf	15
GO:0015749	monosaccharide transmembrane transport	13/1094	81/12406	0.0243202	0.0243202	0.0682671	Nfe2l2/Il1b/Trib3/Fabp5/Slc2a1/Sesn2/C1qtnf12/Sh2b2/Slc2a3/Irs2/Myc/Tnf/C3	13
GO:0016126	sterol biosynthetic process	8/1094	41/12406	0.0247546	0.0247546	0.0693761	Hsd17b7/Pmvk/Cyp51/Insig1/Por/Hmgcr/Apob/Ch25h	8
GO:0046579	positive regulation of Ras protein signal transduction	8/1094	41/12406	0.0247546	0.0247546	0.0693761	Gpr35/Notch1/Csf1/Akap13/Lpar2/Gpr18/Gpr65/Stk19	8
GO:0043271	negative regulation of ion transport	16/1094	107/12406	0.0249977	0.0249977	0.0699464	Gpr35/Ptgs2/Il1rn/Il1b/Gem/Wnk1/Irs2/Rrad/Icam1/Usp2/Slc9a3r1/Actn2/Ahr/Atf4/Hes1/Tnf	16
GO:0048675	axon extension	16/1094	107/12406	0.0249977	0.0249977	0.0699464	Sema4c/Nrp2/Fn1/Actr3/Sema4a/Trim46/Rufy3/Ccr5/Ndel1/Map1b/Ifrd1/Hsp90aa1/Tnfrsf12a/Vegfa/Srf/Sema6b	16
GO:0006820	anion transport	40/1094	331/12406	0.0250845	0.0250845	0.0701336	Per2/Il1rn/Lrrc8a/Slc20a1/Il1a/Il1b/Cebpb/Htr2c/Slc7a11/Atp8b2/Slc2a1/Clic4/Slc10a6/Lrrc8c/Slc7a1/Slc2a3/Kcnn4/P2ry6/P2ry2/Folr1/Adora2a/Irs2/Atp11a/Slc12a4/Slc7a6/Slc7a5/Slc25a30/Ldlr/Slc9a3r1/Ripk1/Slc12a7/Myc/Atf4/Tspo/Slc38a2/Ppard/Tnf/Nfkbie/Pqlc1/Best1	40
GO:0042692	muscle cell differentiation	32/1094	254/12406	0.0251196	0.0251196	0.070141	Sema4c/Hdac4/Notch1/Tanc1/Mybpc3/Hdac6/Lmna/Rbpj/Cxcl9/Cxcl10/Akap13/Il4ra/Trim72/Comp/Mmp14/Adra1a/Xbp1/Kdm6b/Actg1/Actn2/Ripor2/Homer1/Ifrd1/Hes1/Rcan1/Sod2/Sik1/Daxx/Flot1/Vegfa/Srf/Ehd1	32
GO:0006165	nucleoside diphosphate phosphorylation	12/1094	73/12406	0.0251269	0.0251269	0.070141	Hdac4/Eno2/Gapdh/Nupr1/Ddit4/Trex1/Nme2/Stat3/Cmpk2/Myc/Gpd1/Ier3	12
GO:0051056	regulation of small GTPase mediated signal transduction	27/1094	207/12406	0.0253676	0.0253676	0.070757	Gpr35/Abl2/Notch1/Arhgef2/Dennd4b/Cdc42se1/Csf1/Kctd10/Rabgef1/Sh2b2/Plekhg6/Foxm1/Plekhg2/Akap13/Arhgef7/Lpar2/Adra1a/Gpr18/Crk/Ripor2/Arf6/Gpr65/Bcl6/Stk19/Flot1/Spry4/Psd	27
GO:0051345	positive regulation of hydrolase activity	47/1094	400/12406	0.0254849	0.0254849	0.0710047	Ppp1r15b/Abl2/Tank/Cd40/F3/Lck/Mul1/Tbc1d14/Tbc1d1/Cxcl13/Hip1/Epha1/Vrk3/Ppp1r15a/Picalm/Arap1/Apaf1/Arhgef7/Ccl22/Plekhg4/Adra1a/Casp4/Icam1/Plscr1/Tbc1d10a/Plek/Ndel1/Crk/Ccl2/Ccl7/Ccl12/Ccl5/Ccl9/Ccl3/Ccl4/Ccr7/Stat3/Snx18/Gpr65/Myc/Slc11a2/Mefv/Tnf/Vegfa/Xdh/Pmaip1/Fas	47
GO:0010811	positive regulation of cell-substrate adhesion	14/1094	90/12406	0.0255168	0.0255168	0.0710047	Fn1/Arpc2/Sdc4/Csf1/Cdk6/Kdr/Spp1/Epha1/Crk/Ninj1/Dab2/Itga5/Ccdc80/Vegfa	14
GO:0055076	transition metal ion homeostasis	14/1094	90/12406	0.0255168	0.0255168	0.0710047	Lcn2/Slc30a4/Slc31a1/Steap4/Picalm/Hmox1/Mt2/Mt1/Slc39a14/Myc/Slc11a2/Tfrc/Sod2/Fth1	14
GO:0008625	extrinsic apoptotic signaling pathway via death domain receptors	11/1094	65/12406	0.0257146	0.0257146	0.0713695	Tmbim1/Bcl2l1/Skil/Hgf/Serpine1/Tnfaip3/Hmox1/Icam1/Tnf/Fas/Itprip	11
GO:0043525	positive regulation of neuron apoptotic process	11/1094	65/12406	0.0257146	0.0257146	0.0713695	Hdac4/Optn/Il1b/Mcl1/Tnfrsf1a/Ccl3/Atf4/Tnf/Egr1/Pmaip1/Fas	11
GO:0008347	glial cell migration	9/1094	49/12406	0.0257288	0.0257288	0.0713695	Fn1/Csf1/Arhgef7/Ccl2/Ccl12/Ccl3/Vcan/Tspo/Fas	9
GO:0048146	positive regulation of fibroblast proliferation	9/1094	49/12406	0.0257288	0.0257288	0.0713695	Fn1/Cdk6/Fosl2/Serpine1/Pdgfa/Sphk1/Myc/Cdkn1a/Cd74	9
GO:0051260	protein homooligomerization	34/1094	274/12406	0.0262196	0.0262196	0.0726739	Ikbke/Optn/Lcn2/Bmf/Chmp4b/Tgm2/Skil/Crtc2/Gbp5/B4galt1/Steap4/Kctd10/Tmem120a/Gapdh/Vasp/Trim72/Bend3/Apaf1/Hmox1/Gch1/Impdh2/Pnpt1/Jmjd6/Tk1/Actn2/Ripor2/Ripk1/Ildr1/Usp16/Sod2/Flot1/Atl2/Ehd1/Fas	34
GO:0002707	negative regulation of lymphocyte mediated immunity	7/1094	34/12406	0.0264813	0.0264813	0.0733042	Fcgr2b/Slamf1/Klrb1b/Clec2d/Crk/Bcl6/Tap1	7
GO:0034219	carbohydrate transmembrane transport	13/1094	82/12406	0.0266557	0.0266557	0.0733042	Nfe2l2/Il1b/Trib3/Fabp5/Slc2a1/Sesn2/C1qtnf12/Sh2b2/Slc2a3/Irs2/Myc/Tnf/C3	13
GO:0001516	prostaglandin biosynthetic process	5/1094	20/12406	0.0267379	0.0267379	0.0733042	Ptgs2/Il1b/Fabp5/Sphk1/Cd74	5
GO:0002053	positive regulation of mesenchymal cell proliferation	5/1094	20/12406	0.0267379	0.0267379	0.0733042	Kdr/Pdgfa/Irs2/Myc/Vegfa	5
GO:0030212	hyaluronan metabolic process	5/1094	20/12406	0.0267379	0.0267379	0.0733042	Cd44/Il1b/Nfkb1/Ptger4/Cemip2	5
GO:0035024	negative regulation of Rho protein signal transduction	5/1094	20/12406	0.0267379	0.0267379	0.0733042	Abl2/Kctd10/Adra1a/Ripor2/Bcl6	5
GO:0035767	endothelial cell chemotaxis	5/1094	20/12406	0.0267379	0.0267379	0.0733042	Notch1/Kdr/Cxcl13/Nr4a1/Vegfa	5
GO:0045940	positive regulation of steroid metabolic process	5/1094	20/12406	0.0267379	0.0267379	0.0733042	Il1a/Il1b/Por/Dab2/Tnf	5
GO:0046457	prostanoid biosynthetic process	5/1094	20/12406	0.0267379	0.0267379	0.0733042	Ptgs2/Il1b/Fabp5/Sphk1/Cd74	5
GO:0061384	heart trabecula morphogenesis	5/1094	20/12406	0.0267379	0.0267379	0.0733042	Notch1/Dll4/Rbpj/Adamts1/Srf	5
GO:0071800	podosome assembly	5/1094	20/12406	0.0267379	0.0267379	0.0733042	Arpc2/Hck/Arhgef2/Sh3pxd2b/Tnf	5
GO:0090344	negative regulation of cell aging	5/1094	20/12406	0.0267379	0.0267379	0.0733042	Cdk6/Foxm1/Plk2/Nampt/Bcl6	5
GO:0097062	dendritic spine maintenance	5/1094	20/12406	0.0267379	0.0267379	0.0733042	Abl2/Fcgr2b/Tanc1/Homer1/Abhd17b	5
GO:2000178	negative regulation of neural precursor cell proliferation	5/1094	20/12406	0.0267379	0.0267379	0.0733042	Btg2/Spint1/Il1b/Ccr5/Id2	5
GO:0010463	mesenchymal cell proliferation	6/1094	27/12406	0.027443	0.027443	0.0746718	Lmna/Kdr/Pdgfa/Irs2/Myc/Vegfa	6
GO:0032743	positive regulation of interleukin-2 production	6/1094	27/12406	0.027443	0.027443	0.0746718	Abl2/Il1a/Il1b/Pde4b/Cd83/Runx1	6
GO:0032768	regulation of monooxygenase activity	6/1094	27/12406	0.027443	0.027443	0.0746718	Il1b/Nfkb1/Por/Cdh3/Gch1/Tnf	6
GO:0034661	ncRNA catabolic process	6/1094	27/12406	0.027443	0.027443	0.0746718	Exosc2/Exosc3/Zc3h12a/Dis3/Pnpt1/Slfn8	6
GO:0048147	negative regulation of fibroblast proliferation	6/1094	27/12406	0.027443	0.027443	0.0746718	Nupr1/Ifi30/Myc/Sod2/Pmaip1/Fth1	6
GO:0051154	negative regulation of striated muscle cell differentiation	6/1094	27/12406	0.027443	0.027443	0.0746718	Hdac4/Notch1/Cxcl10/Trim72/Xbp1/Daxx	6
GO:0060986	endocrine hormone secretion	6/1094	27/12406	0.027443	0.027443	0.0746718	Fam129b/Il1b/Hcar2/Rab11fip1/Dab2/Runx1	6
GO:1990774	tumor necrosis factor secretion	6/1094	27/12406	0.027443	0.027443	0.0746718	Arid5a/Tlr2/Zc3h12a/Akap12/Il27ra/Ptger4	6
GO:2000406	positive regulation of T cell migration	6/1094	27/12406	0.027443	0.027443	0.0746718	Cxcl10/Cxcl13/Wnk1/Adam8/Ccl5/Ccr7	6
GO:0045017	glycerolipid biosynthetic process	17/1094	117/12406	0.0274484	0.0274484	0.0746718	Htr2c/Piga/Fabp5/Cept1/Pisd/Pdgfa/Dgka/Lcat/Ldlr/Plscr1/Ctdnep1/Pgs1/Fpr2/Sik1/C3/Chka/Tcf7l2	17
GO:2001235	positive regulation of apoptotic signaling pathway	21/1094	153/12406	0.0275826	0.0275826	0.0749793	Ing5/Bmf/Skil/Mcl1/Lck/Plaur/Nupr1/Adora2a/Apaf1/Jak3/Plscr1/Osm/Slc9a3r1/Ripk1/Eef1e1/Myc/Tnfrsf12a/Daxx/Pmaip1/Ptpn2/Fas	21
GO:0014074	response to purine-containing compound	12/1094	74/12406	0.027673	0.027673	0.0751671	Il1b/Mat2a/P2ry6/Adora2a/Jund/Junb/Per1/Ahr/Zfp36l1/Gpd1/Ezr/Crem	12
GO:0097435	supramolecular fiber organization	56/1094	492/12406	0.0278153	0.0278153	0.0754954	Dst/Arpc2/Actr3/Abl2/Enah/Mybpc3/Rhov/Id1/Sdc4/Hdac6/Tlr2/Arhgef2/Abitram/Plk3/Kif2c/Rhoh/Rufy3/Trpv4/Hip1/Zyx/Epha1/Vasp/Plekhg2/Akap13/Arap1/Katna1/Comp/Tpm4/Bcar1/Casp4/Icam1/Ldlr/Hspa8/Pstpip1/Aebp1/Plek/Sh3pxd2b/Gas7/Ndel1/Myo1c/Actg1/Actn2/Ripk1/Map1b/Arf6/Sptb/Gpr65/Ptger4/Rnd1/Ezr/Srf/Cdc42ep3/Diaph1/Pstpip2/Efemp2/Cdc42ep2	56
GO:0043536	positive regulation of blood vessel endothelial cell migration	8/1094	42/12406	0.0282966	0.0282966	0.0766838	Ptgs2/Nfe2l2/Cd40/Kdr/Hmox1/Map2k3/Plk2/Vegfa	8
GO:0070231	T cell apoptotic process	8/1094	42/12406	0.0282966	0.0282966	0.0766838	Tsc22d3/Nfkbid/Adam8/Jak3/Ccl5/Ripk1/Cd274/Fas	8
GO:0045685	regulation of glial cell differentiation	11/1094	66/12406	0.0284896	0.0284896	0.0770883	Actr3/Notch1/Spint1/Il1b/Tlr2/C5ar1/Ldlr/Id2/Hes1/Rela/Tcf7l2	11
GO:0072332	intrinsic apoptotic signaling pathway by p53 class mediator	11/1094	66/12406	0.0284896	0.0284896	0.0770883	Ifi204/Trp53bp2/Cd44/Bcl3/Aen/Nupr1/Ddit4/Rrn3/Cdkn1a/Cd74/Pmaip1	11
GO:0007189	adenylate cyclase-activating G protein-coupled receptor signaling pathway	10/1094	58/12406	0.0289908	0.0289908	0.0783743	Pde4b/Cxcl10/Akap13/Adora2a/Adgre5/Adra1a/Nme2/Slc9a3r1/Gpr65/Ptger4	10
GO:0014031	mesenchymal cell development	9/1094	50/12406	0.0290092	0.0290092	0.0783743	Sema4c/Nrp2/Fn1/Notch1/Lama5/Sema4a/Folr1/Hes1/Sema6b	9
GO:1901222	regulation of NIK/NF-kappaB signaling	13/1094	83/12406	0.0291516	0.0291516	0.0786987	Il1b/Tlr7/Tlr2/Zc3h12a/Birc3/Tirap/Traf4/Sphk1/Litaf/Tnf/Eif2ak2/Cd14/Rela	13
GO:0002347	response to tumor cell	4/1094	14/12406	0.0293722	0.0293722	0.0787519	Nectin2/Pvr/Il12b/Cd274	4
GO:0019430	removal of superoxide radicals	4/1094	14/12406	0.0293722	0.0293722	0.0787519	Nfe2l2/Gch1/Sod2/Tnf	4
GO:0042789	mRNA transcription by RNA polymerase II	4/1094	14/12406	0.0293722	0.0293722	0.0787519	C5ar1/Stat3/Atf4/Srf	4
GO:0044546	NLRP3 inflammasome complex assembly	4/1094	14/12406	0.0293722	0.0293722	0.0787519	Gbp5/Trim30a/Mefv/Eif2ak2	4
GO:0070262	peptidyl-serine dephosphorylation	4/1094	14/12406	0.0293722	0.0293722	0.0787519	Ppp1r15b/Ppp1r16b/Ppp1r15a/Dusp1	4
GO:0071243	cellular response to arsenic-containing substance	4/1094	14/12406	0.0293722	0.0293722	0.0787519	Zc3h12a/Cpeb2/Hmox1/Daxx	4
GO:0071360	cellular response to exogenous dsRNA	4/1094	14/12406	0.0293722	0.0293722	0.0787519	Mul1/Cgas/Flot1/Tmem173	4
GO:0090036	regulation of protein kinase C signaling	4/1094	14/12406	0.0293722	0.0293722	0.0787519	Cd40/Akap12/Adra1a/Vegfa	4
GO:1902570	protein localization to nucleolus	4/1094	14/12406	0.0293722	0.0293722	0.0787519	Rrs1/Nmd3/Rpf2/Pinx1	4
GO:0007548	sex differentiation	20/1094	145/12406	0.0296014	0.0296014	0.0793062	Il1a/Bcl2l1/Eif2s2/Cebpb/Sycp2/Tiparp/Kdr/Serpine1/Lfng/Ybx3/Nupr1/Jmjd1c/Insl3/Icam1/Ahr/Ptger4/Adamts1/Runx1/Vegfa/Tcf7l2	20
GO:0098656	anion transmembrane transport	18/1094	127/12406	0.0296994	0.0296994	0.0795009	Per2/Lrrc8a/Slc20a1/Slc7a11/Lrrc8c/Slc7a1/Folr1/Irs2/Slc12a4/Slc7a6/Slc7a5/Slc25a30/Ripk1/Slc12a7/Myc/Slc38a2/Tnf/Best1	18
GO:0007265	Ras protein signal transduction	40/1094	335/12406	0.0297192	0.0297192	0.0795009	Gpr35/Abl2/Notch1/Rhov/Rap2c/Arhgef2/Dennd4b/Cdc42se1/Csf1/Rhoh/Kctd10/Rabgef1/Sh2b2/Plekhg6/Foxm1/Plekhg2/Akap13/Rab20/Arhgef7/Lpar2/Adra1a/Dok2/Gpr18/Rab27a/Rassf1/Crk/Rab37/Ripor2/Plk2/Dnajc27/Arf6/Gpr65/Rnd1/Bcl6/Stk19/Flot1/Cdc42ep3/Spry4/Cdc42ep2/Psd	40
GO:0043547	positive regulation of GTPase activity	24/1094	182/12406	0.029983	0.029983	0.0801459	Cd40/Tbc1d14/Tbc1d1/Cxcl13/Epha1/Picalm/Arap1/Arhgef7/Ccl22/Plekhg4/Icam1/Tbc1d10a/Ndel1/Crk/Ccl2/Ccl7/Ccl12/Ccl5/Ccl9/Ccl3/Ccl4/Ccr7/Snx18/Gpr65	24
GO:0042752	regulation of circadian rhythm	14/1094	92/12406	0.0302336	0.0302336	0.0806325	Per2/Noct/Siah2/Il6/Bhlhe40/Adora2a/Pspc1/Piwil2/Usp2/Per1/Id2/Ptger4/Klf10/Sik1	14
GO:0043487	regulation of RNA stability	14/1094	92/12406	0.0302336	0.0302336	0.0806325	Mapkapk2/Noct/Zc3h12a/Zfp36/Samd4b/Pde12/Tirap/Syncrip/Myd88/Tbrg4/Larp1/Tent4a/Zfp36l1/Vegfa	14
GO:0051101	regulation of DNA binding	14/1094	92/12406	0.0302336	0.0302336	0.0806325	Per2/Fam129b/Hipk3/Id1/Klf4/Zfp593/Id3/Plaur/Hmox1/Pinx1/Id2/Myc/Hes1/Ilrun	14
GO:0000187	activation of MAPK activity	12/1094	75/12406	0.0304013	0.0304013	0.0807746	Il1b/Ptpn1/Mul1/Hgf/Lpar2/Tirap/Map2k3/Ccr7/Ripk1/Dab2/Tnf/Cd74	12
GO:0010660	regulation of muscle cell apoptotic process	12/1094	75/12406	0.0304013	0.0304013	0.0807746	Nfe2l2/Zc3h12a/Rbpj/Gapdh/Nupr1/Hmox1/Hspa8/Il12b/Hmgcr/Atf4/Sod2/Ppp1r10	12
GO:0046660	female sex differentiation	12/1094	75/12406	0.0304013	0.0304013	0.0807746	Bcl2l1/Cebpb/Tiparp/Kdr/Serpine1/Lfng/Nupr1/Ahr/Ptger4/Adamts1/Runx1/Vegfa	12
GO:0046939	nucleotide phosphorylation	12/1094	75/12406	0.0304013	0.0304013	0.0807746	Hdac4/Eno2/Gapdh/Nupr1/Ddit4/Trex1/Nme2/Stat3/Cmpk2/Myc/Gpd1/Ier3	12
GO:1900542	regulation of purine nucleotide metabolic process	12/1094	75/12406	0.0304013	0.0304013	0.0807746	Hdac4/Bcl2l1/Nupr1/Bend3/Ddit4/Pde12/Trex1/Stat3/Myc/Tspo/Gpd1/Ier3	12
GO:0045861	negative regulation of proteolysis	26/1094	201/12406	0.0304999	0.0304999	0.0809756	Ptgs2/Cd44/Spint1/Chac1/Cst7/Hdac6/Siah2/Ecm1/Klf4/Hgf/Il6/Por/Serpine1/A2m/Gapdh/Plaur/Picalm/Adora2a/Herpud1/Birc3/Cdkn2d/Bcl2a1d/Nle1/Ctla2a/Nr4a1/Vegfa	26
GO:0030517	negative regulation of axon extension	7/1094	35/12406	0.0306671	0.0306671	0.081297	Sema4c/Actr3/Sema4a/Trim46/Ccr5/Ifrd1/Sema6b	7
GO:0060350	endochondral bone morphogenesis	7/1094	35/12406	0.0306671	0.0306671	0.081297	Nab1/Trpv4/Por/Nab2/Comp/Mmp14/Mmp13	7
GO:0001890	placenta development	15/1094	101/12406	0.0309887	0.0309887	0.0820881	Ptgs2/Spint1/Cebpb/Vcam1/Rbpj/Serpine1/Peg10/Junb/Socs3/Zfp36l1/Vash1/Alkbh1/Nfe2/Hes1/Ppard	15
GO:0001505	regulation of neurotransmitter levels	33/1094	268/12406	0.031054	0.031054	0.0821993	Per2/Ptgs2/Ass1/Hdc/Il1b/Bcl2l1/Htr2c/Slc7a11/Tlr2/Klf4/Zc3h12a/Il6/Por/Erc1/P2ry2/Stx11/Adora2a/Klf2/Gch1/Adra1a/Icam1/Xbp1/Sphk1/Tha1/Hsp90aa1/Ptger4/Tspo/Snap29/Sod2/Tnf/Flot1/Ticam1/Chka	33
GO:0031669	cellular response to nutrient levels	21/1094	155/12406	0.0312814	0.0312814	0.0827392	Nuak2/Hspa5/Nfe2l2/Bmf/Slc2a1/Zc3h12a/Sesn2/Tbl2/Asns/Folr1/Xbp1/Eif2s1/Klf10/Atf4/Cdkn1a/Pim1/Sik1/Srf/Eif2ak2/Fas/Tcf7l2	21
GO:0042255	ribosome assembly	11/1094	67/12406	0.0314731	0.0314731	0.0831837	Rrs1/Nsun4/Mrto4/Nop2/Rpf2/Pwp2/Nip7/Ppan/Nle1/Brix1/Bop1	11
GO:0001823	mesonephros development	8/1094	43/12406	0.0321737	0.0321737	0.0847181	Cd44/Lama5/Smad1/Zbtb16/Vcan/Myc/Hes1/Vegfa	8
GO:0019229	regulation of vasoconstriction	8/1094	43/12406	0.0321737	0.0321737	0.0847181	Per2/Ptgs2/Htr2c/Cd38/Adra1a/Icam1/Ahr/Dusp5	8
GO:0033627	cell adhesion mediated by integrin	8/1094	43/12406	0.0321737	0.0321737	0.0847181	Cxcl13/Serpine1/Wnk1/Icam1/Crk/Ccl5/Itgb7/Itga5	8
GO:0097755	positive regulation of blood vessel diameter	8/1094	43/12406	0.0321737	0.0321737	0.0847181	Kdr/Adora2a/Gch1/Ahr/Sod2/Ppard/Tnf/Dusp5	8
GO:1990928	response to amino acid starvation	8/1094	43/12406	0.0321737	0.0321737	0.0847181	Sesn2/Eif4ebp1/Larp1/Eif2s1/Atf4/Cdkn1a/Eif2ak2/Fas	8
GO:0010876	lipid localization	30/1094	240/12406	0.0322468	0.0322468	0.0848001	Ikbke/Il1a/Il1b/Atp8b2/Ugcg/Ttc39b/Zc3h12a/Stx12/Slc10a6/Spp1/Kcnn4/Gramd1a/P2ry2/Irs2/Atp11a/Msr1/Lcat/Ldlr/Apob/Nfkbia/Dab2/Tspo/Soat2/Runx1/Ppard/Tnf/C3/Ptpn2/Pqlc1/Ehd1	30
GO:0007589	body fluid secretion	10/1094	59/12406	0.0322529	0.0322529	0.0848001	Oas2/Wnk1/Kcnn4/P2ry2/Socs2/Mmp13/Xbp1/Ptger4/Vegfa/Xdh	10
GO:0010955	negative regulation of protein processing	6/1094	28/12406	0.0324057	0.0324057	0.0848792	Chac1/Cst7/Serpine1/A2m/Birc3/Ctla2a	6
GO:0033032	regulation of myeloid cell apoptotic process	6/1094	28/12406	0.0324057	0.0324057	0.0848792	Fcgr2b/Cd44/Slc7a11/Hcar2/Ccr5/Ccl5	6
GO:0061756	leukocyte adhesion to vascular endothelial cell	6/1094	28/12406	0.0324057	0.0324057	0.0848792	Vcam1/Klf4/Icam1/Itgb7/Tnf/Rela	6
GO:1903318	negative regulation of protein maturation	6/1094	28/12406	0.0324057	0.0324057	0.0848792	Chac1/Cst7/Serpine1/A2m/Birc3/Ctla2a	6
GO:1905898	positive regulation of response to endoplasmic reticulum stress	6/1094	28/12406	0.0324057	0.0324057	0.0848792	Atf6/Fcgr2b/Ppp1r15a/Herpud1/Xbp1/Ptpn2	6
GO:0032623	interleukin-2 production	9/1094	51/12406	0.0325716	0.0325716	0.0848792	Abl2/Il1a/Il1b/Pde4b/Zfp36/Tnfaip3/Cd83/Runx1/Ezr	9
GO:0046847	filopodium assembly	9/1094	51/12406	0.0325716	0.0325716	0.0848792	Arpc2/Actr3/Abitram/Arap1/Ccr7/Ripor2/Arf6/Ezr/Srf	9
GO:0003416	endochondral bone growth	5/1094	21/12406	0.0326197	0.0326197	0.0848792	Ecm1/Kdr/Por/Comp/Mmp13	5
GO:0009620	response to fungus	5/1094	21/12406	0.0326197	0.0326197	0.0848792	Tlr2/Il17ra/Clec4n/Gapdh/Myd88	5
GO:0010470	regulation of gastrulation	5/1094	21/12406	0.0326197	0.0326197	0.0848792	Il1rn/Klf4/Wnk1/Tnfaip3/Phldb1	5
GO:0030104	water homeostasis	5/1094	21/12406	0.0326197	0.0326197	0.0848792	Ugcg/Trpv4/Anxa7/Grhl1/Srf	5
GO:0030513	positive regulation of BMP signaling pathway	5/1094	21/12406	0.0326197	0.0326197	0.0848792	Notch1/Rbpj/Kdr/Hes1/Fbxl15	5
GO:0043114	regulation of vascular permeability	5/1094	21/12406	0.0326197	0.0326197	0.0848792	Trpv4/Akap12/Adora2a/Ccl4/Vegfa	5
GO:0071398	cellular response to fatty acid	5/1094	21/12406	0.0326197	0.0326197	0.0848792	Zc3h12a/Id3/P2ry6/Ldlr/Ptger4	5
GO:0007188	adenylate cyclase-modulating G protein-coupled receptor signaling pathway	14/1094	93/12406	0.0328173	0.0328173	0.0853302	Pde4b/Cxcl10/Akap13/Akap12/Adora2a/Insl3/Adgre5/Adra1a/Nme2/Slc9a3r1/Gpr65/Ptger4/Fpr2/Ptgdr2	14
GO:0048639	positive regulation of developmental growth	21/1094	156/12406	0.0332648	0.0332648	0.0864303	Fn1/Hlx/Notch1/Csf1/Mul1/Rbpj/Rufy3/Serpine1/Ybx3/Picalm/Sh3pxd2b/Ndel1/Map1b/Ptger4/Ezr/Tnfrsf12a/Ppard/Pim1/Vegfa/Srf/C3	21
GO:0051701	interaction with host	15/1094	102/12406	0.0334879	0.0334879	0.0869459	Bcl2l1/Chmp4b/Tlr2/Zc3h12a/Gapdh/Nectin2/Trim30a/Ifitm2/Ifitm1/Ifitm3/Ccr5/Tnip1/Myc/Ifitm7/Cd74	15
GO:0051147	regulation of muscle cell differentiation	16/1094	111/12406	0.0338867	0.0338867	0.0879057	Hdac4/Notch1/Rbpj/Cxcl9/Cxcl10/Akap13/Il4ra/Trim72/Mmp14/Xbp1/Ripor2/Sod2/Sik1/Daxx/Flot1/Ehd1	16
GO:0035265	organ growth	19/1094	138/12406	0.0339074	0.0339074	0.0879057	Hlx/Notch1/Ecm1/Rbpj/Kdr/Por/Ybx3/Akap13/Dusp6/Comp/Smad1/Adra1a/Mmp13/Ripk1/Ahr/Sav1/Mapk11/Pim1/Tcf7l2	19
GO:0072001	renal system development	22/1094	166/12406	0.0348067	0.0348067	0.0901708	Notch1/Cd44/Lama5/Prkx/Tiparp/Id3/Pdgfa/Smad1/Zbtb16/Myo1e/Trex1/Nle1/Jmjd6/Vcan/Id2/Ahr/Myc/Tns2/Hes1/Adamts1/Vegfa/Egr1	22
GO:0006695	cholesterol biosynthetic process	7/1094	36/12406	0.035275	0.035275	0.0911831	Hsd17b7/Pmvk/Cyp51/Insig1/Por/Hmgcr/Apob	7
GO:0033003	regulation of mast cell activation	7/1094	36/12406	0.035275	0.035275	0.0911831	Fgr/Rabgef1/Nectin2/Il4ra/Hmox1/Plscr1/Cd300lf	7
GO:1901031	regulation of response to reactive oxygen species	7/1094	36/12406	0.035275	0.035275	0.0911831	Nfe2l2/Hdac6/Sesn2/Hgf/Gch1/Ripk1/Tnf	7
GO:0007568	aging	21/1094	157/12406	0.0353406	0.0353406	0.0912859	Lmna/Cdk6/Serpine1/Foxm1/Picalm/Jmjd1c/Comp/Adra1a/Cgas/Trex1/Pnpt1/Eef1e1/Plk2/Id2/Nampt/Eif2s1/Vash1/Bcl6/Sod2/Cdkn1a/Srf	21
GO:0016236	macroautophagy	24/1094	185/12406	0.0354814	0.0354814	0.0915826	Optn/Chmp4b/Trp53inp2/Pim2/Hdac6/Tlr2/Sesn2/Stx12/Tbc1d14/Kdr/Atg16l2/Nupr1/Lzts1/Hmox1/Irgm1/Larp1/Phf23/Vmp1/Atp6v0a1/Usp36/Sptlc2/Snap29/Ilrun/Tmem173	24
GO:0008015	blood circulation	33/1094	271/12406	0.0356099	0.0356099	0.091847	Per2/Hdac4/Ptgs2/Mybpc3/Htr2c/Pde4b/Zc3h12a/Cd38/Kdr/Trpv4/Wnk1/P2ry2/Akap12/Adora2a/Comp/Hmox1/Gch1/Adra1a/Icam1/Map2k3/Ccl4/Hmgcr/Id2/Nampt/Ahr/Sod2/Ppard/Tnf/Ier3/Vegfa/Hbegf/Acta2/Dusp5	33
GO:0042542	response to hydrogen peroxide	15/1094	103/12406	0.0361306	0.0361306	0.0931221	Ppp1r15b/Lcn2/Nfe2l2/Hdac6/Lck/Hgf/Il6/Tnfaip3/Hmox1/Kdm6b/Crk/Sphk1/Ripk1/Sod2/Rela	15
GO:0010761	fibroblast migration	8/1094	44/12406	0.0363978	0.0363978	0.0931427	Tns1/D1Ertd622e/Actr3/Prr5l/Sdc4/Akap12/Zfand5/Acta2	8
GO:0030324	lung development	18/1094	130/12406	0.0364084	0.0364084	0.0931427	Notch1/Id1/Lama5/Slc7a11/Stk40/Errfi1/Rbpj/Kdr/Pdgfa/Klf2/Mmp14/Jmjd6/Sav1/Hes1/Tnf/Vegfa/Srf/Foxp4	18
GO:0001701	in utero embryonic development	40/1094	340/12406	0.0364201	0.0364201	0.0931427	Notch1/Rcn1/Spint1/Bcl2l1/Eif2s2/Cebpb/Skil/Adar/Slc39a1/Vcam1/Sec24d/Rbpj/Nop2/Ybx3/Insl3/Klf2/Junb/Hinfp/Myo1e/Ndel1/Nle1/Socs3/Apob/Zfp36l1/Vash1/Alkbh1/Dab2/Maff/Acvr1b/Nfe2/Rrn3/Hes1/Runx1/Vegfa/Srf/Bysl/Rbbp8/Hbegf/Wdr74/Zfand5	40
GO:0002381	immunoglobulin production involved in immunoglobulin mediated immune response	9/1094	52/12406	0.0364256	0.0364256	0.0931427	Cd40/Exosc3/Fgl2/Icosl/Il27ra/Trex1/Batf/Bcl6/Tfrc	9
GO:0003333	amino acid transmembrane transport	9/1094	52/12406	0.0364256	0.0364256	0.0931427	Per2/Lrrc8a/Slc7a11/Lrrc8c/Slc7a1/Slc7a6/Slc7a5/Slc38a2/Tnf	9
GO:0014855	striated muscle cell proliferation	9/1094	52/12406	0.0364256	0.0364256	0.0931427	Notch1/Rbpj/Smad1/Stat3/Ripk1/Sav1/Mapk11/Ppard/Pim1	9
GO:0030330	DNA damage response, signal transduction by p53 class mediator	9/1094	52/12406	0.0364256	0.0364256	0.0931427	Cd44/Sesn2/Foxm1/Bcl3/Eef1e1/Batf/Cdkn1a/Cd74/Pmaip1	9
GO:0030808	regulation of nucleotide biosynthetic process	9/1094	52/12406	0.0364256	0.0364256	0.0931427	Hdac4/Bcl2l1/Nupr1/Ddit4/Trex1/Stat3/Myc/Gpd1/Ier3	9
GO:0032890	regulation of organic acid transport	9/1094	52/12406	0.0364256	0.0364256	0.0931427	Per2/Il1rn/Il1a/Il1b/Htr2c/P2ry2/Adora2a/Irs2/Tnf	9
GO:1900371	regulation of purine nucleotide biosynthetic process	9/1094	52/12406	0.0364256	0.0364256	0.0931427	Hdac4/Bcl2l1/Nupr1/Ddit4/Trex1/Stat3/Myc/Gpd1/Ier3	9
GO:0006140	regulation of nucleotide metabolic process	12/1094	77/12406	0.036429	0.036429	0.0931427	Hdac4/Bcl2l1/Nupr1/Bend3/Ddit4/Pde12/Trex1/Stat3/Myc/Tspo/Gpd1/Ier3	12
GO:1903034	regulation of response to wounding	17/1094	121/12406	0.0365092	0.0365092	0.09328	Nfe2l2/Klf4/Serpine1/Pdgfa/Insl3/Xbp1/Plek/Ndel1/Crk/Ccl2/Hmgcr/Ptger4/Tnfrsf12a/Ppard/Cdkn1a/Hbegf/Acta2	17
GO:1903320	regulation of protein modification by small protein conjugation or removal	27/1094	214/12406	0.0367158	0.0367158	0.0937401	Per2/Hdac4/Hspa5/Tank/Trib3/Siah2/Dnaja1/Zc3h12a/Mul1/Isg15/Tnfaip3/Herpud1/Gnl3/Pinx1/Birc3/Rassf1/Tnip1/Phf23/Sphk1/Gtpbp4/Hsp90aa1/Trib1/Tspo/Daxx/Ticam1/Egr1/Rela	27
GO:0008202	steroid metabolic process	22/1094	167/12406	0.0368866	0.0368866	0.0940836	Hsd17b7/Il1a/Il1b/Tiparp/Pmvk/Nfkb1/Ttc39b/Cyp51/Insig1/Spp1/Por/Sult1a1/Lcat/Ldlr/Hmgcr/Apob/Dab2/Tspo/Soat2/Tnf/Egr1/Ch25h	22
GO:0002467	germinal center formation	4/1094	15/12406	0.0373303	0.0373303	0.0940836	Bcl3/Tnfaip3/Bcl6/Nfkb2	4
GO:0002523	leukocyte migration involved in inflammatory response	4/1094	15/12406	0.0373303	0.0373303	0.0940836	Slamf1/Slamf8/Adam8/Ccl2	4
GO:0002716	negative regulation of natural killer cell mediated immunity	4/1094	15/12406	0.0373303	0.0373303	0.0940836	Klrb1b/Clec2d/Crk/Tap1	4
GO:0002726	positive regulation of T cell cytokine production	4/1094	15/12406	0.0373303	0.0373303	0.0940836	Arid5a/Il1b/Il6/Rsad2	4
GO:0003156	regulation of animal organ formation	4/1094	15/12406	0.0373303	0.0373303	0.0940836	Notch1/Rbpj/Hes1/Pim1	4
GO:0006775	fat-soluble vitamin metabolic process	4/1094	15/12406	0.0373303	0.0373303	0.0940836	Il1b/Nfkb1/Ppard/Tnf	4
GO:0008356	asymmetric cell division	4/1094	15/12406	0.0373303	0.0373303	0.0940836	Actr3/Arhgef2/Zbtb16/Tead3	4
GO:0010743	regulation of macrophage derived foam cell differentiation	4/1094	15/12406	0.0373303	0.0373303	0.0940836	Csf1/Msr1/Apob/Nfkbia	4
GO:0032682	negative regulation of chemokine production	4/1094	15/12406	0.0373303	0.0373303	0.0940836	Klf4/Mul1/Il6/Mefv	4
GO:0033622	integrin activation	4/1094	15/12406	0.0373303	0.0373303	0.0940836	Fn1/Cxcl13/Plek/Ptger4	4
GO:0043011	myeloid dendritic cell differentiation	4/1094	15/12406	0.0373303	0.0373303	0.0940836	Rbpj/Relb/Batf/Tnfsf9	4
GO:0044062	regulation of excretion	4/1094	15/12406	0.0373303	0.0373303	0.0940836	Anpep/Adora2a/Slc9a3r1/Ptger4	4
GO:0045953	negative regulation of natural killer cell mediated cytotoxicity	4/1094	15/12406	0.0373303	0.0373303	0.0940836	Klrb1b/Clec2d/Crk/Tap1	4
GO:0046597	negative regulation of viral entry into host cell	4/1094	15/12406	0.0373303	0.0373303	0.0940836	Ifitm2/Ifitm1/Ifitm3/Ifitm7	4
GO:0048643	positive regulation of skeletal muscle tissue development	4/1094	15/12406	0.0373303	0.0373303	0.0940836	Gpc1/Usp2/Hmgcr/Flot1	4
GO:0060713	labyrinthine layer morphogenesis	4/1094	15/12406	0.0373303	0.0373303	0.0940836	Spint1/Vcam1/Socs3/Zfp36l1	4
GO:2000773	negative regulation of cellular senescence	4/1094	15/12406	0.0373303	0.0373303	0.0940836	Cdk6/Plk2/Nampt/Bcl6	4
GO:1901343	negative regulation of vasculature development	13/1094	86/12406	0.0376558	0.0376558	0.0948361	Notch1/Dll4/Sema4a/Klf4/Cxcl10/Serpine1/Klf2/Ccl2/Plk2/Vash1/Ptger4/Adamts1/Xdh	13
GO:0002888	positive regulation of myeloid leukocyte mediated immunity	6/1094	29/12406	0.0379162	0.0379162	0.0952203	Fcgr3/Fgr/Il4ra/Ddx21/Ticam1/C3	6
GO:0010712	regulation of collagen metabolic process	6/1094	29/12406	0.0379162	0.0379162	0.0952203	Suco/Errfi1/Il6/Serpine1/Ccl2/Ppard	6
GO:0042304	regulation of fatty acid biosynthetic process	6/1094	29/12406	0.0379162	0.0379162	0.0952203	Ptgs2/Il1b/Trib3/Fabp5/Insig1/Elovl5	6
GO:0070266	necroptotic process	6/1094	29/12406	0.0379162	0.0379162	0.0952203	Ybx3/Rnf31/Birc3/Ripk1/Tnf/Fas	6
GO:0043902	positive regulation of multi-organism process	18/1094	131/12406	0.0388738	0.0388738	0.0975557	Hdac4/Optn/Notch1/Chmp4b/Tlr2/Adar/Gapdh/Hpn/P2ry2/Trim30a/Pde12/Acod1/Hspa8/Ccr5/Larp1/Acvr1b/Chd1/Cd74	18
GO:0008643	carbohydrate transport	15/1094	104/12406	0.0389208	0.0389208	0.0976042	Nfe2l2/Il1b/Trib3/Fabp5/Slc35d1/Slc2a1/Sesn2/C1qtnf12/Sh2b2/Slc2a3/Irs2/Myc/Ezr/Tnf/C3	15
GO:0001783	B cell apoptotic process	5/1094	22/12406	0.0392467	0.0392467	0.0977267	Cd44/Irs2/Bcl2a1a/Myc/Cd74	5
GO:0006929	substrate-dependent cell migration	5/1094	22/12406	0.0392467	0.0392467	0.0977267	Nrp2/Fn1/Abl2/Adam8/Tnfrsf12a	5
GO:0032633	interleukin-4 production	5/1094	22/12406	0.0392467	0.0392467	0.0977267	Notch1/Cebpb/Rbpj/Icosl/Cd83	5
GO:0032692	negative regulation of interleukin-1 production	5/1094	22/12406	0.0392467	0.0392467	0.0977267	Zc3h12a/Errfi1/Tnfaip3/Ptger4/Mefv	5
GO:0033081	regulation of T cell differentiation in thymus	5/1094	22/12406	0.0392467	0.0392467	0.0977267	Il1b/Il2rg/Nfkbid/Adam8/Ptpn2	5
GO:0033233	regulation of protein sumoylation	5/1094	22/12406	0.0392467	0.0392467	0.0977267	Hdac4/Mul1/Gnl3/Egr1/Rela	5
GO:0034390	smooth muscle cell apoptotic process	5/1094	22/12406	0.0392467	0.0392467	0.0977267	Rbpj/Gapdh/Il12b/Atf4/Sod2	5
GO:0034391	regulation of smooth muscle cell apoptotic process	5/1094	22/12406	0.0392467	0.0392467	0.0977267	Rbpj/Gapdh/Il12b/Atf4/Sod2	5
GO:0048546	digestive tract morphogenesis	5/1094	22/12406	0.0392467	0.0392467	0.0977267	Hlx/Notch1/Id2/Foxp4/Tcf7l2	5
GO:0098868	bone growth	5/1094	22/12406	0.0392467	0.0392467	0.0977267	Ecm1/Kdr/Por/Comp/Mmp13	5
GO:1901224	positive regulation of NIK/NF-kappaB signaling	10/1094	61/12406	0.0395324	0.0395324	0.0983689	Il1b/Tlr7/Tlr2/Tirap/Traf4/Sphk1/Tnf/Eif2ak2/Cd14/Rela	10
GO:0006403	RNA localization	21/1094	159/12406	0.0397783	0.0397783	0.098911	Rrs1/Nop58/Ahctf1/Exosc2/Nmd3/Exosc3/Zfp593/Sdad1/Magohb/Fbl/Zfp36/Nup98/Ltv1/Ranbp2/Abce1/Pnpt1/Myo1c/Nup153/Zfp36l1/Hnrnpa1/Flot1	21
GO:0002833	positive regulation of response to biotic stimulus	7/1094	37/12406	0.0403186	0.0403186	0.100113	Optn/Tlr2/Nectin2/Pvr/Acod1/Il12b/Cd274	7
GO:1902653	secondary alcohol biosynthetic process	7/1094	37/12406	0.0403186	0.0403186	0.100113	Hsd17b7/Pmvk/Cyp51/Insig1/Por/Hmgcr/Apob	7
GO:0060349	bone morphogenesis	9/1094	53/12406	0.0405804	0.0405804	0.100551	Nab1/Insig1/Trpv4/Por/Chsy1/Nab2/Comp/Mmp14/Mmp13	9
GO:0070664	negative regulation of leukocyte proliferation	9/1094	53/12406	0.0405804	0.0405804	0.100551	Fcgr2b/Cd44/Sdc4/Cebpb/Ccl12/Slfn1/Ripor2/Cd86/Cd274	9
GO:0090501	RNA phosphodiester bond hydrolysis	9/1094	53/12406	0.0405804	0.0405804	0.100551	Rrs1/Exosc2/Exosc3/Zc3h12a/Nob1/Pde12/Kri1/Bop1/Tut1	9
GO:0050854	regulation of antigen receptor-mediated signaling pathway	8/1094	45/12406	0.0409799	0.0409799	0.101377	Fcgr2b/Lck/Nectin2/Kcnn4/Ccr7/Ezr/Ptpn2/Rela	8
GO:0001894	tissue homeostasis	19/1094	141/12406	0.0409998	0.0409998	0.101377	Fcgr4/Notch1/Chmp4b/Trp53inp2/Dram2/Csf1/Il6/Cd38/Kdr/Spp1/Snx10/Adam8/Cdh3/Gcnt2/Homer1/Ptger4/Tfrc/Vegfa/Srf	19
GO:0030308	negative regulation of cell growth	19/1094	141/12406	0.0409998	0.0409998	0.101377	Sema4c/Actr3/Mndal/Sema4a/Trim46/Sesn2/Mul1/Sertad1/Rrad/Cdkn2d/Ccr5/Sertad2/Ifrd1/Dab2/Acvr1b/Bcl6/Ppard/Cdkn1a/Sema6b	19
GO:0031330	negative regulation of cellular catabolic process	26/1094	207/12406	0.0416961	0.0416961	0.103026	Hdac4/Mapkapk2/Bmf/Chmp4b/Noct/Mcl1/Tbc1d14/Zfp36/Nupr1/Tnfaip3/Ddit4/Lzts1/Hmox1/Adra1a/Tirap/Syncrip/Myd88/Larp1/Phf23/Stat3/Usp36/Tent4a/Nampt/Tspo/Ier3/Vegfa	26
GO:0046916	cellular transition metal ion homeostasis	11/1094	70/12406	0.0417437	0.0417437	0.103072	Lcn2/Slc30a4/Slc31a1/Hmox1/Mt2/Mt1/Slc39a14/Myc/Slc11a2/Tfrc/Fth1	11
GO:0010952	positive regulation of peptidase activity	17/1094	123/12406	0.0417801	0.0417801	0.103089	Tank/F3/Lck/Mul1/Hip1/Picalm/Apaf1/Casp4/Tbc1d10a/Stat3/Myc/Slc11a2/Mefv/Tnf/Xdh/Pmaip1/Fas	17
GO:0019935	cyclic-nucleotide-mediated signaling	15/1094	105/12406	0.0418623	0.0418623	0.10322	Htr2c/Pde4b/Cxcl10/Gapdh/Akap13/Adora2a/Insl3/Adgre5/Adra1a/Cgas/Nme2/Slc9a3r1/Ahr/Gpr65/Ptger4	15
GO:0022604	regulation of cell morphogenesis	49/1094	434/12406	0.0425282	0.0425282	0.104789	Sema4c/Trak2/Fn1/Arpc2/Actr3/Fmnl2/Cd44/Rhov/Id1/Hck/Skil/Sema4a/Trim46/Cdc42se1/Fgr/Mul1/Il6/Rhoh/Kdr/Rufy3/Strip2/Hpn/Picalm/Arap1/Lzts1/Bcar1/Anxa7/Icam1/Ccr5/Gas7/Ndel1/Crk/Ccl2/Ccl12/Ccl3/Slc9a3r1/Map1b/Ifrd1/Dab2/Rnd1/Ezr/Tnfrsf12a/Vegfa/Srf/Sema6b/Cdc42ep3/Bambi/Diaph1/Cdc42ep2	49
GO:0051347	positive regulation of transferase activity	48/1094	424/12406	0.0426274	0.0426274	0.10496	Ccnyl1/Il1rn/Cd44/Il1b/Trib3/Sdc4/Cd40/Ptpn1/Csf1/Klf4/Fgr/Map3k6/Mul1/Hgf/Pdgfa/Gadd45a/Ccnd2/Akap13/Adam8/Ranbp2/Gadd45b/Nab2/Lpar2/Adra1a/Tirap/Il12b/Map2k3/Pik3r5/Pik3r6/Traf4/Ccr7/Ripk1/Gadd45g/Hsp90aa1/Dab2/Trib1/Myc/Socs1/Fpr2/Cdkn1a/Pim1/Daxx/Tnf/Vegfa/Eif2ak2/Map3k8/Egr1/Cd74	48
GO:0044070	regulation of anion transport	12/1094	79/12406	0.0432563	0.0432563	0.106434	Per2/Il1rn/Il1a/Il1b/Cebpb/Htr2c/P2ry2/Adora2a/Irs2/Ripk1/Atf4/Tnf	12
GO:0019318	hexose metabolic process	22/1094	170/12406	0.0436791	0.0436791	0.1074	Per2/Ppp1r3d/Fabp5/Crtc2/B4galt1/Sesn2/C1qtnf12/Il6/Pgm2/Gapdh/Ldha/Ranbp2/Midn/Irs2/Ppp1r3b/Myc/Atf4/Gpd1/Sik1/Tnf/Ptpn2/Tcf7l2	22
GO:0007257	activation of JUN kinase activity	6/1094	30/12406	0.0439895	0.0439895	0.107787	Ptpn1/Mul1/Tirap/Ccr7/Ripk1/Dab2	6
GO:0016242	negative regulation of macroautophagy	6/1094	30/12406	0.0439895	0.0439895	0.107787	Chmp4b/Nupr1/Lzts1/Hmox1/Phf23/Usp36	6
GO:0051085	chaperone cofactor-dependent protein refolding	6/1094	30/12406	0.0439895	0.0439895	0.107787	Hspa5/Dnajb5/Dnajb13/Hspa8/Hspa9/Cd74	6
GO:0070232	regulation of T cell apoptotic process	6/1094	30/12406	0.0439895	0.0439895	0.107787	Tsc22d3/Nfkbid/Adam8/Jak3/Ccl5/Cd274	6
GO:1903580	positive regulation of ATP metabolic process	6/1094	30/12406	0.0439895	0.0439895	0.107787	Bcl2l1/Nupr1/Bend3/Stat3/Myc/Gpd1	6
GO:0009132	nucleoside diphosphate metabolic process	13/1094	88/12406	0.0442224	0.0442224	0.108283	Hdac4/Eno2/Gapdh/Ldha/Nupr1/Ddit4/Trex1/Nme2/Stat3/Cmpk2/Myc/Gpd1/Ier3	13
GO:0034614	cellular response to reactive oxygen species	17/1094	124/12406	0.0446115	0.0446115	0.10916	Lcn2/Nfe2l2/Hdac6/Hgf/Il6/Tnfaip3/Bcar1/Gch1/Trex1/Kdm6b/Crk/Sphk1/Ripk1/Fos/Sod2/Tnf/Rela	17
GO:0043467	regulation of generation of precursor metabolites and energy	14/1094	97/12406	0.0447595	0.0447595	0.10937	Hdac4/Ppp1r3d/Trpv4/Nupr1/Ddit4/Irs2/Ppp1r3b/Pde12/Trex1/Pnpt1/Stat3/Myc/Gpd1/Ier3	14
GO:0061387	regulation of extent of cell growth	14/1094	97/12406	0.0447595	0.0447595	0.10937	Sema4c/Fn1/Actr3/Sema4a/Trim46/Rufy3/Ccr5/Ndel1/Map1b/Ifrd1/Tnfrsf12a/Vegfa/Srf/Sema6b	14
GO:0010950	positive regulation of endopeptidase activity	16/1094	115/12406	0.0448906	0.0448906	0.109615	F3/Lck/Mul1/Hip1/Picalm/Apaf1/Casp4/Tbc1d10a/Stat3/Myc/Slc11a2/Mefv/Tnf/Xdh/Pmaip1/Fas	16
GO:0034637	cellular carbohydrate biosynthetic process	9/1094	54/12406	0.045044	0.045044	0.109685	B3gnt7/Per2/B4galt5/Ppp1r3d/B4galt1/Pgm2/Irs2/Ppp1r3b/B3gnt3	9
GO:0042632	cholesterol homeostasis	9/1094	54/12406	0.045044	0.045044	0.109685	Ttc39b/Insig1/Hpn/Lcat/Ldlr/Xbp1/Apob/Soat2/Ehd1	9
GO:0050771	negative regulation of axonogenesis	9/1094	54/12406	0.045044	0.045044	0.109685	Sema4c/Trak2/Actr3/Sema4a/Trim46/Rufy3/Ccr5/Ifrd1/Sema6b	9
GO:0097306	cellular response to alcohol	9/1094	54/12406	0.045044	0.045044	0.109685	Arpc2/Gramd1a/P2ry6/Larp1/Ccl7/Mir7-1/Ahr/Ptger4/Klf9	9
GO:0000082	G1/S transition of mitotic cell cycle	20/1094	152/12406	0.0454888	0.0454888	0.110692	Pim2/Larp7/Anp32b/Klf4/Plk3/Ccnd2/Eif4ebp1/Cdkn2d/Hinfp/Ccl12/Slfn1/Ripk1/Plk2/Id2/Gpr132/Acvr1b/Adamts1/Bach1/Cdkn1a/Rbbp8	20
GO:0003206	cardiac chamber morphogenesis	11/1094	71/12406	0.0456283	0.0456283	0.110955	Nrp2/Notch1/Mybpc3/Dll4/Rbpj/Id2/Ahr/Sav1/Hes1/Adamts1/Srf	11
GO:0006111	regulation of gluconeogenesis	7/1094	38/12406	0.0458093	0.0458093	0.111002	Sesn2/C1qtnf12/Il6/Ranbp2/Sik1/Ptpn2/Tcf7l2	7
GO:0007622	rhythmic behavior	7/1094	38/12406	0.0458093	0.0458093	0.111002	Il6/Egr2/Adora2a/Usp2/Id2/Ptger4/Egr1	7
GO:0043392	negative regulation of DNA binding	7/1094	38/12406	0.0458093	0.0458093	0.111002	Per2/Id1/Zfp593/Id3/Hmox1/Id2/Ilrun	7
GO:2000736	regulation of stem cell differentiation	7/1094	38/12406	0.0458093	0.0458093	0.111002	Notch1/Nfe2l2/Cdk6/Stat3/Hes1/Eif2ak2/Hspa9	7
GO:0002886	regulation of myeloid leukocyte mediated immunity	8/1094	46/12406	0.0459293	0.0459293	0.111002	Fcgr3/Fgr/Rabgef1/Il4ra/Ddx21/Hmox1/Ticam1/C3	8
GO:0043954	cellular component maintenance	8/1094	46/12406	0.0459293	0.0459293	0.111002	Abl2/Fcgr2b/Tanc1/Wdhd1/Hspa8/Homer1/Arf6/Abhd17b	8
GO:0070265	necrotic cell death	8/1094	46/12406	0.0459293	0.0459293	0.111002	Ybx3/Rnf31/Birc3/Ripk1/Ahr/Tspo/Tnf/Fas	8
GO:0070988	demethylation	8/1094	46/12406	0.0459293	0.0459293	0.111002	Por/Jmjd1c/Tdg/Kdm6b/Jmjd6/Alkbh1/Apobec3/Apobec2	8
GO:0000463	maturation of LSU-rRNA from tricistronic rRNA transcript (SSU-rRNA, 5.8S rRNA, LSU-rRNA)	4/1094	16/12406	0.0464028	0.0464028	0.111002	Rpf2/Ftsj3/Gtpbp4/Bop1	4
GO:0001958	endochondral ossification	4/1094	16/12406	0.0464028	0.0464028	0.111002	Nab1/Nab2/Mmp14/Mmp13	4
GO:0006817	phosphate ion transport	4/1094	16/12406	0.0464028	0.0464028	0.111002	Slc20a1/Cebpb/Slc25a30/Atf4	4
GO:0032691	negative regulation of interleukin-1 beta production	4/1094	16/12406	0.0464028	0.0464028	0.111002	Zc3h12a/Errfi1/Tnfaip3/Mefv	4
GO:0036075	replacement ossification	4/1094	16/12406	0.0464028	0.0464028	0.111002	Nab1/Nab2/Mmp14/Mmp13	4
GO:0051023	regulation of immunoglobulin secretion	4/1094	16/12406	0.0464028	0.0464028	0.111002	Cd40/Il6/Xbp1/Tnf	4
GO:0060544	regulation of necroptotic process	4/1094	16/12406	0.0464028	0.0464028	0.111002	Ybx3/Rnf31/Birc3/Ripk1	4
GO:0060547	negative regulation of necrotic cell death	4/1094	16/12406	0.0464028	0.0464028	0.111002	Ybx3/Rnf31/Birc3/Ahr	4
GO:0071450	cellular response to oxygen radical	4/1094	16/12406	0.0464028	0.0464028	0.111002	Nfe2l2/Gch1/Sod2/Tnf	4
GO:0071451	cellular response to superoxide	4/1094	16/12406	0.0464028	0.0464028	0.111002	Nfe2l2/Gch1/Sod2/Tnf	4
GO:0071801	regulation of podosome assembly	4/1094	16/12406	0.0464028	0.0464028	0.111002	Arpc2/Hck/Arhgef2/Tnf	4
GO:0080111	DNA demethylation	4/1094	16/12406	0.0464028	0.0464028	0.111002	Tdg/Alkbh1/Apobec3/Apobec2	4
GO:0090502	RNA phosphodiester bond hydrolysis, endonucleolytic	4/1094	16/12406	0.0464028	0.0464028	0.111002	Rrs1/Zc3h12a/Kri1/Bop1	4
GO:1900101	regulation of endoplasmic reticulum unfolded protein response	4/1094	16/12406	0.0464028	0.0464028	0.111002	Atf6/Ptpn1/Xbp1/Ptpn2	4
GO:1900409	positive regulation of cellular response to oxidative stress	4/1094	16/12406	0.0464028	0.0464028	0.111002	Hdac6/Mcl1/Ripk1/Tnf	4
GO:1903978	regulation of microglial cell activation	4/1094	16/12406	0.0464028	0.0464028	0.111002	Cst7/C5ar1/Ldlr/Sphk1	4
GO:0002335	mature B cell differentiation	5/1094	23/12406	0.046634	0.046634	0.111029	Slamf8/Lfng/Bcl3/Tnfaip3/Xbp1	5
GO:0002724	regulation of T cell cytokine production	5/1094	23/12406	0.046634	0.046634	0.111029	Arid5a/Slamf1/Il1b/Il6/Rsad2	5
GO:0010586	miRNA metabolic process	5/1094	23/12406	0.046634	0.046634	0.111029	Nfkb1/Zc3h12a/Pnpt1/Tut7/Rela	5
GO:0010829	negative regulation of glucose transmembrane transport	5/1094	23/12406	0.046634	0.046634	0.111029	Il1b/Fabp5/Sh2b2/Myc/Tnf	5
GO:0034123	positive regulation of toll-like receptor signaling pathway	5/1094	23/12406	0.046634	0.046634	0.111029	Tlr2/Mfhas1/Tirap/Rsad2/Flot1	5
GO:0045214	sarcomere organization	5/1094	23/12406	0.046634	0.046634	0.111029	Mybpc3/Akap13/Actg1/Actn2/Srf	5
GO:1900117	regulation of execution phase of apoptosis	5/1094	23/12406	0.046634	0.046634	0.111029	Trp53bp2/Bcl2l1/Zc3h12a/Il6/Apaf1	5
GO:0022411	cellular component disassembly	35/1094	297/12406	0.0468807	0.0468807	0.111541	Arpc2/Per2/Optn/Hdac6/Arhgef2/Plk3/Kif2c/Mul1/Il6/Trpv4/Denr/Hpn/Grwd1/Ddit4/Apaf1/Irak3/Abce1/Mmp13/Hspa8/Plek/Sh3pxd2b/Irgm1/Ndel1/Phf23/Actn2/Map1b/Sptb/Myc/Tspo/Snap29/Tnf/Flot1/C3/Etf1/Tmem173	35
GO:0017148	negative regulation of translation	16/1094	116/12406	0.0479975	0.0479975	0.114121	Ncl/Btg2/Zc3h12a/Sesn2/Cpeb2/Malsu1/Gapdh/Zfp36/Samd4b/Eif4ebp1/Syncrip/Larp1/Stat3/Eif2s1/Zfp36l1/Eif2ak2	16
GO:0006865	amino acid transport	15/1094	107/12406	0.048213	0.048213	0.114556	Per2/Il1rn/Lrrc8a/Il1b/Htr2c/Slc7a11/Lrrc8c/Slc7a1/Adora2a/Slc7a6/Slc7a5/Myc/Slc38a2/Tnf/Nfkbie	15
GO:0031345	negative regulation of cell projection organization	22/1094	172/12406	0.0486875	0.0486875	0.115606	Sema4c/Trak2/Actr3/Il15ra/Rtn4rl2/Id1/Sema4a/Trim46/Cd38/Rbpj/Rufy3/Paqr3/Trpv4/Katna1/Ccr5/Plk2/Ifrd1/Arf6/Dab2/Hes1/H2-K1/Sema6b	22
GO:0046031	ADP metabolic process	11/1094	72/12406	0.0497527	0.0497527	0.118055	Hdac4/Eno2/Gapdh/Ldha/Nupr1/Ddit4/Trex1/Stat3/Myc/Gpd1/Ier3	11
GO:0055072	iron ion homeostasis	9/1094	55/12406	0.0498236	0.0498236	0.118065	Lcn2/Steap4/Picalm/Hmox1/Myc/Slc11a2/Tfrc/Sod2/Fth1	9
GO:0055092	sterol homeostasis	9/1094	55/12406	0.0498236	0.0498236	0.118065	Ttc39b/Insig1/Hpn/Lcat/Ldlr/Xbp1/Apob/Soat2/Ehd1	9
GO:0044843	cell cycle G1/S phase transition	21/1094	163/12406	0.049858	0.049858	0.118067	Pim2/Larp7/Anp32b/Klf4/Plk3/Ccnd2/Paf1/Eif4ebp1/Cdkn2d/Hinfp/Ccl12/Slfn1/Ripk1/Plk2/Id2/Gpr132/Acvr1b/Adamts1/Bach1/Cdkn1a/Rbbp8	21

## Sheet: downregulated_LPS
ID	Description	GeneRatio	BgRatio	pvalue	p.adjust	qvalue	geneID	Count
GO:0045986	negative regulation of smooth muscle contraction	6/1086	14/12406	0.000719983	0.000719983	0.933774	Adora1/Rgs2/Calcrl/Adrb2/Adra2a/Adrb1	6
GO:0050853	B cell receptor signaling pathway	10/1086	37/12406	0.000984082	0.000984082	0.933774	Abl1/Nfatc2/Cd79b/Mef2c/Ighd/Ighm/Nfam1/Klhl6/Plcl2/Lpxn	10
GO:0033865	nucleoside bisphosphate metabolic process	15/1086	71/12406	0.00104871	0.00104871	0.933774	Pdk1/Acss1/Abcd1/Slc27a3/Gcdh/Nudt7/Oxsm/Pdk2/Coasy/Mccc2/Acot2/Acot6/Ehhadh/Pank1/Gpam	15
GO:0033875	ribonucleoside bisphosphate metabolic process	15/1086	71/12406	0.00104871	0.00104871	0.933774	Pdk1/Acss1/Abcd1/Slc27a3/Gcdh/Nudt7/Oxsm/Pdk2/Coasy/Mccc2/Acot2/Acot6/Ehhadh/Pank1/Gpam	15
GO:0034032	purine nucleoside bisphosphate metabolic process	15/1086	71/12406	0.00104871	0.00104871	0.933774	Pdk1/Acss1/Abcd1/Slc27a3/Gcdh/Nudt7/Oxsm/Pdk2/Coasy/Mccc2/Acot2/Acot6/Ehhadh/Pank1/Gpam	15
GO:0007187	G protein-coupled receptor signaling pathway, coupled to cyclic nucleotide second messenger	18/1086	98/12406	0.00192971	0.00192971	1	Adora1/Rgs2/Calcrl/Cxcr3/P2ry12/Rxfp1/S1pr1/Ptger3/Gna12/Gna15/Vipr1/Hrh2/Arrdc3/Akap5/Adcy8/Adrb2/Adra2a/Adrb1	18
GO:0045932	negative regulation of muscle contraction	7/1086	22/12406	0.002035	0.002035	1	Adora1/Rgs2/Calcrl/Bin1/Adrb2/Adra2a/Adrb1	7
GO:0042100	B cell proliferation	13/1086	61/12406	0.00204029	0.00204029	1	Abl1/Nfatc2/Siglecg/Gpr183/Tlr9/Atad5/Mef2c/Cd180/Ighd/Ighm/Il7r/Plcl2/Clcf1	13
GO:0048843	negative regulation of axon extension involved in axon guidance	6/1086	18/12406	0.00328057	0.00328057	1	Sema6d/Sema6c/Sema4b/Nrp1/Sema4d/Sema4g	6
GO:1902668	negative regulation of axon guidance	6/1086	18/12406	0.00328057	0.00328057	1	Sema6d/Sema6c/Sema4b/Nrp1/Sema4d/Sema4g	6
GO:0032102	negative regulation of response to external stimulus	33/1086	232/12406	0.00364883	0.00364883	1	Adora1/Calcrl/Sema6d/Sirpa/Cask/Abcd1/Sema6c/Ptger3/Cnr2/Padi2/Cdkn1b/Ceacam1/Siglecg/Sema4b/Klkb1/Nrp1/Plau/Ets1/Rora/Clasp2/Cx3cr1/Rtn4rl1/Nr1d1/Sec14l1/Adtrp/Sema4d/Abcd2/St6gal1/Cd200r1/Adrb2/Tkfc/Sema4g/Pdcd4	33
GO:0006637	acyl-CoA metabolic process	12/1086	58/12406	0.00387275	0.00387275	1	Pdk1/Acss1/Abcd1/Slc27a3/Gcdh/Nudt7/Oxsm/Pdk2/Acot2/Acot6/Ehhadh/Gpam	12
GO:0035383	thioester metabolic process	12/1086	58/12406	0.00387275	0.00387275	1	Pdk1/Acss1/Abcd1/Slc27a3/Gcdh/Nudt7/Oxsm/Pdk2/Acot2/Acot6/Ehhadh/Gpam	12
GO:0007340	acrosome reaction	6/1086	19/12406	0.00444428	0.00444428	1	Unc13b/Stx2/Pcsk4/Rab3a/Gnpda1/Trim36	6
GO:0072413	signal transduction involved in mitotic cell cycle checkpoint	5/1086	14/12406	0.00520937	0.00520937	1	Rbm38/Chek2/Casp2/Pidd1/Sox4	5
GO:1902402	signal transduction involved in mitotic DNA damage checkpoint	5/1086	14/12406	0.00520937	0.00520937	1	Rbm38/Chek2/Casp2/Pidd1/Sox4	5
GO:1902403	signal transduction involved in mitotic DNA integrity checkpoint	5/1086	14/12406	0.00520937	0.00520937	1	Rbm38/Chek2/Casp2/Pidd1/Sox4	5
GO:0006813	potassium ion transport	22/1086	142/12406	0.00592587	0.00592587	1	Adora1/Kcnj9/Kcnj10/Kcnip3/Kcnd1/P2ry12/Gja5/Ptger3/Cdkn1b/Tmem38a/Kcnj12/Kcnj2/Hbp1/Akap5/Kcnk13/Kcnh3/Klhl24/Kcnk12/Bin1/Slc12a2/Adrb2/Kcng2	22
GO:0007188	adenylate cyclase-modulating G protein-coupled receptor signaling pathway	16/1086	93/12406	0.00649946	0.00649946	1	Adora1/Rgs2/Calcrl/Cxcr3/P2ry12/Rxfp1/S1pr1/Ptger3/Gna12/Gna15/Arrdc3/Akap5/Adcy8/Adrb2/Adra2a/Adrb1	16
GO:0090257	regulation of muscle system process	23/1086	152/12406	0.00664341	0.00664341	1	Adora1/Rgs2/Calcrl/Gja5/Npnt/Ptger3/Gtf2ird1/Grcc10/Tnni2/Foxo3/Tmem38a/Akap1/Kcnj2/Tifab/Mef2c/Cmya5/Fbxo32/Srl/Bin1/Adrb2/Nfatc1/Adra2a/Adrb1	23
GO:0071875	adrenergic receptor signaling pathway	5/1086	15/12406	0.00725825	0.00725825	1	Rgs2/Arrdc3/Adrb2/Adra2a/Adrb1	5
GO:0006977	DNA damage response, signal transduction by p53 class mediator resulting in cell cycle arrest	4/1086	10/12406	0.00797662	0.00797662	1	Rbm38/Casp2/Pidd1/Sox4	4
GO:1905063	regulation of vascular smooth muscle cell differentiation	4/1086	10/12406	0.00797662	0.00797662	1	Nfatc2/Dnmt1/Nfatc1/Pdcd4	4
GO:0030890	positive regulation of B cell proliferation	8/1086	35/12406	0.00933128	0.00933128	1	Nfatc2/Gpr183/Tlr9/Atad5/Mef2c/Ighd/Ighm/Clcf1	8
GO:0006790	sulfur compound metabolic process	27/1086	193/12406	0.00996062	0.00996062	1	Idh1/Pdk1/Acss1/Abcd1/Slc27a3/Hscb/Chst12/Eif2ak3/Pcyox1/Chst8/Dse/Gstt2/Gcdh/Nudt7/Oxsm/Thtpa/Dnmt1/Gclc/Mat2b/Xylt2/Pdk2/Adi1/Acot2/Acot6/Ehhadh/Pcyox1l/Gpam	27
GO:0006732	coenzyme metabolic process	34/1086	258/12406	0.0103817	0.0103817	1	Idh1/Coq8a/Dhtkd1/Pdk1/Acss1/Abcd1/Slc27a3/H6pd/Idh2/Qprt/Gcdh/Nudt7/Cbfa2t3/Oxsm/Thtpa/Pck2/Dnmt1/Slc37a2/Mpi/Gclc/Mat2b/Shpk/Pdk2/Coasy/Mccc2/Acot2/Acot6/Nadk2/Ehhadh/Cbr3/Haao/Tkfc/Pank1/Gpam	34
GO:0048754	branching morphogenesis of an epithelial tube	16/1086	98/12406	0.0107301	0.0107301	1	Kdm5b/Vangl2/Nrarp/Abl1/Spry1/Egf/Npnt/Hmga2/Sall1/Nrp1/Mks1/Adamts16/Etv5/Slc12a2/Nfatc1/Hhex	16
GO:0007200	phospholipase C-activating G protein-coupled receptor signaling pathway	9/1086	43/12406	0.0108285	0.0108285	1	P2ry10b/P2ry12/S1pr1/Ptger3/Gpr157/Gna15/Lpar6/Cx3cr1/Adra2a	9
GO:0061045	negative regulation of wound healing	9/1086	43/12406	0.0108285	0.0108285	1	Cask/Ptger3/Cdkn1b/Ceacam1/Klkb1/Plau/Clasp2/Adtrp/Adrb2	9
GO:1903035	negative regulation of response to wounding	11/1086	58/12406	0.0108869	0.0108869	1	Cask/Ptger3/Cdkn1b/Ceacam1/Siglecg/Klkb1/Plau/Clasp2/Rtn4rl1/Adtrp/Adrb2	11
GO:0043583	ear development	18/1086	115/12406	0.0108902	0.0108902	1	Vangl2/Bcl2l11/Whrn/Mycl/Wdr19/Mcm2/Cecr2/Cdkn1b/Lrig3/Sall1/Maf/Ccm2/Myo15/Mks1/Naglu/Tifab/Ttc8/Atp8b1	18
GO:0030308	negative regulation of cell growth	21/1086	141/12406	0.0109897	0.0109897	1	Rgs2/Sema6d/Sema6c/Cdkn2c/Cgref1/Ulk1/Tchp/Cdkn1b/Dact3/Sema4b/Apbb1/Sesn1/Cirbp/Osgin1/Nrp1/Minar1/Nme6/Gdf9/Flcn/Sema4d/Sema4g	21
GO:0050922	negative regulation of chemotaxis	8/1086	36/12406	0.0110997	0.0110997	1	Sema6d/Sema6c/Padi2/Sema4b/Nrp1/Sema4d/St6gal1/Sema4g	8
GO:0120163	negative regulation of cold-induced thermogenesis	8/1086	36/12406	0.0110997	0.0110997	1	Abhd6/Ip6k1/Acvr2b/Flcn/Nr1d1/Map2k6/Arrdc3/Plcl2	8
GO:0051151	negative regulation of smooth muscle cell differentiation	4/1086	11/12406	0.0116766	0.0116766	1	Nfatc2/Dnmt1/Nfatc1/Pdcd4	4
GO:0072431	signal transduction involved in mitotic G1 DNA damage checkpoint	4/1086	11/12406	0.0116766	0.0116766	1	Rbm38/Casp2/Pidd1/Sox4	4
GO:1902400	intracellular signal transduction involved in G1 DNA damage checkpoint	4/1086	11/12406	0.0116766	0.0116766	1	Rbm38/Casp2/Pidd1/Sox4	4
GO:0051145	smooth muscle cell differentiation	9/1086	44/12406	0.0125846	0.0125846	1	Vangl2/Nfatc2/Npnt/Dnmt1/Smad6/Mef2c/Tmem204/Nfatc1/Pdcd4	9
GO:0031649	heat generation	5/1086	17/12406	0.012912	0.012912	1	Tnfrsf11a/Ptger3/Arrdc3/Adrb2/Adrb1	5
GO:0006940	regulation of smooth muscle contraction	8/1086	37/12406	0.0131037	0.0131037	1	Adora1/Rgs2/Calcrl/Npnt/Ptger3/Adrb2/Adra2a/Adrb1	8
GO:0006937	regulation of muscle contraction	14/1086	84/12406	0.0137724	0.0137724	1	Adora1/Rgs2/Calcrl/Gja5/Npnt/Ptger3/Grcc10/Tnni2/Tmem38a/Kcnj2/Bin1/Adrb2/Adra2a/Adrb1	14
GO:0035886	vascular smooth muscle cell differentiation	6/1086	24/12406	0.0151217	0.0151217	1	Vangl2/Nfatc2/Dnmt1/Smad6/Nfatc1/Pdcd4	6
GO:0048841	regulation of axon extension involved in axon guidance	6/1086	24/12406	0.0151217	0.0151217	1	Sema6d/Sema6c/Sema4b/Nrp1/Sema4d/Sema4g	6
GO:0048521	negative regulation of behavior	4/1086	12/12406	0.0163199	0.0163199	1	Adora1/Ptger3/Ceacam2/Arrdc3	4
GO:0031571	mitotic G1 DNA damage checkpoint	5/1086	18/12406	0.0166164	0.0166164	1	Rbm38/Casp2/Pidd1/Ccnd1/Sox4	5
GO:0044272	sulfur compound biosynthetic process	11/1086	62/12406	0.0176643	0.0176643	1	Pdk1/Acss1/Chst12/Eif2ak3/Dse/Gcdh/Gclc/Mat2b/Xylt2/Pdk2/Adi1	11
GO:0009880	embryonic pattern specification	7/1086	32/12406	0.0186139	0.0186139	1	Nrarp/Efnb1/Tbx6/Nrp1/Smad6/Tifab/Frat1	7
GO:0010524	positive regulation of calcium ion transport into cytosol	7/1086	32/12406	0.0186139	0.0186139	1	Abl1/Capn3/Cxcr3/Asph/Akap5/Adrb2/Adrb1	7
GO:0007186	G protein-coupled receptor signaling pathway	44/1086	367/12406	0.0197458	0.0197458	1	Adora1/Rgs2/Calcrl/Olfr1029/Gpr34/Cxcr3/P2ry10b/Kctd12b/Gpr160/P2ry13/P2ry12/Rxfp1/S1pr1/Ptger3/Rgs3/Cnr2/Gpr157/Gna12/Cav2/Gpr162/Lpar5/Fzd4/Arrb1/Caly/Gna15/Abhd6/Lpar6/Gpr183/Cx3cr1/Vipr1/Ccr1l1/Ccr3/Hrh2/Rgs14/Arrdc3/Rgs7bp/Akap5/Adcy8/Olfr110/Olfr111/Plcl2/Adrb2/Adra2a/Adrb1	44
GO:0000578	embryonic axis specification	5/1086	19/12406	0.0209636	0.0209636	1	Nrarp/Tbx6/Smad6/Tifab/Frat1	5
GO:0001945	lymph vessel development	5/1086	19/12406	0.0209636	0.0209636	1	Ptpn14/Acvr2b/Prox2/Tmem204/Nfatc1	5
GO:0044783	G1 DNA damage checkpoint	5/1086	19/12406	0.0209636	0.0209636	1	Rbm38/Casp2/Pidd1/Ccnd1/Sox4	5
GO:0044819	mitotic G1/S transition checkpoint	5/1086	19/12406	0.0209636	0.0209636	1	Rbm38/Casp2/Pidd1/Ccnd1/Sox4	5
GO:0051482	positive regulation of cytosolic calcium ion concentration involved in phospholipase C-activating G protein-coupled signaling pathway	5/1086	19/12406	0.0209636	0.0209636	1	P2ry10b/S1pr1/Gpr157/Gna15/Lpar6	5
GO:0001755	neural crest cell migration	7/1086	33/12406	0.0218933	0.0218933	1	Sema6d/Efnb1/Sema6c/Sema4b/Nrp1/Sema4d/Sema4g	7
GO:0001946	lymphangiogenesis	4/1086	13/12406	0.0219705	0.0219705	1	Ptpn14/Acvr2b/Prox2/Nfatc1	4
GO:0055089	fatty acid homeostasis	4/1086	13/12406	0.0219705	0.0219705	1	Adora1/Abcd1/Pold1/Gpam	4
GO:0071880	adenylate cyclase-activating adrenergic receptor signaling pathway	4/1086	13/12406	0.0219705	0.0219705	1	Arrdc3/Adrb2/Adra2a/Adrb1	4
GO:0048846	axon extension involved in axon guidance	6/1086	26/12406	0.0222706	0.0222706	1	Sema6d/Sema6c/Sema4b/Nrp1/Sema4d/Sema4g	6
GO:1902284	neuron projection extension involved in neuron projection guidance	6/1086	26/12406	0.0222706	0.0222706	1	Sema6d/Sema6c/Sema4b/Nrp1/Sema4d/Sema4g	6
GO:0048839	inner ear development	15/1086	98/12406	0.0229291	0.0229291	1	Vangl2/Whrn/Mycl/Mcm2/Cecr2/Cdkn1b/Lrig3/Maf/Ccm2/Myo15/Mks1/Naglu/Tifab/Ttc8/Atp8b1	15
GO:0060411	cardiac septum morphogenesis	8/1086	41/12406	0.0238009	0.0238009	1	Vangl2/Gja5/Dhrs3/Nrp1/Smad6/Mks1/Sox4/Nfatc1	8
GO:0009798	axis specification	9/1086	49/12406	0.0246649	0.0246649	1	Nrarp/Tbx6/Smad6/Mns1/Tifab/Ttc8/Mdfi/Hhex/Frat1	9
GO:0003279	cardiac septum development	12/1086	74/12406	0.0263173	0.0263173	1	Vangl2/Gja5/Dhrs3/Dand5/Sall1/Nrp1/Smad6/Mks1/Sox4/Tab1/Zbtb14/Nfatc1	12
GO:0050919	negative chemotaxis	6/1086	27/12406	0.026576	0.026576	1	Sema6d/Sema6c/Sema4b/Rtn4rl1/Sema4d/Sema4g	6
GO:0035023	regulation of Rho protein signal transduction	15/1086	100/12406	0.0270327	0.0270327	1	Arhgef4/Vav2/Abl1/Arhgef6/P2ry10b/Arhgef39/Arhgef10l/Plekhg5/Arrb1/Nrp1/Lpar6/Flcn/Fgd3/Fgd4/Fgd2	15
GO:1904705	regulation of vascular smooth muscle cell proliferation	8/1086	42/12406	0.0272217	0.0272217	1	Ldlrap1/Cdkn1b/Hpgd/Mmp2/Dnmt1/Nqo2/Mef2c/Pdcd4	8
GO:1990874	vascular smooth muscle cell proliferation	8/1086	42/12406	0.0272217	0.0272217	1	Ldlrap1/Cdkn1b/Hpgd/Mmp2/Dnmt1/Nqo2/Mef2c/Pdcd4	8
GO:0007266	Rho protein signal transduction	20/1086	145/12406	0.0276576	0.0276576	1	Arhgef4/Vangl2/Vav2/Abl1/Arhgef6/P2ry10b/Arhgef39/Arhgef10l/Plekhg5/Gna12/Arrb1/Rhobtb1/Nrp1/Rhobtb2/Lpar6/Flcn/Fgd3/Fgd4/Fgd2/Adrb1	20
GO:0003071	renal system process involved in regulation of systemic arterial blood pressure	4/1086	14/12406	0.0286749	0.0286749	1	Adora1/Gja5/Ptpro/Adrb1	4
GO:0006978	DNA damage response, signal transduction by p53 class mediator resulting in transcription of p21 class mediator	4/1086	14/12406	0.0286749	0.0286749	1	Rbm38/Chek2/Brca2/Tfap4	4
GO:0015936	coenzyme A metabolic process	4/1086	14/12406	0.0286749	0.0286749	1	Nudt7/Coasy/Mccc2/Pank1	4
GO:0036303	lymph vessel morphogenesis	4/1086	14/12406	0.0286749	0.0286749	1	Ptpn14/Acvr2b/Prox2/Nfatc1	4
GO:0042753	positive regulation of circadian rhythm	4/1086	14/12406	0.0286749	0.0286749	1	Ptger3/Alb/Rora/Nr1d1	4
GO:0042770	signal transduction in response to DNA damage	12/1086	75/12406	0.0289286	0.0289286	1	Abl1/Rbm38/Chek2/Brca2/Casp2/Bid/Pidd1/Foxo3/Atad5/Sox4/Tfap4/Mapk14	12
GO:0060119	inner ear receptor cell development	7/1086	35/12406	0.0296071	0.0296071	1	Vangl2/Whrn/Cecr2/Mks1/Naglu/Ttc8/Atp8b1	7
GO:0010508	positive regulation of autophagy	16/1086	110/12406	0.0296737	0.0296737	1	Lrsam1/Bcl2l11/Trp53inp1/Ulk1/Tpcn1/Bid/Epm2a/Sesn1/Foxo3/Scoc/Tlr9/Fyco1/Flcn/Trim65/Tfeb/Adrb2	16
GO:0006289	nucleotide-excision repair	9/1086	51/12406	0.0312598	0.0312598	1	Pole/Brca2/Rpa3/Pold1/Fan1/Rad51d/Gtf2h2/Nthl1/Dclre1a	9
GO:0030888	regulation of B cell proliferation	9/1086	51/12406	0.0312598	0.0312598	1	Nfatc2/Siglecg/Gpr183/Tlr9/Atad5/Mef2c/Ighd/Ighm/Clcf1	9
GO:0044773	mitotic DNA damage checkpoint	9/1086	51/12406	0.0312598	0.0312598	1	Rbm38/Chek2/Casp2/Mbd4/Pidd1/Ccnd1/Mrnip/Cdk5rap3/Sox4	9
GO:0030195	negative regulation of blood coagulation	6/1086	28/12406	0.0313989	0.0313989	1	Ptger3/Ceacam1/Klkb1/Plau/Adtrp/Adrb2	6
GO:1903115	regulation of actin filament-based movement	6/1086	28/12406	0.0313989	0.0313989	1	Adora1/Gja5/Ptger3/Kcnj2/Bin1/Adrb1	6
GO:1903427	negative regulation of reactive oxygen species biosynthetic process	6/1086	28/12406	0.0313989	0.0313989	1	Sirpa/Abcd1/Epor/Hbp1/Abcd2/Mpv17l	6
GO:0032787	monocarboxylic acid metabolic process	43/1086	370/12406	0.0332627	0.0332627	1	Idh1/D2hgdh/Dhtkd1/Crat/Pdk1/Acss1/Abcd1/Slc27a3/Hacd4/Wdtc1/Acox3/Aasdh/Acads/Chst12/Eif2ak3/Idh2/Dse/Hpgd/Cbr4/Gcdh/Cbfa2t3/Oxsm/Hacl1/Pck2/Mpi/Pdk2/Nr1d1/Adtrp/Lpin1/Acot2/Acot6/Amacr/Abcd2/Ehhadh/Nit2/Haghl/Mapk14/Alkbh7/Atp8b1/Tkfc/Lipa/Scd2/Gpam	43
GO:0033599	regulation of mammary gland epithelial cell proliferation	4/1086	15/12406	0.0364628	0.0364628	1	Kdm5b/Iqgap3/Brca2/Ccnd1	4
GO:0042749	regulation of circadian sleep/wake cycle	4/1086	15/12406	0.0364628	0.0364628	1	Adora1/Ptger3/Alb/Nr1d1	4
GO:0042772	DNA damage response, signal transduction resulting in transcription	4/1086	15/12406	0.0364628	0.0364628	1	Rbm38/Chek2/Brca2/Tfap4	4
GO:1900016	negative regulation of cytokine production involved in inflammatory response	4/1086	15/12406	0.0364628	0.0364628	1	Sirpa/Abcd1/Abcd2/Pdcd4	4
GO:0050819	negative regulation of coagulation	6/1086	29/12406	0.0367581	0.0367581	1	Ptger3/Ceacam1/Klkb1/Plau/Adtrp/Adrb2	6
GO:1900047	negative regulation of hemostasis	6/1086	29/12406	0.0367581	0.0367581	1	Ptger3/Ceacam1/Klkb1/Plau/Adtrp/Adrb2	6
GO:0071900	regulation of protein serine/threonine kinase activity	38/1086	323/12406	0.0369439	0.0369439	1	Tnfrsf11a/Adora1/Rgs2/Vangl2/Abl1/Madd/Spry1/Iqgap3/Ptpn22/Egf/Cdkn2c/Ccng2/Prkar1b/Cdkn1b/Ceacam1/Fzd4/Arrb1/Inppl1/Ccnd1/Tcim/Ajuba/Parp16/Tlr9/Dusp7/Etaa1/Cdk5rap3/Map2k6/Rgs14/Map3k9/Ighm/Tab1/Tfap4/Fgd4/Fgd2/Mdfi/Adrb2/Hhex/Adra2a	38
GO:0030879	mammary gland development	13/1086	87/12406	0.0388481	0.0388481	1	Tnfrsf11a/Kdm5b/Bcl2l11/Rxfp1/Iqgap3/Egf/Zfp157/Brca2/Eif2ak3/Ccnd1/Arhgap5/Etv5/Slc12a2	13
GO:2000134	negative regulation of G1/S transition of mitotic cell cycle	9/1086	53/12406	0.0389895	0.0389895	1	Rbl1/Rbm38/Jade1/Casp2/Pidd1/Ccnd1/Ctdsp2/Rbl2/Sox4	9
GO:1903524	positive regulation of blood circulation	8/1086	45/12406	0.0394886	0.0394886	1	Rgs2/Gja5/Ptger3/Smad6/Hrh2/Adrb2/Add3/Adrb1	8
GO:0019318	hexose metabolic process	22/1086	170/12406	0.0408108	0.0408108	1	Pask/Usf1/Slc2a8/Pdk1/Wdtc1/Man1c1/H6pd/Gdpgp1/Man2a2/Pgm2l1/Inppl1/Chst15/Pck2/Mpi/Rora/Pfkfb4/Pdk2/Nr1d1/Igfbp4/Mapk14/Gnpda1/Tkfc	22
GO:0007193	adenylate cyclase-inhibiting G protein-coupled receptor signaling pathway	6/1086	30/12406	0.0426686	0.0426686	1	Adora1/Rgs2/P2ry12/S1pr1/Akap5/Adra2a	6
GO:0030111	regulation of Wnt signaling pathway	25/1086	200/12406	0.0440582	0.0440582	1	Vangl2/Nrarp/Abl1/Amer1/Jade1/Egf/Tmem64/Rspo1/Ptpro/Dact3/Foxo3/Hmga2/Sall1/Amer2/Mks1/Thra/Sox4/Cby1/Prickle1/Mapk14/Mdfi/Hhex/Frat1/Frat2/Lzts2	25
GO:0060113	inner ear receptor cell differentiation	8/1086	46/12406	0.0442822	0.0442822	1	Vangl2/Whrn/Mycl/Cecr2/Mks1/Naglu/Ttc8/Atp8b1	8
GO:0071156	regulation of cell cycle arrest	8/1086	46/12406	0.0442822	0.0442822	1	Rbm38/Chek2/Casp2/Pidd1/Ccnd1/Sox4/Tfap4/Bin1	8
GO:0050994	regulation of lipid catabolic process	7/1086	38/12406	0.0442982	0.0442982	1	Idh1/Adora1/Abcd1/Rarres2/Thra/Abcd2/Adra2a	7
GO:0006631	fatty acid metabolic process	29/1086	239/12406	0.0446961	0.0446961	1	Crat/Pdk1/Acss1/Abcd1/Slc27a3/Hacd4/Wdtc1/Acox3/Aasdh/Acads/Eif2ak3/Hpgd/Cbr4/Gcdh/Oxsm/Hacl1/Pck2/Pdk2/Adtrp/Lpin1/Acot2/Acot6/Abcd2/Ehhadh/Mapk14/Alkbh7/Lipa/Scd2/Gpam	29
GO:0051186	cofactor metabolic process	43/1086	378/12406	0.0448052	0.0448052	1	Adhfe1/Idh1/Coq8a/Dhtkd1/Pdk1/Duoxa1/Acss1/Abcd1/Slc27a3/Akr7a5/H6pd/Hscb/Eif2ak3/Idh2/Qprt/Uros/Gstt2/Cbr4/Gcdh/Nudt7/Cbfa2t3/Oxsm/Thtpa/Pck2/Dnmt1/Slc37a2/Mpi/Gclc/Mat2b/Shpk/Pdk2/Coasy/Mccc2/Acot2/Acot6/Nadk2/Mpv17l/Ehhadh/Cbr3/Haao/Tkfc/Pank1/Gpam	43
GO:0001659	temperature homeostasis	17/1086	125/12406	0.0449149	0.0449149	1	Tnfrsf11a/Adora1/G0s2/Ptger3/Abhd6/Ip6k1/Acvr2b/Flcn/Thra/Nr1d1/Map2k6/Irf4/Arrdc3/Lpin1/Plcl2/Adrb2/Adrb1	17
GO:0010738	regulation of protein kinase A signaling	4/1086	16/12406	0.0453476	0.0453476	1	Tcim/Akap1/Akap5/Adrb2	4
GO:0035809	regulation of urine volume	4/1086	16/12406	0.0453476	0.0453476	1	Ptger3/Slc5a2/Adrb2/Adrb1	4
GO:0003179	heart valve morphogenesis	5/1086	23/12406	0.0454006	0.0454006	1	Gja5/Smad6/Sox4/Mef2c/Nfatc1	5
GO:0098801	regulation of renal system process	5/1086	23/12406	0.0454006	0.0454006	1	Adora1/Gja5/Ptger3/Ptpro/Adrb1	5
GO:0061041	regulation of wound healing	13/1086	89/12406	0.0455023	0.0455023	1	Capn3/Cask/Ptger3/Cdkn1b/Ceacam1/Klkb1/Rab3a/Plau/Clasp2/Sox15/Adtrp/Adrb2/Adra2a	13
GO:0071901	negative regulation of protein serine/threonine kinase activity	13/1086	89/12406	0.0455023	0.0455023	1	Rgs2/Abl1/Spry1/Ptpn22/Cdkn2c/Prkar1b/Cdkn1b/Inppl1/Dusp7/Cdk5rap3/Rgs14/Tfap4/Hhex	13
GO:0030032	lamellipodium assembly	9/1086	55/12406	0.0479232	0.0479232	1	Arhgef4/Vav2/Arhgef6/P2ry12/S1pr1/Ptpro/Ajuba/Twf2/Fgd4	9
GO:0030178	negative regulation of Wnt signaling pathway	13/1086	90/12406	0.0491102	0.0491102	1	Amer1/Jade1/Tmem64/Ptpro/Dact3/Foxo3/Hmga2/Amer2/Cby1/Prickle1/Mapk14/Mdfi/Lzts2	13
GO:0003170	heart valve development	6/1086	31/12406	0.0491423	0.0491423	1	Gja5/Smad6/Sox4/Mef2c/Zbtb14/Nfatc1	6
GO:0033866	nucleoside bisphosphate biosynthetic process	6/1086	31/12406	0.0491423	0.0491423	1	Pdk1/Acss1/Gcdh/Pdk2/Coasy/Pank1	6
GO:0034030	ribonucleoside bisphosphate biosynthetic process	6/1086	31/12406	0.0491423	0.0491423	1	Pdk1/Acss1/Gcdh/Pdk2/Coasy/Pank1	6
GO:0034033	purine nucleoside bisphosphate biosynthetic process	6/1086	31/12406	0.0491423	0.0491423	1	Pdk1/Acss1/Gcdh/Pdk2/Coasy/Pank1	6
GO:1902667	regulation of axon guidance	6/1086	31/12406	0.0491423	0.0491423	1	Sema6d/Sema6c/Sema4b/Nrp1/Sema4d/Sema4g	6
GO:0032946	positive regulation of mononuclear cell proliferation	14/1086	99/12406	0.0491969	0.0491969	1	Nfatc2/Efnb1/Ptpn22/Ceacam1/Gpr183/Tlr9/Atad5/Mef2c/Il6st/Ighd/Ighm/St6gal1/Clcf1/Gpam	14

## Sheet: LPS_up_cluster_1
ID	Description	GeneRatio	BgRatio	pvalue	p.adjust	qvalue	geneID	Count
GO:0042254	ribosome biogenesis	44/499	283/12448	6.61361e-15	2.60576e-11	2.31616e-11	Rrs1/Wdr75/Ncl/Rrp15/Exosc2/Nop56/Ddx27/Nmd3/Gar1/Exosc3/Nsun4/Mrto4/Nop14/Noc4l/Ddx51/Ddx54/Malsu1/Nop2/Fbl/Ltv1/Rpf2/Pwp2/Heatr3/Utp4/Nip7/Nob1/Urb2/Ppan/Kri1/Rrp9/Tsr1/Mrm3/Nle1/Utp18/Ftsj3/Gtpbp4/Nol10/Brix1/Bop1/Snu13/Rrn3/Bysl/Wdr43/Wdr74	44
GO:0022613	ribonucleoprotein complex biogenesis	51/499	423/12448	1.37098e-12	2.70083e-09	2.40066e-09	Rrs1/Wdr75/Ncl/Rrp15/Exosc2/Nop56/Eif2s2/Ddx27/Noct/Nmd3/Gar1/Exosc3/Nsun4/Mrto4/Nop14/Noc4l/Ddx51/Ddx54/Denr/Malsu1/Nop2/Prpf31/Fbl/Ltv1/Rpf2/Pwp2/Heatr3/Utp4/Nip7/Nob1/Urb2/Ppan/Kri1/Rrp9/Tsr1/Mrm3/Nle1/Utp18/Ftsj3/Gtpbp4/Nol10/Eif2s1/Hsp90aa1/Brix1/Bop1/Snu13/Rrn3/Bysl/Wdr43/Wdr74/Eif3a	51
GO:0016072	rRNA metabolic process	35/499	221/12448	2.49321e-12	3.27441e-09	2.91049e-09	Rrs1/Wdr75/Ncl/Rrp15/Exosc2/Ddx27/Gar1/Exosc3/Nsun4/Mrto4/Nop14/Ddx51/Ddx54/Nop2/Fbl/Rpf2/Pwp2/Utp4/Nob1/Kri1/Rrp9/Tsr1/Mrm3/Slfn8/Utp18/Cavin1/Ftsj3/Gtpbp4/Ippk/Nol10/Bop1/Snu13/Bysl/Wdr43/Wdr74	35
GO:0006364	rRNA processing	32/499	192/12448	5.48326e-12	5.40102e-09	4.80074e-09	Rrs1/Wdr75/Ncl/Rrp15/Exosc2/Ddx27/Gar1/Exosc3/Nsun4/Mrto4/Nop14/Ddx51/Ddx54/Nop2/Fbl/Rpf2/Pwp2/Utp4/Nob1/Kri1/Rrp9/Tsr1/Mrm3/Utp18/Ftsj3/Gtpbp4/Nol10/Bop1/Snu13/Bysl/Wdr43/Wdr74	32
GO:0034660	ncRNA metabolic process	44/499	433/12448	1.19307e-08	9.40137e-06	8.35649e-06	Rrs1/Wdr75/Ncl/Rrp15/Exosc2/Ddx27/Gar1/Exosc3/Nsun4/Zc3h12a/Mrto4/Nop14/Ddx51/Ddx54/Nop2/Fbl/Rpf2/Pwp2/Farsa/Utp4/Nob1/Kri1/Rrp9/Pnpt1/Tsr1/Mrm3/Slfn8/Utp18/Cavin1/Ftsj3/Gtpbp4/Ippk/Tent4a/Nol10/Alkbh1/Tars/Bop1/Snu13/Yars2/Bysl/Wdr43/Rela/Wdr74/Tut1	44
GO:0045087	innate immune response	47/499	494/12448	2.94673e-08	1.93502e-05	1.71996e-05	Actr3/Mapkapk2/Slamf1/Ifi204/Ifi211/Ifi205/Lcn2/Hck/Csf1/Alpk1/Gbp5/Gbp3/Mcoln2/Fgr/Tnip2/Oas2/Gapdh/Clec2d/Trim30a/Ifitm1/Ifitm3/Stat2/Rab20/Mfhas1/Ap1g1/Gch1/Pspc1/Polr3d/Acod1/Casp4/Tirap/Pstpip1/Syncrip/Crk/Ccl2/Ccl4/Actg1/Ifitm7/Fpr2/Ilrun/Tnf/Flot1/Tmem173/Cd14/Ptpn2/Rela/Cdc42ep2	47
GO:0009617	response to bacterium	38/499	377/12448	1.52604e-07	8.5894e-05	7.63477e-05	Ncl/Mapkapk2/Ptgs2/Gas5/Fcgr4/Ifi204/Ifi211/Ifi205/Il1rn/Lcn2/Il1b/Hck/Noct/Alpk1/Gbp5/Gbp3/Zc3h12a/Fgr/Tnip2/Oas2/Tnfrsf1a/Paf1/Trim30a/Jund/Il27ra/Mt2/Gch1/Acod1/Tirap/Ccl2/Slfn4/Trib1/Fpr2/Ppard/Tnf/Cd14/Rela/Snhg1	38
GO:0034470	ncRNA processing	35/499	333/12448	1.74408e-07	8.58961e-05	7.63496e-05	Rrs1/Wdr75/Ncl/Rrp15/Exosc2/Ddx27/Gar1/Exosc3/Nsun4/Mrto4/Nop14/Ddx51/Ddx54/Nop2/Fbl/Rpf2/Pwp2/Utp4/Nob1/Kri1/Rrp9/Tsr1/Mrm3/Utp18/Ftsj3/Gtpbp4/Tent4a/Nol10/Alkbh1/Bop1/Snu13/Bysl/Wdr43/Wdr74/Tut1	35
GO:0042273	ribosomal large subunit biogenesis	15/499	75/12448	2.22879e-07	9.75715e-05	8.67273e-05	Rrs1/Mrto4/Malsu1/Nop2/Rpf2/Heatr3/Nip7/Ppan/Nle1/Ftsj3/Gtpbp4/Brix1/Bop1/Snu13/Wdr74	15
GO:0001817	regulation of cytokine production	44/499	489/12448	4.0657e-07	0.000160189	0.000142385	Ncl/Mapkapk2/Ptgs2/Slamf1/Ifi204/Ifi211/Ifi205/Il1rn/Il1a/Il1b/Gbp5/Mcoln2/Zc3h12a/Fgr/Errfi1/Hgf/Rabgef1/Gapdh/Tnfrsf1a/Trim30a/Srgn/Icosl/Il27ra/Cdh3/Polr3d/Acod1/Casp4/Tirap/Osm/Map2k3/Ccl2/Ccl4/Cd300ld/Sphk1/Cd83/Atf4/Tspo/Ilrun/Tnf/Flot1/Tnfsf9/Tmem173/Cd14/Rela	44
GO:0001819	positive regulation of cytokine production	33/499	323/12448	7.55943e-07	0.000270765	0.000240672	Ncl/Mapkapk2/Ptgs2/Slamf1/Ifi204/Ifi211/Ifi205/Il1rn/Il1a/Il1b/Gbp5/Mcoln2/Fgr/Hgf/Gapdh/Tnfrsf1a/Icosl/Il27ra/Polr3d/Casp4/Tirap/Osm/Ccl2/Ccl4/Sphk1/Cd83/Atf4/Tnf/Flot1/Tnfsf9/Tmem173/Cd14/Rela	33
GO:0006954	inflammatory response	41/499	454/12448	9.35486e-07	0.000307151	0.000273014	Mapkapk2/Ptgs2/Slamf1/Il1rn/Il1a/Il1b/Cst7/Hck/Ecm1/Csf1/F3/Gbp5/Zc3h12a/Hgf/Tnip2/Rabgef1/Tnfrsf1a/Nfkbid/Nupr1/Mfhas1/Smad1/Acod1/Casp4/Icam1/Tirap/Pstpip1/Osm/Map2k3/Ccl2/Ccl4/Sphk1/Ctla2a/Nfkbiz/Fpr2/Mmp25/Ppard/Tnf/Tmem173/Cd14/Ptpn2/Rela	41
GO:0035456	response to interferon-beta	11/499	50/12448	3.47601e-06	0.0010535	0.000936413	Ifi206/Ifi204/Ifi211/Ifi205/Gbp3/Ifitm1/Ifitm3/Acod1/Pnpt1/Ifitm7/Tmem173	11
GO:0034341	response to interferon-gamma	16/499	105/12448	4.04803e-06	0.00113923	0.00101262	Actr3/Gbp5/Gbp3/Gapdh/Ifitm1/Ifitm3/Rab20/Gch1/Acod1/Syncrip/Ccl2/Ccl4/Actg1/Ifitm7/Ptpn2/Cdc42ep2	16
GO:0032675	regulation of interleukin-6 production	16/499	114/12448	1.19564e-05	0.00314055	0.00279151	Ncl/Mapkapk2/Slamf1/Il1rn/Il1a/Il1b/Zc3h12a/Hgf/Rabgef1/Tnfrsf1a/Trim30a/Il27ra/Tirap/Cd300ld/Tnf/Tnfsf9	16
GO:0002253	activation of immune response	28/499	290/12448	1.53073e-05	0.00376941	0.00335048	Mapkapk2/Ifi204/Ifi211/Ifi205/Il1b/Alpk1/Zc3h12a/Lck/Tnip2/Rabgef1/Sh2b2/Nfkbid/Trim30a/Icosl/Mfhas1/Rnf31/Pspc1/Acod1/Tirap/Lcp2/Nfkbiz/Fpr2/Tnf/Flot1/Tmem173/Cd14/Ptpn2/Rela	28
GO:0045088	regulation of innate immune response	24/499	230/12448	1.74119e-05	0.00403546	0.00358696	Mapkapk2/Ifi204/Ifi211/Ifi205/Alpk1/Gbp5/Fgr/Tnip2/Clec2d/Trim30a/Mfhas1/Ap1g1/Pspc1/Polr3d/Acod1/Tirap/Crk/Fpr2/Tnf/Flot1/Tmem173/Cd14/Ptpn2/Rela	24
GO:0031347	regulation of defense response	38/499	462/12448	2.06833e-05	0.00452736	0.00402418	Mapkapk2/Ptgs2/Ifi204/Ifi211/Ifi205/Il1b/Cst7/Alpk1/Gbp5/Zc3h12a/Fgr/Hgf/Tnip2/Rabgef1/Tnfrsf1a/Clec2d/Trim30a/Nupr1/Mfhas1/Ap1g1/Pspc1/Polr3d/Acod1/Tirap/Osm/Crk/Sphk1/Ctla2a/Nfkbiz/Fpr2/Ilrun/Ppard/Tnf/Flot1/Tmem173/Cd14/Ptpn2/Rela	38
GO:0032635	interleukin-6 production	16/499	120/12448	2.3064e-05	0.00478274	0.00425119	Ncl/Mapkapk2/Slamf1/Il1rn/Il1a/Il1b/Zc3h12a/Hgf/Rabgef1/Tnfrsf1a/Trim30a/Il27ra/Tirap/Cd300ld/Tnf/Tnfsf9	16
GO:0019221	cytokine-mediated signaling pathway	24/499	235/12448	2.48812e-05	0.0049016	0.00435683	Il1rn/Il1a/Il1b/Ecm1/Csf1/F3/Tnip2/Oas2/Rabgef1/Sh2b2/Tnfrsf1a/Ifitm1/Ifitm3/Stat2/Casp4/Osm/Ccl2/Ccl4/Sphk1/Osmr/Ifitm7/Tnf/Ptpn2/Rela	24
GO:0050778	positive regulation of immune response	36/499	435/12448	3.00434e-05	0.00563672	0.00501025	Mapkapk2/Ifi204/Ifi211/Ifi205/Hlx/Il1b/Alpk1/Gbp5/Exosc3/Zc3h12a/Lck/Fgr/Tnip2/Rabgef1/Sh2b2/Nfkbid/Trim30a/Icosl/Mfhas1/Il27ra/Ap1g1/Rnf31/Pspc1/Polr3d/Acod1/Tirap/Hspa8/Lcp2/Nfkbiz/Fpr2/Tnf/Flot1/Tmem173/Cd14/Ptpn2/Rela	36
GO:0031349	positive regulation of defense response	26/499	271/12448	3.43133e-05	0.0061452	0.00546222	Mapkapk2/Ptgs2/Ifi204/Ifi211/Ifi205/Il1b/Alpk1/Gbp5/Tnip2/Tnfrsf1a/Trim30a/Nupr1/Mfhas1/Ap1g1/Pspc1/Polr3d/Acod1/Tirap/Osm/Nfkbiz/Fpr2/Tnf/Flot1/Tmem173/Cd14/Rela	26
GO:0001660	fever generation	5/499	11/12448	3.83533e-05	0.00629633	0.00559656	Ptgs2/Il1rn/Il1a/Il1b/Tnf	5
GO:0010885	regulation of cholesterol storage	5/499	11/12448	3.83533e-05	0.00629633	0.00559656	Ttc39b/Msr1/Apob/Ppard/Ehd1	5
GO:0032496	response to lipopolysaccharide	20/499	183/12448	4.50061e-05	0.00690001	0.00613314	Ncl/Mapkapk2/Ptgs2/Fcgr4/Il1rn/Il1b/Noct/Zc3h12a/Tnip2/Paf1/Jund/Gch1/Acod1/Tirap/Ccl2/Trib1/Ppard/Tnf/Cd14/Rela	20
GO:0000027	ribosomal large subunit assembly	8/499	34/12448	4.55331e-05	0.00690001	0.00613314	Rrs1/Mrto4/Nop2/Rpf2/Ppan/Nle1/Brix1/Bop1	8
GO:0045089	positive regulation of innate immune response	20/499	186/12448	5.67488e-05	0.00828112	0.00736075	Mapkapk2/Ifi204/Ifi211/Ifi205/Alpk1/Gbp5/Tnip2/Trim30a/Mfhas1/Ap1g1/Pspc1/Polr3d/Acod1/Tirap/Fpr2/Tnf/Flot1/Tmem173/Cd14/Rela	20
GO:0042255	ribosome assembly	11/499	67/12448	6.45799e-05	0.00908732	0.00807735	Rrs1/Nsun4/Mrto4/Nop2/Rpf2/Pwp2/Nip7/Ppan/Nle1/Brix1/Bop1	11
GO:0072593	reactive oxygen species metabolic process	21/499	206/12448	8.13725e-05	0.0110554	0.00982672	Hdac4/Ptgs2/Il1b/Zc3h12a/Sesn2/Por/Gadd45a/Foxm1/Trim30a/Txnrd1/Gch1/Acod1/Birc3/Icam1/Sh3pxd2b/Hsp90aa1/Ncf4/Tspo/Fpr2/Cdkn1a/Tnf	21
GO:0045682	regulation of epidermis development	8/499	37/12448	8.70936e-05	0.0114383	0.010167	Nab1/Errfi1/Cdh3/Nme2/Grhl1/Maff/Ppard/Tnf	8
GO:0010878	cholesterol storage	5/499	13/12448	9.993e-05	0.0127008	0.0112892	Ttc39b/Msr1/Apob/Ppard/Ehd1	5
GO:2000379	positive regulation of reactive oxygen species metabolic process	12/499	83/12448	0.000109251	0.0132868	0.0118101	Hdac4/Ptgs2/Il1b/Zc3h12a/Gadd45a/Acod1/Icam1/Hsp90aa1/Tspo/Fpr2/Cdkn1a/Tnf	12
GO:0002757	immune response-activating signal transduction	23/499	242/12448	0.000111285	0.0132868	0.0118101	Mapkapk2/Alpk1/Zc3h12a/Lck/Tnip2/Rabgef1/Sh2b2/Nfkbid/Trim30a/Icosl/Mfhas1/Rnf31/Acod1/Tirap/Lcp2/Nfkbiz/Fpr2/Tnf/Flot1/Tmem173/Cd14/Ptpn2/Rela	23
GO:0034612	response to tumor necrosis factor	15/499	123/12448	0.000116913	0.013541	0.0120361	Actr3/Zc3h12a/Tnfrsf1a/Ybx3/Gch1/Acod1/Casp4/Birc3/Ccl2/Ccl4/Sphk1/Tnf/Cd14/Ptpn2/Rela	15
GO:0002237	response to molecule of bacterial origin	20/499	197/12448	0.00012657	0.013541	0.0120361	Ncl/Mapkapk2/Ptgs2/Fcgr4/Il1rn/Il1b/Noct/Zc3h12a/Tnip2/Paf1/Jund/Gch1/Acod1/Tirap/Ccl2/Trib1/Ppard/Tnf/Cd14/Rela	20
GO:0000466	maturation of 5.8S rRNA from tricistronic rRNA transcript (SSU-rRNA, 5.8S rRNA, LSU-rRNA)	6/499	21/12448	0.000130599	0.013541	0.0120361	Rrs1/Exosc2/Exosc3/Kri1/Ftsj3/Bop1	6
GO:0000469	cleavage involved in rRNA processing	6/499	21/12448	0.000130599	0.013541	0.0120361	Rrs1/Exosc2/Exosc3/Nob1/Kri1/Bop1	6
GO:0045943	positive regulation of transcription by RNA polymerase I	6/499	21/12448	0.000130599	0.013541	0.0120361	Wdr75/Ncl/Ppp1r15a/Ippk/Atf4/Wdr43	6
GO:0032715	negative regulation of interleukin-6 production	8/499	40/12448	0.000156075	0.0157676	0.0140152	Slamf1/Zc3h12a/Hgf/Rabgef1/Tnfrsf1a/Trim30a/Il27ra/Tnf	8
GO:0071219	cellular response to molecule of bacterial origin	16/499	141/12448	0.000165139	0.0160343	0.0142522	Ncl/Fcgr4/Il1rn/Il1b/Zc3h12a/Tnip2/Paf1/Gch1/Acod1/Tirap/Ccl2/Trib1/Ppard/Tnf/Cd14/Rela	16
GO:0002764	immune response-regulating signaling pathway	23/499	250/12448	0.00018091	0.0160343	0.0142522	Mapkapk2/Alpk1/Zc3h12a/Lck/Tnip2/Rabgef1/Sh2b2/Nfkbid/Trim30a/Icosl/Mfhas1/Rnf31/Acod1/Tirap/Lcp2/Nfkbiz/Fpr2/Tnf/Flot1/Tmem173/Cd14/Ptpn2/Rela	23
GO:0000462	maturation of SSU-rRNA from tricistronic rRNA transcript (SSU-rRNA, 5.8S rRNA, LSU-rRNA)	7/499	31/12448	0.000181329	0.0160343	0.0142522	Rrs1/Pwp2/Utp4/Kri1/Tsr1/Nol10/Bysl	7
GO:0010883	regulation of lipid storage	7/499	31/12448	0.000181329	0.0160343	0.0142522	Ttc39b/Zc3h12a/Msr1/Apob/Ppard/Ptpn2/Ehd1	7
GO:0045444	fat cell differentiation	18/499	172/12448	0.000186307	0.0160343	0.0142522	Ptgs2/Trib3/Hdac6/Noct/Zc3h12a/Steap4/Insig1/Lrrc8c/Tmem120a/Sh2b2/Creb5/Sh3pxd2b/Nr4a1/Ppard/Tnf/Mex3c/Noc3l/Tcf7l2	18
GO:0035458	cellular response to interferon-beta	8/499	41/12448	0.000187202	0.0160343	0.0142522	Ifi206/Ifi204/Ifi211/Ifi205/Gbp3/Acod1/Pnpt1/Tmem173	8
GO:0038066	p38MAPK cascade	8/499	41/12448	0.000187202	0.0160343	0.0142522	Mapkapk2/Il1b/Zc3h12a/Hgf/Gadd45a/Mfhas1/Map2k3/Sphk1	8
GO:0046890	regulation of lipid biosynthetic process	14/499	115/12448	0.000199586	0.0167312	0.0148717	Ptgs2/Il1a/Il1b/Trib3/Fabp5/Insig1/Por/Elovl5/Sphk1/Apob/Tspo/Fpr2/Tnf/Tcf7l2	14
GO:0007169	transmembrane receptor protein tyrosine kinase signaling pathway	30/499	371/12448	0.000207507	0.0169759	0.0150892	Mapkapk2/Il1b/Hck/Tiparp/Csf1/F3/Lck/Fgr/Errfi1/Hgf/Ptpn12/Rabgef1/Sh2b2/Plaur/Mvp/Cd63/Eif4ebp1/Cdh3/Dok2/Myo1e/Lcp2/Ndel1/Crk/Ccl2/Slc9a3r1/Rhbdf2/Hbegf/Ptpn2/Rela/Tcf7l2	30
GO:0002218	activation of innate immune response	16/499	144/12448	0.000211121	0.0169759	0.0150892	Mapkapk2/Ifi204/Ifi211/Ifi205/Alpk1/Tnip2/Trim30a/Mfhas1/Pspc1/Acod1/Tirap/Tnf/Flot1/Tmem173/Cd14/Rela	16
GO:0032680	regulation of tumor necrosis factor production	15/499	130/12448	0.000218039	0.0171814	0.0152719	Ncl/Mapkapk2/Slamf1/Zc3h12a/Errfi1/Tnfrsf1a/Trim30a/Il27ra/Tirap/Ccl2/Ccl4/Cd300ld/Tspo/Ilrun/Cd14	15
GO:0071346	cellular response to interferon-gamma	12/499	90/12448	0.00023968	0.0184836	0.0164293	Actr3/Gbp5/Gbp3/Gapdh/Rab20/Acod1/Syncrip/Ccl2/Ccl4/Actg1/Ptpn2/Cdc42ep2	12
GO:0051259	protein complex oligomerization	34/499	446/12448	0.000245058	0.0184836	0.0164293	Lcn2/Chmp4b/Hdac6/Skil/Crtc2/Gbp5/Mcoln2/Zc3h12a/Steap4/Lrrc8c/Kctd10/Tmem120a/Mat2a/Gapdh/Tnfrsf1a/Bend3/Txnrd1/Apaf1/Farsa/Gch1/Birc3/Impdh2/Pnpt1/Nme2/Jmjd6/Tk1/Homer1/Hmgcr/Ildr1/Usp16/Flot1/Atl2/Tmem173/Ehd1	34
GO:0001503	ossification	21/499	223/12448	0.000248637	0.0184836	0.0164293	Nab1/Hdac4/Ptgs2/Suco/Ifi204/Trp53inp2/Noct/Ecm1/Csf1/Fgr/Snx10/Ifitm1/Srgn/Jund/Smad1/Mmp14/Sh3pxd2b/Nfe2/Tnf/Fbxl15/Tcf7l2	21
GO:1903555	regulation of tumor necrosis factor superfamily cytokine production	15/499	132/12448	0.000258162	0.0186305	0.0165599	Ncl/Mapkapk2/Slamf1/Zc3h12a/Errfi1/Tnfrsf1a/Trim30a/Il27ra/Tirap/Ccl2/Ccl4/Cd300ld/Tspo/Ilrun/Cd14	15
GO:0019915	lipid storage	9/499	54/12448	0.000264417	0.0186305	0.0165599	Il1b/Ttc39b/Zc3h12a/Msr1/Apob/Ppard/Tnf/Ptpn2/Ehd1	9
GO:0030490	maturation of SSU-rRNA	8/499	43/12448	0.000264799	0.0186305	0.0165599	Rrs1/Pwp2/Utp4/Nob1/Kri1/Tsr1/Nol10/Bysl	8
GO:0032640	tumor necrosis factor production	15/499	133/12448	0.000280508	0.0193895	0.0172345	Ncl/Mapkapk2/Slamf1/Zc3h12a/Errfi1/Tnfrsf1a/Trim30a/Il27ra/Tirap/Ccl2/Ccl4/Cd300ld/Tspo/Ilrun/Cd14	15
GO:0071216	cellular response to biotic stimulus	17/499	163/12448	0.000290663	0.0197451	0.0175506	Ncl/Fcgr4/Il1rn/Hspa5/Il1b/Zc3h12a/Tnip2/Paf1/Gch1/Acod1/Tirap/Ccl2/Trib1/Ppard/Tnf/Cd14/Rela	17
GO:0071222	cellular response to lipopolysaccharide	15/499	134/12448	0.000304501	0.0201506	0.017911	Ncl/Fcgr4/Il1rn/Il1b/Zc3h12a/Tnip2/Paf1/Gch1/Acod1/Ccl2/Trib1/Ppard/Tnf/Cd14/Rela	15
GO:0034114	regulation of heterotypic cell-cell adhesion	5/499	16/12448	0.000306861	0.0201506	0.017911	Il1rn/Il1b/Lck/Tnf/Flot1	5
GO:0042326	negative regulation of phosphorylation	29/499	363/12448	0.000322984	0.0208616	0.018543	Rnf149/Hdac4/Hipk3/Dusp2/Il1b/Trib3/Zc3h12a/Cep85/Errfi1/Hgf/Ppef2/Rabgef1/Gadd45a/Foxm1/Dusp16/Ppp1r15a/Nupr1/Mvp/Dok2/Birc3/Slc9a3r1/Hmgcr/Trib1/Samsn1/Cdkn1a/Taf7/Ptpn2/Dusp5/Eif3a	29
GO:0071706	tumor necrosis factor superfamily cytokine production	15/499	135/12448	0.00033024	0.0209862	0.0186538	Ncl/Mapkapk2/Slamf1/Zc3h12a/Errfi1/Tnfrsf1a/Trim30a/Il27ra/Tirap/Ccl2/Ccl4/Cd300ld/Tspo/Ilrun/Cd14	15
GO:0006360	transcription by RNA polymerase I	8/499	45/12448	0.000366896	0.02289	0.020346	Wdr75/Ncl/Ppp1r15a/Cavin1/Ippk/Atf4/Rrn3/Wdr43	8
GO:0000154	rRNA modification	6/499	25/12448	0.000371817	0.02289	0.020346	Gar1/Nsun4/Nop2/Fbl/Mrm3/Ftsj3	6
GO:0051403	stress-activated MAPK cascade	19/499	198/12448	0.000382376	0.0231778	0.0206018	Mapkapk2/Slamf1/Il1rn/Hipk3/Il1a/Il1b/Zc3h12a/Hgf/Gadd45a/Foxm1/Mfhas1/Tirap/Map2k3/Traf4/Sphk1/Hmgcr/Trib1/Tnf/Unc5cl	19
GO:0016074	snoRNA metabolic process	5/499	17/12448	0.000420487	0.0236912	0.0210582	Exosc2/Gar1/Exosc3/Fbl/Tent4a	5
GO:0031649	heat generation	5/499	17/12448	0.000420487	0.0236912	0.0210582	Ptgs2/Il1rn/Il1a/Il1b/Tnf	5
GO:0032770	positive regulation of monooxygenase activity	5/499	17/12448	0.000420487	0.0236912	0.0210582	Il1b/Por/Cdh3/Gch1/Tnf	5
GO:0010563	negative regulation of phosphorus metabolic process	33/499	441/12448	0.00042091	0.0236912	0.0210582	Rnf149/Hdac4/Hipk3/Dusp2/Il1b/Trib3/Zc3h12a/Cep85/Errfi1/Hgf/Ppef2/Rabgef1/Gadd45a/Foxm1/Dusp16/Ppp1r15a/Nupr1/Mvp/Mfhas1/Dok2/Birc3/Plek/Slc9a3r1/Hmgcr/Trib1/Tspo/Samsn1/Cdkn1a/Tnf/Taf7/Ptpn2/Dusp5/Eif3a	33
GO:0045936	negative regulation of phosphate metabolic process	33/499	441/12448	0.00042091	0.0236912	0.0210582	Rnf149/Hdac4/Hipk3/Dusp2/Il1b/Trib3/Zc3h12a/Cep85/Errfi1/Hgf/Ppef2/Rabgef1/Gadd45a/Foxm1/Dusp16/Ppp1r15a/Nupr1/Mvp/Mfhas1/Dok2/Birc3/Plek/Slc9a3r1/Hmgcr/Trib1/Tspo/Samsn1/Cdkn1a/Tnf/Taf7/Ptpn2/Dusp5/Eif3a	33
GO:1902894	negative regulation of pri-miRNA transcription by RNA polymerase II	4/499	10/12448	0.000441784	0.0245017	0.0217785	Hdac4/Ppard/Srf/Rela	4
GO:0071356	cellular response to tumor necrosis factor	13/499	110/12448	0.000447746	0.0245017	0.0217785	Actr3/Zc3h12a/Tnfrsf1a/Ybx3/Acod1/Casp4/Birc3/Ccl2/Ccl4/Sphk1/Tnf/Ptpn2/Rela	13
GO:0000460	maturation of 5.8S rRNA	6/499	26/12448	0.000467166	0.0252142	0.0224119	Rrs1/Exosc2/Exosc3/Kri1/Ftsj3/Bop1	6
GO:0050663	cytokine secretion	17/499	170/12448	0.000476312	0.0253604	0.0225418	Ncl/Slamf1/Il1a/Il1b/Gbp5/Mcoln2/Zc3h12a/Fgr/Rabgef1/Gapdh/Srgn/Il27ra/Casp4/Osm/Lcp2/Tnf/Cd14	17
GO:2000147	positive regulation of cell motility	31/499	408/12448	0.000483632	0.0254068	0.0225831	Arpc2/Hdac4/Actr3/Ptgs2/Slamf1/Hspa5/Il1a/Il1b/Hdac6/Csf1/F3/Epb41l4b/Zc3h12a/Fgr/Hgf/Rufy3/Insl3/Mmp14/Icam1/Tirap/Map2k3/Crk/Ccl2/Ccl4/Cavin1/Sphk1/Acvr1b/Itga5/Fpr2/Hbegf/Diaph1	31
GO:0097190	apoptotic signaling pathway	35/499	484/12448	0.000533228	0.0272996	0.0242655	Tmbim1/Ptgs2/Ifi204/Lcn2/Chac1/Il1a/Il1b/Trib3/Skil/Siah2/Lck/Hgf/Tnfrsf1a/Ybx3/Plaur/Aen/Nupr1/Apaf1/Casp4/Icam1/Bcl2a1c/Osm/Nle1/Slc9a3r1/Eef1e1/Atf4/Acvr1b/Rrn3/Tnfrsf12a/Ppard/Cdkn1a/Tnf/Ptpn2/Rela/Itprip	35
GO:0072331	signal transduction by p53 class mediator	13/499	112/12448	0.000533519	0.0272996	0.0242655	Rrs1/Ifi204/Sesn2/Nop2/Foxm1/Aen/Nupr1/Rpf2/Eef1e1/Batf/Bop1/Rrn3/Cdkn1a	13
GO:2000377	regulation of reactive oxygen species metabolic process	16/499	157/12448	0.000562272	0.028402	0.0252453	Hdac4/Ptgs2/Il1b/Zc3h12a/Gadd45a/Foxm1/Trim30a/Gch1/Acod1/Birc3/Icam1/Hsp90aa1/Tspo/Fpr2/Cdkn1a/Tnf	16
GO:0040017	positive regulation of locomotion	32/499	432/12448	0.000610497	0.0304476	0.0270636	Arpc2/Hdac4/Actr3/Ptgs2/Slamf1/Hspa5/Il1a/Il1b/Chmp4b/Hdac6/Csf1/F3/Epb41l4b/Zc3h12a/Fgr/Hgf/Rufy3/Insl3/Mmp14/Icam1/Tirap/Map2k3/Crk/Ccl2/Ccl4/Cavin1/Sphk1/Acvr1b/Itga5/Fpr2/Hbegf/Diaph1	32
GO:0006694	steroid biosynthetic process	11/499	86/12448	0.000619711	0.0305208	0.0271287	Hsd17b7/Il1a/Il1b/Pmvk/Insig1/Por/Hmgcr/Apob/Tspo/Tnf/Ch25h	11
GO:0031126	snoRNA 3'-end processing	4/499	11/12448	0.000672316	0.0323039	0.0287137	Exosc2/Exosc3/Fbl/Tent4a	4
GO:0072683	T cell extravasation	4/499	11/12448	0.000672316	0.0323039	0.0287137	Il27ra/Icam1/Crk/Ccl2	4
GO:0001933	negative regulation of protein phosphorylation	26/499	327/12448	0.000697966	0.0325019	0.0288896	Rnf149/Hipk3/Dusp2/Il1b/Trib3/Zc3h12a/Cep85/Errfi1/Hgf/Ppef2/Rabgef1/Gadd45a/Foxm1/Dusp16/Ppp1r15a/Mvp/Dok2/Slc9a3r1/Hmgcr/Trib1/Samsn1/Cdkn1a/Taf7/Ptpn2/Dusp5/Eif3a	26
GO:0046165	alcohol biosynthetic process	12/499	101/12448	0.000700587	0.0325019	0.0288896	Hsd17b7/Il1b/Pmvk/Insig1/Por/Gch1/Plek/Sphk1/Ippk/Hmgcr/Apob/Tnf	12
GO:0070555	response to interleukin-1	10/499	74/12448	0.000701182	0.0325019	0.0288896	Hdac4/Il1rn/Il1a/Il1b/Zc3h12a/Tnip2/Acod1/Ccl2/Ccl4/Rela	10
GO:0030335	positive regulation of cell migration	30/499	400/12448	0.000734274	0.0330796	0.0294031	Arpc2/Hdac4/Actr3/Ptgs2/Slamf1/Hspa5/Il1a/Il1b/Hdac6/Csf1/F3/Epb41l4b/Zc3h12a/Fgr/Hgf/Rufy3/Insl3/Mmp14/Icam1/Tirap/Map2k3/Crk/Ccl2/Ccl4/Sphk1/Acvr1b/Itga5/Fpr2/Hbegf/Diaph1	30
GO:0031167	rRNA methylation	5/499	19/12448	0.000739329	0.0330796	0.0294031	Nsun4/Nop2/Fbl/Mrm3/Ftsj3	5
GO:0006401	RNA catabolic process	19/499	209/12448	0.000746764	0.0330796	0.0294031	Mapkapk2/Btg2/Exosc2/Helz2/Noct/Exosc3/Zc3h12a/Mrto4/Oas2/Magohb/Samd4b/Tirap/Syncrip/Tbrg4/Pnpt1/Larp1/Slfn8/Tent4a/Etf1	19
GO:0007519	skeletal muscle tissue development	13/499	116/12448	0.00074723	0.0330796	0.0294031	Hdac4/Btg2/Hlx/Hdac6/Skil/Ybx3/Nupr1/Homer1/Hmgcr/Maff/Nr4a1/Flot1/Tcf7l2	13
GO:0031098	stress-activated protein kinase signaling cascade	20/499	227/12448	0.000812887	0.0355864	0.0316313	Mapkapk2/Slamf1/Il1rn/Hipk3/Il1a/Il1b/Zc3h12a/Errfi1/Hgf/Gadd45a/Foxm1/Mfhas1/Tirap/Map2k3/Traf4/Sphk1/Hmgcr/Trib1/Tnf/Unc5cl	20
GO:0050727	regulation of inflammatory response	21/499	244/12448	0.000823522	0.0356558	0.031693	Ptgs2/Il1b/Cst7/Gbp5/Zc3h12a/Hgf/Rabgef1/Tnfrsf1a/Nupr1/Mfhas1/Acod1/Osm/Sphk1/Ctla2a/Nfkbiz/Fpr2/Ppard/Tnf/Tmem173/Ptpn2/Rela	21
GO:0006356	regulation of transcription by RNA polymerase I	6/499	29/12448	0.000870342	0.0372733	0.0331307	Wdr75/Ncl/Ppp1r15a/Ippk/Atf4/Wdr43	6
GO:0051272	positive regulation of cellular component movement	31/499	423/12448	0.000882249	0.037377	0.0332229	Arpc2/Hdac4/Actr3/Ptgs2/Slamf1/Hspa5/Il1a/Il1b/Hdac6/Csf1/F3/Epb41l4b/Zc3h12a/Fgr/Hgf/Rufy3/Insl3/Mmp14/Icam1/Tirap/Map2k3/Crk/Ccl2/Ccl4/Cavin1/Sphk1/Acvr1b/Itga5/Fpr2/Hbegf/Diaph1	31
GO:0022618	ribonucleoprotein complex assembly	19/499	213/12448	0.000938851	0.0393518	0.0349782	Rrs1/Eif2s2/Noct/Nsun4/Mrto4/Denr/Nop2/Prpf31/Rpf2/Pwp2/Nip7/Ppan/Nle1/Eif2s1/Hsp90aa1/Brix1/Bop1/Snu13/Eif3a	19
GO:0043409	negative regulation of MAPK cascade	14/499	135/12448	0.00103065	0.042714	0.0379668	Rnf149/Hipk3/Dusp2/Il1b/Errfi1/Ppef2/Foxm1/Dusp16/Dok2/Slc9a3r1/Hmgcr/Ptpn2/Dusp5/Eif3a	14
GO:0042304	regulation of fatty acid biosynthetic process	6/499	30/12448	0.00105159	0.042714	0.0379668	Ptgs2/Il1b/Trib3/Fabp5/Insig1/Elovl5	6
GO:1902893	regulation of pri-miRNA transcription by RNA polymerase II	6/499	30/12448	0.00105159	0.042714	0.0379668	Hdac4/Smad1/Gnl3/Ppard/Srf/Rela	6
GO:0032611	interleukin-1 beta production	9/499	65/12448	0.00107631	0.0428351	0.0380744	Ifi204/Ifi211/Ifi205/Il1b/Gbp5/Zc3h12a/Errfi1/Casp4/Sphk1	9
GO:0042274	ribosomal small subunit biogenesis	9/499	65/12448	0.00107631	0.0428351	0.0380744	Rrs1/Ltv1/Pwp2/Utp4/Nob1/Kri1/Tsr1/Nol10/Bysl	9
GO:0016126	sterol biosynthetic process	7/499	41/12448	0.00109628	0.0431935	0.0383929	Hsd17b7/Pmvk/Insig1/Por/Hmgcr/Apob/Ch25h	7
GO:0060538	skeletal muscle organ development	13/499	121/12448	0.00111159	0.043363	0.0385436	Hdac4/Btg2/Hlx/Hdac6/Skil/Ybx3/Nupr1/Homer1/Hmgcr/Maff/Nr4a1/Flot1/Tcf7l2	13
GO:0090501	RNA phosphodiester bond hydrolysis	8/499	53/12448	0.00113962	0.0440207	0.0391282	Rrs1/Exosc2/Exosc3/Zc3h12a/Nob1/Kri1/Bop1/Tut1	8
GO:0006402	mRNA catabolic process	17/499	184/12448	0.00116648	0.0446207	0.0396615	Mapkapk2/Btg2/Exosc2/Helz2/Noct/Exosc3/Zc3h12a/Mrto4/Magohb/Samd4b/Tirap/Syncrip/Tbrg4/Pnpt1/Larp1/Tent4a/Etf1	17
GO:0010574	regulation of vascular endothelial growth factor production	5/499	21/12448	0.00121078	0.04587	0.040772	Ptgs2/Il1a/Il1b/Ccl2/Atf4	5
GO:0045598	regulation of fat cell differentiation	11/499	94/12448	0.00131231	0.0489674	0.0435252	Ptgs2/Trib3/Hdac6/Noct/Zc3h12a/Insig1/Sh3pxd2b/Ppard/Tnf/Mex3c/Tcf7l2	11
GO:0002694	regulation of leukocyte activation	28/499	378/12448	0.0013174	0.0489674	0.0435252	Slamf1/Hlx/Il1b/Cst7/Sdc4/Exosc3/Zc3h12a/Lck/Fgr/Tnip2/Rabgef1/Nfkbid/Icosl/Mfhas1/Il27ra/Ap1g1/Mmp14/Tirap/Ccl2/Sphk1/Cd83/Ctla2a/Hsp90aa1/Nfkbiz/Samsn1/Cdkn1a/Tnfsf9/Ptpn2	28

## Sheet: LPS_up_cluster_2
ID	Description	GeneRatio	BgRatio	pvalue	p.adjust	qvalue	geneID	Count
GO:0045087	innate immune response	9/41	494/12448	2.55626e-05	0.0268748	0.0216083	Ifi203/Oas3/Tnip3/A2m/Isg20/Ifitm2/Irak3/Camp/Cd74	9
GO:0002253	activation of immune response	7/41	290/12448	3.94832e-05	0.0268748	0.0216083	Ifi203/Cd38/Tnip3/A2m/Irak3/Bcar1/Ezr	7
GO:0050778	positive regulation of immune response	8/41	435/12448	7.22105e-05	0.0268748	0.0216083	Ifi203/Cd38/Tnip3/A2m/Irak3/Bcar1/Ezr/Cd74	8
GO:0061844	antimicrobial humoral immune response mediated by antimicrobial peptide	3/41	25/12448	7.25366e-05	0.0268748	0.0216083	Cxcl2/Cxcl13/Camp	3
GO:0071621	granulocyte chemotaxis	4/41	77/12448	0.000115207	0.0297033	0.0238824	Cxcl2/Cxcl13/Vegfa/Cd74	4
GO:0019730	antimicrobial humoral response	3/41	31/12448	0.000139829	0.0297033	0.0238824	Cxcl2/Cxcl13/Camp	3
GO:0006959	humoral immune response	4/41	81/12448	0.000140299	0.0297033	0.0238824	Cxcl2/Cxcl13/A2m/Camp	4
GO:0097530	granulocyte migration	4/41	93/12448	0.000239297	0.0443298	0.0356427	Cxcl2/Cxcl13/Vegfa/Cd74	4
GO:0060326	cell chemotaxis	5/41	194/12448	0.000414893	0.0482801	0.0388188	Cxcl2/Cxcl13/Bcar1/Vegfa/Cd74	5
GO:0045071	negative regulation of viral genome replication	3/41	48/12448	0.000517538	0.0482801	0.0388188	Oas3/Isg20/Ifitm2	3
GO:0070372	regulation of ERK1 and ERK2 cascade	5/41	204/12448	0.000522059	0.0482801	0.0388188	Htr2c/Ezr/Vegfa/Cd74/Acta2	5
GO:0044344	cellular response to fibroblast growth factor stimulus	3/41	49/12448	0.000550034	0.0482801	0.0388188	Gpc1/Cxcl13/Flrt2	3
GO:0010935	regulation of macrophage cytokine production	2/41	11/12448	0.000571314	0.0482801	0.0388188	Irak3/Cd74	2
GO:0003018	vascular process in circulatory system	4/41	117/12448	0.000573981	0.0482801	0.0388188	Htr2c/Cd38/Vegfa/Acta2	4
GO:1903900	regulation of viral life cycle	4/41	119/12448	0.000611876	0.0482801	0.0388188	Oas3/Isg20/Ifitm2/Cd74	4
GO:0071774	response to fibroblast growth factor	3/41	51/12448	0.000618881	0.0482801	0.0388188	Gpc1/Cxcl13/Flrt2	3
GO:1902946	protein localization to early endosome	2/41	12/12448	0.000684148	0.0482801	0.0388188	Ezr/Vegfa	2
GO:1905668	positive regulation of protein localization to endosome	2/41	12/12448	0.000684148	0.0482801	0.0388188	Ezr/Vegfa	2
GO:0070371	ERK1 and ERK2 cascade	5/41	217/12448	0.000691111	0.0482801	0.0388188	Htr2c/Ezr/Vegfa/Cd74/Acta2	5
GO:0008360	regulation of cell shape	4/41	128/12448	0.00080467	0.0482801	0.0388188	Strip2/Gas7/Ezr/Vegfa	4
GO:0010934	macrophage cytokine production	2/41	13/12448	0.000806852	0.0482801	0.0388188	Irak3/Cd74	2
GO:0034104	negative regulation of tissue remodeling	2/41	13/12448	0.000806852	0.0482801	0.0388188	Cd38/Vegfa	2
GO:1905666	regulation of protein localization to endosome	2/41	13/12448	0.000806852	0.0482801	0.0388188	Ezr/Vegfa	2
GO:2001026	regulation of endothelial cell chemotaxis	2/41	13/12448	0.000806852	0.0482801	0.0388188	Cxcl13/Vegfa	2
GO:0042310	vasoconstriction	3/41	56/12448	0.000814441	0.0482801	0.0388188	Htr2c/Cd38/Acta2	3

## Sheet: LPS_up_cluster_3
ID	Description	GeneRatio	BgRatio	pvalue	p.adjust	qvalue	geneID	Count
GO:0006954	inflammatory response	43/352	454/12448	2.53656e-12	9.9281e-09	7.53492e-09	Il18rap/Fn1/D1Ertd622e/Fcgr2b/Fcgr3/Notch1/Nfe2l2/Tgm2/Cebpb/Tlr7/B4galt1/Rbpj/Trpv4/Serpine1/Il17ra/C5ar1/Zfp36/Saa3/Il4ra/Sbno2/Hmox1/Ldlr/Nlrx1/Plscr1/Myd88/Ccr1/Ccr5/Per1/Kdm6b/Ccl7/Ccl12/Stat3/Socs3/Metrnl/Nfkbia/Ptger4/Mefv/Bcl6/Nrros/Fpr1/Ier3/Trem1/Ticam1	43
GO:0001817	regulation of cytokine production	41/352	489/12448	3.84584e-10	7.5263e-07	5.71208e-07	Arid5a/Fn1/D1Ertd622e/Abl2/Fcgr2b/Fcgr3/Cd244a/Cebpb/Tlr7/Arhgef2/Klf4/Mul1/Trpv4/Serpine1/Il17ra/Clec4n/Clec4e/C5ar1/Bcl3/Zfp36/P2ry2/Il4ra/Ddx21/Jak3/Klf2/Hmox1/Nlrx1/Cgas/Myd88/Ccr5/Xbp1/Per1/Stat3/Ripk1/Ptger4/Mefv/Litaf/Bcl6/Runx1/Ticam1/Egr1	41
GO:0001568	blood vessel development	39/352	483/12448	3.13584e-09	3.23255e-06	2.45334e-06	Nrp2/Fn1/Notch1/Nfe2l2/Spint1/Id1/B4galt1/Klf4/Jak1/Rbpj/Kdr/Serpine1/Epha1/C5ar1/Hif3a/Anpep/Btg1/Comp/Klf2/Hmox1/Junb/Ldlr/Amotl2/Xbp1/Ccl12/Stat3/Socs3/Plk2/Ahr/Zfp36l1/Vash1/Ptger4/Hes1/Adamts1/Runx1/Notch4/Lrg1/Xdh/Egr1	39
GO:0048514	blood vessel morphogenesis	36/352	423/12448	3.30357e-09	3.23255e-06	2.45334e-06	Nrp2/Fn1/Notch1/Nfe2l2/Id1/B4galt1/Klf4/Jak1/Rbpj/Kdr/Serpine1/Epha1/C5ar1/Hif3a/Anpep/Btg1/Comp/Klf2/Hmox1/Junb/Ldlr/Amotl2/Xbp1/Ccl12/Stat3/Plk2/Ahr/Zfp36l1/Vash1/Ptger4/Hes1/Adamts1/Runx1/Notch4/Lrg1/Xdh	36
GO:0002521	leukocyte differentiation	34/352	394/12448	6.53816e-09	5.11807e-06	3.88436e-06	Abl2/Il15ra/Cebpb/Fgl2/Rbpj/Rhoh/Lfng/Clec4d/Clec4e/Bcl3/Il4ra/Sbno2/Jak3/Junb/Irf2bp2/Zbtb16/Ccr1/Xbp1/Stat3/Cd300lf/Ripk1/Gadd45g/Id2/Ahr/Zfp36l1/Fos/Ptger4/Klf10/Myc/Bcl6/Nrros/Tfrc/Runx1/Egr1	34
GO:0031347	regulation of defense response	37/352	462/12448	1.02151e-08	6.66366e-06	5.05738e-06	Il18rap/D1Ertd622e/Fcgr2b/Fcgr3/Tgm2/Cebpb/Tlr7/Mul1/Fgl2/Trpv4/Serpine1/Il17ra/Clec4e/Nectin2/Pvr/Zfp36/Sbno2/Ldlr/Nlrx1/Cgas/Plscr1/Myd88/Ccr1/Ccr5/Per1/Cd300lf/Socs3/Metrnl/Nfkbia/Arf6/Ptger4/Apobec3/Mefv/Bcl6/Ier3/Treml2/Ticam1	37
GO:0008285	negative regulation of cell proliferation	36/352	450/12448	1.68628e-08	9.42871e-06	7.15591e-06	Per2/Ing5/Fcgr2b/Notch1/Spint1/Cebpb/Pim2/Etv3/B4galt1/Klf4/Rbpj/Tes/Klf13/Btg1/Hmox1/Cdkn2d/Zbtb16/Ccr5/Ccl12/Slfn2/Slfn3/Stat3/Ripor2/Ripk1/Id2/Ahr/Vash1/Dab2/Myc/Bcl6/Hes1/Runx1/Dusp1/Xdh/Ptgdr2/Klf9	36
GO:0033993	response to lipid	35/352	442/12448	3.49403e-08	1.70945e-05	1.29739e-05	Arid5a/Abl2/Cebpb/Dnaja1/Klf4/Fosl2/Spp1/Serpine1/Zfp36/Akap13/P2ry6/Sult1a1/Ddit4/Sbno2/Socs2/Junb/Cdkn2d/Ldlr/Plscr1/Myd88/Ccr5/Xbp1/Per1/Ccl12/Stat3/Ahr/Nfkbia/Zfp36l1/Ptger4/Dab2/Litaf/Runx1/Pim1/Ticam1/Klf9	35
GO:0070371	ERK1 and ERK2 cascade	23/352	217/12448	5.0521e-08	2.1971e-05	1.66749e-05	Fn1/Abl2/Notch1/Ptpn1/Klf4/Kdr/Trpv4/C5ar1/Vrk3/P2ry6/Dusp6/Adra1a/Ccr1/Xbp1/Ccl7/Ccl12/Gcnt2/Zfp36l1/Ptger4/Dab2/Myc/Dusp1/Spry4	23
GO:0051272	positive regulation of cellular component movement	33/352	423/12448	1.25044e-07	4.46903e-05	3.39177e-05	Sema4c/Fn1/Notch1/Nfe2l2/Arhgef2/Trim46/Kdr/Trpv4/Serpine1/Epha1/Wnk1/C5ar1/P2ry6/P2ry2/Irs2/Hmox1/Plet1/Ccr1/Xbp1/Myo1c/Ccl12/Stat3/Ripor2/Gcnt2/Plk2/Arf6/Ptger4/Dab2/Myc/Bcl6/Adamts1/Sema6b/Egr1	33
GO:1901342	regulation of vasculature development	23/352	229/12448	1.36485e-07	4.46903e-05	3.39177e-05	Notch1/Nfe2l2/Id1/Klf4/Jak1/Kdr/Serpine1/Epha1/C5ar1/Btg1/Klf2/Hmox1/Xbp1/Stat3/Plk2/Vash1/Ptger4/Adamts1/Runx1/Notch4/Lrg1/Xdh/Egr1	23
GO:0001819	positive regulation of cytokine production	28/352	323/12448	1.37017e-07	4.46903e-05	3.39177e-05	Arid5a/Abl2/Fcgr3/Cd244a/Cebpb/Tlr7/Arhgef2/Trpv4/Serpine1/Il17ra/Clec4n/Clec4e/C5ar1/Bcl3/P2ry2/Il4ra/Ddx21/Nlrx1/Cgas/Myd88/Ccr5/Xbp1/Stat3/Ripk1/Ptger4/Runx1/Ticam1/Egr1	28
GO:0030855	epithelial cell differentiation	28/352	325/12448	1.55867e-07	4.6928e-05	3.56159e-05	Abl2/Notch1/Id1/Cebpb/Adamtsl4/B4galt1/Klf4/Ugcg/Fosl2/Rbpj/Kdr/Serpine1/Zfp36/Jmjd1c/Btg1/Klf2/Anxa7/Tgm1/Myd88/Xbp1/Kdm6b/Ripor2/Id2/Zfp36l1/Dab2/Hes1/Notch4/Xdh	28
GO:1903707	negative regulation of hemopoiesis	15/352	103/12448	1.87398e-07	5.23912e-05	3.97622e-05	Notch1/Nfe2l2/Fgl2/Zfp36/Klf13/Il4ra/Jak3/Zbtb16/Id2/Nfkbia/Zfp36l1/Myc/Bcl6/Hes1/Runx1	15
GO:1902532	negative regulation of intracellular signal transduction	33/352	433/12448	2.1546e-07	5.55337e-05	4.21472e-05	Abl2/Nfe2l2/Bcl2l1/Ptpn1/Cdc42se1/Mcl1/Dnaja1/Klf4/Mul1/Rhoh/Paqr3/Bcl3/Vrk3/Dusp8/Ddit4/Socs2/Dusp6/Adra1a/Cdkn2d/Nlrx1/Xbp1/Per1/Socs3/Ripor2/Ripk1/Dab2/Litaf/Bcl6/Rcan1/Dusp1/Sik1/Xdh/Spry4	33
GO:0002683	negative regulation of immune system process	28/352	331/12448	2.27877e-07	5.55337e-05	4.21472e-05	Fcgr2b/Notch1/Nfe2l2/Cebpb/Tsc22d3/Mul1/Fgl2/Zfp36/Klf13/Il4ra/Jak3/Hmox1/Ldlr/Nlrx1/Zbtb16/Ccr1/Ccl12/Cd300lf/Ripor2/Id2/Nfkbia/Zfp36l1/Ptger4/Myc/Bcl6/Hes1/Runx1/Dusp1	28
GO:0001525	angiogenesis	29/352	352/12448	2.41204e-07	5.55337e-05	4.21472e-05	Nrp2/Fn1/Notch1/Nfe2l2/Id1/B4galt1/Klf4/Jak1/Rbpj/Kdr/Serpine1/Epha1/C5ar1/Hif3a/Anpep/Btg1/Klf2/Hmox1/Amotl2/Xbp1/Ccl12/Stat3/Plk2/Ahr/Vash1/Adamts1/Runx1/Notch4/Lrg1	29
GO:1904018	positive regulation of vasculature development	17/352	136/12448	2.77743e-07	6.03936e-05	4.58357e-05	Notch1/Nfe2l2/Klf4/Jak1/Kdr/Serpine1/Epha1/C5ar1/Btg1/Hmox1/Xbp1/Stat3/Plk2/Runx1/Notch4/Lrg1/Egr1	17
GO:0030335	positive regulation of cell migration	31/352	400/12448	3.55229e-07	7.31772e-05	5.55378e-05	Sema4c/Fn1/Notch1/Nfe2l2/Arhgef2/Kdr/Trpv4/Serpine1/Epha1/Wnk1/C5ar1/P2ry6/P2ry2/Irs2/Hmox1/Plet1/Ccr1/Xbp1/Myo1c/Ccl12/Stat3/Ripor2/Gcnt2/Plk2/Arf6/Ptger4/Dab2/Myc/Adamts1/Sema6b/Egr1	31
GO:0050727	regulation of inflammatory response	23/352	244/12448	4.28769e-07	8.39101e-05	6.36835e-05	D1Ertd622e/Fcgr2b/Fcgr3/Tgm2/Cebpb/Trpv4/Serpine1/Il17ra/Zfp36/Sbno2/Ldlr/Nlrx1/Myd88/Ccr5/Per1/Socs3/Metrnl/Nfkbia/Ptger4/Mefv/Bcl6/Ier3/Ticam1	23
GO:0070848	response to growth factor	30/352	386/12448	5.21076e-07	9.71187e-05	7.37081e-05	Nrp2/Notch1/Id1/Ptpn1/Klf4/Rbpj/Kdr/Serpine1/Peg10/Zyx/Zfp36/Ddit4/Comp/Ier2/Xbp1/Myo1c/Ripk1/Gcnt2/Arf6/Zfp36l1/Fos/Dab2/Hes1/Nrros/Runx1/Lrg1/Xdh/Bambi/Egr1/Spry4	30
GO:2000147	positive regulation of cell motility	31/352	408/12448	5.47017e-07	9.73193e-05	7.38604e-05	Sema4c/Fn1/Notch1/Nfe2l2/Arhgef2/Kdr/Trpv4/Serpine1/Epha1/Wnk1/C5ar1/P2ry6/P2ry2/Irs2/Hmox1/Plet1/Ccr1/Xbp1/Myo1c/Ccl12/Stat3/Ripor2/Gcnt2/Plk2/Arf6/Ptger4/Dab2/Myc/Adamts1/Sema6b/Egr1	31
GO:0046649	lymphocyte activation	35/352	496/12448	5.74948e-07	9.78412e-05	7.42564e-05	Abl2/Fcgr2b/Cd244a/Il15ra/Cebpb/Fgl2/Rbpj/Rhoh/Lfng/Clec4d/Clec4e/Bcl3/Il4ra/Irs2/Jak3/Irf2bp2/Zbtb16/Rab27a/Cgas/Myd88/Xbp1/Stat3/Ripor2/Gadd45g/Id2/Ahr/Zfp36l1/Ptger4/Bcl6/Hes1/Tfrc/Runx1/Treml2/Ticam1/Egr1	35
GO:0030099	myeloid cell differentiation	25/352	288/12448	6.3942e-07	0.000104279	7.91422e-05	Cebpb/Rbpj/Zfp36/Klf13/Sbno2/Jak3/Klf2/Junb/Zbtb16/Plscr1/Ccr1/Stat3/Cd300lf/Ripk1/Id2/Nfkbia/Zfp36l1/Fos/Dab2/Klf10/Myc/Bcl6/Nrros/Tfrc/Runx1	25
GO:1903706	regulation of hemopoiesis	25/352	290/12448	7.27464e-07	0.000113892	8.6438e-05	Il15ra/Notch1/Nfe2l2/Cebpb/Fgl2/Kdr/Zfp36/Klf13/Il4ra/Jak3/Zbtb16/Ccr1/Xbp1/Stat3/Ripk1/Id2/Nfkbia/Zfp36l1/Fos/Klf10/Myc/Bcl6/Hes1/Runx1/Pim1	25
GO:0071363	cellular response to growth factor stimulus	29/352	375/12448	9.00243e-07	0.000135521	0.000102854	Nrp2/Notch1/Id1/Ptpn1/Klf4/Rbpj/Kdr/Serpine1/Peg10/Zyx/Zfp36/Ddit4/Comp/Xbp1/Myo1c/Ripk1/Gcnt2/Arf6/Zfp36l1/Fos/Dab2/Hes1/Nrros/Runx1/Lrg1/Xdh/Bambi/Egr1/Spry4	29
GO:0070372	regulation of ERK1 and ERK2 cascade	20/352	204/12448	1.33147e-06	0.000193014	0.000146488	Fn1/Abl2/Notch1/Ptpn1/Klf4/Kdr/Trpv4/C5ar1/Vrk3/P2ry6/Dusp6/Adra1a/Ccr1/Xbp1/Ccl7/Ccl12/Gcnt2/Dab2/Dusp1/Spry4	20
GO:0014070	response to organic cyclic compound	31/352	427/12448	1.44951e-06	0.000202621	0.000153779	Bcl2l1/Dnaja1/Mul1/Fosl2/Spp1/Zfp36/Saa3/Akap13/P2ry6/Sult1a1/Ddit4/Ddx21/Socs2/Junb/Anxa7/Pde12/Cdkn2d/Cgas/Ccr5/Per1/Ccl12/Stat3/Ahr/Nfkbia/Zfp36l1/Dab2/Gpd1/Pim1/Ticam1/Egr1/Klf9	31
GO:0071396	cellular response to lipid	26/352	322/12448	1.51017e-06	0.000203821	0.00015469	Arid5a/Abl2/Cebpb/Dnaja1/Spp1/Serpine1/Zfp36/Akap13/P2ry6/Ddit4/Sbno2/Ldlr/Plscr1/Myd88/Xbp1/Per1/Ccl12/Ahr/Nfkbia/Zfp36l1/Ptger4/Dab2/Litaf/Pim1/Ticam1/Klf9	26
GO:0040017	positive regulation of locomotion	31/352	432/12448	1.85226e-06	0.000237951	0.000180593	Sema4c/Fn1/Notch1/Nfe2l2/Arhgef2/Kdr/Trpv4/Serpine1/Epha1/Wnk1/C5ar1/P2ry6/P2ry2/Irs2/Hmox1/Plet1/Ccr1/Xbp1/Myo1c/Ccl12/Stat3/Ripor2/Gcnt2/Plk2/Arf6/Ptger4/Dab2/Myc/Adamts1/Sema6b/Egr1	31
GO:0045766	positive regulation of angiogenesis	15/352	123/12448	1.92773e-06	0.000237951	0.000180593	Nfe2l2/Klf4/Jak1/Kdr/Serpine1/Epha1/C5ar1/Btg1/Hmox1/Xbp1/Stat3/Plk2/Runx1/Notch4/Lrg1	15
GO:0045765	regulation of angiogenesis	20/352	209/12448	1.94544e-06	0.000237951	0.000180593	Notch1/Nfe2l2/Id1/Klf4/Jak1/Kdr/Serpine1/Epha1/C5ar1/Btg1/Klf2/Hmox1/Xbp1/Stat3/Plk2/Vash1/Adamts1/Runx1/Notch4/Lrg1	20
GO:0030098	lymphocyte differentiation	23/352	271/12448	2.66436e-06	0.000312017	0.000236805	Abl2/Il15ra/Fgl2/Rbpj/Rhoh/Lfng/Clec4d/Clec4e/Bcl3/Il4ra/Jak3/Irf2bp2/Zbtb16/Xbp1/Stat3/Gadd45g/Id2/Ahr/Zfp36l1/Ptger4/Bcl6/Runx1/Egr1	23
GO:0002292	T cell differentiation involved in immune response	10/352	55/12448	2.71042e-06	0.000312017	0.000236805	Fgl2/Clec4d/Clec4e/Bcl3/Il4ra/Jak3/Stat3/Gadd45g/Ptger4/Bcl6	10
GO:0042330	taxis	28/352	376/12448	2.92502e-06	0.0003271	0.000248252	Sema4c/Nrp2/Fn1/Gpr35/Fcgr3/Notch1/Kdr/Spp1/Trpv4/Serpine1/Epha1/Wnk1/Il17ra/C5ar1/Saa3/Egr2/Ccr1/Ccr5/Ccl7/Ccl12/Ripor2/Id2/Fpr1/Dusp1/Trem1/Sema6b/Ptgdr2/Ablim1	28
GO:0009617	response to bacterium	28/352	377/12448	3.07917e-06	0.000334774	0.000254076	Arid5a/Fcgr2b/Cebpb/Gbp7/Rbpj/Serpine1/Clec4d/Clec4e/C5ar1/Bcl3/Zfp36/Saa3/Sbno2/Junb/Plscr1/Myd88/Xbp1/Ccl12/Slfn2/Nfkbia/Ptger4/Litaf/Ccdc80/Fkbp5/Trem1/Lrg1/Ticam1/Tnfaip8	28
GO:0045087	innate immune response	33/352	494/12448	4.0589e-06	0.000429366	0.000325867	Arid5a/Il18rap/Cd244a/Tlr7/Arhgef2/Gbp7/Mul1/Zyx/Clec4n/Clec4d/Clec4e/Nectin2/Pvr/Ipo7/Ddx21/Jak3/Pde12/Nlrx1/Rab27a/Cgas/Plscr1/Myd88/Ccr1/Myo1c/Ccl7/Ccl12/Cd300lf/Nfkbia/Arf6/Apobec3/Mefv/Treml2/Ticam1	33
GO:0042326	negative regulation of phosphorylation	27/352	363/12448	4.51849e-06	0.000465405	0.000353218	Ppp1r15b/Prr5l/Ptpn1/Cdc42se1/Dnaja1/Klf4/Paqr3/Epha1/Wnk1/Vrk3/Dusp8/Ddit4/Midn/Dusp6/Irs2/Pde12/Cdkn2d/Xbp1/Per1/Stat3/Socs3/Gadd45g/Dab2/Dusp1/Ier3/Xdh/Spry4	27
GO:0009725	response to hormone	31/352	453/12448	4.94533e-06	0.000496309	0.000376673	Notch1/Ptpn1/Dnaja1/Ugcg/Fosl2/Cpeb2/Spp1/Trpv4/Zfp36/Akap13/P2ry6/Sult1a1/Trim72/Ddit4/Egr2/Socs2/Irs2/Junb/Adra1a/Cish/Xbp1/Per1/Myo1c/Stat3/Socs3/Gm9847/Zfp36l1/Ptger4/Dab2/Egr1/Klf9	31
GO:0002286	T cell activation involved in immune response	11/352	72/12448	5.10161e-06	0.000499193	0.000378862	Fgl2/Clec4d/Clec4e/Bcl3/Il4ra/Jak3/Rab27a/Stat3/Gadd45g/Ptger4/Bcl6	11
GO:0001503	ossification	20/352	223/12448	5.27102e-06	0.000501606	0.000380694	Notch1/Id1/Cebpb/Rbpj/Bmp2k/Spp1/Chsy1/P2ry2/Egr2/Sbno2/Nab2/Comp/Junb/Zbtb16/Ccr1/Id2/Ahr/Ptger4/Klf10/Cebpd	20
GO:0042110	T cell activation	26/352	345/12448	5.38259e-06	0.000501606	0.000380694	Abl2/Cd244a/Cebpb/Fgl2/Rhoh/Lfng/Clec4d/Clec4e/Bcl3/Il4ra/Jak3/Zbtb16/Rab27a/Cgas/Xbp1/Stat3/Ripor2/Gadd45g/Zfp36l1/Ptger4/Bcl6/Hes1/Tfrc/Runx1/Treml2/Egr1	26
GO:0006109	regulation of carbohydrate metabolic process	15/352	134/12448	5.67123e-06	0.000516214	0.00039178	Cd244a/Ppp1r3d/Mlxip/P2ry6/Ranbp2/Ddit4/Midn/Irs2/Ppp1r3b/Stat3/Ptger4/Myc/Gpd1/Sik1/Ier3	15
GO:0002285	lymphocyte activation involved in immune response	15/352	137/12448	7.45771e-06	0.000649765	0.000493139	Cd244a/Fgl2/Lfng/Clec4d/Clec4e/Bcl3/Il4ra/Jak3/Rab27a/Xbp1/Stat3/Gadd45g/Ptger4/Bcl6/Tfrc	15
GO:0006935	chemotaxis	27/352	373/12448	7.47047e-06	0.000649765	0.000493139	Sema4c/Nrp2/Fn1/Gpr35/Fcgr3/Notch1/Kdr/Spp1/Trpv4/Serpine1/Epha1/Wnk1/Il17ra/C5ar1/Saa3/Egr2/Ccr1/Ccr5/Ccl7/Ccl12/Ripor2/Fpr1/Dusp1/Trem1/Sema6b/Ptgdr2/Ablim1	27
GO:0042107	cytokine metabolic process	12/352	90/12448	8.16949e-06	0.000695117	0.000527558	Fcgr3/Cebpb/Tlr7/Klf4/Bcl3/Zfp36/Myd88/Stat3/Gadd45g/Trem1/Ticam1/Egr1	12
GO:0043065	positive regulation of apoptotic process	32/352	488/12448	8.38257e-06	0.000698072	0.000529801	Stk17b/Ing5/Trp53bp2/Notch1/Bmf/Bcl2l1/Tgm2/Mcl1/Adamtsl4/Dnaja1/B4galt1/Mul1/Hcar2/Hip1/Btg1/Dusp6/Arhgef7/Jak3/Hmox1/Zbtb16/Plscr1/Ccr5/Xbp1/Ccl12/Ripk1/Gadd45g/Myc/Bcl6/Dusp1/Xdh/Egr1/Tnfaip8	32
GO:0030278	regulation of ossification	15/352	139/12448	8.9115e-06	0.000719655	0.000546182	Notch1/Id1/Cebpb/Rbpj/Bmp2k/Chsy1/P2ry2/Egr2/Comp/Zbtb16/Ccr1/Id2/Ahr/Ptger4/Cebpd	15
GO:0031349	positive regulation of defense response	22/352	271/12448	9.00948e-06	0.000719655	0.000546182	Il18rap/Fcgr3/Tgm2/Cebpb/Tlr7/Trpv4/Serpine1/Il17ra/Clec4e/Nectin2/Pvr/Ldlr/Nlrx1/Cgas/Plscr1/Myd88/Ccr5/Cd300lf/Nfkbia/Arf6/Ptger4/Ticam1	22
GO:0002694	regulation of leukocyte activation	27/352	378/12448	9.52997e-06	0.000731297	0.000555017	Fcgr2b/Cd244a/Il15ra/Cebpb/Fgl2/Clec4d/Nectin2/Il4ra/Irs2/Jak3/Hmox1/Ldlr/Zbtb16/Cgas/Plscr1/Myd88/Xbp1/Cd300lf/Ripor2/Id2/Ahr/Zfp36l1/Bcl6/Hes1/Tfrc/Runx1/Ticam1	27
GO:0097529	myeloid leukocyte migration	15/352	140/12448	9.7288e-06	0.000731297	0.000555017	Gpr35/Fcgr3/Spp1/Trpv4/Serpine1/Il17ra/C5ar1/Myd88/Ccr1/Ccl7/Ccl12/Ripor2/Ptger4/Dusp1/Trem1	15
GO:0060326	cell chemotaxis	18/352	194/12448	9.79013e-06	0.000731297	0.000555017	Gpr35/Fcgr3/Notch1/Kdr/Spp1/Trpv4/Serpine1/Wnk1/Il17ra/C5ar1/Saa3/Ccr1/Ccr5/Ccl7/Ccl12/Ripor2/Dusp1/Trem1	18
GO:0043068	positive regulation of programmed cell death	32/352	492/12448	9.90259e-06	0.000731297	0.000555017	Stk17b/Ing5/Trp53bp2/Notch1/Bmf/Bcl2l1/Tgm2/Mcl1/Adamtsl4/Dnaja1/B4galt1/Mul1/Hcar2/Hip1/Btg1/Dusp6/Arhgef7/Jak3/Hmox1/Zbtb16/Plscr1/Ccr5/Xbp1/Ccl12/Ripk1/Gadd45g/Myc/Bcl6/Dusp1/Xdh/Egr1/Tnfaip8	32
GO:0001666	response to hypoxia	16/352	158/12448	1.01851e-05	0.000738232	0.00056028	Notch1/Nfe2l2/Plk3/Fosl2/Cpeb2/Rbpj/Kdr/Tbl2/Hif3a/Ucp2/Ddit4/Hmox1/Zfp36l1/Myc/Bach1/Egr1	16
GO:0098542	defense response to other organism	24/352	316/12448	1.09403e-05	0.000778555	0.000590883	Cebpb/Tlr7/Gbp7/Mul1/Fgl2/Rbpj/Serpine1/Il17ra/Clec4n/Clec4d/Clec4e/C5ar1/Bcl3/Il4ra/Ddit4/Ddx21/Nlrx1/Cgas/Plscr1/Myd88/Apobec3/Trem1/Ticam1/Tnfaip8	24
GO:0061418	regulation of transcription from RNA polymerase II promoter in response to hypoxia	5/352	12/12448	1.18182e-05	0.000820861	0.000622992	Notch1/Nfe2l2/Rbpj/Bach1/Egr1	5
GO:0007249	I-kappaB kinase/NF-kappaB signaling	16/352	160/12448	1.19543e-05	0.000820861	0.000622992	Abl2/Tgm2/Pim2/Tlr7/Rhoh/Clec4n/Bcl3/Saa3/Akap13/Ddx21/Nlrx1/Myd88/Per1/Ripk1/Nfkbia/Ticam1	16
GO:1904019	epithelial cell apoptotic process	11/352	79/12448	1.27838e-05	0.000832392	0.000631743	Abl2/Nfe2l2/Bcl2l1/Kdr/Serpine1/Zfp36/Hmox1/Xbp1/Ccl12/Arf6/Zfp36l1	11
GO:0002366	leukocyte activation involved in immune response	18/352	198/12448	1.29729e-05	0.000832392	0.000631743	Cd244a/Fgl2/Lfng/Clec4d/Clec4e/Bcl3/Il4ra/Sbno2/Jak3/Hmox1/Rab27a/Xbp1/Stat3/Gadd45g/Ptger4/Bcl6/Tfrc/Ticam1	18
GO:0048511	rhythmic process	18/352	198/12448	1.29729e-05	0.000832392	0.000631743	Per2/Id1/Top1/Egr2/Piwil2/Usp2/Per1/Nfil3/Id2/Ahr/Ptger4/Klf10/Adamts1/Runx1/Sik1/Nfya/Egr1/Klf9	18
GO:0051403	stress-activated MAPK cascade	18/352	198/12448	1.29729e-05	0.000832392	0.000631743	Sema4c/Fcgr2b/Ptpn1/Cdc42se1/Dnaja1/Mul1/Trpv4/Zfp36/Myd88/Per1/Ripk1/Gadd45g/Zfp36l1/Ptger4/Dab2/Dusp1/Xdh/Lmnb1	18
GO:0036293	response to decreased oxygen levels	16/352	162/12448	1.39922e-05	0.000883315	0.000670391	Notch1/Nfe2l2/Plk3/Fosl2/Cpeb2/Rbpj/Kdr/Tbl2/Hif3a/Ucp2/Ddit4/Hmox1/Zfp36l1/Myc/Bach1/Egr1	16
GO:0032642	regulation of chemokine production	10/352	66/12448	1.48332e-05	0.000910513	0.000691033	Tlr7/Klf4/Mul1/Trpv4/P2ry2/Il4ra/Myd88/Mefv/Ticam1/Egr1	10
GO:0030217	T cell differentiation	18/352	200/12448	1.48883e-05	0.000910513	0.000691033	Abl2/Fgl2/Rhoh/Lfng/Clec4d/Clec4e/Bcl3/Il4ra/Jak3/Zbtb16/Xbp1/Stat3/Gadd45g/Zfp36l1/Ptger4/Bcl6/Runx1/Egr1	18
GO:0050729	positive regulation of inflammatory response	12/352	96/12448	1.60035e-05	0.000963655	0.000731365	Fcgr3/Tgm2/Cebpb/Trpv4/Serpine1/Il17ra/Ldlr/Myd88/Ccr5/Nfkbia/Ptger4/Ticam1	12
GO:0002274	myeloid leukocyte activation	16/352	164/12448	1.63337e-05	0.000968637	0.000735146	Il18rap/Fcgr3/Cd244a/Tlr7/Rbpj/Rhoh/Clec4d/C5ar1/Nectin2/Il4ra/Sbno2/Hmox1/Ldlr/Plscr1/Cd300lf/Ticam1	16
GO:0002263	cell activation involved in immune response	18/352	202/12448	1.7053e-05	0.000996202	0.000756067	Cd244a/Fgl2/Lfng/Clec4d/Clec4e/Bcl3/Il4ra/Sbno2/Jak3/Hmox1/Rab27a/Xbp1/Stat3/Gadd45g/Ptger4/Bcl6/Tfrc/Ticam1	18
GO:0043618	regulation of transcription from RNA polymerase II promoter in response to stress	8/352	42/12448	1.92229e-05	0.00110282	0.000836987	Notch1/Nfe2l2/Cebpb/Rbpj/Klf2/Hmox1/Bach1/Egr1	8
GO:0032602	chemokine production	10/352	68/12448	1.94417e-05	0.00110282	0.000836987	Tlr7/Klf4/Mul1/Trpv4/P2ry2/Il4ra/Myd88/Mefv/Ticam1/Egr1	10
GO:0010563	negative regulation of phosphorus metabolic process	29/352	441/12448	2.13859e-05	0.00117893	0.00089475	Ppp1r15b/Prr5l/Ptpn1/Cdc42se1/Dnaja1/Klf4/Paqr3/Epha1/Wnk1/Vrk3/Mphosph10/Dusp8/Ddit4/Midn/Dusp6/Irs2/Pde12/Cdkn2d/Xbp1/Per1/Stat3/Socs3/Gadd45g/Ahr/Dab2/Dusp1/Ier3/Xdh/Spry4	29
GO:0045936	negative regulation of phosphate metabolic process	29/352	441/12448	2.13859e-05	0.00117893	0.00089475	Ppp1r15b/Prr5l/Ptpn1/Cdc42se1/Dnaja1/Klf4/Paqr3/Epha1/Wnk1/Vrk3/Mphosph10/Dusp8/Ddit4/Midn/Dusp6/Irs2/Pde12/Cdkn2d/Xbp1/Per1/Stat3/Socs3/Gadd45g/Ahr/Dab2/Dusp1/Ier3/Xdh/Spry4	29
GO:0050673	epithelial cell proliferation	21/352	267/12448	2.32351e-05	0.00126163	0.000957512	Notch1/Id1/Cebpb/B4galt1/Kdr/C5ar1/Zfp36/Hmox1/Tgm1/Xbp1/Ccl12/Stat3/Id2/Zfp36l1/Vash1/Dab2/Myc/Hes1/Lrg1/Xdh/Klf9	21
GO:0030155	regulation of cell adhesion	31/352	490/12448	2.35306e-05	0.00126163	0.000957512	Fn1/Abl2/Cd244a/Notch1/Tgm2/Cebpb/Klf4/Fgl2/Rbpj/Kdr/Spp1/Trpv4/Serpine1/Epha1/Wnk1/Il4ra/Jak3/Zbtb16/Plet1/Ccr5/Xbp1/Ripor2/Gcnt2/Ptger4/Dab2/Bcl6/Hes1/Tfrc/Ccdc80/Runx1/Dusp1	31
GO:0031098	stress-activated protein kinase signaling cascade	19/352	227/12448	2.41685e-05	0.00127832	0.00097018	Sema4c/Fcgr2b/Ptpn1/Cdc42se1/Dnaja1/Mul1/Trpv4/Zfp36/Myd88/Per1/Ripk1/Gadd45g/Zfp36l1/Ptger4/Dab2/Dusp1/Xdh/Map3k8/Lmnb1	19
GO:0032870	cellular response to hormone stimulus	25/352	356/12448	2.72858e-05	0.00140644	0.00106742	Notch1/Ptpn1/Dnaja1/Ugcg/Cpeb2/Spp1/Zfp36/Akap13/P2ry6/Trim72/Ddit4/Socs2/Irs2/Junb/Cish/Xbp1/Per1/Myo1c/Stat3/Socs3/Gm9847/Zfp36l1/Ptger4/Dab2/Klf9	25
GO:0050678	regulation of epithelial cell proliferation	19/352	229/12448	2.73095e-05	0.00140644	0.00106742	Notch1/Id1/B4galt1/Kdr/C5ar1/Zfp36/Hmox1/Tgm1/Xbp1/Ccl12/Stat3/Zfp36l1/Vash1/Dab2/Myc/Hes1/Lrg1/Xdh/Klf9	19
GO:0032103	positive regulation of response to external stimulus	18/352	212/12448	3.26884e-05	0.00165524	0.00125625	Fn1/Fcgr3/Tgm2/Cebpb/Kdr/Trpv4/Serpine1/Wnk1/Il17ra/C5ar1/Ldlr/Myd88/Ccr1/Ccr5/Ripor2/Nfkbia/Ptger4/Ticam1	18
GO:0002573	myeloid leukocyte differentiation	15/352	155/12448	3.29865e-05	0.00165524	0.00125625	Cebpb/Rbpj/Sbno2/Junb/Ccr1/Cd300lf/Ripk1/Id2/Zfp36l1/Fos/Klf10/Myc/Nrros/Tfrc/Runx1	15
GO:0032635	interleukin-6 production	13/352	120/12448	3.38741e-05	0.00167827	0.00127372	Arid5a/Il18rap/Cebpb/Tlr7/Arhgef2/Trpv4/Klf2/Nlrx1/Myd88/Ccr5/Xbp1/Stat3/Ticam1	13
GO:0070482	response to oxygen levels	16/352	175/12448	3.65704e-05	0.00178921	0.00135792	Notch1/Nfe2l2/Plk3/Fosl2/Cpeb2/Rbpj/Kdr/Tbl2/Hif3a/Ucp2/Ddit4/Hmox1/Zfp36l1/Myc/Bach1/Egr1	16
GO:0050865	regulation of cell activation	27/352	408/12448	3.7088e-05	0.00179213	0.00136014	Fcgr2b/Cd244a/Il15ra/Cebpb/Fgl2/Clec4d/Nectin2/Il4ra/Irs2/Jak3/Hmox1/Ldlr/Zbtb16/Cgas/Plscr1/Myd88/Xbp1/Cd300lf/Ripor2/Id2/Ahr/Zfp36l1/Bcl6/Hes1/Tfrc/Runx1/Ticam1	27
GO:1904035	regulation of epithelial cell apoptotic process	9/352	59/12448	3.76436e-05	0.00179679	0.00136367	Abl2/Nfe2l2/Kdr/Serpine1/Zfp36/Hmox1/Xbp1/Ccl12/Zfp36l1	9
GO:0032677	regulation of interleukin-8 production	8/352	46/12448	3.85067e-05	0.00181585	0.00137813	Cd244a/Tlr7/Klf4/Serpine1/Bcl3/Myd88/Ripk1/Ptger4	8
GO:0019221	cytokine-mediated signaling pathway	19/352	235/12448	3.90359e-05	0.00181889	0.00138044	Il18rap/Gpr35/Il15ra/Ugcg/Jak1/Mul1/Wnk1/Jak3/Myd88/Ccr1/Ccl7/Ccl12/Stat3/Cd300lf/Ripk1/Nfkbia/Csf2rb2/Csf2rb/Egr1	19
GO:0042089	cytokine biosynthetic process	11/352	89/12448	4.01508e-05	0.00184883	0.00140316	Fcgr3/Cebpb/Tlr7/Klf4/Bcl3/Zfp36/Myd88/Stat3/Gadd45g/Ticam1/Egr1	11
GO:0043620	regulation of DNA-templated transcription in response to stress	8/352	47/12448	4.52766e-05	0.00205707	0.00156121	Notch1/Nfe2l2/Cebpb/Rbpj/Klf2/Hmox1/Bach1/Egr1	8
GO:0042149	cellular response to glucose starvation	7/352	35/12448	4.62499e-05	0.00205707	0.00156121	Nuak2/Nfe2l2/Slc2a1/Tbl2/Asns/Xbp1/Sik1	7
GO:0060711	labyrinthine layer development	7/352	35/12448	4.62499e-05	0.00205707	0.00156121	Spint1/Rbpj/Junb/Socs3/Zfp36l1/Vash1/Hes1	7
GO:0002440	production of molecular mediator of immune response	15/352	160/12448	4.78073e-05	0.00210245	0.00159565	Arid5a/Il18rap/Fcgr2b/Cd244a/Fgl2/Il4ra/Ddx21/Jak3/Hmox1/Cgas/Xbp1/Bcl6/Tfrc/Trem1/Ticam1	15
GO:0010506	regulation of autophagy	18/352	219/12448	5.02187e-05	0.00218396	0.00165751	Bmf/Pim2/Mcl1/Dram2/Plk3/Mul1/Tbc1d14/Kdr/Hmox1/Adra1a/Xbp1/Stat3/Atp6v0a1/Usp36/Plk2/Sptlc2/Mefv/Ticam1	18
GO:0002700	regulation of production of molecular mediator of immune response	12/352	108/12448	5.27273e-05	0.00226785	0.00172118	Arid5a/Fcgr2b/Cd244a/Il4ra/Ddx21/Jak3/Hmox1/Cgas/Xbp1/Bcl6/Tfrc/Ticam1	12
GO:0060674	placenta blood vessel development	6/352	25/12448	5.50235e-05	0.00234089	0.00177662	Spint1/Rbpj/Junb/Socs3/Vash1/Hes1	6
GO:0071456	cellular response to hypoxia	10/352	77/12448	5.85483e-05	0.00246407	0.0018701	Notch1/Nfe2l2/Plk3/Cpeb2/Rbpj/Tbl2/Zfp36l1/Myc/Bach1/Egr1	10
GO:0071498	cellular response to fluid shear stress	5/352	16/12448	5.9358e-05	0.00247157	0.00187579	Nfe2l2/Klf4/Spp1/Klf2/Xbp1	5
GO:0097530	granulocyte migration	11/352	93/12448	6.06034e-05	0.00249421	0.00189298	Fcgr3/Spp1/Trpv4/Il17ra/C5ar1/Myd88/Ccl7/Ccl12/Ripor2/Ptger4/Trem1	11
GO:0045637	regulation of myeloid cell differentiation	14/352	145/12448	6.17414e-05	0.00249421	0.00189298	Cebpb/Zfp36/Klf13/Zbtb16/Ccr1/Stat3/Ripk1/Id2/Nfkbia/Zfp36l1/Fos/Klf10/Myc/Runx1	14
GO:0032637	interleukin-8 production	8/352	49/12448	6.18136e-05	0.00249421	0.00189298	Cd244a/Tlr7/Klf4/Serpine1/Bcl3/Myd88/Ripk1/Ptger4	8
GO:0030595	leukocyte chemotaxis	14/352	146/12448	6.6573e-05	0.00265884	0.00201793	Gpr35/Fcgr3/Spp1/Trpv4/Serpine1/Wnk1/Il17ra/C5ar1/Ccr1/Ccl7/Ccl12/Ripor2/Dusp1/Trem1	14
GO:0007178	transmembrane receptor protein serine/threonine kinase signaling pathway	17/352	207/12448	8.18519e-05	0.00323604	0.00245599	Notch1/Id1/Rbpj/Kdr/Peg10/Zyx/Comp/Myd88/Xbp1/Gcnt2/Fos/Dab2/Hes1/Nrros/Lrg1/Bambi/Egr1	17
GO:0003006	developmental process involved in reproduction	26/352	406/12448	8.90724e-05	0.00347736	0.00263914	Notch1/Spint1/Bcl2l1/Cebpb/B4galt1/Rbpj/Kdr/Serpine1/Lfng/Peg10/Nectin2/Jmjd1c/Junb/Piwil2/Zbtb16/Socs3/Tut7/Ahr/Zfp36l1/Vash1/Irf2bpl/Ptger4/Hes1/Adamts1/Runx1/Taf4b	26
GO:0032675	regulation of interleukin-6 production	12/352	114/12448	8.97325e-05	0.00347736	0.00263914	Arid5a/Cebpb/Tlr7/Arhgef2/Trpv4/Klf2/Nlrx1/Myd88/Ccr5/Xbp1/Stat3/Ticam1	12
GO:0036294	cellular response to decreased oxygen levels	10/352	81/12448	9.07076e-05	0.00348068	0.00264166	Notch1/Nfe2l2/Plk3/Cpeb2/Rbpj/Tbl2/Zfp36l1/Myc/Bach1/Egr1	10
GO:0008585	female gonad development	9/352	66/12448	9.31866e-05	0.00354109	0.00268751	Bcl2l1/Cebpb/Kdr/Serpine1/Lfng/Ahr/Ptger4/Adamts1/Runx1	9
GO:0050663	cytokine secretion	15/352	170/12448	9.58052e-05	0.00360559	0.00273646	Arid5a/Fn1/Abl2/Cd244a/Notch1/Rbpj/Trpv4/Il17ra/Clec4n/Clec4e/Il4ra/Ccr5/Xbp1/Ptger4/Trem1	15
GO:0030856	regulation of epithelial cell differentiation	10/352	82/12448	0.000100755	0.00368557	0.00279716	Notch1/Id1/Cebpb/Serpine1/Zfp36/Btg1/Zfp36l1/Hes1/Notch4/Xdh	10
GO:0042035	regulation of cytokine biosynthetic process	10/352	82/12448	0.000100755	0.00368557	0.00279716	Fcgr3/Cebpb/Tlr7/Klf4/Bcl3/Zfp36/Myd88/Stat3/Ticam1/Egr1	10
GO:0046632	alpha-beta T cell differentiation	10/352	82/12448	0.000100755	0.00368557	0.00279716	Abl2/Bcl3/Il4ra/Jak3/Zbtb16/Stat3/Gadd45g/Ptger4/Bcl6/Runx1	10
GO:0014910	regulation of smooth muscle cell migration	9/352	67/12448	0.000105008	0.00374617	0.00284315	Nfe2l2/Rbpj/Serpine1/P2ry6/P2ry2/Ptger4/Myc/Adamts1/Egr1	9
GO:0046545	development of primary female sexual characteristics	9/352	67/12448	0.000105008	0.00374617	0.00284315	Bcl2l1/Cebpb/Kdr/Serpine1/Lfng/Ahr/Ptger4/Adamts1/Runx1	9
GO:0032102	negative regulation of response to external stimulus	18/352	232/12448	0.000105847	0.00374617	0.00284315	Sema4c/D1Ertd622e/Fcgr2b/Notch1/Mul1/Fgl2/Serpine1/Zfp36/Ldlr/Nlrx1/Ccl12/Socs3/Metrnl/Ptger4/Mefv/Dusp1/Ier3/Sema6b	18
GO:0046631	alpha-beta T cell activation	12/352	116/12448	0.00010624	0.00374617	0.00284315	Abl2/Cd244a/Cebpb/Bcl3/Il4ra/Jak3/Zbtb16/Stat3/Gadd45g/Ptger4/Bcl6/Runx1	12
GO:0055065	metal ion homeostasis	26/352	411/12448	0.000108718	0.00378017	0.00286896	Gpr35/Slc41a1/Abl2/Tgm2/Slc31a1/Kdr/Trpv4/C5ar1/1600014C10Rik/Anpep/Picalm/P2ry6/P2ry2/Jak3/Hmox1/Anxa7/Adra1a/Slc39a14/Ccr1/Ccr5/Slc12a7/Gpr65/Ptger4/Myc/Tfrc/Fpr1	26
GO:0045444	fat cell differentiation	15/352	172/12448	0.000109328	0.00378017	0.00286896	Per2/Cebpb/Klf4/Trpv4/Zfp36/Egr2/Zbtb16/Xbp1/Metrnl/Id2/Zfp36l1/Jdp2/Cebpd/Hes1/Lrg1	15
GO:0030279	negative regulation of ossification	8/352	53/12448	0.000110102	0.00378017	0.00286896	Notch1/Id1/Rbpj/Chsy1/P2ry2/Ccr1/Id2/Ahr	8
GO:0060563	neuroepithelial cell differentiation	7/352	40/12448	0.000113555	0.00386483	0.00293321	Abl2/Notch1/Cebpb/Rbpj/Serpine1/Ripor2/Hes1	7
GO:0061323	cell proliferation involved in heart morphogenesis	4/352	10/12448	0.000115332	0.00386844	0.00293595	Notch1/Rbpj/Hes1/Pim1	4
GO:0043409	negative regulation of MAPK cascade	13/352	135/12448	0.000115638	0.00386844	0.00293595	Ptpn1/Cdc42se1/Dnaja1/Klf4/Paqr3/Vrk3/Dusp8/Dusp6/Xbp1/Per1/Dab2/Dusp1/Spry4	13
GO:0048871	multicellular organismal homeostasis	21/352	300/12448	0.000125693	0.00416919	0.0031642	Per2/Notch1/Id1/Cebpb/Dram2/Ugcg/Rbpj/Kdr/Spp1/Trpv4/Ucp2/Il4ra/Ccr5/Kdm6b/Stat3/Metrnl/Gcnt2/Gadd45g/Ptger4/Tfrc/Egr1	21
GO:0048608	reproductive structure development	19/352	257/12448	0.000129669	0.00426492	0.00323685	Notch1/Spint1/Bcl2l1/Cebpb/Rbpj/Kdr/Serpine1/Lfng/Peg10/Jmjd1c/Junb/Socs3/Ahr/Zfp36l1/Vash1/Ptger4/Hes1/Adamts1/Runx1	19
GO:0002526	acute inflammatory response	9/352	69/12448	0.000132444	0.00431987	0.00327856	Fn1/Fcgr2b/Fcgr3/B4galt1/Saa3/Plscr1/Ccr5/Stat3/Trem1	9
GO:0045600	positive regulation of fat cell differentiation	7/352	41/12448	0.000133651	0.00432321	0.0032811	Cebpb/Zfp36/Zbtb16/Xbp1/Metrnl/Id2/Zfp36l1	7
GO:0050900	leukocyte migration	18/352	237/12448	0.000138682	0.00444918	0.0033767	Gpr35/Fcgr3/B4galt1/Spp1/Trpv4/Serpine1/Wnk1/Il17ra/C5ar1/Myd88/Ccr1/Ccl7/Ccl12/Ripor2/Ptger4/Itgb7/Dusp1/Trem1	18
GO:0002460	adaptive immune response based on somatic recombination of immune receptors built from immunoglobulin superfamily domains	17/352	217/12448	0.000145873	0.0046137	0.00350156	Arid5a/Il18rap/Fcgr2b/Fcgr3/Fgl2/Nectin2/Bcl3/Pvr/Il4ra/Jak3/Rab27a/Myd88/Stat3/Gadd45g/Bcl6/Tfrc/C4b	17
GO:0032755	positive regulation of interleukin-6 production	9/352	70/12448	0.000148262	0.0046137	0.00350156	Arid5a/Tlr7/Arhgef2/Trpv4/Myd88/Ccr5/Xbp1/Stat3/Ticam1	9
GO:0043410	positive regulation of MAPK cascade	23/352	349/12448	0.000149194	0.0046137	0.00350156	Sema4c/Abl2/Fcgr2b/Notch1/Ptpn1/Map3k6/Mul1/Kdr/Trpv4/C5ar1/Akap13/P2ry6/Adra1a/Myd88/Ccr1/Ccl7/Ccl12/Ripk1/Gcnt2/Gadd45g/Dab2/Xdh/Lmnb1	23
GO:0002237	response to molecule of bacterial origin	16/352	197/12448	0.000150255	0.0046137	0.00350156	Arid5a/Fcgr2b/Cebpb/Serpine1/C5ar1/Zfp36/Sbno2/Junb/Plscr1/Myd88/Xbp1/Ccl12/Nfkbia/Ptger4/Litaf/Ticam1	16
GO:0061458	reproductive system development	19/352	260/12448	0.000150882	0.0046137	0.00350156	Notch1/Spint1/Bcl2l1/Cebpb/Rbpj/Kdr/Serpine1/Lfng/Peg10/Jmjd1c/Junb/Socs3/Ahr/Zfp36l1/Vash1/Ptger4/Hes1/Adamts1/Runx1	19
GO:0062012	regulation of small molecule metabolic process	19/352	260/12448	0.000150882	0.0046137	0.00350156	Cd244a/Bcl2l1/Ppp1r3d/P2ry6/Ranbp2/Ddit4/Midn/Irs2/Ppp1r3b/Pde12/Ldlr/Stat3/Ptger4/Dab2/Myc/Gpd1/Sik1/Ier3/Egr1	19
GO:0043470	regulation of carbohydrate catabolic process	7/352	42/12448	0.000156536	0.00474948	0.00360461	Ppp1r3d/Ddit4/Ppp1r3b/Stat3/Myc/Gpd1/Ier3	7
GO:0007162	negative regulation of cell adhesion	16/352	198/12448	0.00015934	0.00479735	0.00364094	Abl2/Notch1/Cebpb/Klf4/Fgl2/Trpv4/Serpine1/Wnk1/Il4ra/Jak3/Plet1/Ripor2/Gcnt2/Bcl6/Runx1/Dusp1	16
GO:0002532	production of molecular mediator involved in inflammatory response	8/352	56/12448	0.000163921	0.00489761	0.00371703	D1Ertd622e/Serpine1/Il17ra/Il4ra/Myd88/Per1/Mefv/Ticam1	8
GO:0016064	immunoglobulin mediated immune response	10/352	87/12448	0.000166299	0.00491162	0.00372767	Fcgr2b/Fcgr3/Fgl2/Nectin2/Bcl3/Il4ra/Myd88/Bcl6/Tfrc/C4b	10
GO:1990823	response to leukemia inhibitory factor	11/352	104/12448	0.000168155	0.00491162	0.00372767	Nrp2/Klf4/Sdad1/Spp1/Sbno2/Nfyb/Smarca5/Xbp1/Socs3/Tfrc/Spry4	11
GO:1990830	cellular response to leukemia inhibitory factor	11/352	104/12448	0.000168155	0.00491162	0.00372767	Nrp2/Klf4/Sdad1/Spp1/Sbno2/Nfyb/Smarca5/Xbp1/Socs3/Tfrc/Spry4	11
GO:0032872	regulation of stress-activated MAPK cascade	15/352	179/12448	0.000170629	0.00494698	0.0037545	Sema4c/Fcgr2b/Ptpn1/Cdc42se1/Dnaja1/Mul1/Trpv4/Myd88/Per1/Ripk1/Gadd45g/Dab2/Dusp1/Xdh/Lmnb1	15
GO:2000136	regulation of cell proliferation involved in heart morphogenesis	4/352	11/12448	0.000177202	0.00506854	0.00384676	Notch1/Rbpj/Hes1/Pim1	4
GO:0071219	cellular response to molecule of bacterial origin	13/352	141/12448	0.000179446	0.00506854	0.00384676	Arid5a/Fcgr2b/Cebpb/Serpine1/Zfp36/Sbno2/Plscr1/Myd88/Xbp1/Ccl12/Nfkbia/Litaf/Ticam1	13
GO:0007200	phospholipase C-activating G protein-coupled receptor signaling pathway	7/352	43/12448	0.000182493	0.00506854	0.00384676	Gpr35/Tgm2/C5ar1/P2ry2/Adra1a/Gpr65/Fpr1	7
GO:1990868	response to chemokine	7/352	43/12448	0.000182493	0.00506854	0.00384676	Gpr35/Wnk1/Ccr1/Ccl7/Ccl12/Ripor2/Dusp1	7
GO:1990869	cellular response to chemokine	7/352	43/12448	0.000182493	0.00506854	0.00384676	Gpr35/Wnk1/Ccr1/Ccl7/Ccl12/Ripor2/Dusp1	7
GO:0010675	regulation of cellular carbohydrate metabolic process	11/352	105/12448	0.000183174	0.00506854	0.00384676	Cd244a/Ppp1r3d/P2ry6/Ranbp2/Ddit4/Midn/Irs2/Ppp1r3b/Stat3/Sik1/Ier3	11
GO:0002443	leukocyte mediated immunity	19/352	264/12448	0.000183887	0.00506854	0.00384676	Arid5a/Il18rap/Fcgr2b/Fcgr3/Fgl2/Nectin2/Bcl3/Pvr/Il4ra/Ddx21/Jak3/Hmox1/Rab27a/Myd88/Bcl6/Tfrc/C4b/Trem1/Ticam1	19
GO:0050768	negative regulation of neurogenesis	18/352	243/12448	0.000189633	0.00519039	0.00393924	Sema4c/Il15ra/Notch1/Id1/Arhgef2/Trim46/Rbpj/Paqr3/Trpv4/Ldlr/Ccr5/Stat3/Plk2/Id2/Arf6/Dab2/Hes1/Sema6b	18
GO:0070302	regulation of stress-activated protein kinase signaling cascade	15/352	181/12448	0.000192873	0.00524241	0.00397872	Sema4c/Fcgr2b/Ptpn1/Cdc42se1/Dnaja1/Mul1/Trpv4/Myd88/Per1/Ripk1/Gadd45g/Dab2/Dusp1/Xdh/Lmnb1	15
GO:1900015	regulation of cytokine production involved in inflammatory response	6/352	31/12448	0.000198219	0.00534328	0.00405528	D1Ertd622e/Il17ra/Myd88/Per1/Mefv/Ticam1	6
GO:0050715	positive regulation of cytokine secretion	11/352	106/12448	0.000199315	0.00534328	0.00405528	Arid5a/Abl2/Cd244a/Trpv4/Il17ra/Clec4n/Clec4e/Il4ra/Ccr5/Xbp1/Ptger4	11
GO:0002695	negative regulation of leukocyte activation	12/352	124/12448	0.000200994	0.00535164	0.00406162	Fcgr2b/Cebpb/Fgl2/Il4ra/Jak3/Hmox1/Ldlr/Cd300lf/Ripor2/Id2/Bcl6/Runx1	12
GO:0014909	smooth muscle cell migration	9/352	73/12448	0.000205467	0.00540216	0.00409996	Nfe2l2/Rbpj/Serpine1/P2ry6/P2ry2/Ptger4/Myc/Adamts1/Egr1	9
GO:0016051	carbohydrate biosynthetic process	13/352	143/12448	0.000206549	0.00540216	0.00409996	B3gnt7/Per2/Cd244a/Ppp1r3d/B4galt1/Pgm2/P2ry6/Ranbp2/Irs2/Ppp1r3b/Ptger4/Gpd1/Sik1	13
GO:0051249	regulation of lymphocyte activation	21/352	311/12448	0.000207032	0.00540216	0.00409996	Fcgr2b/Cd244a/Il15ra/Cebpb/Fgl2/Il4ra/Irs2/Jak3/Zbtb16/Cgas/Myd88/Xbp1/Ripor2/Id2/Ahr/Zfp36l1/Bcl6/Hes1/Tfrc/Runx1/Ticam1	21
GO:0048844	artery morphogenesis	7/352	44/12448	0.000211821	0.00549051	0.00416702	Notch1/Rbpj/Comp/Ldlr/Ptger4/Hes1/Notch4	7
GO:0071216	cellular response to biotic stimulus	14/352	163/12448	0.000216367	0.00554611	0.00420921	Arid5a/Ppp1r15b/Fcgr2b/Cebpb/Serpine1/Zfp36/Sbno2/Plscr1/Myd88/Xbp1/Ccl12/Nfkbia/Litaf/Ticam1	14
GO:0001659	temperature homeostasis	12/352	125/12448	0.0002168	0.00554611	0.00420921	Per2/Notch1/Id1/Cebpb/Rbpj/Ucp2/Il4ra/Ccr5/Kdm6b/Stat3/Gadd45g/Egr1	12
GO:0019724	B cell mediated immunity	10/352	90/12448	0.000220633	0.00558854	0.00424142	Fcgr2b/Fcgr3/Fgl2/Nectin2/Bcl3/Il4ra/Myd88/Bcl6/Tfrc/C4b	10
GO:0002250	adaptive immune response	20/352	290/12448	0.000221314	0.00558854	0.00424142	Arid5a/Il18rap/Fcgr2b/Fcgr3/Cd244a/Fgl2/Clec4n/Clec4d/Nectin2/Bcl3/Pvr/Il4ra/Jak3/Rab27a/Myd88/Stat3/Gadd45g/Bcl6/Tfrc/C4b	20
GO:1902107	positive regulation of leukocyte differentiation	12/352	126/12448	0.000233652	0.00586228	0.00444917	Il15ra/Il4ra/Zbtb16/Ccr1/Xbp1/Ripk1/Id2/Zfp36l1/Fos/Klf10/Bcl6/Runx1	12
[truncated: 406 more rows]

## Sheet: LPS_up_cluster_4
ID	Description	GeneRatio	BgRatio	pvalue	p.adjust	qvalue	geneID	Count
[truncated: 360 more rows]

[truncated: 1 more sheets: LPS_up_clustergenes]
