# Supplementary material for: Epigenetic regulation of innate immune memory in microglia
Source: J Neuroinflammation. 2022 May 14;19:111. doi: 10.1186/s12974-022-02463-5 (PMC9107649; doi:10.1186/s12974-022-02463-5)
Supplement: Supplementary file 10 — Additional file 10: TFBS of differential ATAC peaks in microglia of PP versus PL, LL versus PL and LP versus LL mice and classification of TFs based on correlation of TFBS peaks with TF target gene expression (related to Figs. 3D, 3E, 3F, 5C). [file 12974_2022_2463_MOESM10_ESM.xlsx]

## Sheet: diffTF_PPvsPL
TF	weighted_meanDifference	weighted_CD	TFBS	weighted_Tstat	variance	pvalue	Cohend_factor	pvalueAdj	median.cor.tfs	classification_q0.1	classification_q0.05	classification_q0.01	classification_q0.001	classification_distr_rawP	classification_q0.1_final	classification_q0.05_final	classification_q0.01_final	classification_q0.001_final
AHR	0.0302	0.0341	395	-0.419	0.287	0.434144	1	0.570295	0.552594	activator	activator	activator	activator	0.00851777	activator	activator	activator	activator
AIRE	-0.019	0.0599	415	0.303	0.456	0.653645	1	0.74956	NA	not-expressed	not-expressed	not-expressed	not-expressed	NA	not-expressed	not-expressed	not-expressed	not-expressed
ALX1	0.0602	0.198	148	-0.666	0.396	0.289899	2	0.423453	NA	not-expressed	not-expressed	not-expressed	not-expressed	NA	not-expressed	not-expressed	not-expressed	not-expressed
ANDR	-0.159	0.18	1234	3.47	0.37	1.16586e-08	2	8.06545e-08	NA	not-expressed	not-expressed	not-expressed	not-expressed	NA	not-expressed	not-expressed	not-expressed	not-expressed
AP2A	0.000722	0.0125	7594	0.0508	0.302	0.926348	1	0.952954	NA	not-expressed	not-expressed	not-expressed	not-expressed	NA	not-expressed	not-expressed	not-expressed	not-expressed
AP2B	-0.0051	0.0183	7914	0.318	0.255	0.528869	1	0.650303	NA	not-expressed	not-expressed	not-expressed	not-expressed	NA	not-expressed	not-expressed	not-expressed	not-expressed
AP2C	0.0107	0.0192	7379	-0.603	0.301	0.271728	1	0.406628	NA	not-expressed	not-expressed	not-expressed	not-expressed	NA	not-expressed	not-expressed	not-expressed	not-expressed
AP2D	-0.00451	0.0189	10956	-0.166	0.257	0.74333	1	0.821165	NA	not-expressed	not-expressed	not-expressed	not-expressed	NA	not-expressed	not-expressed	not-expressed	not-expressed
ARI3A.D	-0.0071	0.0705	977	0.227	0.405	0.721319	1	0.803158	0.550898	activator	activator	activator	activator	2.00273e-06	activator	activator	activator	activator
ARI3A.S	0.0392	0.0389	5709	-1.97	0.449	0.00328243	1	0.00948757	0.6643	activator	activator	activator	activator	2.26007e-45	activator	activator	activator	activator
ARI5B	-0.00156	0.0494	851	-0.0122	0.387	0.984354	1	0.989562	0.307087	activator	activator	activator	activator	0.0101081	activator	activator	activator	activator
ARNT	0.0337	0.0812	1163	-1.07	0.246	0.0309801	1	0.0714404	0.62878	activator	activator	activator	activator	1.11991e-10	activator	activator	activator	activator
ARNT2	-0.031	0.0369	4337	1.14	0.26	0.0253699	1	0.0601465	-0.485168	repressor	repressor	repressor	repressor	5.21068e-34	repressor	repressor	repressor	repressor
ATF1	-0.258	0.299	1321	5.92	0.228	2.67675e-35	2	5.37899e-34	0.910632	activator	activator	activator	activator	1.68727e-68	activator	activator	activator	activator
ATF2	-0.324	0.372	1140	6.67	0.203	1.38113e-49	2	4.85697e-48	0.211551	activator	activator	activator	activator	1.89242e-24	activator	activator	activator	activator
ATF3	-0.163	0.185	1663	4.1	0.242	7.7869e-17	2	9.12798e-16	0.393912	activator	activator	activator	activator	4.88383e-30	activator	activator	activator	activator
ATOH1	0.0683	0.0721	4100	-2.73	0.366	6.40526e-06	1	3.29636e-05	NA	not-expressed	not-expressed	not-expressed	not-expressed	NA	not-expressed	not-expressed	not-expressed	not-expressed
BACH1	-0.168	0.175	1592	3.63	0.373	2.78768e-09	2	2.06386e-08	0.533772	activator	activator	activator	activator	1.08815e-06	activator	activator	activator	activator
BARX2	0.0267	0.0288	210	-0.233	0.468	0.733412	1	0.812335	NA	not-expressed	not-expressed	not-expressed	not-expressed	NA	not-expressed	not-expressed	not-expressed	not-expressed
BATF	-0.614	0.625	1693	14.3	0.417	1.17578e-108	3	7.08826e-107	0.863186	activator	activator	activator	activator	4.17016e-58	activator	activator	activator	activator
BCL6	-0.115	0.12	1774	2.77	0.337	1.8276e-06	2	1.02833e-05	0.366336	activator	activator	activator	activator	0.00935741	activator	activator	activator	activator
BHE40	0.0241	0.0841	1246	-0.992	0.292	0.0663904	1	0.129707	0.637565	activator	activator	activator	activator	4.38187e-13	activator	activator	activator	activator
BMAL1	0.0415	0.0529	1594	-1.03	0.275	0.0495147	1	0.103396	-0.174773	repressor	repressor	repressor	undetermined	0.000282548	repressor	repressor	repressor	undetermined
BRAC	-0.0533	0.0627	425	0.731	0.426	0.26272	1	0.397375	NA	not-expressed	not-expressed	not-expressed	not-expressed	NA	not-expressed	not-expressed	not-expressed	not-expressed
BRCA1	0.0673	0.0691	1374	-1.53	0.403	0.0159472	1	0.0389001	-0.0210719	undetermined	undetermined	undetermined	undetermined	0.0134397	undetermined	undetermined	undetermined	undetermined
CDC5L	-0.0149	0.0629	267	0.15	0.362	0.803122	1	0.86642	-0.293959	repressor	repressor	repressor	repressor	0.0935293	undetermined	undetermined	undetermined	undetermined
CDX1	-0.0191	0.0292	1113	0.158	0.405	0.803923	1	0.86642	NA	not-expressed	not-expressed	not-expressed	not-expressed	NA	not-expressed	not-expressed	not-expressed	not-expressed
CDX2	-0.00209	0.0338	716	-0.105	0.405	0.868951	1	0.913753	NA	not-expressed	not-expressed	not-expressed	not-expressed	NA	not-expressed	not-expressed	not-expressed	not-expressed
CEBPA	-0.38	0.376	445	5.24	0.348	6.52968e-19	2	8.61101e-18	-0.732653	repressor	repressor	repressor	repressor	3.32403e-05	repressor	repressor	repressor	repressor
CEBPB	-0.468	0.464	468	6.7	0.299	1.62076e-34	2	3.10891e-33	0.862489	activator	activator	activator	activator	1.53748e-12	activator	activator	activator	activator
CEBPD	-0.385	0.385	395	4.92	0.361	2.64206e-16	2	2.93408e-15	0.815896	activator	activator	activator	activator	3.86933e-08	activator	activator	activator	activator
CEBPE	-0.431	0.431	234	4.02	0.367	3.22756e-11	2	2.77965e-10	NA	not-expressed	not-expressed	not-expressed	not-expressed	NA	not-expressed	not-expressed	not-expressed	not-expressed
CEBPG	-0.346	0.345	596	5.27	0.362	1.96927e-18	2	2.44421e-17	-0.706615	repressor	repressor	repressor	repressor	1.60645e-07	repressor	repressor	repressor	repressor
CEBPZ	0.0439	0.0637	2221	-1.83	0.304	0.00090323	1	0.0030251	0.336883	activator	activator	activator	activator	4.18713e-08	activator	activator	activator	activator
COE1	-0.00979	0.026	4748	0.314	0.34	0.590228	1	0.697693	NA	not-expressed	not-expressed	not-expressed	not-expressed	NA	not-expressed	not-expressed	not-expressed	not-expressed
COT1.B	0.0171	0.0223	2228	-0.487	0.401	0.441861	1	0.575511	NA	not-expressed	not-expressed	not-expressed	not-expressed	NA	not-expressed	not-expressed	not-expressed	not-expressed
COT1.S	-0.0277	0.0428	1919	0.665	0.379	0.280055	1	0.416139	NA	not-expressed	not-expressed	not-expressed	not-expressed	NA	not-expressed	not-expressed	not-expressed	not-expressed
COT2.B	-0.00683	0.0433	1814	0.304	0.394	0.628164	1	0.724277	NA	not-expressed	not-expressed	not-expressed	not-expressed	NA	not-expressed	not-expressed	not-expressed	not-expressed
COT2.S	-0.0156	0.0376	2715	0.395	0.351	0.504951	1	0.628582	NA	not-expressed	not-expressed	not-expressed	not-expressed	NA	not-expressed	not-expressed	not-expressed	not-expressed
CREB1	-0.331	0.374	999	6.37	0.21	6.29183e-44	2	1.89654e-42	-0.627016	repressor	repressor	repressor	repressor	1.35039e-42	repressor	repressor	repressor	repressor
CREM	-0.248	0.293	1394	5.75	0.214	1.8029e-35	2	3.80411e-34	0.850864	activator	activator	activator	activator	3.8912e-50	activator	activator	activator	activator
CRX.A	-0.0667	0.116	418	0.902	0.435	0.171435	2	0.278251	NA	not-expressed	not-expressed	not-expressed	not-expressed	NA	not-expressed	not-expressed	not-expressed	not-expressed
CRX.S	0.0228	0.0696	837	-0.387	0.345	0.509978	1	0.632972	NA	not-expressed	not-expressed	not-expressed	not-expressed	NA	not-expressed	not-expressed	not-expressed	not-expressed
CTCF	0.0244	0.0267	20096	-2.25	0.243	5.01033e-06	1	2.64295e-05	-0.140871	repressor	repressor	undetermined	undetermined	3.77042e-41	repressor	repressor	undetermined	undetermined
CUX1	-0.0857	0.0988	240	0.813	0.299	0.137065	1	0.237056	-0.237845	repressor	repressor	repressor	undetermined	0.000990772	repressor	repressor	repressor	undetermined
CXXC1	-0.00347	0.0356	1783	0.0078	0.237	0.987217	1	0.989562	0.00718407	undetermined	undetermined	undetermined	undetermined	0.0926032	undetermined	undetermined	undetermined	undetermined
DBP	-0.42	0.417	325	3.73	0.337	1.31604e-10	2	1.11073e-09	-0.819796	repressor	repressor	repressor	repressor	0.000161958	repressor	repressor	repressor	repressor
DDIT3	-0.00803	0.0639	698	0.0124	0.302	0.981998	1	0.989562	0.0974354	activator	activator	undetermined	undetermined	0.451058	undetermined	undetermined	undetermined	undetermined
DLX2	0.0205	0.106	350	-0.491	0.406	0.440955	2	0.575511	NA	not-expressed	not-expressed	not-expressed	not-expressed	NA	not-expressed	not-expressed	not-expressed	not-expressed
DLX3	0.129	0.127	220	-1.2	0.374	0.0497381	2	0.103396	NA	not-expressed	not-expressed	not-expressed	not-expressed	NA	not-expressed	not-expressed	not-expressed	not-expressed
E2F1	-0.032	0.0487	2093	1.02	0.264	0.0471253	1	0.0999341	-0.800141	repressor	repressor	repressor	repressor	4.10067e-51	repressor	repressor	repressor	repressor
E2F2	-0.0263	0.0752	715	0.126	0.26	0.804826	1	0.86642	-0.884778	repressor	repressor	repressor	repressor	2.84053e-27	repressor	repressor	repressor	repressor
E2F3	0.001	0.0622	690	-0.156	0.292	0.772818	1	0.847089	0.844346	activator	activator	activator	activator	2.01537e-24	activator	activator	activator	activator
E2F4	-0.0114	0.0411	7253	0.247	0.249	0.620606	1	0.719494	0.526328	activator	activator	activator	activator	2.19553e-97	activator	activator	activator	activator
E2F5	-0.018	0.0764	542	0.334	0.283	0.530105	1	0.650303	0.568278	activator	activator	activator	activator	9.77743e-09	activator	activator	activator	activator
E2F6	-0.000994	0.0211	8449	0.101	0.247	0.838961	1	0.889551	-0.356998	repressor	repressor	repressor	repressor	6.33648e-74	repressor	repressor	repressor	repressor
E2F7	-0.0317	0.0485	926	0.535	0.273	0.305866	1	0.443074	NA	not-expressed	not-expressed	not-expressed	not-expressed	NA	not-expressed	not-expressed	not-expressed	not-expressed
E4F1	-0.2	0.241	613	3.54	0.205	5.34344e-15	2	5.78188e-14	0.0619211	activator	activator	undetermined	undetermined	2.96159e-05	activator	activator	undetermined	undetermined
EGR1	-0.0981	0.123	7828	5.07	0.215	7.90629e-28	2	1.33458e-26	0.842572	activator	activator	activator	activator	0.0000000000000000000000000000000000000000000000000000000000000000000000000000000000000000000000000000000000000000000000000000000000000000000000000000000000000000000000000000000000000000000000000000000000000000000000000000000000000000000000000000000000000000000000547436500357062	activator	activator	activator	activator
EGR2	-0.0915	0.113	10074	5.54	0.234	2.28353e-30	2	4.18979e-29	0.801602	activator	activator	activator	activator	6.56352e-202	activator	activator	activator	activator
EGR3	-0.127	0.141	2531	3.8	0.285	1.09463e-12	2	1.12667e-11	-0.469235	repressor	repressor	repressor	repressor	1.40588e-12	repressor	repressor	repressor	repressor
EGR4	0.000461	0.0163	15829	-0.153	0.244	0.756759	1	0.831647	NA	not-expressed	not-expressed	not-expressed	not-expressed	NA	not-expressed	not-expressed	not-expressed	not-expressed
EHF	0.0577	0.0578	3232	-2.24	0.384	0.000300598	1	0.00114281	NA	not-expressed	not-expressed	not-expressed	not-expressed	NA	not-expressed	not-expressed	not-expressed	not-expressed
ELF1	-0.0183	0.0278	5358	0.757	0.293	0.161963	1	0.266373	-0.452085	repressor	repressor	repressor	repressor	2.44299e-19	repressor	repressor	repressor	repressor
ELF2	0.0182	0.0363	6517	-1.13	0.353	0.0571823	1	0.114365	0.0506556	activator	activator	undetermined	undetermined	0.179114	undetermined	undetermined	undetermined	undetermined
ELF3	0.0267	0.0394	4709	-1.32	0.41	0.039256	1	0.0871896	NA	not-expressed	not-expressed	not-expressed	not-expressed	NA	not-expressed	not-expressed	not-expressed	not-expressed
ELF5	0.0949	0.0941	1676	-2.67	0.465	9.02253e-05	1	0.000388521	NA	not-expressed	not-expressed	not-expressed	not-expressed	NA	not-expressed	not-expressed	not-expressed	not-expressed
ELK1	-0.0522	0.0629	1781	1.45	0.273	0.0055176	1	0.0152185	0.845566	activator	activator	activator	activator	4.19922e-53	activator	activator	activator	activator
ELK3	-0.00921	0.0167	4295	0.438	0.315	0.435154	1	0.570295	-0.447314	repressor	repressor	repressor	repressor	5.17403e-10	repressor	repressor	repressor	repressor
ELK4	-0.0989	0.115	1331	2.23	0.279	2.42306e-05	2	0.000116304	0.862804	activator	activator	activator	activator	4.99689e-42	activator	activator	activator	activator
ENOA	0.00737	0.0342	2308	-0.404	0.309	0.467362	1	0.597656	-0.313017	repressor	repressor	repressor	repressor	0.0011235	repressor	repressor	repressor	repressor
EPAS1	-0.0188	0.0459	7201	0.853	0.321	0.132182	1	0.232419	0.0231745	undetermined	undetermined	undetermined	undetermined	0.169483	undetermined	undetermined	undetermined	undetermined
ERG	-0.0334	0.0385	1917	0.983	0.271	0.0589869	1	0.117417	NA	not-expressed	not-expressed	not-expressed	not-expressed	NA	not-expressed	not-expressed	not-expressed	not-expressed
ERR1	-0.0321	0.0477	1930	0.847	0.363	0.159777	1	0.264416	-0.0337156	repressor	undetermined	undetermined	undetermined	0.361254	undetermined	undetermined	undetermined	undetermined
ERR2	-0.0154	0.028	2608	0.474	0.339	0.415587	1	0.556754	NA	not-expressed	not-expressed	not-expressed	not-expressed	NA	not-expressed	not-expressed	not-expressed	not-expressed
ERR3	-0.0276	0.0291	1272	0.528	0.411	0.41017	1	0.551248	NA	not-expressed	not-expressed	not-expressed	not-expressed	NA	not-expressed	not-expressed	not-expressed	not-expressed
ESR1	-0.0616	0.0678	3440	2.07	0.279	8.89405e-05	1	0.000386937	-0.276887	repressor	repressor	repressor	repressor	1.3645e-10	repressor	repressor	repressor	repressor
ESR2.B	-0.0504	0.0604	2315	1.19	0.344	0.0424651	1	0.0928511	NA	not-expressed	not-expressed	not-expressed	not-expressed	NA	not-expressed	not-expressed	not-expressed	not-expressed
ESR2.S	-0.0299	0.032	6788	1.43	0.353	0.0160909	1	0.039025	NA	not-expressed	not-expressed	not-expressed	not-expressed	NA	not-expressed	not-expressed	not-expressed	not-expressed
ETS1	-0.0151	0.0167	4636	0.52	0.361	0.386783	1	0.532279	-0.167561	repressor	repressor	repressor	undetermined	0.00169007	repressor	repressor	repressor	undetermined
ETS2	0.0413	0.0506	5960	-2.04	0.33	0.000383502	1	0.00141963	0.279626	activator	activator	activator	activator	3.81241e-06	activator	activator	activator	activator
ETV4	0.0119	0.0213	7327	-0.81	0.414	0.208073	1	0.332602	-0.00167838	undetermined	undetermined	undetermined	undetermined	0.743735	undetermined	undetermined	undetermined	undetermined
ETV5	0.0628	0.0642	2382	-2.08	0.356	0.00049014	1	0.00177452	0.436406	activator	activator	activator	activator	1.11532e-06	activator	activator	activator	activator
EVI1	-0.00245	0.0405	377	0.181	0.417	0.779254	1	0.849729	NA	not-expressed	not-expressed	not-expressed	not-expressed	NA	not-expressed	not-expressed	not-expressed	not-expressed
EVX1	0.105	0.11	347	-1.32	0.431	0.044363	2	0.0955163	NA	not-expressed	not-expressed	not-expressed	not-expressed	NA	not-expressed	not-expressed	not-expressed	not-expressed
EVX2	-0.00532	0.0566	610	0.201	0.393	0.748493	1	0.824711	NA	not-expressed	not-expressed	not-expressed	not-expressed	NA	not-expressed	not-expressed	not-expressed	not-expressed
FEV	-0.0666	0.0843	3147	2.53	0.377	3.78052e-05	1	0.000177264	NA	not-expressed	not-expressed	not-expressed	not-expressed	NA	not-expressed	not-expressed	not-expressed	not-expressed
FLI1	0.0191	0.0243	7986	-1.11	0.271	0.0329862	1	0.0748637	-0.5834	repressor	repressor	repressor	repressor	1.55768e-49	repressor	repressor	repressor	repressor
FOS	0.0258	0.0668	2007	-1.03	0.317	0.0673404	1	0.130957	0.460884	activator	activator	activator	activator	5.0983e-05	activator	activator	activator	activator
FOSB	-0.55	0.572	1867	13.3	0.352	2.6782e-111	3	1.88366e-109	NA	not-expressed	not-expressed	not-expressed	not-expressed	NA	not-expressed	not-expressed	not-expressed	not-expressed
FOSL1	-0.838	0.863	1812	19.6	0.429	9.43807e-197	4	1.99143e-194	NA	not-expressed	not-expressed	not-expressed	not-expressed	NA	not-expressed	not-expressed	not-expressed	not-expressed
FOSL2	-0.775	0.822	1808	17.5	0.392	6.43738e-172	4	5.43315e-170	0.939137	activator	activator	activator	activator	5.88418e-127	activator	activator	activator	activator
FOXA1	0.0987	0.103	1319	-2.38	0.414	0.000216505	2	0.000869858	NA	not-expressed	not-expressed	not-expressed	not-expressed	NA	not-expressed	not-expressed	not-expressed	not-expressed
FOXA2	0.123	0.121	718	-2.21	0.451	0.000998961	2	0.00321803	NA	not-expressed	not-expressed	not-expressed	not-expressed	NA	not-expressed	not-expressed	not-expressed	not-expressed
FOXA3	0.0829	0.0831	2093	-2.31	0.391	0.000220557	1	0.000869858	NA	not-expressed	not-expressed	not-expressed	not-expressed	NA	not-expressed	not-expressed	not-expressed	not-expressed
FOXC1	0.172	0.169	601	-2.86	0.424	1.12204e-05	2	5.50583e-05	NA	not-expressed	not-expressed	not-expressed	not-expressed	NA	not-expressed	not-expressed	not-expressed	not-expressed
FOXC2	0.107	0.113	925	-2.05	0.438	0.00195135	2	0.00588191	NA	not-expressed	not-expressed	not-expressed	not-expressed	NA	not-expressed	not-expressed	not-expressed	not-expressed
FOXD1	0.171	0.172	622	-2.67	0.4	2.42531e-05	2	0.000116304	NA	not-expressed	not-expressed	not-expressed	not-expressed	NA	not-expressed	not-expressed	not-expressed	not-expressed
FOXD3	0.0752	0.0744	3752	-2.81	0.472	4.31163e-05	1	0.000199946	NA	not-expressed	not-expressed	not-expressed	not-expressed	NA	not-expressed	not-expressed	not-expressed	not-expressed
FOXF1	0.0537	0.0527	896	-0.991	0.443	0.136508	1	0.237056	NA	not-expressed	not-expressed	not-expressed	not-expressed	NA	not-expressed	not-expressed	not-expressed	not-expressed
FOXF2	0.112	0.11	750	-2.28	0.428	0.000491987	2	0.00177452	NA	not-expressed	not-expressed	not-expressed	not-expressed	NA	not-expressed	not-expressed	not-expressed	not-expressed
FOXI1	0.0649	0.0754	1907	-2.07	0.345	0.00042476	1	0.00155869	NA	not-expressed	not-expressed	not-expressed	not-expressed	NA	not-expressed	not-expressed	not-expressed	not-expressed
FOXJ2	0.0571	0.0563	2405	-1.61	0.44	0.0152173	1	0.0376958	0.707151	activator	activator	activator	activator	2.27542e-25	activator	activator	activator	activator
FOXJ3.A	0.0184	0.0287	3117	-0.783	0.43	0.232453	1	0.363315	-0.08468	repressor	repressor	undetermined	undetermined	9.95198e-07	repressor	repressor	undetermined	undetermined
FOXJ3.S	0.025	0.0324	2736	-0.937	0.425	0.150635	1	0.252254	-0.0941466	repressor	repressor	undetermined	undetermined	4.16146e-07	repressor	repressor	undetermined	undetermined
FOXM1	0.0744	0.0734	1918	-1.98	0.425	0.00238802	1	0.00714712	-0.660623	repressor	repressor	repressor	repressor	7.54233e-17	repressor	repressor	repressor	repressor
FOXO1	0.0323	0.0331	3694	-1.31	0.488	0.060757	1	0.120373	0.58052	activator	activator	activator	activator	6.82146e-29	activator	activator	activator	activator
FOXO3	0.11	0.112	1532	-2.5	0.401	7.88347e-05	2	0.000346544	0.710901	activator	activator	activator	activator	1.58997e-17	activator	activator	activator	activator
FOXO4	0.0819	0.0805	791	-1.4	0.437	0.034191	1	0.0771584	0.764988	activator	activator	activator	activator	4.29834e-12	activator	activator	activator	activator
FOXP2	0.172	0.177	1101	-3.49	0.422	7.76909e-08	2	4.82141e-07	NA	not-expressed	not-expressed	not-expressed	not-expressed	NA	not-expressed	not-expressed	not-expressed	not-expressed
FOXP3	0.0602	0.0605	491	-0.678	0.463	0.31905	1	0.457956	0.71254	activator	activator	activator	activator	3.94856e-08	activator	activator	activator	activator
FOXQ1	0.0601	0.0693	1105	-1.28	0.357	0.0321711	1	0.0737837	NA	not-expressed	not-expressed	not-expressed	not-expressed	NA	not-expressed	not-expressed	not-expressed	not-expressed
FUBP1	-0.00453	0.0166	2159	0.28	0.453	0.677399	1	0.764338	-0.423186	repressor	repressor	repressor	repressor	6.67961e-08	repressor	repressor	repressor	repressor
GABP1	-0.0346	0.0437	4219	1.46	0.289	0.00661082	1	0.0181154	0.300396	activator	activator	activator	activator	1.21971e-27	activator	activator	activator	activator
GABPA	0.00923	0.017	5690	-0.629	0.276	0.231197	1	0.362696	-0.587002	repressor	repressor	repressor	repressor	4.27069e-46	repressor	repressor	repressor	repressor
GATA1	0.033	0.0628	1060	-0.7	0.412	0.275467	1	0.410767	NA	not-expressed	not-expressed	not-expressed	not-expressed	NA	not-expressed	not-expressed	not-expressed	not-expressed
GATA2	0.0478	0.0655	992	-1.05	0.401	0.0972924	1	0.183711	NA	not-expressed	not-expressed	not-expressed	not-expressed	NA	not-expressed	not-expressed	not-expressed	not-expressed
GATA3	0.00832	0.033	1249	-0.0802	0.385	0.897157	1	0.933341	NA	not-expressed	not-expressed	not-expressed	not-expressed	NA	not-expressed	not-expressed	not-expressed	not-expressed
GATA4	0.0543	0.0737	793	-1.01	0.473	0.141953	1	0.241549	NA	not-expressed	not-expressed	not-expressed	not-expressed	NA	not-expressed	not-expressed	not-expressed	not-expressed
GATA5	0.0332	0.0333	289	-0.334	0.421	0.60672	1	0.707282	NA	not-expressed	not-expressed	not-expressed	not-expressed	NA	not-expressed	not-expressed	not-expressed	not-expressed
GATA6	0.0557	0.0579	4318	-2.56	0.446	0.000126437	1	0.000533563	NA	not-expressed	not-expressed	not-expressed	not-expressed	NA	not-expressed	not-expressed	not-expressed	not-expressed
GCM1	0.0497	0.0726	791	-0.925	0.381	0.133983	1	0.23364	NA	not-expressed	not-expressed	not-expressed	not-expressed	NA	not-expressed	not-expressed	not-expressed	not-expressed
GCR.C	-0.0483	0.0581	2774	1.51	0.335	0.00908384	1	0.0238098	-0.0403931	repressor	undetermined	undetermined	undetermined	0.324744	undetermined	undetermined	undetermined	undetermined
GCR.S	0.0554	0.0561	10821	-3.72	0.394	3.09548e-09	1	2.25223e-08	0.251069	activator	activator	activator	activator	2.2322e-12	activator	activator	activator	activator
GFI1	0.0153	0.0406	1100	-0.288	0.409	0.652473	1	0.74956	NA	not-expressed	not-expressed	not-expressed	not-expressed	NA	not-expressed	not-expressed	not-expressed	not-expressed
GFI1B	0.0308	0.0701	1652	-0.872	0.338	0.133644	1	0.23364	NA	not-expressed	not-expressed	not-expressed	not-expressed	NA	not-expressed	not-expressed	not-expressed	not-expressed
GLI1	-0.00203	0.0439	3006	0.248	0.328	0.664995	1	0.75641	-0.0259839	undetermined	undetermined	undetermined	undetermined	0.101352	undetermined	undetermined	undetermined	undetermined
GLI2	-0.0217	0.0404	2376	0.761	0.309	0.170997	1	0.278251	NA	not-expressed	not-expressed	not-expressed	not-expressed	NA	not-expressed	not-expressed	not-expressed	not-expressed
GLI3	-0.0162	0.0236	2823	0.607	0.354	0.307632	1	0.443074	NA	not-expressed	not-expressed	not-expressed	not-expressed	NA	not-expressed	not-expressed	not-expressed	not-expressed
GLIS3	-0.05	0.0698	3171	1.75	0.239	0.000344071	1	0.00128494	-0.708013	repressor	repressor	repressor	repressor	3.74945e-33	repressor	repressor	repressor	repressor
HAND1	0.0693	0.076	1423	-1.72	0.355	0.00389201	1	0.0110975	NA	not-expressed	not-expressed	not-expressed	not-expressed	NA	not-expressed	not-expressed	not-expressed	not-expressed
HBP1	-0.0945	0.0944	378	0.941	0.406	0.139725	1	0.239918	0.11887	activator	activator	undetermined	undetermined	0.54112	undetermined	undetermined	undetermined	undetermined
HEN1	0.0548	0.0624	6946	-2.49	0.285	3.09824e-06	1	1.65501e-05	NA	not-expressed	not-expressed	not-expressed	not-expressed	NA	not-expressed	not-expressed	not-expressed	not-expressed
HES1	0.036	0.0541	2393	-1.19	0.235	0.014097	1	0.0356223	0.655783	activator	activator	activator	activator	1.00765e-20	activator	activator	activator	activator
HESX1	0.0148	0.0509	1248	-0.467	0.284	0.380862	1	0.530441	NA	not-expressed	not-expressed	not-expressed	not-expressed	NA	not-expressed	not-expressed	not-expressed	not-expressed
HEY2	0.0221	0.0293	4459	-0.957	0.25	0.0556202	1	0.11177	NA	not-expressed	not-expressed	not-expressed	not-expressed	NA	not-expressed	not-expressed	not-expressed	not-expressed
HIC1	-0.0299	0.0496	2085	0.652	0.296	0.230761	1	0.362696	0.438948	activator	activator	activator	activator	7.18976e-07	activator	activator	activator	activator
HIF1A	0.021	0.0418	1146	-0.535	0.262	0.295926	1	0.430624	0.598697	activator	activator	activator	activator	7.34124e-15	activator	activator	activator	activator
HINFP	-0.0562	0.0694	347	0.808	0.257	0.110972	1	0.202728	0.801113	activator	activator	activator	activator	5.75552e-12	activator	activator	activator	activator
HLF	-0.462	0.482	402	5.42	0.287	4.63705e-24	2	6.74771e-23	-0.774537	repressor	repressor	repressor	repressor	5.41912e-11	repressor	repressor	repressor	repressor
HLTF	0.0942	0.106	2007	-2.78	0.372	5.16456e-06	2	2.69067e-05	0.31406	activator	activator	activator	activator	8.97999e-05	activator	activator	activator	activator
HMGA1	0.0626	0.0619	5117	-3.2	0.408	5.44882e-07	1	3.19362e-06	-0.643428	repressor	repressor	repressor	repressor	2.01506e-46	repressor	repressor	repressor	repressor
HMGA2	0.11	0.11	107	-0.848	0.354	0.154082	2	0.257006	0.703859	activator	activator	activator	activator	0.00404371	activator	activator	activator	activator
HNF1A	0.0173	0.115	255	-0.325	0.341	0.577833	2	0.686889	NA	not-expressed	not-expressed	not-expressed	not-expressed	NA	not-expressed	not-expressed	not-expressed	not-expressed
HNF1B	-0.0827	0.0845	246	0.564	0.45	0.400482	1	0.541677	NA	not-expressed	not-expressed	not-expressed	not-expressed	NA	not-expressed	not-expressed	not-expressed	not-expressed
HNF4A	-0.021	0.0574	2404	0.516	0.332	0.370503	1	0.521175	NA	not-expressed	not-expressed	not-expressed	not-expressed	NA	not-expressed	not-expressed	not-expressed	not-expressed
HNF4G	0.0177	0.0315	2825	-0.5	0.35	0.398025	1	0.540085	NA	not-expressed	not-expressed	not-expressed	not-expressed	NA	not-expressed	not-expressed	not-expressed	not-expressed
HNF6	-0.0133	0.0275	253	0.0526	0.46	0.938182	1	0.956312	NA	not-expressed	not-expressed	not-expressed	not-expressed	NA	not-expressed	not-expressed	not-expressed	not-expressed
HSF1	0.0228	0.0249	1957	-0.442	0.397	0.482992	1	0.610247	-0.135515	repressor	repressor	undetermined	undetermined	0.0380819	repressor	repressor	undetermined	undetermined
HSF2	-0.03	0.084	1377	1.03	0.367	0.0890902	1	0.170891	0.0590248	activator	activator	undetermined	undetermined	0.474332	undetermined	undetermined	undetermined	undetermined
HTF4	0.0904	0.0971	5036	-3.96	0.353	2.64453e-11	1	2.37445e-10	0.0765797	activator	activator	undetermined	undetermined	0.11433	undetermined	undetermined	undetermined	undetermined
HXA1	0.00825	0.0335	1254	-0.319	0.396	0.612208	1	0.711713	NA	not-expressed	not-expressed	not-expressed	not-expressed	NA	not-expressed	not-expressed	not-expressed	not-expressed
HXA10	0.0968	0.0976	189	-0.744	0.432	0.257651	1	0.392523	NA	not-expressed	not-expressed	not-expressed	not-expressed	NA	not-expressed	not-expressed	not-expressed	not-expressed
HXA13	0.0466	0.0573	432	-0.43	0.382	0.486602	1	0.612973	NA	not-expressed	not-expressed	not-expressed	not-expressed	NA	not-expressed	not-expressed	not-expressed	not-expressed
HXA5	0.0621	0.133	272	-0.736	0.472	0.284039	2	0.419738	NA	not-expressed	not-expressed	not-expressed	not-expressed	NA	not-expressed	not-expressed	not-expressed	not-expressed
HXA7	0.0117	0.105	187	-0.0696	0.393	0.911598	2	0.942878	NA	not-expressed	not-expressed	not-expressed	not-expressed	NA	not-expressed	not-expressed	not-expressed	not-expressed
HXA9	0.022	0.0222	468	-0.269	0.418	0.67736	1	0.764338	NA	not-expressed	not-expressed	not-expressed	not-expressed	NA	not-expressed	not-expressed	not-expressed	not-expressed
HXB1	-0.00892	0.0385	952	0.0478	0.376	0.937865	1	0.956312	NA	not-expressed	not-expressed	not-expressed	not-expressed	NA	not-expressed	not-expressed	not-expressed	not-expressed
HXB6	0.0853	0.155	221	-0.558	0.415	0.386389	2	0.532279	NA	not-expressed	not-expressed	not-expressed	not-expressed	NA	not-expressed	not-expressed	not-expressed	not-expressed
HXB7	0.0372	0.102	309	-0.501	0.407	0.432272	2	0.570059	NA	not-expressed	not-expressed	not-expressed	not-expressed	NA	not-expressed	not-expressed	not-expressed	not-expressed
HXB8	0.0748	0.111	274	-0.786	0.439	0.235508	2	0.365384	NA	not-expressed	not-expressed	not-expressed	not-expressed	NA	not-expressed	not-expressed	not-expressed	not-expressed
HXC6	0.0759	0.0768	541	-1.09	0.463	0.109177	1	0.201191	NA	not-expressed	not-expressed	not-expressed	not-expressed	NA	not-expressed	not-expressed	not-expressed	not-expressed
HXC8	0.0296	0.109	309	-0.239	0.403	0.706558	2	0.792998	NA	not-expressed	not-expressed	not-expressed	not-expressed	NA	not-expressed	not-expressed	not-expressed	not-expressed
HXD10	0.0604	0.06	625	-1.02	0.423	0.11681	1	0.210658	NA	not-expressed	not-expressed	not-expressed	not-expressed	NA	not-expressed	not-expressed	not-expressed	not-expressed
HXD13	0.106	0.115	370	-1.39	0.476	0.0439356	2	0.0950812	NA	not-expressed	not-expressed	not-expressed	not-expressed	NA	not-expressed	not-expressed	not-expressed	not-expressed
HXD4	0.0212	0.0421	657	-0.155	0.446	0.816465	1	0.872521	NA	not-expressed	not-expressed	not-expressed	not-expressed	NA	not-expressed	not-expressed	not-expressed	not-expressed
HXD9	0.0201	0.0661	1158	-0.438	0.412	0.494999	1	0.619851	NA	not-expressed	not-expressed	not-expressed	not-expressed	NA	not-expressed	not-expressed	not-expressed	not-expressed
IKZF1	0.0522	0.0547	2101	-1.44	0.353	0.0153642	1	0.0376958	0.202789	activator	activator	activator	activator	0.0309097	activator	activator	activator	activator
INSM1	-0.00411	0.0317	3910	0.00254	0.245	0.995906	1	0.995906	NA	not-expressed	not-expressed	not-expressed	not-expressed	NA	not-expressed	not-expressed	not-expressed	not-expressed
IRF1	-0.0861	0.0879	3156	2.91	0.377	2.14364e-06	1	1.17483e-05	0.107771	activator	activator	undetermined	undetermined	0.637368	undetermined	undetermined	undetermined	undetermined
IRF2	-0.113	0.115	2988	3.92	0.383	2.38691e-10	2	1.93707e-09	0.272849	activator	activator	activator	activator	0.00838333	activator	activator	activator	activator
IRF3	-0.0627	0.0646	4197	2.29	0.388	0.000236573	1	0.000914463	0.0414084	activator	undetermined	undetermined	undetermined	0.270775	undetermined	undetermined	undetermined	undetermined
IRF4	0.0281	0.0558	11273	-2.25	0.427	0.000574767	1	0.00205552	0.424817	activator	activator	activator	activator	1.08651e-30	activator	activator	activator	activator
IRF5	0.00818	0.0348	3490	-0.557	0.413	0.386094	1	0.532279	0.405709	activator	activator	activator	activator	2.78109e-10	activator	activator	activator	activator
IRF7	-0.122	0.126	2203	3.49	0.342	2.40512e-09	2	1.81243e-08	0.410254	activator	activator	activator	activator	0.00117834	activator	activator	activator	activator
IRF8	0.0673	0.0787	5503	-3.66	0.42	1.62795e-08	1	1.10806e-07	0.375171	activator	activator	activator	activator	6.00842e-18	activator	activator	activator	activator
IRF9	-0.156	0.157	1052	3.27	0.402	2.5034e-07	2	1.48794e-06	0.201713	activator	activator	activator	activator	0.180333	undetermined	undetermined	undetermined	undetermined
ISL1	0.0315	0.0324	2498	-1.01	0.399	0.109832	1	0.201517	NA	not-expressed	not-expressed	not-expressed	not-expressed	NA	not-expressed	not-expressed	not-expressed	not-expressed
ITF2	0.101	0.115	1599	-2.52	0.314	6.8876e-06	2	3.50189e-05	0.24042	activator	activator	activator	activator	0.152127	undetermined	undetermined	undetermined	undetermined
JUN	-0.731	0.748	2034	18.4	0.407	6.44229e-183	3	9.06216e-181	0.728889	activator	activator	activator	activator	2.34947e-82	activator	activator	activator	activator
JUNB	-0.548	0.566	1882	13	0.346	3.1146e-108	3	1.64295e-106	0.863179	activator	activator	activator	activator	1.21689e-56	activator	activator	activator	activator
JUND	-0.792	0.815	1746	18.1	0.409	3.26672e-176	4	3.44639e-174	0.663856	activator	activator	activator	activator	6.1569e-74	activator	activator	activator	activator
KAISO	0.0464	0.063	1630	-1.1	0.308	0.0474723	1	0.100166	0.344417	activator	activator	activator	activator	5.65799e-05	activator	activator	activator	activator
KLF1	-0.0603	0.0698	7874	3.16	0.278	2.05648e-09	1	1.57788e-08	NA	not-expressed	not-expressed	not-expressed	not-expressed	NA	not-expressed	not-expressed	not-expressed	not-expressed
KLF15	0.00263	0.00618	16100	-0.277	0.274	0.59668	1	0.701389	-0.0512857	repressor	undetermined	undetermined	undetermined	4.93765e-20	repressor	undetermined	undetermined	undetermined
KLF3	-0.0468	0.0528	3212	1.49	0.306	0.00706949	1	0.0191239	0.392577	activator	activator	activator	activator	8.90882e-08	activator	activator	activator	activator
KLF4	-0.0349	0.0492	10847	1.65	0.252	0.00101304	1	0.00323867	0.762738	activator	activator	activator	activator	1.67894e-204	activator	activator	activator	activator
KLF6	-0.012	0.0199	10867	0.432	0.261	0.397778	1	0.540085	0.53857	activator	activator	activator	activator	2.64987e-164	activator	activator	activator	activator
KLF8	-0.0456	0.0533	5074	1.83	0.304	0.00090323	1	0.0030251	NA	not-expressed	not-expressed	not-expressed	not-expressed	NA	not-expressed	not-expressed	not-expressed	not-expressed
LEF1	0.0665	0.0692	4751	-2.94	0.395	2.89861e-06	1	1.56822e-05	NA	not-expressed	not-expressed	not-expressed	not-expressed	NA	not-expressed	not-expressed	not-expressed	not-expressed
LHX2	0.11	0.194	255	-1.36	0.455	0.0437793	2	0.0950812	NA	not-expressed	not-expressed	not-expressed	not-expressed	NA	not-expressed	not-expressed	not-expressed	not-expressed
LHX3	0.0305	0.0635	251	-0.455	0.411	0.477874	1	0.609254	NA	not-expressed	not-expressed	not-expressed	not-expressed	NA	not-expressed	not-expressed	not-expressed	not-expressed
MAF	0.0841	0.0954	1792	-2.2	0.433	0.000827806	1	0.00281721	0.506	activator	activator	activator	activator	8.60785e-08	activator	activator	activator	activator
MAFA	0.0692	0.0754	4579	-2.69	0.321	2.0556e-06	1	1.1414e-05	NA	not-expressed	not-expressed	not-expressed	not-expressed	NA	not-expressed	not-expressed	not-expressed	not-expressed
MAFB	0.108	0.121	3224	-3.99	0.433	1.33126e-09	2	1.04036e-08	0.415389	activator	activator	activator	activator	1.83723e-07	activator	activator	activator	activator
MAFG	-0.0977	0.109	5118	4.18	0.377	9.91153e-12	2	9.09275e-11	0.00242039	undetermined	undetermined	undetermined	undetermined	0.696214	undetermined	undetermined	undetermined	undetermined
MAFK.A	0.056	0.0631	2319	-1.8	0.403	0.00457631	1	0.0127894	-0.477447	repressor	repressor	repressor	repressor	1.72462e-08	repressor	repressor	repressor	repressor
MAFK.S	-0.139	0.148	2191	3.86	0.338	3.14959e-11	2	2.76901e-10	0.540983	activator	activator	activator	activator	2.26965e-09	activator	activator	activator	activator
MAX	-0.0579	0.0727	2318	1.64	0.25	0.00103807	1	0.00329373	-0.484169	repressor	repressor	repressor	repressor	9.95209e-21	repressor	repressor	repressor	repressor
MAZ	0.0202	0.022	24832	-1.73	0.288	0.00126562	1	0.00392713	-0.427698	repressor	repressor	repressor	repressor	8.20001e-79	repressor	repressor	repressor	repressor
MBD2	0.0124	0.0315	6320	-1.25	0.314	0.0256996	1	0.060588	0.865652	activator	activator	activator	activator	1.06369e-208	activator	activator	activator	activator
MCR	0.027	0.0372	1174	-0.629	0.38	0.307552	1	0.443074	0.044338	activator	undetermined	undetermined	undetermined	0.270826	undetermined	undetermined	undetermined	undetermined
MECP2	0.0103	0.0339	6872	-0.777	0.277	0.139857	1	0.239918	-0.721594	repressor	repressor	repressor	repressor	3.98377e-115	repressor	repressor	repressor	repressor
MEF2A	0.0933	0.0974	849	-1.53	0.381	0.0131852	1	0.0335189	0.72345	activator	activator	activator	activator	2.9271e-11	activator	activator	activator	activator
MEF2C	0.119	0.12	632	-1.57	0.386	0.011504	2	0.0294224	0.722663	activator	activator	activator	activator	2.32609e-07	activator	activator	activator	activator
MEF2D	0.0664	0.0707	859	-1.01	0.388	0.10492	1	0.195049	0.4894	activator	activator	activator	activator	3.70719e-05	activator	activator	activator	activator
MEIS1	0.0309	0.0425	882	-0.536	0.344	0.360784	1	0.510587	0.449658	activator	activator	activator	activator	5.48683e-05	activator	activator	activator	activator
MEIS2	0.0203	0.0424	1298	-0.482	0.361	0.422426	1	0.562346	0.161205	activator	activator	activator	undetermined	0.00156395	activator	activator	activator	undetermined
MITF	-0.00978	0.0443	1259	0.28	0.406	0.660346	1	0.755193	0.373324	activator	activator	activator	activator	0.00299355	activator	activator	activator	activator
MLXPL	0.0282	0.0477	2309	-0.867	0.309	0.118832	1	0.212487	NA	not-expressed	not-expressed	not-expressed	not-expressed	NA	not-expressed	not-expressed	not-expressed	not-expressed
MSX2	0.0128	0.0197	2519	-0.38	0.408	0.551902	1	0.66926	NA	not-expressed	not-expressed	not-expressed	not-expressed	NA	not-expressed	not-expressed	not-expressed	not-expressed
MSX3	0.0445	0.0584	273	-0.554	0.369	0.361767	1	0.510587	NA	not-expressed	not-expressed	not-expressed	not-expressed	NA	not-expressed	not-expressed	not-expressed	not-expressed
MTF1	0.0615	0.0767	1560	-1.42	0.25	0.00451135	1	0.0126919	0.34498	activator	activator	activator	activator	0.00340338	activator	activator	activator	activator
MXI1	-0.0223	0.0284	4113	0.834	0.248	0.0939907	1	0.178667	0.0596275	activator	activator	undetermined	undetermined	9.32113e-14	activator	activator	undetermined	undetermined
MYB	0.00366	0.0235	1378	-0.208	0.358	0.728115	1	0.808591	-0.0259283	undetermined	undetermined	undetermined	undetermined	0.236496	undetermined	undetermined	undetermined	undetermined
MYBB	0.0683	0.107	753	-1.68	0.42	0.00953376	2	0.0248349	0.338645	activator	activator	activator	activator	0.00625288	activator	activator	activator	activator
MYC	-0.0679	0.0938	2978	1.93	0.327	0.000737956	1	0.0025737	0.41696	activator	activator	activator	activator	0.000129279	activator	activator	activator	activator
MYCN	-0.0586	0.063	2171	1.4	0.272	0.0072665	1	0.0195316	NA	not-expressed	not-expressed	not-expressed	not-expressed	NA	not-expressed	not-expressed	not-expressed	not-expressed
MYF6	0.101	0.109	12082	-6.72	0.358	2.86426e-29	2	5.03632e-28	NA	not-expressed	not-expressed	not-expressed	not-expressed	NA	not-expressed	not-expressed	not-expressed	not-expressed
MYOD1	0.0723	0.0822	7449	-3.61	0.317	1.43845e-10	1	1.19025e-09	NA	not-expressed	not-expressed	not-expressed	not-expressed	NA	not-expressed	not-expressed	not-expressed	not-expressed
MYOG	0.101	0.107	5404	-4.51	0.364	7.70559e-14	2	8.1294e-13	NA	not-expressed	not-expressed	not-expressed	not-expressed	NA	not-expressed	not-expressed	not-expressed	not-expressed
NANOG.A	0.0801	0.0787	756	-1.46	0.391	0.0195497	1	0.0466101	NA	not-expressed	not-expressed	not-expressed	not-expressed	NA	not-expressed	not-expressed	not-expressed	not-expressed
NANOG.S	0.0648	0.0723	959	-1.26	0.406	0.0479897	1	0.100755	NA	not-expressed	not-expressed	not-expressed	not-expressed	NA	not-expressed	not-expressed	not-expressed	not-expressed
NDF1	0.0928	0.0971	2765	-3.11	0.395	7.4839e-07	1	4.32631e-06	-0.0122533	undetermined	undetermined	undetermined	undetermined	0.000190797	undetermined	undetermined	undetermined	undetermined
NF2L1	-0.14	0.141	5425	5.93	0.379	5.83431e-22	2	8.20693e-21	0.0547047	activator	activator	undetermined	undetermined	0.327314	undetermined	undetermined	undetermined	undetermined
NF2L2	-0.117	0.125	2268	3.25	0.348	3.60333e-08	2	2.30395e-07	0.450253	activator	activator	activator	activator	5.94941e-08	activator	activator	activator	activator
NFAC1.A	0.00277	0.0786	524	-0.367	0.406	0.564633	1	0.678846	0.446325	activator	activator	activator	activator	0.0151698	activator	activator	activator	activator
NFAC1.S	-0.148	0.155	595	1.8	0.313	0.00129374	2	0.00398509	-0.480478	repressor	repressor	repressor	repressor	0.00797261	repressor	repressor	repressor	repressor
NFAC2	0.0535	0.0587	797	-1	0.4	0.113846	1	0.207082	0.561158	activator	activator	activator	activator	1.22212e-06	activator	activator	activator	activator
NFAC3	0.0729	0.074	948	-1.24	0.408	0.0522225	1	0.107086	0.491329	activator	activator	activator	activator	1.00958e-05	activator	activator	activator	activator
NFAC4	0.139	0.155	652	-2.69	0.443	5.30939e-05	2	0.000240921	NA	not-expressed	not-expressed	not-expressed	not-expressed	NA	not-expressed	not-expressed	not-expressed	not-expressed
NFAT5	-0.0112	0.0462	1190	0.112	0.352	0.850268	1	0.899281	-0.0162014	undetermined	undetermined	undetermined	undetermined	0.457274	undetermined	undetermined	undetermined	undetermined
NFE2	-0.206	0.222	2458	5.83	0.321	7.81636e-25	2	1.17804e-23	0.662238	activator	activator	activator	activator	4.29281e-17	activator	activator	activator	activator
NFIA.C	0.0586	0.079	2975	-2.1	0.402	0.000925913	1	0.00305262	0.150882	activator	activator	activator	undetermined	0.0566181	undetermined	undetermined	undetermined	undetermined
NFIA.S	0.0974	0.1	7563	-5.19	0.389	8.69843e-17	2	9.92092e-16	0.270123	activator	activator	activator	activator	2.20376e-09	activator	activator	activator	activator
NFIL3	-0.359	0.354	205	3.21	0.364	1.03469e-07	2	6.32812e-07	0.781207	activator	activator	activator	activator	0.000255536	activator	activator	activator	activator
NFKB1	-0.351	0.39	3079	10.5	0.265	1.77783e-92	2	7.50243e-91	0.896994	activator	activator	activator	activator	1.06706e-117	activator	activator	activator	activator
NFKB2	-0.179	0.188	1541	3.8	0.302	4.68497e-12	2	4.41251e-11	0.688198	activator	activator	activator	activator	2.37285e-11	activator	activator	activator	activator
NFYA.D	0.0577	0.0619	2288	-1.73	0.335	0.00279906	1	0.00831834	-0.142534	repressor	repressor	undetermined	undetermined	0.0548011	undetermined	undetermined	undetermined	undetermined
NFYA.S	0.0412	0.069	2754	-2.04	0.307	0.000231587	1	0.000904905	0.707463	activator	activator	activator	activator	7.73835e-26	activator	activator	activator	activator
NFYB	0.0351	0.0524	2819	-1.63	0.31	0.00341626	1	0.00980722	0.697273	activator	activator	activator	activator	8.42956e-24	activator	activator	activator	activator
NFYC	0.0425	0.0644	2703	-1.91	0.283	0.000330199	1	0.00124414	0.64621	activator	activator	activator	activator	1.84443e-17	activator	activator	activator	activator
NKX21	0.00862	0.0474	2496	-0.511	0.411	0.425407	1	0.564533	NA	not-expressed	not-expressed	not-expressed	not-expressed	NA	not-expressed	not-expressed	not-expressed	not-expressed
NKX22	0.0286	0.0454	539	-0.467	0.387	0.452838	1	0.584639	NA	not-expressed	not-expressed	not-expressed	not-expressed	NA	not-expressed	not-expressed	not-expressed	not-expressed
NKX25	0.0193	0.0219	4953	-0.818	0.399	0.195323	1	0.313408	NA	not-expressed	not-expressed	not-expressed	not-expressed	NA	not-expressed	not-expressed	not-expressed	not-expressed
NKX28	0.0327	0.0657	1120	-0.879	0.387	0.157664	1	0.261946	NA	not-expressed	not-expressed	not-expressed	not-expressed	NA	not-expressed	not-expressed	not-expressed	not-expressed
NKX31	0.0847	0.0826	261	-0.942	0.424	0.147991	1	0.248813	NA	not-expressed	not-expressed	not-expressed	not-expressed	NA	not-expressed	not-expressed	not-expressed	not-expressed
NKX32	0.0618	0.0639	1040	-1.31	0.349	0.0265907	1	0.0623404	NA	not-expressed	not-expressed	not-expressed	not-expressed	NA	not-expressed	not-expressed	not-expressed	not-expressed
NOBOX	0.0302	0.0924	315	-0.135	0.346	0.818475	1	0.872521	NA	not-expressed	not-expressed	not-expressed	not-expressed	NA	not-expressed	not-expressed	not-expressed	not-expressed
NR0B1	-0.0414	0.0543	4907	1.72	0.213	0.000193909	1	0.000794463	NA	not-expressed	not-expressed	not-expressed	not-expressed	NA	not-expressed	not-expressed	not-expressed	not-expressed
NR1D1	0.0158	0.0328	6610	-0.92	0.309	0.0979163	1	0.183711	-0.243003	repressor	repressor	repressor	undetermined	1.65925e-05	repressor	repressor	repressor	undetermined
NR1H2	-0.0392	0.055	1983	1.02	0.38	0.0979938	1	0.183711	0.0682218	activator	activator	undetermined	undetermined	0.375502	undetermined	undetermined	undetermined	undetermined
NR1H4	-0.00671	0.0273	1280	0.0917	0.333	0.873741	1	0.914935	NA	not-expressed	not-expressed	not-expressed	not-expressed	NA	not-expressed	not-expressed	not-expressed	not-expressed
NR1I2.S	0.0947	0.1	1399	-2.31	0.379	0.000175251	2	0.000732236	NA	not-expressed	not-expressed	not-expressed	not-expressed	NA	not-expressed	not-expressed	not-expressed	not-expressed
NR1I3.S	0.0118	0.0207	1278	-0.257	0.393	0.681839	1	0.767296	-0.428022	repressor	repressor	repressor	repressor	3.91791e-05	repressor	repressor	repressor	repressor
NR2C1	0.0345	0.0425	2478	-0.904	0.334	0.117768	1	0.211482	-0.0657852	repressor	repressor	undetermined	undetermined	0.560451	undetermined	undetermined	undetermined	undetermined
NR2C2	-0.015	0.0242	3167	0.31	0.318	0.582506	1	0.690498	-0.256188	repressor	repressor	repressor	undetermined	0.000789452	repressor	repressor	repressor	undetermined
NR2E3	0.0323	0.0365	1274	-0.662	0.447	0.322097	1	0.460763	NA	not-expressed	not-expressed	not-expressed	not-expressed	NA	not-expressed	not-expressed	not-expressed	not-expressed
NR2F6	0.00595	0.0609	1878	-0.0716	0.365	0.905661	1	0.939039	0.16875	activator	activator	activator	undetermined	0.00879798	activator	activator	activator	undetermined
NR4A1	-0.00545	0.0392	1608	0.367	0.347	0.533272	1	0.652263	0.033135	activator	undetermined	undetermined	undetermined	0.390751	undetermined	undetermined	undetermined	undetermined
NR4A2	-0.0158	0.0362	1562	0.56	0.361	0.351316	1	0.499176	0.00171807	undetermined	undetermined	undetermined	undetermined	0.226588	undetermined	undetermined	undetermined	undetermined
NR4A3	-0.0343	0.053	1803	0.891	0.35	0.132051	1	0.232419	0.27648	activator	activator	activator	activator	0.00177365	activator	activator	activator	activator
NR5A2	-0.0381	0.0486	3577	1.41	0.334	0.0146973	1	0.0369182	NA	not-expressed	not-expressed	not-expressed	not-expressed	NA	not-expressed	not-expressed	not-expressed	not-expressed
NR6A1	-0.0807	0.0809	2207	2.56	0.416	7.21411e-05	1	0.000320458	0.209612	activator	activator	activator	activator	0.092101	undetermined	undetermined	undetermined	undetermined
NRF1	0.0763	0.115	4582	-4.99	0.325	2.07683e-18	2	2.50406e-17	-0.162198	repressor	repressor	repressor	undetermined	3.12551e-21	repressor	repressor	repressor	undetermined
OLIG2	0.0668	0.0732	6441	-3.34	0.377	5.33672e-08	1	3.36134e-07	NA	not-expressed	not-expressed	not-expressed	not-expressed	NA	not-expressed	not-expressed	not-expressed	not-expressed
ONEC2	0.0662	0.0656	293	-0.715	0.382	0.247337	1	0.380934	NA	not-expressed	not-expressed	not-expressed	not-expressed	NA	not-expressed	not-expressed	not-expressed	not-expressed
OTX1	0.0422	0.0449	972	-0.75	0.37	0.217579	1	0.343888	NA	not-expressed	not-expressed	not-expressed	not-expressed	NA	not-expressed	not-expressed	not-expressed	not-expressed
OTX2	-0.011	0.0449	1664	0.525	0.401	0.407069	1	0.548828	NA	not-expressed	not-expressed	not-expressed	not-expressed	NA	not-expressed	not-expressed	not-expressed	not-expressed
OVOL1	-0.0231	0.0505	838	0.381	0.425	0.558933	1	0.675844	0.100672	activator	activator	undetermined	undetermined	0.0474174	activator	activator	undetermined	undetermined
P53	0.0595	0.0679	1686	-1.56	0.353	0.00864831	1	0.0228099	0.000647771	undetermined	undetermined	undetermined	undetermined	0.205191	undetermined	undetermined	undetermined	undetermined
P63	0.0469	0.0874	1348	-1.32	0.371	0.0302242	1	0.0700802	NA	not-expressed	not-expressed	not-expressed	not-expressed	NA	not-expressed	not-expressed	not-expressed	not-expressed
P73	0.0336	0.0409	3116	-1.08	0.315	0.0543194	1	0.110206	NA	not-expressed	not-expressed	not-expressed	not-expressed	NA	not-expressed	not-expressed	not-expressed	not-expressed
PAX2.D	-0.0778	0.0972	468	1.02	0.349	0.0842426	1	0.16233	NA	not-expressed	not-expressed	not-expressed	not-expressed	NA	not-expressed	not-expressed	not-expressed	not-expressed
PAX2.S	-0.0274	0.049	3112	1.12	0.333	0.0522743	1	0.107086	NA	not-expressed	not-expressed	not-expressed	not-expressed	NA	not-expressed	not-expressed	not-expressed	not-expressed
PAX5.D	0.00102	0.017	2829	0.0325	0.247	0.947861	1	0.963849	NA	not-expressed	not-expressed	not-expressed	not-expressed	NA	not-expressed	not-expressed	not-expressed	not-expressed
PAX5.S	0.0308	0.0334	8666	-1.81	0.301	0.000969958	1	0.00314863	NA	not-expressed	not-expressed	not-expressed	not-expressed	NA	not-expressed	not-expressed	not-expressed	not-expressed
PAX6	-0.00265	0.0223	370	-0.0117	0.396	0.985166	1	0.989562	NA	not-expressed	not-expressed	not-expressed	not-expressed	NA	not-expressed	not-expressed	not-expressed	not-expressed
PAX8	-0.0893	0.0999	718	1.16	0.296	0.0329968	1	0.0748637	NA	not-expressed	not-expressed	not-expressed	not-expressed	NA	not-expressed	not-expressed	not-expressed	not-expressed
PBX1	0.0799	0.0921	344	-0.939	0.419	0.146881	1	0.247935	0.536979	activator	activator	activator	activator	0.00308853	activator	activator	activator	activator
PBX2	0.0373	0.0637	364	-0.517	0.462	0.446882	1	0.580259	0.517243	activator	activator	activator	activator	0.0010158	activator	activator	activator	activator
PBX3	0.0511	0.0682	1989	-1.81	0.31	0.00115058	1	0.00362347	-0.349907	repressor	repressor	repressor	repressor	1.49817e-05	repressor	repressor	repressor	repressor
PDX1	0.0956	0.0932	266	-1.11	0.355	0.0624647	1	0.123178	NA	not-expressed	not-expressed	not-expressed	not-expressed	NA	not-expressed	not-expressed	not-expressed	not-expressed
PEBB	0.0126	0.0338	2757	-0.402	0.401	0.525543	1	0.648477	-0.300467	repressor	repressor	repressor	repressor	3.07482e-05	repressor	repressor	repressor	repressor
PIT1	0.0392	0.0965	325	-0.324	0.38	0.599168	1	0.701625	NA	not-expressed	not-expressed	not-expressed	not-expressed	NA	not-expressed	not-expressed	not-expressed	not-expressed
PITX2	-0.0186	0.0659	1806	0.756	0.434	0.251149	1	0.385399	NA	not-expressed	not-expressed	not-expressed	not-expressed	NA	not-expressed	not-expressed	not-expressed	not-expressed
PKNX1	-0.035	0.0486	539	0.463	0.401	0.464685	1	0.59604	-0.0466169	repressor	undetermined	undetermined	undetermined	0.364566	undetermined	undetermined	undetermined	undetermined
PLAG1.D	0.00878	0.0251	10883	-0.359	0.272	0.491232	1	0.616964	-0.597913	repressor	repressor	repressor	repressor	9.73886e-76	repressor	repressor	repressor	repressor
PLAG1.S	-0.0313	0.0394	2905	0.922	0.302	0.0933958	1	0.178339	-0.549066	repressor	repressor	repressor	repressor	1.60676e-15	repressor	repressor	repressor	repressor
PO2F1	0.0717	0.0718	947	-1.39	0.348	0.0184595	1	0.0442608	0.495212	activator	activator	activator	activator	1.43569e-05	activator	activator	activator	activator
PO2F2	0.0203	0.0468	895	-0.322	0.316	0.566772	1	0.679482	-0.0296886	undetermined	undetermined	undetermined	undetermined	0.162316	undetermined	undetermined	undetermined	undetermined
PO3F1	-0.0382	0.0456	426	0.497	0.375	0.417023	1	0.55691	NA	not-expressed	not-expressed	not-expressed	not-expressed	NA	not-expressed	not-expressed	not-expressed	not-expressed
PO3F2	0.00323	0.0947	300	-0.225	0.387	0.71759	1	0.802295	NA	not-expressed	not-expressed	not-expressed	not-expressed	NA	not-expressed	not-expressed	not-expressed	not-expressed
PO4F2	-0.0337	0.0334	290	0.336	0.411	0.600205	1	0.701625	NA	not-expressed	not-expressed	not-expressed	not-expressed	NA	not-expressed	not-expressed	not-expressed	not-expressed
PO5F1	0.12	0.118	691	-2.14	0.405	0.000771882	2	0.00266995	NA	not-expressed	not-expressed	not-expressed	not-expressed	NA	not-expressed	not-expressed	not-expressed	not-expressed
PO6F1	0.00574	0.0439	286	-0.0585	0.39	0.925367	1	0.952954	0.263075	activator	activator	activator	activator	0.0302876	activator	activator	activator	activator
PPARA.C	-0.0283	0.0344	3028	0.708	0.365	0.241241	1	0.372908	NA	not-expressed	not-expressed	not-expressed	not-expressed	NA	not-expressed	not-expressed	not-expressed	not-expressed
PPARA.S	0.00669	0.0178	6814	-0.299	0.378	0.626738	1	0.724277	NA	not-expressed	not-expressed	not-expressed	not-expressed	NA	not-expressed	not-expressed	not-expressed	not-expressed
PPARD	0.00246	0.0266	2269	-0.148	0.392	0.813134	1	0.872521	-0.0239067	undetermined	undetermined	undetermined	undetermined	0.508471	undetermined	undetermined	undetermined	undetermined
PPARG.A	0.00337	0.0123	2677	-0.172	0.393	0.783802	1	0.850295	NA	not-expressed	not-expressed	not-expressed	not-expressed	NA	not-expressed	not-expressed	not-expressed	not-expressed
PPARG.S	-0.0264	0.048	1271	0.729	0.376	0.234492	1	0.365149	NA	not-expressed	not-expressed	not-expressed	not-expressed	NA	not-expressed	not-expressed	not-expressed	not-expressed
PRD14	0.0638	0.0854	1059	-1.52	0.393	0.0153236	1	0.0376958	NA	not-expressed	not-expressed	not-expressed	not-expressed	NA	not-expressed	not-expressed	not-expressed	not-expressed
PRDM1	-0.00578	0.0321	3422	-0.0523	0.397	0.933847	1	0.956312	-0.122823	repressor	repressor	undetermined	undetermined	0.0168886	repressor	repressor	undetermined	undetermined
PRGR.C	-0.0576	0.062	1360	1.12	0.342	0.0554722	1	0.11177	NA	not-expressed	not-expressed	not-expressed	not-expressed	NA	not-expressed	not-expressed	not-expressed	not-expressed
PRGR.S	0.0548	0.0555	10821	-3.68	0.398	5.43769e-09	1	3.82451e-08	NA	not-expressed	not-expressed	not-expressed	not-expressed	NA	not-expressed	not-expressed	not-expressed	not-expressed
PROP1	0.083	0.12	354	-1.25	0.462	0.0659106	2	0.129369	NA	not-expressed	not-expressed	not-expressed	not-expressed	NA	not-expressed	not-expressed	not-expressed	not-expressed
PRRX1	0.00511	0.0111	2991	-0.139	0.368	0.818764	1	0.872521	NA	not-expressed	not-expressed	not-expressed	not-expressed	NA	not-expressed	not-expressed	not-expressed	not-expressed
PRRX2	0.0075	0.0183	2625	-0.11	0.41	0.863602	1	0.9111	NA	not-expressed	not-expressed	not-expressed	not-expressed	NA	not-expressed	not-expressed	not-expressed	not-expressed
PTF1A	0.0566	0.0643	4120	-2.29	0.384	0.000219479	1	0.000869858	NA	not-expressed	not-expressed	not-expressed	not-expressed	NA	not-expressed	not-expressed	not-expressed	not-expressed
PURA	0.000806	0.00408	17200	-0.0485	0.289	0.928114	1	0.952954	-0.435041	repressor	repressor	repressor	repressor	1.40262e-74	repressor	repressor	repressor	repressor
RARA.C	-0.0131	0.0234	1934	0.336	0.34	0.564456	1	0.678846	NA	not-expressed	not-expressed	not-expressed	not-expressed	NA	not-expressed	not-expressed	not-expressed	not-expressed
RARA.S	-0.039	0.0411	7713	1.9	0.329	0.000924667	1	0.00305262	NA	not-expressed	not-expressed	not-expressed	not-expressed	NA	not-expressed	not-expressed	not-expressed	not-expressed
RARB	0.0131	0.0396	3796	-0.76	0.369	0.210889	1	0.335831	NA	not-expressed	not-expressed	not-expressed	not-expressed	NA	not-expressed	not-expressed	not-expressed	not-expressed
RARG.C	-0.0158	0.0259	3058	0.627	0.325	0.271406	1	0.406628	-0.360082	repressor	repressor	repressor	repressor	2.53073e-05	repressor	repressor	repressor	repressor
RARG.S	-0.0388	0.0408	7713	1.89	0.371	0.00191602	1	0.00581697	-0.310626	repressor	repressor	repressor	repressor	1.47377e-06	repressor	repressor	repressor	repressor
REL	-0.419	0.445	1986	10.2	0.338	6.54885e-69	2	2.51238e-67	0.765902	activator	activator	activator	activator	1.83929e-47	activator	activator	activator	activator
RELB	-0.284	0.313	2254	7.37	0.294	4.44711e-42	2	1.25112e-40	0.817221	activator	activator	activator	activator	6.97227e-44	activator	activator	activator	activator
REST	0.0557	0.0602	4761	-2.15	0.28	4.84215e-05	1	0.000222107	0.449374	activator	activator	activator	activator	2.59197e-13	activator	activator	activator	activator
RFX1	0.0198	0.0518	6482	-1.6	0.235	0.000964962	1	0.00314863	0.590166	activator	activator	activator	activator	3.54875e-70	activator	activator	activator	activator
RFX2	0.0142	0.0464	2065	-0.411	0.3	0.453026	1	0.584639	0.168021	activator	activator	activator	undetermined	0.0153557	activator	activator	activator	undetermined
RFX3	-0.0149	0.0481	1457	0.368	0.274	0.482038	1	0.610247	-0.247823	repressor	repressor	repressor	undetermined	0.0310858	repressor	repressor	repressor	undetermined
RORA	-0.0487	0.0577	644	0.728	0.346	0.215851	1	0.34244	-0.0949201	repressor	repressor	undetermined	undetermined	0.566889	undetermined	undetermined	undetermined	undetermined
RORG	-0.000834	0.0296	1017	0.172	0.391	0.783264	1	0.850295	NA	not-expressed	not-expressed	not-expressed	not-expressed	NA	not-expressed	not-expressed	not-expressed	not-expressed
RREB1	-0.0137	0.0221	12781	0.948	0.298	0.0824575	1	0.15962	-0.284815	repressor	repressor	repressor	repressor	8.92057e-14	repressor	repressor	repressor	repressor
RUNX1	-0.0215	0.0376	1700	0.536	0.386	0.38829	1	0.532279	-0.29593	repressor	repressor	repressor	repressor	0.00230813	repressor	repressor	repressor	repressor
RUNX2	0.000286	0.0522	2107	-0.0129	0.377	0.983238	1	0.989562	-0.00148924	undetermined	undetermined	undetermined	undetermined	0.189138	undetermined	undetermined	undetermined	undetermined
RUNX3	0.0125	0.0602	1936	-0.375	0.365	0.534794	1	0.652263	NA	not-expressed	not-expressed	not-expressed	not-expressed	NA	not-expressed	not-expressed	not-expressed	not-expressed
RXRA	-0.0629	0.0621	5024	2.84	0.407	8.52125e-06	1	4.23055e-05	-0.253585	repressor	repressor	repressor	undetermined	0.000734235	repressor	repressor	repressor	undetermined
RXRB	-0.0825	0.0915	2428	2.26	0.344	0.000116552	1	0.000496816	-0.407713	repressor	repressor	repressor	repressor	6.23594e-05	repressor	repressor	repressor	repressor
RXRG	-0.0616	0.0638	5568	3.17	0.421	1.03113e-06	1	5.8802e-06	-0.220892	repressor	repressor	repressor	undetermined	5.78396e-05	repressor	repressor	repressor	undetermined
SMAD1	0.0739	0.0764	5706	-3.54	0.394	1.70358e-08	1	1.14113e-07	-0.0932705	repressor	repressor	undetermined	undetermined	0.0119631	repressor	repressor	undetermined	undetermined
SMAD2	0.0687	0.0717	3091	-2.36	0.345	5.87114e-05	1	0.000263577	0.0771273	activator	activator	undetermined	undetermined	0.0439329	activator	activator	undetermined	undetermined
SMAD3	0.0806	0.0877	3855	-3.15	0.367	1.9962e-07	1	1.20343e-06	0.190059	activator	activator	activator	activator	3.8568e-05	activator	activator	activator	activator
SMAD4	0.0755	0.0808	5297	-3.52	0.363	5.14621e-09	1	3.68085e-08	-0.215137	repressor	repressor	repressor	undetermined	1.26494e-05	repressor	repressor	repressor	undetermined
SMRC1	-0.671	0.703	3510	21.9	0.378	0.0000000000000000000000000000000000000000000000000000000000000000000000000000000000000000000000000000000000000000000000000000000000000000000000000000000000000000000000000000000000000000000000000000000000000000000000000000000000000000000000000000000000000000000000000000000000000678285987155502	3	0.0000000000000000000000000000000000000000000000000000000000000000000000000000000000000000000000000000000000000000000000000000000000000000000000000000000000000000000000000000000000000000000000000000000000000000000000000000000000000000000000000000000000000000000000000000000000286236686579622	-0.449869	repressor	repressor	repressor	repressor	1.01168e-105	repressor	repressor	repressor	repressor
SNAI1	0.0408	0.0438	7151	-2.13	0.328	0.000199901	1	0.000811138	NA	not-expressed	not-expressed	not-expressed	not-expressed	NA	not-expressed	not-expressed	not-expressed	not-expressed
SNAI2	0.0521	0.0566	11185	-3.34	0.295	7.77578e-10	1	6.19128e-09	NA	not-expressed	not-expressed	not-expressed	not-expressed	NA	not-expressed	not-expressed	not-expressed	not-expressed
SOX10	0.0726	0.0778	8225	-4.34	0.394	4.70528e-12	1	4.41251e-11	0.107726	activator	activator	undetermined	undetermined	4.79349e-17	activator	activator	undetermined	undetermined
SOX13	-0.0188	0.0343	1232	0.496	0.34	0.394973	1	0.539413	-0.0780486	repressor	repressor	undetermined	undetermined	0.104317	undetermined	undetermined	undetermined	undetermined
SOX15	0.024	0.0289	4632	-1.01	0.392	0.106709	1	0.197505	0.554657	activator	activator	activator	activator	2.21211e-22	activator	activator	activator	activator
SOX17	0.0732	0.0711	559	-0.874	0.403	0.168586	1	0.275749	NA	not-expressed	not-expressed	not-expressed	not-expressed	NA	not-expressed	not-expressed	not-expressed	not-expressed
SOX18	0.1	0.1	838	-1.79	0.364	0.00300823	2	0.00887742	NA	not-expressed	not-expressed	not-expressed	not-expressed	NA	not-expressed	not-expressed	not-expressed	not-expressed
SOX2	0.136	0.134	727	-2.41	0.415	0.000183256	2	0.000758178	NA	not-expressed	not-expressed	not-expressed	not-expressed	NA	not-expressed	not-expressed	not-expressed	not-expressed
SOX3	0.0978	0.103	2885	-3.21	0.33	2.29842e-08	2	1.4922e-07	NA	not-expressed	not-expressed	not-expressed	not-expressed	NA	not-expressed	not-expressed	not-expressed	not-expressed
SOX4	0.0625	0.0763	1717	-1.67	0.388	0.00733974	1	0.0196036	0.245323	activator	activator	activator	activator	0.021882	activator	activator	activator	activator
SOX5	0.0084	0.0154	742	-0.0805	0.394	0.897953	1	0.933341	NA	not-expressed	not-expressed	not-expressed	not-expressed	NA	not-expressed	not-expressed	not-expressed	not-expressed
SOX9	0.00185	0.0147	717	0.0323	0.345	0.956145	1	0.969936	-0.0445031	repressor	undetermined	undetermined	undetermined	0.047776	repressor	undetermined	undetermined	undetermined
SP1.A	0.00424	0.0171	25833	-0.433	0.304	0.432261	1	0.570059	-0.284799	repressor	repressor	repressor	repressor	1.26555e-150	repressor	repressor	repressor	repressor
SP1.S	0.00596	0.0225	20401	-0.693	0.277	0.187933	1	0.302701	-0.314476	repressor	repressor	repressor	repressor	2.81801e-133	repressor	repressor	repressor	repressor
SP2	0.00523	0.0192	11733	-0.557	0.249	0.264322	1	0.398371	0.626668	activator	activator	activator	activator	7.17939e-115	activator	activator	activator	activator
SP3	0.00496	0.0105	26390	-0.588	0.265	0.253358	1	0.38738	0.625772	activator	activator	activator	activator	0.00000000000000000000000000000000000000000000000000000000000000000000000000000000000000000000000000000000000000000000000000000000000000000000000000000000000000000000000000000000000000000000000000000000000000000000000000000000000000000000000000000358419208447847	activator	activator	activator	activator
SP4	0.00997	0.0216	20954	-1.25	0.265	0.0151734	1	0.0376958	0.572135	activator	activator	activator	activator	1.80421e-239	activator	activator	activator	activator
SPI1	0.123	0.125	9660	-8.61	0.463	1.06921e-36	2	2.37477e-35	0.463564	activator	activator	activator	activator	1.52831e-50	activator	activator	activator	activator
SPIB	0.137	0.139	8796	-9.55	0.42	3.78721e-49	2	1.22939e-47	NA	not-expressed	not-expressed	not-expressed	not-expressed	NA	not-expressed	not-expressed	not-expressed	not-expressed
SPZ1	0.0156	0.0336	1639	-0.294	0.272	0.572945	1	0.684937	NA	not-expressed	not-expressed	not-expressed	not-expressed	NA	not-expressed	not-expressed	not-expressed	not-expressed
SRBP1	-0.059	0.0699	2865	1.86	0.309	0.000819687	1	0.00281226	0.614935	activator	activator	activator	activator	2.57917e-16	activator	activator	activator	activator
SRBP2	-0.0317	0.0414	7382	1.71	0.294	0.00161206	1	0.00492965	0.583319	activator	activator	activator	activator	1.8012e-37	activator	activator	activator	activator
SRF	-0.0636	0.0737	625	1.07	0.308	0.0538544	1	0.10979	-0.0130965	undetermined	undetermined	undetermined	undetermined	0.586127	undetermined	undetermined	undetermined	undetermined
SRY	0.0171	0.0209	4379	-0.637	0.423	0.327372	1	0.466727	NA	not-expressed	not-expressed	not-expressed	not-expressed	NA	not-expressed	not-expressed	not-expressed	not-expressed
STA5A	-0.265	0.27	1195	5.14	0.342	1.50609e-18	2	1.92597e-17	0.590608	activator	activator	activator	activator	1.05163e-06	activator	activator	activator	activator
STA5B	-0.236	0.242	1488	5.24	0.333	1.0809e-19	2	1.47141e-18	-0.00789333	undetermined	undetermined	undetermined	undetermined	0.149641	undetermined	undetermined	undetermined	undetermined
STAT1	0.0523	0.0732	12957	-4.49	0.421	4.51684e-12	1	4.41251e-11	-0.394197	repressor	repressor	repressor	repressor	9.29685e-38	repressor	repressor	repressor	repressor
STAT2	-0.0344	0.0355	4346	1.26	0.398	0.0457997	1	0.0976136	-0.172996	repressor	repressor	repressor	undetermined	0.000759709	repressor	repressor	repressor	undetermined
STAT3	-0.224	0.234	2375	6.2	0.327	2.17161e-27	2	3.52469e-26	0.75888	activator	activator	activator	activator	5.15796e-25	activator	activator	activator	activator
STAT4	-0.278	0.287	2242	7.19	0.312	6.45667e-38	2	1.60277e-36	0.685504	activator	activator	activator	activator	5.85571e-21	activator	activator	activator	activator
STAT6	0.0178	0.0264	1950	-0.455	0.416	0.480532	1	0.610247	-0.421544	repressor	repressor	repressor	repressor	2.74625e-05	repressor	repressor	repressor	repressor
STF1	-0.0279	0.0475	4004	1.15	0.345	0.0502429	1	0.103934	NA	not-expressed	not-expressed	not-expressed	not-expressed	NA	not-expressed	not-expressed	not-expressed	not-expressed
SUH	-0.0344	0.0417	1445	0.798	0.326	0.162222	1	0.266373	0.304837	activator	activator	activator	activator	0.0355525	activator	activator	activator	activator
TAL1.A	0.022	0.0515	948	-0.407	0.388	0.513499	1	0.635474	-0.395341	repressor	repressor	repressor	repressor	0.00126897	repressor	repressor	repressor	repressor
TAL1.S	0.0512	0.076	1298	-1.34	0.426	0.0400675	1	0.0885261	-0.369592	repressor	repressor	repressor	repressor	0.000100096	repressor	repressor	repressor	repressor
TBP	0.17	0.167	248	-1.86	0.4	0.00327241	2	0.00948757	0.318494	activator	activator	activator	activator	9.07158e-05	activator	activator	activator	activator
TBX2	0.0272	0.0366	2274	-0.671	0.396	0.286293	1	0.42096	0.00246258	undetermined	undetermined	undetermined	undetermined	0.0654157	undetermined	undetermined	undetermined	undetermined
TBX20	0.0506	0.0566	3407	-2.01	0.348	0.000656164	1	0.0023269	NA	not-expressed	not-expressed	not-expressed	not-expressed	NA	not-expressed	not-expressed	not-expressed	not-expressed
TBX3	0.0153	0.0256	1378	-0.17	0.359	0.776619	1	0.84905	NA	not-expressed	not-expressed	not-expressed	not-expressed	NA	not-expressed	not-expressed	not-expressed	not-expressed
TBX5	0.0385	0.0469	1411	-0.956	0.392	0.126782	1	0.224799	NA	not-expressed	not-expressed	not-expressed	not-expressed	NA	not-expressed	not-expressed	not-expressed	not-expressed
TCF7	0.0845	0.0904	1312	-1.88	0.432	0.00423202	1	0.011986	NA	not-expressed	not-expressed	not-expressed	not-expressed	NA	not-expressed	not-expressed	not-expressed	not-expressed
TEAD1	0.0493	0.05	1401	-1.23	0.343	0.0357124	1	0.0801628	-0.0594477	repressor	undetermined	undetermined	undetermined	0.0827355	undetermined	undetermined	undetermined	undetermined
TEAD3	0.0167	0.0305	840	-0.329	0.346	0.575946	1	0.686579	-0.323664	repressor	repressor	repressor	repressor	0.00514218	repressor	repressor	repressor	repressor
TEAD4	0.0482	0.0703	802	-0.948	0.426	0.146374	1	0.247935	NA	not-expressed	not-expressed	not-expressed	not-expressed	NA	not-expressed	not-expressed	not-expressed	not-expressed
TEF	-0.0662	0.0737	373	0.842	0.405	0.18581	1	0.300429	0.188037	activator	activator	activator	activator	0.200474	undetermined	undetermined	undetermined	undetermined
TF2L1	0.0244	0.0346	2332	-0.864	0.308	0.119513	1	0.212804	NA	not-expressed	not-expressed	not-expressed	not-expressed	NA	not-expressed	not-expressed	not-expressed	not-expressed
TF65.C	-0.341	0.354	1147	6.08	0.324	1.24286e-26	2	1.94255e-25	0.793671	activator	activator	activator	activator	8.22566e-19	activator	activator	activator	activator
TF65.S	-0.422	0.456	2426	11.1	0.262	2.80304e-104	2	1.31431e-102	0.912894	activator	activator	activator	activator	6.70502e-103	activator	activator	activator	activator
TF7L2	0.0956	0.097	1312	-2.13	0.396	0.000712322	1	0.002505	-0.448961	repressor	repressor	repressor	repressor	2.47407e-06	repressor	repressor	repressor	repressor
TFCP2	0.0562	0.0719	4287	-2.43	0.293	7.1479e-06	1	3.59097e-05	-0.310415	repressor	repressor	repressor	repressor	2.92416e-06	repressor	repressor	repressor	repressor
TFDP1	-0.0373	0.0447	855	0.821	0.274	0.116779	1	0.210658	0.505232	activator	activator	activator	activator	4.43462e-19	activator	activator	activator	activator
TFE2.A	0.0682	0.0738	9434	-4.09	0.348	4.11428e-12	1	4.13387e-11	-0.187109	repressor	repressor	repressor	undetermined	0.00520177	repressor	repressor	repressor	undetermined
TFE2.S	0.073	0.0794	1400	-1.68	0.399	0.00782242	1	0.0207614	0.156201	activator	activator	activator	undetermined	0.0241331	activator	activator	activator	undetermined
TFE3	0.0149	0.02	1958	-0.368	0.299	0.50095	1	0.625447	0.288438	activator	activator	activator	activator	0.00012345	activator	activator	activator	activator
TFEB	0.0166	0.0229	1711	-0.465	0.272	0.372609	1	0.522395	-0.638332	repressor	repressor	repressor	repressor	3.87261e-13	repressor	repressor	repressor	repressor
TGIF1.S	0.0226	0.0273	13770	-1.58	0.343	0.0069799	1	0.0190033	0.0393202	activator	undetermined	undetermined	undetermined	0.0227657	activator	undetermined	undetermined	undetermined
THA.C	0.00749	0.0198	2379	-0.326	0.372	0.592997	1	0.699008	-0.0012805	undetermined	undetermined	undetermined	undetermined	0.366981	undetermined	undetermined	undetermined	undetermined
THA.S	-0.0422	0.0463	2989	1.27	0.374	0.0378318	1	0.0844711	-0.292143	repressor	repressor	repressor	repressor	0.00286427	repressor	repressor	repressor	repressor
THB.C	-0.0105	0.0263	2852	0.232	0.285	0.66387	1	0.75641	0.0372632	activator	undetermined	undetermined	undetermined	0.0659649	undetermined	undetermined	undetermined	undetermined
THB.S	-0.0477	0.063	2142	1.34	0.368	0.0271799	1	0.0633697	-0.369119	repressor	repressor	repressor	repressor	5.76945e-05	repressor	repressor	repressor	repressor
TLX1.D	0.0276	0.0329	1588	-0.626	0.35	0.289995	1	0.423453	NA	not-expressed	not-expressed	not-expressed	not-expressed	NA	not-expressed	not-expressed	not-expressed	not-expressed
TLX1.S	0.0225	0.0289	1112	-0.484	0.315	0.388488	1	0.532279	NA	not-expressed	not-expressed	not-expressed	not-expressed	NA	not-expressed	not-expressed	not-expressed	not-expressed
TWST1	-0.00784	0.0136	6436	0.116	0.318	0.837022	1	0.889551	NA	not-expressed	not-expressed	not-expressed	not-expressed	NA	not-expressed	not-expressed	not-expressed	not-expressed
TYY1	0.0217	0.0464	2700	-1.38	0.243	0.00511864	1	0.014211	0.748376	activator	activator	activator	activator	6.74798e-40	activator	activator	activator	activator
UBIP1	0.0695	0.073	33139	-7.7	0.355	3.32165e-38	1	8.76084e-37	-0.106335	repressor	repressor	undetermined	undetermined	1.59589e-17	repressor	repressor	undetermined	undetermined
USF1	0.0184	0.0287	2033	-0.47	0.28	0.374424	1	0.523202	-0.664991	repressor	repressor	repressor	repressor	6.85152e-15	repressor	repressor	repressor	repressor
USF2	0.00187	0.0239	2181	-0.206	0.245	0.677276	1	0.764338	-0.586466	repressor	repressor	repressor	repressor	1.71707e-13	repressor	repressor	repressor	repressor
VDR.C	-0.0352	0.0529	1314	0.857	0.34	0.141631	1	0.241549	NA	not-expressed	not-expressed	not-expressed	not-expressed	NA	not-expressed	not-expressed	not-expressed	not-expressed
VDR.S	-0.0388	0.0408	7713	1.89	0.339	0.00116998	1	0.00365726	NA	not-expressed	not-expressed	not-expressed	not-expressed	NA	not-expressed	not-expressed	not-expressed	not-expressed
VSX2	0.196	0.191	202	-1.76	0.482	0.0112426	2	0.0291067	NA	not-expressed	not-expressed	not-expressed	not-expressed	NA	not-expressed	not-expressed	not-expressed	not-expressed
WT1	-0.0276	0.0293	17681	1.87	0.259	0.000238367	1	0.000914463	NA	not-expressed	not-expressed	not-expressed	not-expressed	NA	not-expressed	not-expressed	not-expressed	not-expressed
XBP1	-0.052	0.141	367	0.399	0.286	0.455614	2	0.586187	0.554073	activator	activator	activator	activator	0.0132332	activator	activator	activator	activator
YBOX1	-0.0368	0.0542	1785	0.854	0.267	0.0983856	1	0.183711	-0.00554013	undetermined	undetermined	undetermined	undetermined	0.472248	undetermined	undetermined	undetermined	undetermined
ZBT18	0.0432	0.0537	2058	-1.21	0.367	0.0457881	1	0.0976136	0.0511121	activator	activator	undetermined	undetermined	0.140495	undetermined	undetermined	undetermined	undetermined
ZBT7A	0.0139	0.0396	4848	-0.321	0.287	0.549047	1	0.667717	-0.27456	repressor	repressor	repressor	undetermined	9.27292e-16	repressor	repressor	repressor	undetermined
ZBTB6	-0.0042	0.0365	1529	0.0759	0.272	0.884291	1	0.92369	0.608864	activator	activator	activator	activator	9.99861e-07	activator	activator	activator	activator
ZEB1	0.0703	0.0759	5155	-3.26	0.338	2.05424e-08	1	1.35451e-07	-0.0968213	repressor	repressor	undetermined	undetermined	0.0139642	repressor	repressor	undetermined	undetermined
ZEP1	-0.243	0.265	2314	6.8	0.288	8.55593e-37	2	2.00589e-35	0.594048	activator	activator	activator	activator	9.55249e-26	activator	activator	activator	activator
ZEP2	-0.081	0.0885	1962	2.16	0.272	3.44875e-05	1	0.000163525	0.608689	activator	activator	activator	activator	3.11627e-10	activator	activator	activator	activator
ZFHX3	0.0779	0.0756	181	-0.682	0.406	0.284467	1	0.419738	0.801914	activator	activator	activator	activator	4.43036e-05	activator	activator	activator	activator
ZFX	0.0193	0.0265	12067	-1.54	0.274	0.0032608	1	0.00948757	-0.399781	repressor	repressor	repressor	repressor	1.28512e-126	repressor	repressor	repressor	repressor
ZIC1	-0.0291	0.0493	4743	1.28	0.256	0.011412	1	0.0293651	0.0314039	activator	undetermined	undetermined	undetermined	0.000358894	activator	undetermined	undetermined	undetermined
ZIC2	-0.0229	0.0467	4019	1.1	0.29	0.0410872	1	0.0903063	NA	not-expressed	not-expressed	not-expressed	not-expressed	NA	not-expressed	not-expressed	not-expressed	not-expressed
ZIC3	-0.0382	0.0582	2427	1.26	0.275	0.0162734	1	0.0392421	NA	not-expressed	not-expressed	not-expressed	not-expressed	NA	not-expressed	not-expressed	not-expressed	not-expressed
ZN143	0.0206	0.0275	3846	-0.634	0.315	0.258635	1	0.392604	-0.00243141	undetermined	undetermined	undetermined	undetermined	0.393667	undetermined	undetermined	undetermined	undetermined
ZN148	0.0019	0.01	22842	-0.083	0.259	0.870447	1	0.913753	-0.446865	repressor	repressor	repressor	repressor	1.58389e-118	repressor	repressor	repressor	repressor
ZN423	0.00669	0.0131	2951	-0.197	0.299	0.718644	1	0.802295	NA	not-expressed	not-expressed	not-expressed	not-expressed	NA	not-expressed	not-expressed	not-expressed	not-expressed

## Sheet: diffTF_LLvsPL
TF	weighted_meanDifference	weighted_CD	TFBS	weighted_Tstat	variance	pvalue	Cohend_factor	pvalueAdj	median.cor.tfs	classification_q0.1	classification_q0.05	classification_q0.01	classification_q0.001	classification_distr_rawP	classification_q0.1_final	classification_q0.05_final	classification_q0.01_final	classification_q0.001_final
AHR	0.022	0.0524	390	-0.131	0.271	0.801316	1	0.892231	0.0310106	activator	activator	undetermined	undetermined	0.379442	undetermined	undetermined	undetermined	undetermined
AIRE	-0.0588	0.105	376	1.19	0.443	0.0737909	2	0.199614	NA	not-expressed	not-expressed	not-expressed	not-expressed	NA	not-expressed	not-expressed	not-expressed	not-expressed
ALX1	0.023	0.179	132	-0.429	0.417	0.506474	2	0.672113	NA	not-expressed	not-expressed	not-expressed	not-expressed	NA	not-expressed	not-expressed	not-expressed	not-expressed
ANDR	0.0432	0.0786	1227	-1.61	0.369	0.00803947	1	0.0349758	NA	not-expressed	not-expressed	not-expressed	not-expressed	NA	not-expressed	not-expressed	not-expressed	not-expressed
AP2A	0.00238	0.0238	7345	-0.162	0.258	0.749774	1	0.857465	NA	not-expressed	not-expressed	not-expressed	not-expressed	NA	not-expressed	not-expressed	not-expressed	not-expressed
AP2B	0.000417	0.0126	7832	-0.227	0.26	0.656187	1	0.809681	NA	not-expressed	not-expressed	not-expressed	not-expressed	NA	not-expressed	not-expressed	not-expressed	not-expressed
AP2C	0.00359	0.021	7158	-0.407	0.305	0.461146	1	0.63183	NA	not-expressed	not-expressed	not-expressed	not-expressed	NA	not-expressed	not-expressed	not-expressed	not-expressed
AP2D	-0.00573	0.0131	10875	0.511	0.25	0.306781	1	0.503741	NA	not-expressed	not-expressed	not-expressed	not-expressed	NA	not-expressed	not-expressed	not-expressed	not-expressed
ARI3A.D	0.0156	0.0406	898	-0.569	0.472	0.407551	1	0.591019	0.0173611	activator	undetermined	undetermined	undetermined	0.345152	undetermined	undetermined	undetermined	undetermined
ARI3A.S	0.0297	0.055	5244	-2.49	0.438	0.000168306	1	0.0013401	0.202951	activator	activator	activator	activator	2.40389e-11	activator	activator	activator	activator
ARI5B	-0.0243	0.0541	764	0.514	0.396	0.414043	1	0.59742	0.021086	activator	activator	undetermined	undetermined	0.515511	undetermined	undetermined	undetermined	undetermined
ARNT	0.0257	0.0623	1156	-1.03	0.249	0.0390052	1	0.121031	0.0890537	activator	activator	activator	activator	0.0168513	activator	activator	activator	activator
ARNT2	0.00438	0.0163	4286	-0.293	0.239	0.54895	1	0.712791	-0.00217815	undetermined	undetermined	undetermined	undetermined	0.294762	undetermined	undetermined	undetermined	undetermined
ATF1	-0.0547	0.114	1314	2.29	0.258	6.53082e-06	2	8.10589e-05	0.279276	activator	activator	activator	activator	1.12048e-11	activator	activator	activator	activator
ATF2	-0.0512	0.104	1156	1.99	0.261	9.81066e-05	2	0.000880872	-0.342744	repressor	repressor	repressor	repressor	2.46187e-09	repressor	repressor	repressor	repressor
ATF3	-0.0248	0.0569	1644	1.13	0.283	0.0336576	1	0.110105	0.24761	activator	activator	activator	activator	1.07261e-08	activator	activator	activator	activator
ATOH1	-8.79e-05	0.0196	3891	-0.0473	0.322	0.933569	1	0.970012	NA	not-expressed	not-expressed	not-expressed	not-expressed	NA	not-expressed	not-expressed	not-expressed	not-expressed
BACH1	-0.0252	0.0622	1537	0.956	0.368	0.115044	1	0.265294	0.0889135	activator	activator	activator	activator	0.0928382	undetermined	undetermined	undetermined	undetermined
BARX2	0.133	0.231	193	-2.32	0.445	0.000505496	2	0.00374244	NA	not-expressed	not-expressed	not-expressed	not-expressed	NA	not-expressed	not-expressed	not-expressed	not-expressed
BATF	-0.2	0.364	1696	8.88	0.399	6.87096e-45	2	2.89955e-43	0.404214	activator	activator	activator	activator	6.20099e-20	activator	activator	activator	activator
BCL6	-0.0142	0.0345	1681	0.708	0.355	0.234723	1	0.426953	0.0138052	undetermined	undetermined	undetermined	undetermined	0.272563	undetermined	undetermined	undetermined	undetermined
BHE40	0.0124	0.0651	1210	-0.667	0.258	0.189131	1	0.371224	0.117636	activator	activator	activator	activator	0.0020232	activator	activator	activator	activator
BMAL1	0.0191	0.0518	1550	-0.854	0.256	0.091437	1	0.232289	0.00711823	undetermined	undetermined	undetermined	undetermined	0.23931	undetermined	undetermined	undetermined	undetermined
BRAC	0.0206	0.0714	393	-0.458	0.393	0.465034	1	0.635095	NA	not-expressed	not-expressed	not-expressed	not-expressed	NA	not-expressed	not-expressed	not-expressed	not-expressed
BRCA1	0.0144	0.032	1288	-0.549	0.392	0.380564	1	0.561531	-0.00764976	undetermined	undetermined	undetermined	undetermined	0.313874	undetermined	undetermined	undetermined	undetermined
CDC5L	0.0365	0.0755	250	-0.707	0.408	0.268358	1	0.467963	0.0162918	activator	undetermined	undetermined	undetermined	0.597444	undetermined	undetermined	undetermined	undetermined
CDX1	0.0415	0.0722	999	-1.48	0.415	0.0215956	1	0.077892	NA	not-expressed	not-expressed	not-expressed	not-expressed	NA	not-expressed	not-expressed	not-expressed	not-expressed
CDX2	0.0285	0.0509	656	-0.694	0.433	0.291577	1	0.490222	NA	not-expressed	not-expressed	not-expressed	not-expressed	NA	not-expressed	not-expressed	not-expressed	not-expressed
CEBPA	0.0483	0.0842	440	-1.38	0.458	0.0414364	1	0.1258	0.226091	activator	activator	activator	activator	0.00563825	activator	activator	activator	activator
CEBPB	0.0256	0.0708	475	-0.967	0.424	0.137528	1	0.293186	-0.300151	repressor	repressor	repressor	repressor	0.00347221	repressor	repressor	repressor	repressor
CEBPD	0.0436	0.077	402	-0.949	0.408	0.137354	1	0.293186	0.0494858	activator	activator	undetermined	undetermined	0.190684	undetermined	undetermined	undetermined	undetermined
CEBPE	-0.0446	0.0784	229	0.97	0.403	0.126516	1	0.283988	NA	not-expressed	not-expressed	not-expressed	not-expressed	NA	not-expressed	not-expressed	not-expressed	not-expressed
CEBPG	0.0289	0.0749	609	-0.807	0.395	0.199132	1	0.3811	-0.0140662	undetermined	undetermined	undetermined	undetermined	0.17426	undetermined	undetermined	undetermined	undetermined
CEBPZ	-0.00191	0.0205	2145	-0.0624	0.27	0.904413	1	0.959007	-0.0426073	repressor	repressor	repressor	repressor	0.146096	undetermined	undetermined	undetermined	undetermined
COE1	-0.00183	0.00575	4565	0.0931	0.326	0.870473	1	0.936566	NA	not-expressed	not-expressed	not-expressed	not-expressed	NA	not-expressed	not-expressed	not-expressed	not-expressed
COT1.B	0.0266	0.0575	2085	-1.33	0.414	0.0387292	1	0.121031	0.0355382	activator	activator	undetermined	undetermined	0.112923	undetermined	undetermined	undetermined	undetermined
COT1.S	-0.00301	0.0177	1796	0.19	0.372	0.755407	1	0.861573	0.0030282	undetermined	undetermined	undetermined	undetermined	0.571037	undetermined	undetermined	undetermined	undetermined
COT2.B	0.0124	0.0474	1690	-0.611	0.386	0.325391	1	0.519018	NA	not-expressed	not-expressed	not-expressed	not-expressed	NA	not-expressed	not-expressed	not-expressed	not-expressed
COT2.S	-0.0102	0.046	2535	0.449	0.362	0.455508	1	0.627994	NA	not-expressed	not-expressed	not-expressed	not-expressed	NA	not-expressed	not-expressed	not-expressed	not-expressed
CREB1	-0.0512	0.106	1015	1.9	0.246	0.000127743	2	0.00110015	0.288951	activator	activator	activator	activator	2.4639e-08	activator	activator	activator	activator
CREM	-0.0632	0.122	1382	2.61	0.241	1.05738e-07	2	1.65265e-06	0.297773	activator	activator	activator	activator	2.78422e-09	activator	activator	activator	activator
CRX.A	-0.00298	0.0115	398	0.0229	0.415	0.971643	1	0.985487	NA	not-expressed	not-expressed	not-expressed	not-expressed	NA	not-expressed	not-expressed	not-expressed	not-expressed
CRX.S	0.0178	0.0717	787	-0.741	0.327	0.195038	1	0.37755	NA	not-expressed	not-expressed	not-expressed	not-expressed	NA	not-expressed	not-expressed	not-expressed	not-expressed
CTCF	-0.0356	0.0682	19771	4.66	0.253	1.9585e-20	1	4.86168e-19	-0.136316	repressor	repressor	repressor	repressor	9.13918e-47	repressor	repressor	repressor	repressor
CUX1	0.00838	0.0893	232	-0.188	0.31	0.735621	1	0.846618	-0.0696153	repressor	repressor	repressor	repressor	0.219084	undetermined	undetermined	undetermined	undetermined
CXXC1	0.0208	0.0626	1735	-1.2	0.247	0.0157555	1	0.0598992	0.0325288	activator	activator	undetermined	undetermined	0.0178933	activator	activator	undetermined	undetermined
DBP	0.0323	0.056	319	-0.579	0.333	0.315688	1	0.512104	0.157882	activator	activator	activator	activator	0.281892	undetermined	undetermined	undetermined	undetermined
DDIT3	-0.0406	0.121	638	1.34	0.329	0.0194817	2	0.0708731	0.0772797	activator	activator	activator	activator	0.437643	undetermined	undetermined	undetermined	undetermined
DLX2	0.00239	0.0897	314	0.00392	0.386	0.994966	1	0.996386	NA	not-expressed	not-expressed	not-expressed	not-expressed	NA	not-expressed	not-expressed	not-expressed	not-expressed
DLX3	0.0725	0.126	204	-0.935	0.394	0.136335	2	0.293186	NA	not-expressed	not-expressed	not-expressed	not-expressed	NA	not-expressed	not-expressed	not-expressed	not-expressed
E2F1	-0.00466	0.0213	2111	0.243	0.288	0.65069	1	0.807178	-0.161791	repressor	repressor	repressor	repressor	1.67882e-09	repressor	repressor	repressor	repressor
E2F2	-0.0141	0.0437	705	0.71	0.268	0.170224	1	0.345358	-0.460322	repressor	repressor	repressor	repressor	5.19764e-09	repressor	repressor	repressor	repressor
E2F3	0.0166	0.0377	700	-0.566	0.279	0.28392	1	0.487007	0.104113	activator	activator	activator	activator	0.00226212	activator	activator	activator	activator
E2F4	-0.000923	0.0231	7214	0.00546	0.244	0.991181	1	0.996386	0.133159	activator	activator	activator	activator	3.52635e-21	activator	activator	activator	activator
E2F5	-0.00373	0.0423	545	-0.0489	0.288	0.927397	1	0.967476	0.228392	activator	activator	activator	activator	0.000278477	activator	activator	activator	activator
E2F6	0.000399	0.0119	8339	0.0563	0.226	0.905729	1	0.959007	-0.0656183	repressor	repressor	repressor	repressor	5.68221e-12	repressor	repressor	repressor	repressor
E2F7	0.0198	0.0792	902	-0.924	0.302	0.0926872	1	0.232289	NA	not-expressed	not-expressed	not-expressed	not-expressed	NA	not-expressed	not-expressed	not-expressed	not-expressed
E4F1	-0.0297	0.0851	618	0.909	0.26	0.0746359	1	0.200614	0.137968	activator	activator	activator	activator	0.000905485	activator	activator	activator	activator
EGR1	-0.0257	0.0543	7811	2.12	0.243	1.70308e-05	1	0.000189132	0.288293	activator	activator	activator	activator	9.69924e-51	activator	activator	activator	activator
EGR2	-0.0216	0.0478	9944	2.45	0.252	1.05808e-06	1	1.48837e-05	0.197991	activator	activator	activator	activator	3.0755e-34	activator	activator	activator	activator
EGR3	-0.000642	0.0254	2463	0.124	0.316	0.825415	1	0.909465	-0.0109802	undetermined	undetermined	undetermined	undetermined	0.309839	undetermined	undetermined	undetermined	undetermined
EGR4	-0.00923	0.0244	15503	1.35	0.22	0.00399939	1	0.0210968	NA	not-expressed	not-expressed	not-expressed	not-expressed	NA	not-expressed	not-expressed	not-expressed	not-expressed
EHF	0.00195	0.008	3057	-0.122	0.354	0.837534	1	0.920415	NA	not-expressed	not-expressed	not-expressed	not-expressed	NA	not-expressed	not-expressed	not-expressed	not-expressed
ELF1	-0.00532	0.0402	5209	0.274	0.307	0.620941	1	0.791653	-0.0597056	repressor	repressor	repressor	repressor	0.0262901	repressor	repressor	repressor	repressor
ELF2	0.000258	0.0254	6270	-0.291	0.388	0.640377	1	0.807116	-0.0139266	undetermined	undetermined	undetermined	undetermined	0.194886	undetermined	undetermined	undetermined	undetermined
ELF3	0.0019	0.0233	4527	-0.221	0.369	0.715997	1	0.837855	NA	not-expressed	not-expressed	not-expressed	not-expressed	NA	not-expressed	not-expressed	not-expressed	not-expressed
ELF5	0.0188	0.0339	1562	-0.909	0.447	0.173958	1	0.349572	NA	not-expressed	not-expressed	not-expressed	not-expressed	NA	not-expressed	not-expressed	not-expressed	not-expressed
ELK1	-0.00252	0.0297	1776	0.00549	0.278	0.991692	1	0.996386	0.286015	activator	activator	activator	activator	1.81406e-08	activator	activator	activator	activator
ELK3	-0.0056	0.0184	4184	0.469	0.296	0.388666	1	0.569504	0.0184221	activator	undetermined	undetermined	undetermined	0.0256469	activator	undetermined	undetermined	undetermined
ELK4	-0.0171	0.0712	1330	0.429	0.296	0.430394	1	0.603831	0.178512	activator	activator	activator	activator	5.60802e-08	activator	activator	activator	activator
ENOA	0.0217	0.047	2213	-1.13	0.313	0.0434051	1	0.13033	-0.07284	repressor	repressor	repressor	repressor	0.18738	undetermined	undetermined	undetermined	undetermined
EPAS1	0.0215	0.0482	6868	-1.82	0.325	0.00141051	1	0.00915748	-0.0117314	undetermined	undetermined	undetermined	undetermined	0.370724	undetermined	undetermined	undetermined	undetermined
ERG	0.00473	0.0382	1894	-0.158	0.281	0.765657	1	0.86624	NA	not-expressed	not-expressed	not-expressed	not-expressed	NA	not-expressed	not-expressed	not-expressed	not-expressed
ERR1	0.0217	0.0443	1834	-0.729	0.366	0.228203	1	0.416891	0.012937	undetermined	undetermined	undetermined	undetermined	0.155669	undetermined	undetermined	undetermined	undetermined
ERR2	0.0208	0.0423	2458	-0.959	0.372	0.115871	1	0.265748	NA	not-expressed	not-expressed	not-expressed	not-expressed	NA	not-expressed	not-expressed	not-expressed	not-expressed
ERR3	0.0103	0.0245	1186	-0.418	0.406	0.511815	1	0.677072	NA	not-expressed	not-expressed	not-expressed	not-expressed	NA	not-expressed	not-expressed	not-expressed	not-expressed
ESR1	0.00531	0.0215	3343	-0.367	0.29	0.495554	1	0.661784	0.00132056	undetermined	undetermined	undetermined	undetermined	0.56389	undetermined	undetermined	undetermined	undetermined
ESR2.B	0.0119	0.0399	2244	-0.762	0.329	0.184018	1	0.365777	NA	not-expressed	not-expressed	not-expressed	not-expressed	NA	not-expressed	not-expressed	not-expressed	not-expressed
ESR2.S	-0.00276	0.00574	6446	0.192	0.307	0.72895	1	0.845101	NA	not-expressed	not-expressed	not-expressed	not-expressed	NA	not-expressed	not-expressed	not-expressed	not-expressed
ETS1	-0.00286	0.0187	4454	0.234	0.387	0.706806	1	0.837855	0.062731	activator	activator	activator	undetermined	0.0540146	undetermined	undetermined	undetermined	undetermined
ETS2	0.00887	0.0181	5751	-0.689	0.303	0.210682	1	0.396909	0.00718599	undetermined	undetermined	undetermined	undetermined	0.283967	undetermined	undetermined	undetermined	undetermined
ETV4	-0.00195	0.0244	7002	0.0953	0.388	0.878402	1	0.938445	NA	not-expressed	not-expressed	not-expressed	not-expressed	NA	not-expressed	not-expressed	not-expressed	not-expressed
ETV5	0.0175	0.0315	2230	-0.899	0.389	0.149471	1	0.312385	0.173574	activator	activator	activator	activator	0.000137047	activator	activator	activator	activator
EVI1	0.00661	0.0239	350	-0.164	0.493	0.815317	1	0.903055	NA	not-expressed	not-expressed	not-expressed	not-expressed	NA	not-expressed	not-expressed	not-expressed	not-expressed
EVX1	0.015	0.0501	305	-0.176	0.368	0.771719	1	0.868441	NA	not-expressed	not-expressed	not-expressed	not-expressed	NA	not-expressed	not-expressed	not-expressed	not-expressed
EVX2	0.0298	0.0509	563	-0.653	0.426	0.317078	1	0.512104	NA	not-expressed	not-expressed	not-expressed	not-expressed	NA	not-expressed	not-expressed	not-expressed	not-expressed
FEV	-0.0222	0.0425	2979	1.53	0.367	0.0115513	1	0.0473266	NA	not-expressed	not-expressed	not-expressed	not-expressed	NA	not-expressed	not-expressed	not-expressed	not-expressed
FLI1	0.0014	0.0208	7815	-0.304	0.264	0.554079	1	0.715097	-0.105541	repressor	repressor	repressor	repressor	5.35688e-08	repressor	repressor	repressor	repressor
FOS	-0.000213	0.0312	1935	-0.241	0.286	0.652246	1	0.807178	0.0157933	undetermined	undetermined	undetermined	undetermined	0.490896	undetermined	undetermined	undetermined	undetermined
FOSB	-0.156	0.29	1861	7.16	0.389	1.66467e-30	2	5.40378e-29	NA	not-expressed	not-expressed	not-expressed	not-expressed	NA	not-expressed	not-expressed	not-expressed	not-expressed
FOSL1	-0.22	0.403	1855	10.2	0.371	6.04806e-63	2	5.10456e-61	NA	not-expressed	not-expressed	not-expressed	not-expressed	NA	not-expressed	not-expressed	not-expressed	not-expressed
FOSL2	-0.219	0.409	1816	9.81	0.37	1.63399e-58	2	9.85061e-57	0.528578	activator	activator	activator	activator	8.11069e-39	activator	activator	activator	activator
FOXA1	0.0201	0.0386	1169	-0.634	0.397	0.314309	1	0.512104	NA	not-expressed	not-expressed	not-expressed	not-expressed	NA	not-expressed	not-expressed	not-expressed	not-expressed
FOXA2	0.0125	0.0366	624	-0.287	0.468	0.674832	1	0.823061	NA	not-expressed	not-expressed	not-expressed	not-expressed	NA	not-expressed	not-expressed	not-expressed	not-expressed
FOXA3	0.0432	0.0759	1917	-2.14	0.438	0.00122271	1	0.00819022	NA	not-expressed	not-expressed	not-expressed	not-expressed	NA	not-expressed	not-expressed	not-expressed	not-expressed
FOXC1	0.0679	0.12	559	-1.96	0.398	0.00189119	2	0.0115664	NA	not-expressed	not-expressed	not-expressed	not-expressed	NA	not-expressed	not-expressed	not-expressed	not-expressed
FOXC2	0.0353	0.064	853	-0.934	0.42	0.14953	1	0.312385	NA	not-expressed	not-expressed	not-expressed	not-expressed	NA	not-expressed	not-expressed	not-expressed	not-expressed
FOXD1	0.0535	0.0924	552	-1.2	0.417	0.063128	1	0.1776	NA	not-expressed	not-expressed	not-expressed	not-expressed	NA	not-expressed	not-expressed	not-expressed	not-expressed
FOXD3	0.0426	0.0755	3418	-2.98	0.451	9.10545e-06	1	0.000109786	NA	not-expressed	not-expressed	not-expressed	not-expressed	NA	not-expressed	not-expressed	not-expressed	not-expressed
FOXF1	0.0598	0.106	816	-2.01	0.456	0.00291509	2	0.0164022	NA	not-expressed	not-expressed	not-expressed	not-expressed	NA	not-expressed	not-expressed	not-expressed	not-expressed
FOXF2	0.0372	0.0684	657	-0.892	0.386	0.151081	1	0.314069	NA	not-expressed	not-expressed	not-expressed	not-expressed	NA	not-expressed	not-expressed	not-expressed	not-expressed
FOXI1	0.0143	0.0318	1829	-0.801	0.292	0.138256	1	0.293186	NA	not-expressed	not-expressed	not-expressed	not-expressed	NA	not-expressed	not-expressed	not-expressed	not-expressed
FOXJ2	0.0435	0.0766	2201	-2.38	0.516	0.000922238	1	0.00638007	0.242223	activator	activator	activator	activator	4.02912e-05	activator	activator	activator	activator
FOXJ3.A	0.0175	0.0464	2852	-1.39	0.463	0.041073	1	0.1256	0.0564417	activator	activator	undetermined	undetermined	0.00622126	activator	activator	undetermined	undetermined
FOXJ3.S	0.0286	0.0498	2511	-1.81	0.443	0.0065396	1	0.0296743	0.0752878	activator	activator	activator	undetermined	0.0069157	activator	activator	activator	undetermined
FOXM1	0.0269	0.0477	1760	-1.24	0.424	0.0568692	1	0.163257	-0.154058	repressor	repressor	repressor	repressor	0.00119031	repressor	repressor	repressor	repressor
FOXO1	0.0282	0.0512	3418	-2.06	0.456	0.00228387	1	0.0135746	0.166502	activator	activator	activator	activator	2.45754e-08	activator	activator	activator	activator
FOXO3	0.0466	0.0833	1420	-1.81	0.423	0.00538639	1	0.0261271	0.240705	activator	activator	activator	activator	2.08167e-05	activator	activator	activator	activator
FOXO4	0.0797	0.14	730	-2.24	0.421	0.000555855	2	0.00399184	0.353779	activator	activator	activator	activator	7.65543e-07	activator	activator	activator	activator
FOXP2	0.0455	0.0829	986	-1.46	0.379	0.0177134	1	0.0650005	NA	not-expressed	not-expressed	not-expressed	not-expressed	NA	not-expressed	not-expressed	not-expressed	not-expressed
FOXP3	-0.00202	0.0634	427	0.00417	0.418	0.994854	1	0.996386	0.0219864	activator	activator	undetermined	undetermined	0.148565	undetermined	undetermined	undetermined	undetermined
FOXQ1	0.0184	0.0461	992	-0.703	0.357	0.239363	1	0.433525	NA	not-expressed	not-expressed	not-expressed	not-expressed	NA	not-expressed	not-expressed	not-expressed	not-expressed
FUBP1	0.0185	0.0421	1987	-1.15	0.456	0.0885675	1	0.226518	-0.0550335	repressor	repressor	repressor	repressor	0.0928481	undetermined	undetermined	undetermined	undetermined
GABP1	-0.00831	0.0247	4146	0.418	0.286	0.43444	1	0.607066	0.0675682	activator	activator	activator	undetermined	0.0175821	activator	activator	activator	undetermined
GABPA	0.00226	0.0268	5589	-0.427	0.276	0.416344	1	0.597609	-0.124043	repressor	repressor	repressor	repressor	5.96765e-07	repressor	repressor	repressor	repressor
GATA1	-0.0109	0.0198	984	0.396	0.384	0.522795	1	0.686561	NA	not-expressed	not-expressed	not-expressed	not-expressed	NA	not-expressed	not-expressed	not-expressed	not-expressed
GATA2	0.00178	0.0348	915	-0.107	0.382	0.862556	1	0.935729	0.0814515	activator	activator	activator	activator	0.162418	undetermined	undetermined	undetermined	undetermined
GATA3	0.0045	0.0327	1156	-0.073	0.408	0.909011	1	0.959007	NA	not-expressed	not-expressed	not-expressed	not-expressed	NA	not-expressed	not-expressed	not-expressed	not-expressed
GATA4	0.0476	0.0842	729	-1.38	0.442	0.0379202	1	0.11942	NA	not-expressed	not-expressed	not-expressed	not-expressed	NA	not-expressed	not-expressed	not-expressed	not-expressed
GATA5	0.0193	0.0636	269	-0.499	0.401	0.430694	1	0.603831	NA	not-expressed	not-expressed	not-expressed	not-expressed	NA	not-expressed	not-expressed	not-expressed	not-expressed
GATA6	0.0296	0.0548	3983	-2.13	0.399	0.000746127	1	0.00524776	NA	not-expressed	not-expressed	not-expressed	not-expressed	NA	not-expressed	not-expressed	not-expressed	not-expressed
GCM1	0.0363	0.093	749	-1.02	0.375	0.0957825	1	0.236376	NA	not-expressed	not-expressed	not-expressed	not-expressed	NA	not-expressed	not-expressed	not-expressed	not-expressed
GCR.C	0.0274	0.0559	2661	-1.52	0.386	0.014424	1	0.0553358	0.0580273	activator	activator	undetermined	undetermined	0.0247579	activator	activator	undetermined	undetermined
GCR.S	0.0228	0.0425	10145	-2.6	0.444	9.54203e-05	1	0.000875377	0.0781914	activator	activator	activator	activator	5.81048e-08	activator	activator	activator	activator
GFI1	0.0162	0.0389	1017	-0.603	0.401	0.340977	1	0.530993	NA	not-expressed	not-expressed	not-expressed	not-expressed	NA	not-expressed	not-expressed	not-expressed	not-expressed
GFI1B	0.015	0.0288	1550	-0.492	0.364	0.414796	1	0.59742	NA	not-expressed	not-expressed	not-expressed	not-expressed	NA	not-expressed	not-expressed	not-expressed	not-expressed
GLI1	0.00689	0.0405	2890	-0.232	0.335	0.688542	1	0.831341	NA	not-expressed	not-expressed	not-expressed	not-expressed	NA	not-expressed	not-expressed	not-expressed	not-expressed
GLI2	-0.00152	0.00562	2274	0.0879	0.322	0.876897	1	0.938445	NA	not-expressed	not-expressed	not-expressed	not-expressed	NA	not-expressed	not-expressed	not-expressed	not-expressed
GLI3	0.00629	0.0141	2673	-0.286	0.331	0.619112	1	0.791653	NA	not-expressed	not-expressed	not-expressed	not-expressed	NA	not-expressed	not-expressed	not-expressed	not-expressed
GLIS3	-0.01	0.0373	3079	0.568	0.256	0.261604	1	0.462093	-0.239297	repressor	repressor	repressor	repressor	1.21517e-09	repressor	repressor	repressor	repressor
HAND1	0.0193	0.0507	1333	-0.838	0.353	0.158408	1	0.324582	NA	not-expressed	not-expressed	not-expressed	not-expressed	NA	not-expressed	not-expressed	not-expressed	not-expressed
HBP1	0.0706	0.123	367	-1.6	0.392	0.0106033	2	0.0438687	0.251073	activator	activator	activator	activator	0.0925196	undetermined	undetermined	undetermined	undetermined
HEN1	0.00493	0.0175	6732	-0.402	0.249	0.420466	1	0.60148	NA	not-expressed	not-expressed	not-expressed	not-expressed	NA	not-expressed	not-expressed	not-expressed	not-expressed
HES1	0.0102	0.0392	2337	-0.767	0.239	0.11667	1	0.266134	0.0466486	activator	activator	undetermined	undetermined	0.0163562	activator	activator	undetermined	undetermined
HESX1	0.00772	0.0416	1190	-0.481	0.307	0.385333	1	0.566587	NA	not-expressed	not-expressed	not-expressed	not-expressed	NA	not-expressed	not-expressed	not-expressed	not-expressed
HEY2	0.00989	0.0209	4403	-0.505	0.239	0.301613	1	0.499139	NA	not-expressed	not-expressed	not-expressed	not-expressed	NA	not-expressed	not-expressed	not-expressed	not-expressed
HIC1	0.0145	0.0626	2063	-0.686	0.286	0.199581	1	0.3811	0.0903581	activator	activator	activator	activator	0.0013024	activator	activator	activator	activator
HIF1A	0.00662	0.0364	1126	-0.361	0.255	0.474679	1	0.646176	0.156874	activator	activator	activator	activator	0.00414596	activator	activator	activator	activator
HINFP	-0.00538	0.0872	348	-0.086	0.27	0.868545	1	0.936566	0.0766563	activator	activator	activator	undetermined	0.178655	undetermined	undetermined	undetermined	undetermined
HLF	0.0275	0.0879	410	-0.557	0.325	0.328548	1	0.52123	0.164102	activator	activator	activator	activator	0.280592	undetermined	undetermined	undetermined	undetermined
HLTF	0.0195	0.0416	1856	-0.995	0.372	0.102813	1	0.247926	0.0893119	activator	activator	activator	activator	0.00568916	activator	activator	activator	activator
HMGA1	0.0318	0.0563	4742	-2.63	0.399	3.13265e-05	1	0.000322433	-0.0979206	repressor	repressor	repressor	repressor	3.58263e-07	repressor	repressor	repressor	repressor
HMGA2	-0.0745	0.143	95	0.662	0.323	0.244094	2	0.440204	0.0885619	activator	activator	activator	activator	0.0583584	undetermined	undetermined	undetermined	undetermined
HNF1A	0.0266	0.0976	229	-0.553	0.334	0.338634	1	0.530993	NA	not-expressed	not-expressed	not-expressed	not-expressed	NA	not-expressed	not-expressed	not-expressed	not-expressed
HNF1B	-0.00109	0.0706	233	-0.108	0.44	0.870663	1	0.936566	NA	not-expressed	not-expressed	not-expressed	not-expressed	NA	not-expressed	not-expressed	not-expressed	not-expressed
HNF4A	0.00757	0.0224	2275	-0.426	0.363	0.479529	1	0.646522	NA	not-expressed	not-expressed	not-expressed	not-expressed	NA	not-expressed	not-expressed	not-expressed	not-expressed
HNF4G	0.026	0.0563	2732	-1.56	0.355	0.00883831	1	0.0380588	NA	not-expressed	not-expressed	not-expressed	not-expressed	NA	not-expressed	not-expressed	not-expressed	not-expressed
HNF6	-0.0304	0.0564	229	0.521	0.421	0.421995	1	0.601628	NA	not-expressed	not-expressed	not-expressed	not-expressed	NA	not-expressed	not-expressed	not-expressed	not-expressed
HSF1	0.0145	0.0304	1852	-0.524	0.341	0.369541	1	0.558947	-0.0715283	repressor	repressor	repressor	repressor	0.0386041	repressor	repressor	repressor	repressor
HSF2	0.0314	0.0701	1306	-0.97	0.37	0.110786	1	0.256877	0.113883	activator	activator	activator	activator	0.0318203	activator	activator	activator	activator
HTF4	0.0192	0.0478	4788	-1.37	0.298	0.0120852	1	0.0490381	-0.0080525	undetermined	undetermined	undetermined	undetermined	0.36221	undetermined	undetermined	undetermined	undetermined
HXA1	0.0199	0.0677	1170	-0.987	0.357	0.0985555	1	0.240407	NA	not-expressed	not-expressed	not-expressed	not-expressed	NA	not-expressed	not-expressed	not-expressed	not-expressed
HXA10	0.00521	0.0784	162	0.0212	0.417	0.97381	1	0.985487	NA	not-expressed	not-expressed	not-expressed	not-expressed	NA	not-expressed	not-expressed	not-expressed	not-expressed
HXA13	0.0312	0.0545	402	-0.797	0.421	0.219321	1	0.404163	NA	not-expressed	not-expressed	not-expressed	not-expressed	NA	not-expressed	not-expressed	not-expressed	not-expressed
HXA5	0.0554	0.134	247	-0.603	0.432	0.358915	2	0.546794	NA	not-expressed	not-expressed	not-expressed	not-expressed	NA	not-expressed	not-expressed	not-expressed	not-expressed
HXA7	-0.0544	0.0944	168	0.701	0.388	0.260425	1	0.462093	NA	not-expressed	not-expressed	not-expressed	not-expressed	NA	not-expressed	not-expressed	not-expressed	not-expressed
HXA9	0.0868	0.154	439	-2.18	0.399	0.000558101	2	0.00399184	NA	not-expressed	not-expressed	not-expressed	not-expressed	NA	not-expressed	not-expressed	not-expressed	not-expressed
HXB1	0.0227	0.0612	891	-0.835	0.374	0.172136	1	0.347567	NA	not-expressed	not-expressed	not-expressed	not-expressed	NA	not-expressed	not-expressed	not-expressed	not-expressed
HXB6	0.058	0.122	196	-0.66	0.39	0.290582	2	0.490222	NA	not-expressed	not-expressed	not-expressed	not-expressed	NA	not-expressed	not-expressed	not-expressed	not-expressed
HXB7	0.028	0.0542	275	-0.498	0.448	0.456858	1	0.627994	NA	not-expressed	not-expressed	not-expressed	not-expressed	NA	not-expressed	not-expressed	not-expressed	not-expressed
HXB8	0.0196	0.0343	235	-0.281	0.484	0.68628	1	0.831341	NA	not-expressed	not-expressed	not-expressed	not-expressed	NA	not-expressed	not-expressed	not-expressed	not-expressed
HXC6	-0.0002	0.085	459	0.201	0.427	0.758389	1	0.862642	NA	not-expressed	not-expressed	not-expressed	not-expressed	NA	not-expressed	not-expressed	not-expressed	not-expressed
HXC8	0.0666	0.116	281	-1.06	0.501	0.134245	2	0.293186	NA	not-expressed	not-expressed	not-expressed	not-expressed	NA	not-expressed	not-expressed	not-expressed	not-expressed
HXD10	-0.0116	0.0634	546	0.0266	0.491	0.969719	1	0.985487	NA	not-expressed	not-expressed	not-expressed	not-expressed	NA	not-expressed	not-expressed	not-expressed	not-expressed
HXD13	0.0236	0.124	335	-0.471	0.457	0.485973	2	0.65105	NA	not-expressed	not-expressed	not-expressed	not-expressed	NA	not-expressed	not-expressed	not-expressed	not-expressed
HXD4	0.0345	0.0606	606	-0.789	0.412	0.218991	1	0.404163	NA	not-expressed	not-expressed	not-expressed	not-expressed	NA	not-expressed	not-expressed	not-expressed	not-expressed
HXD9	0.0213	0.0362	1046	-0.619	0.421	0.340082	1	0.530993	NA	not-expressed	not-expressed	not-expressed	not-expressed	NA	not-expressed	not-expressed	not-expressed	not-expressed
IKZF1	0.0322	0.0639	2028	-1.65	0.35	0.00528696	1	0.0259914	-0.00094437	undetermined	undetermined	undetermined	undetermined	0.360246	undetermined	undetermined	undetermined	undetermined
INSM1	-0.00329	0.0279	3772	0.0719	0.257	0.887216	1	0.945467	NA	not-expressed	not-expressed	not-expressed	not-expressed	NA	not-expressed	not-expressed	not-expressed	not-expressed
IRF1	-0.0962	0.173	3055	6.43	0.407	6.84783e-24	2	1.80612e-22	0.218553	activator	activator	activator	activator	3.15224e-10	activator	activator	activator	activator
IRF2	-0.0935	0.17	2917	6.05	0.359	5.67452e-24	2	1.59643e-22	-0.183874	repressor	repressor	repressor	repressor	1.272e-07	repressor	repressor	repressor	repressor
IRF3	-0.0679	0.123	4025	4.89	0.416	3.41258e-14	2	7.57953e-13	0.0428564	activator	activator	undetermined	undetermined	0.000607273	activator	activator	undetermined	undetermined
IRF4	-0.00326	0.0163	10652	0.104	0.418	0.872205	1	0.936566	0.101777	activator	activator	activator	activator	3.47549e-09	activator	activator	activator	activator
IRF5	-0.00599	0.0286	3223	0.0362	0.395	0.954069	1	0.984393	-0.0421348	repressor	repressor	repressor	repressor	0.059095	undetermined	undetermined	undetermined	undetermined
IRF7	-0.0853	0.154	2116	4.49	0.385	4.61124e-13	2	9.72972e-12	0.30728	activator	activator	activator	activator	1.88471e-10	activator	activator	activator	activator
IRF8	-0.0143	0.0259	5235	1.08	0.358	0.0710714	1	0.193498	-0.0104318	undetermined	undetermined	undetermined	undetermined	0.339299	undetermined	undetermined	undetermined	undetermined
IRF9	-0.109	0.194	1005	4.06	0.423	4.30739e-10	2	8.26235e-09	0.199514	activator	activator	activator	activator	0.000599985	activator	activator	activator	activator
ISL1	0.0267	0.0481	2349	-1.37	0.358	0.0220386	1	0.0788159	NA	not-expressed	not-expressed	not-expressed	not-expressed	NA	not-expressed	not-expressed	not-expressed	not-expressed
ITF2	0.0354	0.0719	1531	-1.28	0.262	0.0123953	1	0.0498172	0.0115225	undetermined	undetermined	undetermined	undetermined	0.219256	undetermined	undetermined	undetermined	undetermined
JUN	-0.223	0.409	2034	10.7	0.468	3.83465e-55	2	1.79803e-53	-0.553501	repressor	repressor	repressor	repressor	1.65547e-41	repressor	repressor	repressor	repressor
JUNB	-0.163	0.304	1868	7.31	0.352	6.98209e-35	2	2.45537e-33	0.113611	activator	activator	activator	activator	1.41901e-07	activator	activator	activator	activator
JUND	-0.22	0.407	1770	9.76	0.388	2.47453e-55	2	1.30531e-53	0.0207246	activator	activator	undetermined	undetermined	0.0554252	undetermined	undetermined	undetermined	undetermined
KAISO	0.0283	0.0547	1571	-1.21	0.31	0.0297635	1	0.0996839	-0.0936521	repressor	repressor	repressor	repressor	0.0228114	repressor	repressor	repressor	repressor
KLF1	-0.00195	0.00984	7698	0.191	0.294	0.724645	1	0.842425	NA	not-expressed	not-expressed	not-expressed	not-expressed	NA	not-expressed	not-expressed	not-expressed	not-expressed
KLF15	0.000985	0.0135	15662	-0.189	0.257	0.709285	1	0.837855	0.00343532	undetermined	undetermined	undetermined	undetermined	0.197972	undetermined	undetermined	undetermined	undetermined
KLF3	0.0136	0.0332	3116	-0.547	0.33	0.340993	1	0.530993	-0.043525	repressor	repressor	repressor	repressor	0.42889	undetermined	undetermined	undetermined	undetermined
KLF4	0.00189	0.0139	10697	-0.339	0.259	0.505337	1	0.672113	-0.240237	repressor	repressor	repressor	repressor	2.95665e-31	repressor	repressor	repressor	repressor
KLF6	-0.00168	0.0089	10779	0.0894	0.243	0.856087	1	0.931105	-0.20746	repressor	repressor	repressor	repressor	4.09534e-39	repressor	repressor	repressor	repressor
KLF8	-0.00466	0.0176	4926	0.259	0.307	0.640181	1	0.807116	NA	not-expressed	not-expressed	not-expressed	not-expressed	NA	not-expressed	not-expressed	not-expressed	not-expressed
LEF1	0.0321	0.0597	4350	-2.36	0.388	0.000151406	1	0.00125281	NA	not-expressed	not-expressed	not-expressed	not-expressed	NA	not-expressed	not-expressed	not-expressed	not-expressed
LHX2	-0.0346	0.0887	230	0.55	0.387	0.376636	1	0.559649	NA	not-expressed	not-expressed	not-expressed	not-expressed	NA	not-expressed	not-expressed	not-expressed	not-expressed
LHX3	0.0246	0.0683	227	-0.494	0.384	0.425341	1	0.602551	NA	not-expressed	not-expressed	not-expressed	not-expressed	NA	not-expressed	not-expressed	not-expressed	not-expressed
MAF	0.03	0.0584	1654	-1.25	0.358	0.0366947	1	0.117312	0.206625	activator	activator	activator	activator	5.43373e-05	activator	activator	activator	activator
MAFA	0.0206	0.0409	4424	-1.44	0.291	0.00759836	1	0.0334011	NA	not-expressed	not-expressed	not-expressed	not-expressed	NA	not-expressed	not-expressed	not-expressed	not-expressed
MAFB	0.018	0.0461	3049	-1.25	0.371	0.0401487	1	0.12367	0.0405911	activator	activator	undetermined	undetermined	0.0752169	undetermined	undetermined	undetermined	undetermined
MAFG	-0.0208	0.0396	4853	1.46	0.368	0.0160957	1	0.0606462	0.0118143	undetermined	undetermined	undetermined	undetermined	0.657635	undetermined	undetermined	undetermined	undetermined
MAFK.A	0.0237	0.0541	2190	-1.23	0.4	0.051799	1	0.150753	-0.101168	repressor	repressor	repressor	repressor	0.00890237	repressor	repressor	repressor	repressor
MAFK.S	-0.0386	0.0756	2152	1.88	0.352	0.00153102	1	0.00964312	0.14514	activator	activator	activator	activator	1.86069e-05	activator	activator	activator	activator
MAX	0.00647	0.0794	2275	-0.872	0.296	0.108986	1	0.255511	-0.00229879	undetermined	undetermined	undetermined	undetermined	0.183533	undetermined	undetermined	undetermined	undetermined
MAZ	-0.00203	0.019	24013	0.57	0.267	0.269979	1	0.468852	0.000144423	undetermined	undetermined	undetermined	undetermined	0.0886128	undetermined	undetermined	undetermined	undetermined
MBD2	0.00913	0.0229	6337	-0.903	0.29	0.0935759	1	0.232289	0.347706	activator	activator	activator	activator	2.87329e-45	activator	activator	activator	activator
MCR	0.0299	0.0535	1096	-0.966	0.356	0.105443	1	0.251395	0.14874	activator	activator	activator	activator	0.158798	undetermined	undetermined	undetermined	undetermined
MECP2	0.0053	0.0265	6800	-0.839	0.249	0.0926918	1	0.232289	-0.167759	repressor	repressor	repressor	repressor	2.85441e-18	repressor	repressor	repressor	repressor
MEF2A	0.0203	0.0377	772	-0.715	0.379	0.245474	1	0.440809	0.242169	activator	activator	activator	activator	0.000348697	activator	activator	activator	activator
MEF2C	0.0136	0.0519	571	-0.223	0.34	0.702134	1	0.837007	0.16126	activator	activator	activator	activator	0.0589136	undetermined	undetermined	undetermined	undetermined
MEF2D	-0.0126	0.0503	782	0.611	0.363	0.310527	1	0.507916	0.0141158	undetermined	undetermined	undetermined	undetermined	0.11657	undetermined	undetermined	undetermined	undetermined
MEIS1	0.00177	0.0525	820	-0.277	0.368	0.647943	1	0.807116	0.0598125	activator	activator	undetermined	undetermined	0.0529233	undetermined	undetermined	undetermined	undetermined
MEIS2	0.0396	0.0847	1256	-1.71	0.37	0.00493536	1	0.0247943	0.0213366	activator	activator	undetermined	undetermined	0.554957	undetermined	undetermined	undetermined	undetermined
MITF	0.0199	0.0404	1199	-0.766	0.377	0.212196	1	0.397985	0.149988	activator	activator	activator	activator	0.00243808	activator	activator	activator	activator
MLXPL	0.0113	0.0395	2217	-0.68	0.29	0.206687	1	0.391129	NA	not-expressed	not-expressed	not-expressed	not-expressed	NA	not-expressed	not-expressed	not-expressed	not-expressed
MSX2	0.0157	0.0447	2274	-0.925	0.379	0.132961	1	0.293186	NA	not-expressed	not-expressed	not-expressed	not-expressed	NA	not-expressed	not-expressed	not-expressed	not-expressed
MSX3	0.101	0.182	248	-1.99	0.37	0.00106963	2	0.00728042	NA	not-expressed	not-expressed	not-expressed	not-expressed	NA	not-expressed	not-expressed	not-expressed	not-expressed
MTF1	0.0243	0.0515	1499	-0.869	0.223	0.0657374	1	0.181953	0.00931627	undetermined	undetermined	undetermined	undetermined	0.399047	undetermined	undetermined	undetermined	undetermined
MXI1	0.00816	0.0619	4012	-0.888	0.234	0.0664	1	0.181953	-0.00474379	undetermined	undetermined	undetermined	undetermined	0.228	undetermined	undetermined	undetermined	undetermined
MYB	0.029	0.0724	1327	-1.27	0.359	0.0340387	1	0.110495	NA	not-expressed	not-expressed	not-expressed	not-expressed	NA	not-expressed	not-expressed	not-expressed	not-expressed
MYBB	0.0309	0.0702	702	-0.99	0.384	0.110131	1	0.256769	-0.0338954	repressor	repressor	repressor	undetermined	0.0884091	undetermined	undetermined	undetermined	undetermined
MYC	0.00171	0.0545	2874	-0.415	0.351	0.483629	1	0.649972	-0.0401831	repressor	repressor	repressor	repressor	0.0977252	undetermined	undetermined	undetermined	undetermined
MYCN	0.0107	0.0991	2120	-1.19	0.293	0.0279183	1	0.0942522	NA	not-expressed	not-expressed	not-expressed	not-expressed	NA	not-expressed	not-expressed	not-expressed	not-expressed
MYF6	0.0118	0.0282	11491	-1.33	0.312	0.0172619	1	0.0638992	NA	not-expressed	not-expressed	not-expressed	not-expressed	NA	not-expressed	not-expressed	not-expressed	not-expressed
MYOD1	0.0206	0.052	7134	-1.69	0.295	0.00186113	1	0.0115499	NA	not-expressed	not-expressed	not-expressed	not-expressed	NA	not-expressed	not-expressed	not-expressed	not-expressed
MYOG	0.0151	0.0365	5123	-1.11	0.317	0.0486685	1	0.144635	NA	not-expressed	not-expressed	not-expressed	not-expressed	NA	not-expressed	not-expressed	not-expressed	not-expressed
NANOG.A	0.0372	0.111	684	-1.54	0.392	0.0139063	2	0.0539305	NA	not-expressed	not-expressed	not-expressed	not-expressed	NA	not-expressed	not-expressed	not-expressed	not-expressed
NANOG.S	0.0512	0.0911	895	-1.73	0.39	0.00560189	1	0.0268636	NA	not-expressed	not-expressed	not-expressed	not-expressed	NA	not-expressed	not-expressed	not-expressed	not-expressed
NDF1	0.0226	0.0447	2634	-1.23	0.348	0.0370652	1	0.117605	0.0479876	activator	activator	undetermined	undetermined	0.0556737	undetermined	undetermined	undetermined	undetermined
NF2L1	-0.0449	0.0837	5158	3.64	0.399	8.2851e-09	1	1.39852e-07	0.0312028	activator	activator	undetermined	undetermined	0.0345358	activator	activator	undetermined	undetermined
NF2L2	-0.042	0.0813	2178	2.23	0.349	0.000160146	1	0.00129965	0.149278	activator	activator	activator	activator	0.000238834	activator	activator	activator	activator
NFAC1.A	-0.0143	0.0349	484	0.285	0.383	0.645145	1	0.807116	0.0544769	activator	activator	undetermined	undetermined	0.211816	undetermined	undetermined	undetermined	undetermined
NFAC1.S	-0.06	0.121	574	1.43	0.306	0.00973542	2	0.0414984	-0.169355	repressor	repressor	repressor	repressor	0.0248004	repressor	repressor	repressor	repressor
NFAC2	-0.016	0.0424	727	0.298	0.376	0.626978	1	0.796942	0.0759471	activator	activator	activator	undetermined	0.271735	undetermined	undetermined	undetermined	undetermined
NFAC3	0.0199	0.0363	880	-0.663	0.383	0.284031	1	0.487007	0.161289	activator	activator	activator	activator	0.0195214	activator	activator	activator	activator
NFAC4	0.0791	0.138	586	-2.57	0.366	2.15611e-05	2	0.000233303	NA	not-expressed	not-expressed	not-expressed	not-expressed	NA	not-expressed	not-expressed	not-expressed	not-expressed
NFAT5	-0.0247	0.0535	1115	0.814	0.326	0.153967	1	0.3185	0.0340183	activator	activator	undetermined	undetermined	0.184874	undetermined	undetermined	undetermined	undetermined
NFE2	-0.0635	0.119	2400	3.46	0.391	3.14181e-08	2	5.0994e-07	0.227496	activator	activator	activator	activator	7.44192e-08	activator	activator	activator	activator
NFIA.C	-0.00553	0.0219	2815	0.526	0.358	0.379341	1	0.561531	-0.0102316	undetermined	undetermined	undetermined	undetermined	0.576683	undetermined	undetermined	undetermined	undetermined
NFIA.S	0.0264	0.0496	7128	-2.26	0.353	0.000142476	1	0.0012025	0.000285486	undetermined	undetermined	undetermined	undetermined	0.0136615	undetermined	undetermined	undetermined	undetermined
NFIL3	-0.0255	0.0744	207	0.55	0.379	0.371646	1	0.559649	0.0357331	activator	activator	undetermined	undetermined	0.284776	undetermined	undetermined	undetermined	undetermined
NFKB1	-0.278	0.539	2976	13.4	0.293	2.7078e-135	3	5.7135e-133	0.785769	activator	activator	activator	activator	1.7826e-148	activator	activator	activator	activator
NFKB2	-0.133	0.249	1478	4.78	0.312	1.15269e-17	2	2.70241e-16	0.442705	activator	activator	activator	activator	1.37849e-16	activator	activator	activator	activator
NFYA.D	0.0189	0.0572	2139	-1.1	0.297	0.0435461	1	0.13033	0.00452526	undetermined	undetermined	undetermined	undetermined	0.245435	undetermined	undetermined	undetermined	undetermined
NFYA.S	0.00132	0.0324	2669	-0.255	0.311	0.647487	1	0.807116	0.0960616	activator	activator	activator	activator	0.000197945	activator	activator	activator	activator
NFYB	-0.000596	0.0252	2723	-0.106	0.281	0.841508	1	0.922242	0.111717	activator	activator	activator	activator	0.000711779	activator	activator	activator	activator
NFYC	0.00608	0.0375	2634	-0.703	0.286	0.188666	1	0.371224	0.0525625	activator	activator	undetermined	undetermined	0.0152103	activator	activator	undetermined	undetermined
NKX21	0.0232	0.0525	2413	-1.46	0.42	0.0242699	1	0.0846439	NA	not-expressed	not-expressed	not-expressed	not-expressed	NA	not-expressed	not-expressed	not-expressed	not-expressed
NKX22	0.0122	0.0379	499	-0.416	0.408	0.51487	1	0.678985	NA	not-expressed	not-expressed	not-expressed	not-expressed	NA	not-expressed	not-expressed	not-expressed	not-expressed
NKX25	0.00418	0.0274	4645	0.0718	0.38	0.907276	1	0.959007	NA	not-expressed	not-expressed	not-expressed	not-expressed	NA	not-expressed	not-expressed	not-expressed	not-expressed
NKX28	0.0262	0.0592	1052	-0.961	0.357	0.107751	1	0.254425	NA	not-expressed	not-expressed	not-expressed	not-expressed	NA	not-expressed	not-expressed	not-expressed	not-expressed
NKX31	0.0569	0.0976	236	-1.05	0.374	0.0859913	1	0.222628	NA	not-expressed	not-expressed	not-expressed	not-expressed	NA	not-expressed	not-expressed	not-expressed	not-expressed
NKX32	0.0174	0.0368	998	-0.542	0.371	0.373551	1	0.559649	NA	not-expressed	not-expressed	not-expressed	not-expressed	NA	not-expressed	not-expressed	not-expressed	not-expressed
NOBOX	-0.0184	0.0442	279	0.441	0.351	0.456657	1	0.627994	NA	not-expressed	not-expressed	not-expressed	not-expressed	NA	not-expressed	not-expressed	not-expressed	not-expressed
NR0B1	-0.00128	0.0113	4769	0.116	0.262	0.820716	1	0.906654	NA	not-expressed	not-expressed	not-expressed	not-expressed	NA	not-expressed	not-expressed	not-expressed	not-expressed
NR1D1	0.0163	0.0364	6328	-1.57	0.37	0.00984963	1	0.0415654	-0.0282876	repressor	repressor	undetermined	undetermined	0.0597556	undetermined	undetermined	undetermined	undetermined
NR1H2	-0.00229	0.0463	1846	0.204	0.358	0.733142	1	0.846618	0.0175603	activator	undetermined	undetermined	undetermined	0.608874	undetermined	undetermined	undetermined	undetermined
NR1H4	0.0489	0.095	1245	-1.74	0.347	0.00313864	1	0.0174277	NA	not-expressed	not-expressed	not-expressed	not-expressed	NA	not-expressed	not-expressed	not-expressed	not-expressed
NR1I2.S	0.0528	0.104	1314	-1.84	0.406	0.00388047	2	0.0207286	NA	not-expressed	not-expressed	not-expressed	not-expressed	NA	not-expressed	not-expressed	not-expressed	not-expressed
NR1I3.S	0.0119	0.0368	1168	-0.227	0.384	0.714127	1	0.837855	-0.0105062	undetermined	undetermined	undetermined	undetermined	0.27043	undetermined	undetermined	undetermined	undetermined
NR2C1	0.00283	0.00785	2329	-0.0506	0.318	0.928502	1	0.967476	-0.0271381	repressor	repressor	undetermined	undetermined	0.450781	undetermined	undetermined	undetermined	undetermined
NR2C2	-0.0042	0.0272	2995	0.349	0.351	0.55581	1	0.715097	-0.0996079	repressor	repressor	repressor	repressor	0.046619	repressor	repressor	repressor	repressor
NR2E3	0.000759	0.0291	1168	-0.189	0.446	0.777173	1	0.872253	NA	not-expressed	not-expressed	not-expressed	not-expressed	NA	not-expressed	not-expressed	not-expressed	not-expressed
NR2F6	0.0013	0.0347	1784	-0.0675	0.368	0.911402	1	0.959131	-0.025695	repressor	repressor	undetermined	undetermined	0.161619	undetermined	undetermined	undetermined	undetermined
NR4A1	0.0125	0.0271	1501	-0.469	0.347	0.425931	1	0.602551	-0.0477482	repressor	repressor	repressor	repressor	0.151312	undetermined	undetermined	undetermined	undetermined
NR4A2	-0.00114	0.00711	1461	0.0639	0.376	0.917003	1	0.962625	-0.000913664	undetermined	undetermined	undetermined	undetermined	0.618787	undetermined	undetermined	undetermined	undetermined
NR4A3	0.0131	0.039	1701	-0.57	0.37	0.34872	1	0.53708	0.0349574	activator	activator	undetermined	undetermined	0.111663	undetermined	undetermined	undetermined	undetermined
NR5A2	0.0205	0.0414	3385	-1.05	0.37	0.0843133	1	0.220995	NA	not-expressed	not-expressed	not-expressed	not-expressed	NA	not-expressed	not-expressed	not-expressed	not-expressed
NR6A1	0.0497	0.0892	2134	-2.59	0.457	0.000127489	1	0.00110015	-0.14409	repressor	repressor	repressor	repressor	0.0177628	repressor	repressor	repressor	repressor
NRF1	0.0206	0.0594	4528	-2.5	0.291	3.57974e-06	1	4.57773e-05	0.00538384	undetermined	undetermined	undetermined	undetermined	0.447389	undetermined	undetermined	undetermined	undetermined
OLIG2	6.81e-05	0.0127	6127	-0.0521	0.296	0.92371	1	0.967259	NA	not-expressed	not-expressed	not-expressed	not-expressed	NA	not-expressed	not-expressed	not-expressed	not-expressed
ONEC2	0.0701	0.121	264	-1.07	0.443	0.10792	2	0.254425	NA	not-expressed	not-expressed	not-expressed	not-expressed	NA	not-expressed	not-expressed	not-expressed	not-expressed
OTX1	0.0344	0.0634	884	-0.974	0.355	0.102107	1	0.247638	NA	not-expressed	not-expressed	not-expressed	not-expressed	NA	not-expressed	not-expressed	not-expressed	not-expressed
OTX2	0.0543	0.0981	1622	-2.47	0.481	0.00036884	1	0.00283001	NA	not-expressed	not-expressed	not-expressed	not-expressed	NA	not-expressed	not-expressed	not-expressed	not-expressed
OVOL1	0.0325	0.078	775	-1.09	0.406	0.0871441	1	0.224237	-0.0435928	repressor	repressor	repressor	repressor	0.0655019	undetermined	undetermined	undetermined	undetermined
P53	0.0273	0.0583	1585	-1.24	0.336	0.0324192	1	0.106882	-0.0601337	repressor	repressor	repressor	repressor	0.247971	undetermined	undetermined	undetermined	undetermined
P63	0.0337	0.0883	1269	-1.5	0.361	0.0125413	1	0.0499287	NA	not-expressed	not-expressed	not-expressed	not-expressed	NA	not-expressed	not-expressed	not-expressed	not-expressed
P73	0.0195	0.049	2999	-0.865	0.315	0.123267	1	0.278174	NA	not-expressed	not-expressed	not-expressed	not-expressed	NA	not-expressed	not-expressed	not-expressed	not-expressed
PAX2.D	-0.0409	0.0731	435	0.731	0.351	0.217257	1	0.404163	NA	not-expressed	not-expressed	not-expressed	not-expressed	NA	not-expressed	not-expressed	not-expressed	not-expressed
PAX2.S	0.00788	0.0173	2945	-0.478	0.387	0.442265	1	0.613934	NA	not-expressed	not-expressed	not-expressed	not-expressed	NA	not-expressed	not-expressed	not-expressed	not-expressed
PAX5.D	0.00133	0.0102	2724	0.00226	0.249	0.996386	1	0.996386	NA	not-expressed	not-expressed	not-expressed	not-expressed	NA	not-expressed	not-expressed	not-expressed	not-expressed
PAX5.S	0.00291	0.0175	8367	-0.36	0.319	0.523869	1	0.686561	NA	not-expressed	not-expressed	not-expressed	not-expressed	NA	not-expressed	not-expressed	not-expressed	not-expressed
PAX6	0.000668	0.0588	349	-0.0209	0.393	0.973404	1	0.985487	NA	not-expressed	not-expressed	not-expressed	not-expressed	NA	not-expressed	not-expressed	not-expressed	not-expressed
PAX8	0.00914	0.0901	715	-0.517	0.313	0.355435	1	0.545431	NA	not-expressed	not-expressed	not-expressed	not-expressed	NA	not-expressed	not-expressed	not-expressed	not-expressed
PBX1	0.0358	0.0626	309	-0.649	0.375	0.28923	1	0.490181	0.187194	activator	activator	activator	activator	0.0158842	activator	activator	activator	activator
PBX2	0.00627	0.0972	337	-0.13	0.434	0.843567	1	0.922242	0.198329	activator	activator	activator	activator	0.00598073	activator	activator	activator	activator
PBX3	0.00861	0.0238	1894	-0.461	0.298	0.398398	1	0.579737	0.000844031	undetermined	undetermined	undetermined	undetermined	0.577991	undetermined	undetermined	undetermined	undetermined
PDX1	0.0386	0.0667	233	-0.648	0.421	0.317941	1	0.512104	NA	not-expressed	not-expressed	not-expressed	not-expressed	NA	not-expressed	not-expressed	not-expressed	not-expressed
PEBB	0.0125	0.0265	2616	-0.625	0.394	0.319392	1	0.512485	-0.134972	repressor	repressor	repressor	repressor	0.00305748	repressor	repressor	repressor	repressor
PIT1	0.0391	0.0683	290	-0.637	0.38	0.30144	1	0.499139	NA	not-expressed	not-expressed	not-expressed	not-expressed	NA	not-expressed	not-expressed	not-expressed	not-expressed
PITX2	0.0598	0.108	1710	-2.88	0.44	1.41344e-05	2	0.000161208	NA	not-expressed	not-expressed	not-expressed	not-expressed	NA	not-expressed	not-expressed	not-expressed	not-expressed
PKNX1	-0.000821	0.0833	491	0.233	0.359	0.697369	1	0.833683	-0.0554801	repressor	repressor	repressor	repressor	0.282825	undetermined	undetermined	undetermined	undetermined
PLAG1.D	0.00241	0.0156	10660	-0.227	0.243	0.645163	1	0.807116	-0.106438	repressor	repressor	repressor	repressor	1.72546e-14	repressor	repressor	repressor	repressor
PLAG1.S	0.00432	0.0235	2817	-0.23	0.283	0.665488	1	0.815991	-0.0868166	repressor	repressor	repressor	repressor	0.00115503	repressor	repressor	repressor	repressor
PO2F1	-0.015	0.035	869	0.526	0.353	0.375986	1	0.559649	-0.0327748	repressor	repressor	undetermined	undetermined	0.409551	undetermined	undetermined	undetermined	undetermined
PO2F2	-0.0447	0.0957	821	1.54	0.318	0.006316	1	0.0292896	0.053214	activator	activator	undetermined	undetermined	0.109524	undetermined	undetermined	undetermined	undetermined
PO3F1	-0.0054	0.0218	403	0.125	0.422	0.847412	1	0.924051	NA	not-expressed	not-expressed	not-expressed	not-expressed	NA	not-expressed	not-expressed	not-expressed	not-expressed
PO3F2	-0.0039	0.0342	257	0.0326	0.385	0.958099	1	0.985487	NA	not-expressed	not-expressed	not-expressed	not-expressed	NA	not-expressed	not-expressed	not-expressed	not-expressed
PO4F2	0.0437	0.0778	256	-0.72	0.414	0.263138	1	0.462093	NA	not-expressed	not-expressed	not-expressed	not-expressed	NA	not-expressed	not-expressed	not-expressed	not-expressed
PO5F1	0.0248	0.0675	616	-0.924	0.387	0.137462	1	0.293186	NA	not-expressed	not-expressed	not-expressed	not-expressed	NA	not-expressed	not-expressed	not-expressed	not-expressed
PO6F1	-0.0203	0.0374	247	0.25	0.399	0.692268	1	0.832299	-0.0135724	undetermined	undetermined	undetermined	undetermined	0.324113	undetermined	undetermined	undetermined	undetermined
PPARA.C	-0.00627	0.0404	2852	0.361	0.332	0.530971	1	0.691573	NA	not-expressed	not-expressed	not-expressed	not-expressed	NA	not-expressed	not-expressed	not-expressed	not-expressed
PPARA.S	0.0189	0.0373	6364	-1.65	0.365	0.00631234	1	0.0292896	NA	not-expressed	not-expressed	not-expressed	not-expressed	NA	not-expressed	not-expressed	not-expressed	not-expressed
PPARD	0.00561	0.0154	2165	-0.274	0.393	0.662058	1	0.814544	0.00234788	undetermined	undetermined	undetermined	undetermined	0.224571	undetermined	undetermined	undetermined	undetermined
PPARG.A	0.0114	0.0304	2530	-0.628	0.351	0.289144	1	0.490181	NA	not-expressed	not-expressed	not-expressed	not-expressed	NA	not-expressed	not-expressed	not-expressed	not-expressed
PPARG.S	-0.0179	0.0348	1165	0.653	0.391	0.296347	1	0.494302	NA	not-expressed	not-expressed	not-expressed	not-expressed	NA	not-expressed	not-expressed	not-expressed	not-expressed
PRD14	0.0243	0.0575	990	-0.936	0.398	0.137899	1	0.293186	NA	not-expressed	not-expressed	not-expressed	not-expressed	NA	not-expressed	not-expressed	not-expressed	not-expressed
PRDM1	-0.0395	0.0717	3256	2.83	0.36	2.3974e-06	1	3.16157e-05	0.0246415	activator	activator	undetermined	undetermined	0.0745574	undetermined	undetermined	undetermined	undetermined
PRGR.C	0.0335	0.0625	1291	-1.29	0.358	0.0310839	1	0.103287	NA	not-expressed	not-expressed	not-expressed	not-expressed	NA	not-expressed	not-expressed	not-expressed	not-expressed
PRGR.S	0.0226	0.042	10145	-2.57	0.416	6.75894e-05	1	0.000633838	NA	not-expressed	not-expressed	not-expressed	not-expressed	NA	not-expressed	not-expressed	not-expressed	not-expressed
PROP1	0.0143	0.0243	307	-0.257	0.432	0.695788	1	0.833683	NA	not-expressed	not-expressed	not-expressed	not-expressed	NA	not-expressed	not-expressed	not-expressed	not-expressed
PRRX1	0.0146	0.0277	2757	-0.883	0.392	0.158445	1	0.324582	NA	not-expressed	not-expressed	not-expressed	not-expressed	NA	not-expressed	not-expressed	not-expressed	not-expressed
PRRX2	0.0296	0.0566	2406	-1.62	0.434	0.0139299	1	0.0539305	NA	not-expressed	not-expressed	not-expressed	not-expressed	NA	not-expressed	not-expressed	not-expressed	not-expressed
PTF1A	0.00589	0.0227	3882	-0.57	0.35	0.335309	1	0.529964	NA	not-expressed	not-expressed	not-expressed	not-expressed	NA	not-expressed	not-expressed	not-expressed	not-expressed
PURA	0.000615	0.00532	16724	-0.0196	0.273	0.970076	1	0.985487	-0.128285	repressor	repressor	repressor	repressor	4.40988e-17	repressor	repressor	repressor	repressor
RARA.C	-0.00433	0.0255	1846	0.29	0.338	0.61791	1	0.791653	NA	not-expressed	not-expressed	not-expressed	not-expressed	NA	not-expressed	not-expressed	not-expressed	not-expressed
RARA.S	-0.00433	0.027	7418	0.211	0.357	0.723983	1	0.842425	NA	not-expressed	not-expressed	not-expressed	not-expressed	NA	not-expressed	not-expressed	not-expressed	not-expressed
RARB	0.0132	0.0597	3590	-1.03	0.377	0.0934417	1	0.232289	NA	not-expressed	not-expressed	not-expressed	not-expressed	NA	not-expressed	not-expressed	not-expressed	not-expressed
RARG.C	0.00737	0.0255	2908	-0.561	0.349	0.342305	1	0.531076	-0.076545	repressor	repressor	repressor	repressor	0.0127888	repressor	repressor	repressor	repressor
RARG.S	-0.0043	0.0268	7418	0.21	0.333	0.715923	1	0.837855	-0.0556493	repressor	repressor	repressor	repressor	0.00648425	repressor	repressor	repressor	repressor
REL	-0.346	0.649	1911	13.9	0.361	2.0796e-118	3	2.9253e-116	0.704072	activator	activator	activator	activator	1.33143e-90	activator	activator	activator	activator
RELB	-0.226	0.429	2149	9.44	0.324	9.03794e-62	2	6.35669e-60	0.680429	activator	activator	activator	activator	1.51642e-61	activator	activator	activator	activator
REST	0.0163	0.0468	4587	-1.23	0.266	0.0170853	1	0.0638051	0.0615983	activator	activator	activator	undetermined	0.000949994	activator	activator	activator	undetermined
RFX1	0.00519	0.0484	6363	-0.936	0.23	0.0509744	1	0.150428	0.20318	activator	activator	activator	activator	3.31306e-19	activator	activator	activator	activator
RFX2	0.0194	0.0524	1970	-1.08	0.337	0.0628275	1	0.1776	0.0546682	activator	activator	undetermined	undetermined	0.0597435	undetermined	undetermined	undetermined	undetermined
RFX3	0.00243	0.0343	1387	-0.126	0.276	0.810457	1	0.900033	0.0159084	undetermined	undetermined	undetermined	undetermined	0.504624	undetermined	undetermined	undetermined	undetermined
RORA	-0.0202	0.0837	612	0.873	0.35	0.140041	1	0.295486	0.14652	activator	activator	activator	activator	0.112692	undetermined	undetermined	undetermined	undetermined
RORG	0.0225	0.0411	952	-0.638	0.388	0.305718	1	0.503741	NA	not-expressed	not-expressed	not-expressed	not-expressed	NA	not-expressed	not-expressed	not-expressed	not-expressed
RREB1	-0.00192	0.0187	12290	0.164	0.292	0.761512	1	0.863866	-0.0681209	repressor	repressor	repressor	repressor	0.00105676	repressor	repressor	repressor	repressor
RUNX1	0.00199	0.0179	1609	-0.218	0.431	0.739843	1	0.848407	-0.0236905	repressor	repressor	undetermined	undetermined	0.357793	undetermined	undetermined	undetermined	undetermined
RUNX2	0.0033	0.0192	1997	-0.292	0.41	0.64837	1	0.807116	NA	not-expressed	not-expressed	not-expressed	not-expressed	NA	not-expressed	not-expressed	not-expressed	not-expressed
RUNX3	0.00818	0.0599	1823	-0.257	0.357	0.667102	1	0.815991	NA	not-expressed	not-expressed	not-expressed	not-expressed	NA	not-expressed	not-expressed	not-expressed	not-expressed
RXRA	0.0256	0.0458	4850	-2.03	0.478	0.00332286	1	0.0181188	0.0248599	activator	activator	undetermined	undetermined	0.395805	undetermined	undetermined	undetermined	undetermined
RXRB	-0.013	0.031	2360	0.478	0.362	0.426926	1	0.602551	0.0211772	activator	activator	undetermined	undetermined	0.682777	undetermined	undetermined	undetermined	undetermined
RXRG	0.0328	0.0612	5441	-2.73	0.448	4.52848e-05	1	0.000446422	0.04347	activator	activator	undetermined	undetermined	0.170914	undetermined	undetermined	undetermined	undetermined
SMAD1	0.0189	0.0461	5413	-1.77	0.364	0.00334898	1	0.0181188	-0.0266311	repressor	repressor	undetermined	undetermined	0.163837	undetermined	undetermined	undetermined	undetermined
SMAD2	0.0303	0.0563	2944	-1.67	0.343	0.0043517	1	0.0223954	0.0694911	activator	activator	activator	undetermined	0.0105045	activator	activator	activator	undetermined
SMAD3	0.024	0.0447	3627	-1.68	0.363	0.00529682	1	0.0259914	-0.0487016	repressor	repressor	repressor	repressor	0.0623102	undetermined	undetermined	undetermined	undetermined
SMAD4	0.0248	0.059	5000	-2.16	0.378	0.000442677	1	0.00333589	-0.0570372	repressor	repressor	repressor	repressor	0.0188848	repressor	repressor	repressor	repressor
SMRC1	-0.197	0.368	3547	12.6	0.381	1.2802e-92	2	1.35062e-90	0.0993994	activator	activator	activator	activator	6.14405e-14	activator	activator	activator	activator
SNAI1	0.0174	0.0423	6861	-1.64	0.295	0.00253205	1	0.0148406	NA	not-expressed	not-expressed	not-expressed	not-expressed	NA	not-expressed	not-expressed	not-expressed	not-expressed
SNAI2	0.0237	0.0488	10691	-2.37	0.318	2.63678e-05	1	0.00027818	NA	not-expressed	not-expressed	not-expressed	not-expressed	NA	not-expressed	not-expressed	not-expressed	not-expressed
SOX10	0.0273	0.0554	7619	-2.94	0.38	1.84858e-06	1	2.51646e-05	NA	not-expressed	not-expressed	not-expressed	not-expressed	NA	not-expressed	not-expressed	not-expressed	not-expressed
SOX13	0.0236	0.0484	1139	-0.626	0.359	0.296122	1	0.494302	-0.0215892	repressor	repressor	undetermined	undetermined	0.0531039	undetermined	undetermined	undetermined	undetermined
SOX15	0.0123	0.0251	4223	-0.711	0.405	0.263897	1	0.462093	0.0615881	activator	activator	activator	undetermined	0.00748398	activator	activator	activator	undetermined
SOX17	0.0541	0.0955	523	-1.14	0.358	0.0567411	1	0.163257	NA	not-expressed	not-expressed	not-expressed	not-expressed	NA	not-expressed	not-expressed	not-expressed	not-expressed
SOX18	0.0591	0.106	787	-1.69	0.356	0.00461933	2	0.0234862	NA	not-expressed	not-expressed	not-expressed	not-expressed	NA	not-expressed	not-expressed	not-expressed	not-expressed
SOX2	0.0109	0.0361	674	-0.432	0.37	0.477578	1	0.646522	NA	not-expressed	not-expressed	not-expressed	not-expressed	NA	not-expressed	not-expressed	not-expressed	not-expressed
SOX3	0.0197	0.0591	2638	-1.04	0.355	0.0808984	1	0.214711	NA	not-expressed	not-expressed	not-expressed	not-expressed	NA	not-expressed	not-expressed	not-expressed	not-expressed
SOX4	0.0307	0.0676	1610	-1.41	0.328	0.0138177	1	0.0539305	0.00686126	undetermined	undetermined	undetermined	undetermined	0.3808	undetermined	undetermined	undetermined	undetermined
SOX5	0.0195	0.0504	657	-0.567	0.363	0.34666	1	0.535863	NA	not-expressed	not-expressed	not-expressed	not-expressed	NA	not-expressed	not-expressed	not-expressed	not-expressed
SOX9	-0.0397	0.0742	655	1.08	0.376	0.07819	1	0.208837	NA	not-expressed	not-expressed	not-expressed	not-expressed	NA	not-expressed	not-expressed	not-expressed	not-expressed
SP1.A	-0.00842	0.0204	25245	1.56	0.256	0.00204773	1	0.0123449	-0.155754	repressor	repressor	repressor	repressor	1.19053e-47	repressor	repressor	repressor	repressor
SP1.S	-0.00667	0.015	19941	1.07	0.259	0.0355104	1	0.114392	-0.1823	repressor	repressor	repressor	repressor	5.72737e-46	repressor	repressor	repressor	repressor
SP2	0.0047	0.0177	11500	-0.668	0.274	0.201903	1	0.383798	0.112088	activator	activator	activator	activator	1.11419e-17	activator	activator	activator	activator
SP3	-0.0088	0.0229	25842	1.65	0.27	0.00149616	1	0.00956638	-0.118852	repressor	repressor	repressor	repressor	8.62541e-43	repressor	repressor	repressor	repressor
SP4	-0.0113	0.0265	20572	1.82	0.258	0.000339513	1	0.00265323	0.0496448	activator	activator	undetermined	undetermined	2.88493e-24	activator	activator	undetermined	undetermined
SPI1	0.0176	0.0334	9126	-1.9	0.401	0.00269611	1	0.0153751	-0.143244	repressor	repressor	repressor	repressor	1.24417e-16	repressor	repressor	repressor	repressor
SPIB	0.0294	0.0544	8327	-3.26	0.419	4.74645e-07	1	6.90691e-06	NA	not-expressed	not-expressed	not-expressed	not-expressed	NA	not-expressed	not-expressed	not-expressed	not-expressed
SPZ1	-0.00238	0.0252	1594	0.185	0.26	0.716743	1	0.837855	NA	not-expressed	not-expressed	not-expressed	not-expressed	NA	not-expressed	not-expressed	not-expressed	not-expressed
SRBP1	-0.0291	0.0591	2750	1.54	0.327	0.00707985	1	0.0314494	0.0565668	activator	activator	undetermined	undetermined	0.000527082	activator	activator	undetermined	undetermined
SRBP2	0.000326	0.0141	7196	-0.0363	0.297	0.946894	1	0.979385	0.0103906	undetermined	undetermined	undetermined	undetermined	0.0374721	undetermined	undetermined	undetermined	undetermined
SRF	-0.0266	0.0816	589	0.75	0.334	0.194376	1	0.37755	-0.00580537	undetermined	undetermined	undetermined	undetermined	0.0936304	undetermined	undetermined	undetermined	undetermined
SRY	0.0111	0.0259	4066	-0.877	0.437	0.184622	1	0.365777	NA	not-expressed	not-expressed	not-expressed	not-expressed	NA	not-expressed	not-expressed	not-expressed	not-expressed
STA5A	-0.0636	0.115	1131	2.45	0.361	4.54885e-05	2	0.000446422	-0.0235637	repressor	repressor	undetermined	undetermined	0.308578	undetermined	undetermined	undetermined	undetermined
STA5B	-0.0645	0.115	1404	2.81	0.404	9.82678e-06	2	0.000115192	-0.142024	repressor	repressor	repressor	repressor	0.0366737	repressor	repressor	repressor	repressor
STAT1	-0.00108	0.0138	12269	-0.0494	0.373	0.935533	1	0.970012	-0.10184	repressor	repressor	repressor	repressor	3.6158e-09	repressor	repressor	repressor	repressor
STAT2	-0.0488	0.0866	4148	3.58	0.374	4.80102e-09	1	8.4418e-08	0.109175	activator	activator	activator	activator	0.000405718	activator	activator	activator	activator
STAT3	-0.0241	0.0536	2337	1.36	0.358	0.0230268	1	0.0816581	0.146433	activator	activator	activator	activator	0.0114316	activator	activator	activator	activator
STAT4	-0.0732	0.159	2107	3.93	0.361	6.11408e-11	2	1.22864e-09	0.183261	activator	activator	activator	activator	1.01146e-06	activator	activator	activator	activator
STAT6	0.0131	0.0437	1836	-0.793	0.415	0.218332	1	0.404163	-0.121184	repressor	repressor	repressor	repressor	0.0132689	repressor	repressor	repressor	repressor
STF1	0.0271	0.0533	3822	-1.63	0.353	0.00607936	1	0.0288257	NA	not-expressed	not-expressed	not-expressed	not-expressed	NA	not-expressed	not-expressed	not-expressed	not-expressed
SUH	-0.00959	0.0301	1378	0.334	0.321	0.555517	1	0.715097	0.119527	activator	activator	activator	activator	0.0105803	activator	activator	activator	activator
TAL1.A	-0.0081	0.0414	890	0.406	0.409	0.525533	1	0.686609	-0.00384772	undetermined	undetermined	undetermined	undetermined	0.501865	undetermined	undetermined	undetermined	undetermined
TAL1.S	0.0433	0.0811	1246	-1.63	0.406	0.0105233	1	0.0438687	0.097982	activator	activator	activator	activator	0.0981835	undetermined	undetermined	undetermined	undetermined
TBP	0.0662	0.12	226	-1.15	0.349	0.0515782	2	0.150753	0.0138233	undetermined	undetermined	undetermined	undetermined	0.56966	undetermined	undetermined	undetermined	undetermined
TBX2	0.0201	0.0386	2196	-0.777	0.361	0.19594	1	0.377565	-0.00686055	undetermined	undetermined	undetermined	undetermined	0.691888	undetermined	undetermined	undetermined	undetermined
TBX20	0.0142	0.0415	3190	-0.992	0.356	0.0963934	1	0.2365	NA	not-expressed	not-expressed	not-expressed	not-expressed	NA	not-expressed	not-expressed	not-expressed	not-expressed
TBX3	-0.00986	0.0466	1283	0.582	0.351	0.325924	1	0.519018	NA	not-expressed	not-expressed	not-expressed	not-expressed	NA	not-expressed	not-expressed	not-expressed	not-expressed
TBX5	0.03	0.0677	1311	-1.1	0.359	0.0663747	1	0.181953	NA	not-expressed	not-expressed	not-expressed	not-expressed	NA	not-expressed	not-expressed	not-expressed	not-expressed
TCF7	0.0335	0.0653	1224	-1.14	0.37	0.06091	1	0.173676	NA	not-expressed	not-expressed	not-expressed	not-expressed	NA	not-expressed	not-expressed	not-expressed	not-expressed
TEAD1	0.0254	0.0522	1305	-0.971	0.358	0.104622	1	0.250855	-0.00753758	undetermined	undetermined	undetermined	undetermined	0.525734	undetermined	undetermined	undetermined	undetermined
TEAD3	0.00152	0.0311	758	0.0274	0.334	0.962186	1	0.985487	0.0258531	activator	activator	undetermined	undetermined	0.407317	undetermined	undetermined	undetermined	undetermined
TEAD4	0.0122	0.0513	733	-0.174	0.392	0.78108	1	0.874313	NA	not-expressed	not-expressed	not-expressed	not-expressed	NA	not-expressed	not-expressed	not-expressed	not-expressed
TEF	0.00761	0.0632	362	-0.0299	0.394	0.962007	1	0.985487	0.299113	activator	activator	activator	activator	0.0164567	activator	activator	activator	activator
TF2L1	0.00792	0.0613	2255	-0.496	0.292	0.358677	1	0.546794	NA	not-expressed	not-expressed	not-expressed	not-expressed	NA	not-expressed	not-expressed	not-expressed	not-expressed
TF65.C	-0.204	0.378	1086	6.25	0.368	6.84255e-25	2	2.06254e-23	0.610859	activator	activator	activator	activator	3.89785e-23	activator	activator	activator	activator
TF65.S	-0.346	0.659	2323	14.9	0.312	9.1127e-157	3	3.8456e-154	0.724558	activator	activator	activator	activator	3.4433e-123	activator	activator	activator	activator
TF7L2	0.0429	0.0779	1207	-1.39	0.393	0.0266047	1	0.0906261	-0.170212	repressor	repressor	repressor	repressor	0.00111587	repressor	repressor	repressor	repressor
TFCP2	0.0165	0.0436	4109	-1.2	0.293	0.0266295	1	0.0906261	-0.0475438	repressor	repressor	repressor	repressor	0.0181419	repressor	repressor	repressor	repressor
TFDP1	0.0255	0.06	840	-0.928	0.284	0.0816203	1	0.215274	0.0591001	activator	activator	undetermined	undetermined	0.000362306	activator	activator	undetermined	undetermined
TFE2.A	0.0191	0.0457	9051	-1.82	0.322	0.00133974	1	0.0088339	0.0149907	undetermined	undetermined	undetermined	undetermined	0.350859	undetermined	undetermined	undetermined	undetermined
TFE2.S	0.0442	0.0983	1326	-1.86	0.383	0.00265164	1	0.0153286	-0.000734708	undetermined	undetermined	undetermined	undetermined	0.308999	undetermined	undetermined	undetermined	undetermined
TFE3	0.0167	0.0339	1902	-0.838	0.287	0.117761	1	0.267179	-0.0151771	undetermined	undetermined	undetermined	undetermined	0.705407	undetermined	undetermined	undetermined	undetermined
TFEB	0.0133	0.0292	1664	-0.553	0.263	0.280891	1	0.485804	-0.0810945	repressor	repressor	repressor	repressor	0.0832838	undetermined	undetermined	undetermined	undetermined
TGIF1.S	0.0126	0.0234	12984	-1.54	0.324	0.00682008	1	0.0306178	-0.0361683	repressor	repressor	repressor	undetermined	0.0232652	repressor	repressor	repressor	undetermined
THA.C	0.00999	0.0364	2260	-0.52	0.369	0.39198	1	0.572372	-0.0156468	undetermined	undetermined	undetermined	undetermined	0.594453	undetermined	undetermined	undetermined	undetermined
THA.S	-0.00506	0.0311	2847	0.166	0.39	0.790383	1	0.882386	-0.0179768	repressor	undetermined	undetermined	undetermined	0.273438	undetermined	undetermined	undetermined	undetermined
THB.C	0.007	0.0285	2748	-0.6	0.315	0.285049	1	0.487007	0.0528799	activator	activator	undetermined	undetermined	0.024798	activator	activator	undetermined	undetermined
THB.S	-0.0165	0.0372	2036	0.805	0.366	0.183313	1	0.365777	-0.132783	repressor	repressor	repressor	repressor	0.00695572	repressor	repressor	repressor	repressor
TLX1.D	0.0115	0.0306	1515	-0.519	0.343	0.375522	1	0.559649	NA	not-expressed	not-expressed	not-expressed	not-expressed	NA	not-expressed	not-expressed	not-expressed	not-expressed
TLX1.S	0.0194	0.045	1089	-0.795	0.279	0.132299	1	0.293186	NA	not-expressed	not-expressed	not-expressed	not-expressed	NA	not-expressed	not-expressed	not-expressed	not-expressed
TWST1	0.00659	0.0248	6173	-0.657	0.344	0.262639	1	0.462093	NA	not-expressed	not-expressed	not-expressed	not-expressed	NA	not-expressed	not-expressed	not-expressed	not-expressed
TYY1	0.00793	0.044	2613	-0.732	0.241	0.135939	1	0.293186	0.107858	activator	activator	activator	activator	0.000567973	activator	activator	activator	activator
UBIP1	0.00634	0.0142	31405	-1.33	0.351	0.0247742	1	0.0856943	-0.021841	repressor	repressor	undetermined	undetermined	0.0147818	repressor	repressor	undetermined	undetermined
USF1	0.0167	0.047	2000	-0.752	0.287	0.160406	1	0.327011	-0.0797737	repressor	repressor	repressor	repressor	0.0114519	repressor	repressor	repressor	repressor
USF2	0.0136	0.0348	2144	-0.671	0.267	0.19409	1	0.37755	-0.0187794	repressor	undetermined	undetermined	undetermined	0.112427	undetermined	undetermined	undetermined	undetermined
VDR.C	0.00894	0.0393	1261	-0.166	0.322	0.769876	1	0.868441	NA	not-expressed	not-expressed	not-expressed	not-expressed	NA	not-expressed	not-expressed	not-expressed	not-expressed
VDR.S	-0.0043	0.0268	7418	0.21	0.329	0.714277	1	0.837855	NA	not-expressed	not-expressed	not-expressed	not-expressed	NA	not-expressed	not-expressed	not-expressed	not-expressed
VSX2	0.105	0.189	172	-1.86	0.466	0.00643583	2	0.0295209	NA	not-expressed	not-expressed	not-expressed	not-expressed	NA	not-expressed	not-expressed	not-expressed	not-expressed
WT1	-0.0147	0.0318	17366	1.98	0.238	4.93669e-05	1	0.000473473	NA	not-expressed	not-expressed	not-expressed	not-expressed	NA	not-expressed	not-expressed	not-expressed	not-expressed
XBP1	-0.0227	0.0934	351	0.4	0.265	0.437142	1	0.608825	-0.0724975	repressor	repressor	repressor	repressor	0.291282	undetermined	undetermined	undetermined	undetermined
YBOX1	-0.0358	0.0709	1749	1.54	0.29	0.00424031	1	0.0220915	0.194481	activator	activator	activator	activator	8.26541e-10	activator	activator	activator	activator
ZBT18	0.0259	0.0477	1942	-1.04	0.366	0.0856022	1	0.222628	0.0492532	activator	activator	undetermined	undetermined	0.265036	undetermined	undetermined	undetermined	undetermined
ZBT7A	0.0109	0.0419	4743	-0.631	0.271	0.225467	1	0.413684	-0.159381	repressor	repressor	repressor	repressor	2.4242e-06	repressor	repressor	repressor	repressor
ZBTB6	0.00398	0.0202	1471	-0.175	0.27	0.736277	1	0.846618	0.1437	activator	activator	activator	activator	0.00935457	activator	activator	activator	activator
ZEB1	0.0418	0.0816	4880	-3.01	0.341	2.54264e-07	1	3.83212e-06	-0.0468906	repressor	repressor	repressor	repressor	0.00946441	repressor	repressor	repressor	repressor
ZEP1	-0.172	0.328	2240	7.55	0.338	1.46151e-38	2	5.60689e-37	0.535225	activator	activator	activator	activator	9.95707e-40	activator	activator	activator	activator
ZEP2	-0.068	0.131	1900	2.99	0.255	3.1983e-09	2	5.86818e-08	0.347777	activator	activator	activator	activator	3.85255e-14	activator	activator	activator	activator
ZFHX3	0.0181	0.0329	148	-0.258	0.417	0.689501	1	0.831341	-0.116787	repressor	repressor	repressor	repressor	0.412619	undetermined	undetermined	undetermined	undetermined
ZFX	0.00552	0.0198	11938	-0.788	0.271	0.1301	1	0.290489	-0.0741784	repressor	repressor	repressor	repressor	1.07573e-19	repressor	repressor	repressor	repressor
ZIC1	0.00809	0.0434	4603	-0.618	0.297	0.256798	1	0.459189	-0.0316921	repressor	repressor	undetermined	undetermined	0.0136866	repressor	repressor	undetermined	undetermined
ZIC2	0.00154	0.0424	3903	-0.21	0.269	0.685554	1	0.831341	NA	not-expressed	not-expressed	not-expressed	not-expressed	NA	not-expressed	not-expressed	not-expressed	not-expressed
ZIC3	0.00959	0.0356	2355	-0.366	0.267	0.478751	1	0.646522	NA	not-expressed	not-expressed	not-expressed	not-expressed	NA	not-expressed	not-expressed	not-expressed	not-expressed
ZN143	0.0109	0.0313	3695	-0.493	0.297	0.365664	1	0.555073	0.00826173	undetermined	undetermined	undetermined	undetermined	0.710559	undetermined	undetermined	undetermined	undetermined
ZN148	-0.00669	0.0165	22184	1.2	0.283	0.0240872	1	0.0846439	-0.129478	repressor	repressor	repressor	repressor	1.25139e-34	repressor	repressor	repressor	repressor
ZN423	0.0152	0.0431	2823	-1.01	0.298	0.0642881	1	0.179666	NA	not-expressed	not-expressed	not-expressed	not-expressed	NA	not-expressed	not-expressed	not-expressed	not-expressed

## Sheet: diffTF_LPvsLL
TF	weighted_meanDifference	weighted_CD	TFBS	weighted_Tstat	variance	pvalue	Cohend_factor	pvalueAdj	median.cor.tfs	classification_q0.1	classification_q0.05	classification_q0.01	classification_q0.001	classification_distr_rawP	classification_q0.1_final	classification_q0.05_final	classification_q0.01_final	classification_q0.001_final
AHR	0.0183	0.0381	391	-0.151	0.252	0.763568	1	0.866198	0.103623	activator	activator	activator	activator	0.179012	undetermined	undetermined	undetermined	undetermined
AIRE	0.0038	0.0668	393	-0.358	0.4	0.571361	1	0.7219	NA	not-expressed	not-expressed	not-expressed	not-expressed	NA	not-expressed	not-expressed	not-expressed	not-expressed
ALX1	0.0257	0.0653	141	-0.357	0.354	0.548492	1	0.70784	NA	not-expressed	not-expressed	not-expressed	not-expressed	NA	not-expressed	not-expressed	not-expressed	not-expressed
ANDR	-0.246	0.301	1208	5.89	0.352	3.15786e-23	2	5.12545e-22	NA	not-expressed	not-expressed	not-expressed	not-expressed	NA	not-expressed	not-expressed	not-expressed	not-expressed
AP2A	0.0135	0.0342	7320	-0.776	0.302	0.157927	1	0.309978	NA	not-expressed	not-expressed	not-expressed	not-expressed	NA	not-expressed	not-expressed	not-expressed	not-expressed
AP2B	0.000107	0.0385	7733	0.323	0.232	0.50248	1	0.672403	NA	not-expressed	not-expressed	not-expressed	not-expressed	NA	not-expressed	not-expressed	not-expressed	not-expressed
AP2C	0.0201	0.0389	7133	-1.16	0.293	0.0321123	1	0.0874283	NA	not-expressed	not-expressed	not-expressed	not-expressed	NA	not-expressed	not-expressed	not-expressed	not-expressed
AP2D	0.00751	0.0198	10650	-0.759	0.255	0.132828	1	0.282742	NA	not-expressed	not-expressed	not-expressed	not-expressed	NA	not-expressed	not-expressed	not-expressed	not-expressed
ARI3A.D	-0.0282	0.0654	908	0.95	0.43	0.147411	1	0.300519	0.00326047	undetermined	undetermined	undetermined	undetermined	0.715322	undetermined	undetermined	undetermined	undetermined
ARI3A.S	-0.00177	0.0216	5395	-0.132	0.424	0.839356	1	0.894465	0.052281	activator	activator	activator	activator	0.0702091	undetermined	undetermined	undetermined	undetermined
ARI5B	-0.0212	0.0351	768	0.419	0.411	0.513388	1	0.681288	-0.10169	repressor	repressor	repressor	repressor	0.120763	undetermined	undetermined	undetermined	undetermined
ARNT	0.00584	0.0339	1123	-0.0566	0.251	0.910051	1	0.93431	0.150723	activator	activator	activator	activator	0.000179511	activator	activator	activator	activator
ARNT2	-0.0341	0.0477	4236	1.53	0.252	0.00230498	1	0.00845828	-0.196903	repressor	repressor	repressor	repressor	8.21458e-16	repressor	repressor	repressor	repressor
ATF1	-0.199	0.28	1269	5.97	0.205	1.06312e-39	2	2.99092e-38	0.611364	activator	activator	activator	activator	6.05189e-59	activator	activator	activator	activator
ATF2	-0.25	0.343	1112	6.87	0.203	1.70134e-52	2	7.17966e-51	0.188583	activator	activator	activator	activator	1.12699e-14	activator	activator	activator	activator
ATF3	-0.125	0.173	1628	4.09	0.268	2.77733e-15	2	3.55161e-14	-0.000576725	undetermined	undetermined	undetermined	undetermined	0.270972	undetermined	undetermined	undetermined	undetermined
ATOH1	0.0771	0.0955	3921	-3.43	0.355	8.57314e-09	1	7.53722e-08	NA	not-expressed	not-expressed	not-expressed	not-expressed	NA	not-expressed	not-expressed	not-expressed	not-expressed
BACH1	-0.103	0.133	1526	2.69	0.367	8.9804e-06	2	5.92145e-05	0.211511	activator	activator	activator	activator	6.40996e-06	activator	activator	activator	activator
BARX2	-0.0889	0.133	209	1.21	0.45	0.0712687	2	0.173846	NA	not-expressed	not-expressed	not-expressed	not-expressed	NA	not-expressed	not-expressed	not-expressed	not-expressed
BATF	-0.384	0.459	1505	10.9	0.387	9.82204e-69	2	5.92129e-67	0.645051	activator	activator	activator	activator	4.82781e-50	activator	activator	activator	activator
BCL6	-0.111	0.137	1677	2.81	0.355	2.40291e-06	2	1.81077e-05	0.245943	activator	activator	activator	activator	3.71982e-09	activator	activator	activator	activator
BHE40	0.0217	0.0518	1207	-0.685	0.269	0.186591	1	0.343849	0.175755	activator	activator	activator	activator	2.78036e-06	activator	activator	activator	activator
BMAL1	-0.00317	0.0515	1540	0.119	0.247	0.810764	1	0.885826	-0.131997	repressor	repressor	repressor	repressor	0.000170156	repressor	repressor	repressor	repressor
BRAC	-0.0368	0.0845	404	0.678	0.376	0.268858	1	0.436377	NA	not-expressed	not-expressed	not-expressed	not-expressed	NA	not-expressed	not-expressed	not-expressed	not-expressed
BRCA1	-0.00204	0.0402	1297	-0.0344	0.391	0.956128	1	0.963755	0.0564882	activator	activator	activator	activator	0.270403	undetermined	undetermined	undetermined	undetermined
CDC5L	-0.0498	0.0576	247	0.596	0.383	0.335525	1	0.498426	0.00293009	undetermined	undetermined	undetermined	undetermined	0.681557	undetermined	undetermined	undetermined	undetermined
CDX1	-0.0594	0.0679	1022	1.43	0.405	0.0246382	1	0.0681734	NA	not-expressed	not-expressed	not-expressed	not-expressed	NA	not-expressed	not-expressed	not-expressed	not-expressed
CDX2	-0.0394	0.0635	670	0.383	0.435	0.561441	1	0.715794	NA	not-expressed	not-expressed	not-expressed	not-expressed	NA	not-expressed	not-expressed	not-expressed	not-expressed
CEBPA	-0.372	0.43	424	5.96	0.412	1.61197e-20	2	2.42947e-19	0.284983	activator	activator	activator	activator	1.11405e-08	activator	activator	activator	activator
CEBPB	-0.421	0.492	457	6.57	0.383	2.50758e-26	2	5.291e-25	0.640655	activator	activator	activator	activator	2.98813e-24	activator	activator	activator	activator
CEBPD	-0.343	0.402	405	5.19	0.351	1.94912e-18	2	2.74176e-17	0.516525	activator	activator	activator	activator	4.37517e-12	activator	activator	activator	activator
CEBPE	-0.258	0.31	217	2.96	0.381	1.62311e-06	2	1.26843e-05	NA	not-expressed	not-expressed	not-expressed	not-expressed	NA	not-expressed	not-expressed	not-expressed	not-expressed
CEBPG	-0.367	0.428	578	6.28	0.318	8.33935e-29	2	1.95511e-27	-0.563732	repressor	repressor	repressor	repressor	8.54973e-18	repressor	repressor	repressor	repressor
CEBPZ	0.0484	0.0728	2127	-2.4	0.29	8.32356e-06	1	5.57546e-05	0.139432	activator	activator	activator	activator	0.00284098	activator	activator	activator	activator
COE1	0.0056	0.0453	4543	-0.279	0.328	0.626148	1	0.769157	NA	not-expressed	not-expressed	not-expressed	not-expressed	NA	not-expressed	not-expressed	not-expressed	not-expressed
COT1.B	-0.00558	0.0226	2105	0.307	0.382	0.619391	1	0.769157	-0.0215431	undetermined	undetermined	undetermined	undetermined	0.566011	undetermined	undetermined	undetermined	undetermined
COT1.S	-0.00693	0.0248	1793	0.173	0.372	0.776683	1	0.874762	-0.0411728	repressor	repressor	undetermined	undetermined	0.370304	undetermined	undetermined	undetermined	undetermined
COT2.B	-0.018	0.04	1702	0.68	0.338	0.242148	1	0.408745	NA	not-expressed	not-expressed	not-expressed	not-expressed	NA	not-expressed	not-expressed	not-expressed	not-expressed
COT2.S	-0.00629	0.0178	2520	0.282	0.335	0.626101	1	0.769157	NA	not-expressed	not-expressed	not-expressed	not-expressed	NA	not-expressed	not-expressed	not-expressed	not-expressed
CREB1	-0.255	0.347	979	6.61	0.227	9.15895e-44	2	3.2209e-42	-0.674025	repressor	repressor	repressor	repressor	7.86606e-68	repressor	repressor	repressor	repressor
CREM	-0.173	0.252	1337	5.19	0.214	3.28362e-29	2	8.15111e-28	0.581105	activator	activator	activator	activator	4.58912e-49	activator	activator	activator	activator
CRX.A	-0.0613	0.091	396	0.905	0.39	0.147293	1	0.300519	NA	not-expressed	not-expressed	not-expressed	not-expressed	NA	not-expressed	not-expressed	not-expressed	not-expressed
CRX.S	-0.0219	0.0583	780	0.591	0.333	0.305762	1	0.471106	NA	not-expressed	not-expressed	not-expressed	not-expressed	NA	not-expressed	not-expressed	not-expressed	not-expressed
CTCF	0.0759	0.0934	19500	-8.13	0.259	1.90877e-57	1	8.95002e-56	-0.00852509	undetermined	undetermined	undetermined	undetermined	0.750067	undetermined	undetermined	undetermined	undetermined
CUX1	-0.0833	0.187	232	1.03	0.33	0.0729729	2	0.175969	0.229417	activator	activator	activator	activator	0.0237075	activator	activator	activator	activator
CXXC1	-0.0409	0.0652	1720	1.35	0.267	0.00898482	1	0.0289556	-0.0877901	repressor	repressor	repressor	repressor	0.00283198	repressor	repressor	repressor	repressor
DBP	-0.355	0.415	315	3.92	0.28	1.28118e-13	2	1.46124e-12	-0.555465	repressor	repressor	repressor	repressor	1.53877e-10	repressor	repressor	repressor	repressor
DDIT3	0.0374	0.0635	646	-0.813	0.338	0.161992	1	0.315026	-0.0320816	repressor	undetermined	undetermined	undetermined	0.51163	undetermined	undetermined	undetermined	undetermined
DLX2	0.0255	0.0756	315	-0.328	0.401	0.604482	1	0.756947	NA	not-expressed	not-expressed	not-expressed	not-expressed	NA	not-expressed	not-expressed	not-expressed	not-expressed
DLX3	0.0056	0.117	207	0.0909	0.431	0.889877	2	0.923452	NA	not-expressed	not-expressed	not-expressed	not-expressed	NA	not-expressed	not-expressed	not-expressed	not-expressed
E2F1	-0.0189	0.0323	2040	0.76	0.284	0.153835	1	0.307671	-0.241254	repressor	repressor	repressor	repressor	2.52925e-14	repressor	repressor	repressor	repressor
E2F2	-0.0334	0.0534	680	0.721	0.259	0.156564	1	0.309206	-0.331585	repressor	repressor	repressor	repressor	9.37097e-10	repressor	repressor	repressor	repressor
E2F3	-0.0294	0.0573	686	0.933	0.291	0.0837093	1	0.197348	0.319654	activator	activator	activator	activator	1.10809e-09	activator	activator	activator	activator
E2F4	-0.00995	0.0294	7086	0.317	0.238	0.51583	1	0.682331	0.219994	activator	activator	activator	activator	1.12624e-41	activator	activator	activator	activator
E2F5	-0.011	0.0389	528	0.388	0.281	0.464202	1	0.631914	0.0884546	activator	activator	activator	activator	0.0405539	activator	activator	activator	activator
E2F6	0.001	0.0243	8239	0.107	0.231	0.823826	1	0.886115	-0.21427	repressor	repressor	repressor	repressor	1.94977e-39	repressor	repressor	repressor	repressor
E2F7	-0.0365	0.0556	897	1	0.265	0.0520679	1	0.13079	NA	not-expressed	not-expressed	not-expressed	not-expressed	NA	not-expressed	not-expressed	not-expressed	not-expressed
E4F1	-0.187	0.264	605	4.3	0.188	3.50413e-23	2	5.47682e-22	-0.222908	repressor	repressor	repressor	repressor	1.10683e-10	repressor	repressor	repressor	repressor
EGR1	-0.0663	0.0984	7611	4.21	0.245	1.80839e-17	1	2.38481e-16	0.379257	activator	activator	activator	activator	6.97827e-112	activator	activator	activator	activator
EGR2	-0.0709	0.101	9720	4.85	0.232	7.55409e-24	2	1.27513e-22	0.314259	activator	activator	activator	activator	1.14038e-85	activator	activator	activator	activator
EGR3	-0.12	0.152	2468	4.02	0.296	1.48041e-13	2	1.64403e-12	-0.186488	repressor	repressor	repressor	repressor	9.51973e-10	repressor	repressor	repressor	repressor
EGR4	-0.000879	0.0273	15287	-0.226	0.243	0.646619	1	0.784119	-0.157903	repressor	repressor	repressor	repressor	7.89056e-53	repressor	repressor	repressor	repressor
EHF	0.043	0.0536	3094	-1.87	0.385	0.00258017	1	0.00930624	NA	not-expressed	not-expressed	not-expressed	not-expressed	NA	not-expressed	not-expressed	not-expressed	not-expressed
ELF1	-0.0128	0.0349	5207	0.683	0.315	0.223631	1	0.388363	-0.000532103	undetermined	undetermined	undetermined	undetermined	0.906803	undetermined	undetermined	undetermined	undetermined
ELF2	0.0175	0.0209	6288	-0.829	0.377	0.176966	1	0.33191	0.0156669	activator	undetermined	undetermined	undetermined	0.0469623	activator	undetermined	undetermined	undetermined
ELF3	0.037	0.0462	4556	-2	0.41	0.00178729	1	0.00673425	NA	not-expressed	not-expressed	not-expressed	not-expressed	NA	not-expressed	not-expressed	not-expressed	not-expressed
ELF5	0.082	0.0938	1591	-2.69	0.392	1.73559e-05	1	0.000107709	NA	not-expressed	not-expressed	not-expressed	not-expressed	NA	not-expressed	not-expressed	not-expressed	not-expressed
ELK1	-0.054	0.0691	1732	1.83	0.254	0.000282252	1	0.00133832	0.432684	activator	activator	activator	activator	4.16093e-35	activator	activator	activator	activator
ELK3	-0.00499	0.0182	4146	0.117	0.306	0.832492	1	0.889396	-0.115595	repressor	repressor	repressor	repressor	3.7424e-05	repressor	repressor	repressor	repressor
ELK4	-0.0607	0.0839	1301	1.85	0.282	0.000494438	1	0.00212911	0.297594	activator	activator	activator	activator	5.32261e-16	activator	activator	activator	activator
ENOA	-0.0307	0.0533	2196	0.806	0.305	0.144445	1	0.297345	0.00803433	undetermined	undetermined	undetermined	undetermined	0.380855	undetermined	undetermined	undetermined	undetermined
EPAS1	-0.0204	0.0486	6941	1.07	0.335	0.0645043	1	0.15826	-0.0584934	repressor	repressor	repressor	undetermined	0.000767186	repressor	repressor	repressor	undetermined
ERG	-0.0392	0.0549	1854	1.23	0.281	0.0203224	1	0.0579463	NA	not-expressed	not-expressed	not-expressed	not-expressed	NA	not-expressed	not-expressed	not-expressed	not-expressed
ERR1	-0.0499	0.0679	1847	1.34	0.326	0.0189299	1	0.0547153	0.0302409	activator	activator	activator	undetermined	0.00652676	activator	activator	activator	undetermined
ERR2	-0.0362	0.0487	2469	1.13	0.358	0.0589472	1	0.145472	NA	not-expressed	not-expressed	not-expressed	not-expressed	NA	not-expressed	not-expressed	not-expressed	not-expressed
ERR3	-0.0119	0.0193	1192	0.271	0.418	0.675098	1	0.800257	-0.00899859	undetermined	undetermined	undetermined	undetermined	0.482399	undetermined	undetermined	undetermined	undetermined
ESR1	-0.024	0.0329	3300	0.868	0.318	0.123746	1	0.269179	-0.0842624	repressor	repressor	repressor	repressor	8.8044e-05	repressor	repressor	repressor	repressor
ESR2.B	-0.0269	0.0358	2242	0.81	0.347	0.169114	1	0.324392	NA	not-expressed	not-expressed	not-expressed	not-expressed	NA	not-expressed	not-expressed	not-expressed	not-expressed
ESR2.S	-0.028	0.0355	6448	1.56	0.331	0.00669783	1	0.0220819	NA	not-expressed	not-expressed	not-expressed	not-expressed	NA	not-expressed	not-expressed	not-expressed	not-expressed
ETS1	-0.0139	0.02	4449	0.629	0.363	0.296489	1	0.463401	-0.104825	repressor	repressor	repressor	repressor	1.23182e-05	repressor	repressor	repressor	repressor
ETS2	0.028	0.0422	5778	-1.6	0.304	0.00370901	1	0.0130434	0.0723899	activator	activator	activator	activator	0.000232828	activator	activator	activator	activator
ETV4	0.00479	0.0181	7048	-0.267	0.371	0.66113	1	0.79036	-0.0361499	repressor	repressor	undetermined	undetermined	0.0084903	repressor	repressor	undetermined	undetermined
ETV5	0.0389	0.0525	2282	-1.46	0.364	0.0155236	1	0.0467927	0.0720699	activator	activator	activator	activator	0.141951	undetermined	undetermined	undetermined	undetermined
EVI1	-0.0387	0.0611	357	0.698	0.446	0.295943	1	0.463401	NA	not-expressed	not-expressed	not-expressed	not-expressed	NA	not-expressed	not-expressed	not-expressed	not-expressed
EVX1	-0.0372	0.0507	322	0.432	0.417	0.503506	1	0.672403	NA	not-expressed	not-expressed	not-expressed	not-expressed	NA	not-expressed	not-expressed	not-expressed	not-expressed
EVX2	-0.0603	0.0682	544	0.93	0.39	0.136437	1	0.285031	NA	not-expressed	not-expressed	not-expressed	not-expressed	NA	not-expressed	not-expressed	not-expressed	not-expressed
FEV	-0.0566	0.068	2982	2.27	0.387	0.000263293	1	0.00126261	NA	not-expressed	not-expressed	not-expressed	not-expressed	NA	not-expressed	not-expressed	not-expressed	not-expressed
FLI1	0.0114	0.0164	7781	-0.803	0.289	0.135251	1	0.28396	-0.170705	repressor	repressor	repressor	repressor	8.76988e-27	repressor	repressor	repressor	repressor
FOS	0.0152	0.0659	1906	-1.15	0.326	0.0439951	1	0.113902	0.0579866	activator	activator	activator	activator	0.0265855	activator	activator	activator	activator
FOSB	-0.369	0.455	1718	10.5	0.342	4.41584e-72	2	3.10581e-70	NA	not-expressed	not-expressed	not-expressed	not-expressed	NA	not-expressed	not-expressed	not-expressed	not-expressed
FOSL1	-0.561	0.689	1611	15.2	0.357	9.21284e-143	3	1.94391e-140	NA	not-expressed	not-expressed	not-expressed	not-expressed	NA	not-expressed	not-expressed	not-expressed	not-expressed
FOSL2	-0.517	0.65	1606	13.7	0.372	9.76139e-112	3	8.23861e-110	0.724346	activator	activator	activator	activator	5.23e-85	activator	activator	activator	activator
FOXA1	0.0701	0.087	1200	-1.88	0.421	0.00376203	1	0.0131205	NA	not-expressed	not-expressed	not-expressed	not-expressed	NA	not-expressed	not-expressed	not-expressed	not-expressed
FOXA2	0.11	0.128	675	-2.15	0.451	0.00136726	2	0.00539236	NA	not-expressed	not-expressed	not-expressed	not-expressed	NA	not-expressed	not-expressed	not-expressed	not-expressed
FOXA3	0.0245	0.0304	1994	-0.817	0.396	0.194185	1	0.3517	NA	not-expressed	not-expressed	not-expressed	not-expressed	NA	not-expressed	not-expressed	not-expressed	not-expressed
FOXC1	0.0346	0.0402	572	-0.611	0.388	0.326641	1	0.488571	NA	not-expressed	not-expressed	not-expressed	not-expressed	NA	not-expressed	not-expressed	not-expressed	not-expressed
FOXC2	0.0344	0.0819	893	-0.789	0.409	0.217309	1	0.378943	NA	not-expressed	not-expressed	not-expressed	not-expressed	NA	not-expressed	not-expressed	not-expressed	not-expressed
FOXD1	0.115	0.137	586	-2.05	0.374	0.000801986	2	0.00325421	NA	not-expressed	not-expressed	not-expressed	not-expressed	NA	not-expressed	not-expressed	not-expressed	not-expressed
FOXD3	0.00981	0.0274	3560	-0.158	0.443	0.812357	1	0.885826	NA	not-expressed	not-expressed	not-expressed	not-expressed	NA	not-expressed	not-expressed	not-expressed	not-expressed
FOXF1	-0.0248	0.0447	852	0.638	0.465	0.349475	1	0.512078	NA	not-expressed	not-expressed	not-expressed	not-expressed	NA	not-expressed	not-expressed	not-expressed	not-expressed
FOXF2	0.117	0.136	684	-2.4	0.393	0.00012899	2	0.000655828	NA	not-expressed	not-expressed	not-expressed	not-expressed	NA	not-expressed	not-expressed	not-expressed	not-expressed
FOXI1	0.042	0.0651	1814	-1.94	0.331	0.000746241	1	0.00305741	NA	not-expressed	not-expressed	not-expressed	not-expressed	NA	not-expressed	not-expressed	not-expressed	not-expressed
FOXJ2	0.0111	0.0376	2295	-0.0708	0.412	0.91217	1	0.93431	0.0689943	activator	activator	activator	activator	0.012837	activator	activator	activator	activator
FOXJ3.A	0.00666	0.00924	2952	-0.148	0.43	0.821436	1	0.886115	-0.0200013	undetermined	undetermined	undetermined	undetermined	0.0247034	undetermined	undetermined	undetermined	undetermined
FOXJ3.S	-0.0114	0.0148	2581	0.429	0.421	0.5085	1	0.676931	-0.0159515	undetermined	undetermined	undetermined	undetermined	0.162766	undetermined	undetermined	undetermined	undetermined
FOXM1	0.0248	0.0321	1809	-0.665	0.428	0.3094	1	0.471106	-0.14686	repressor	repressor	repressor	repressor	0.000410217	repressor	repressor	repressor	repressor
FOXO1	0.0235	0.0292	3548	-1.14	0.46	0.0927943	1	0.21516	0.0553902	activator	activator	activator	activator	0.0264396	activator	activator	activator	activator
FOXO3	0.0699	0.0811	1483	-1.69	0.414	0.0086254	1	0.0282164	0.138948	activator	activator	activator	activator	0.00371596	activator	activator	activator	activator
FOXO4	0.0333	0.0375	773	-0.693	0.474	0.314141	1	0.475153	0.107214	activator	activator	activator	activator	0.0200438	activator	activator	activator	activator
FOXP2	0.0999	0.134	1032	-2.38	0.404	0.0001808	2	0.00089762	NA	not-expressed	not-expressed	not-expressed	not-expressed	NA	not-expressed	not-expressed	not-expressed	not-expressed
FOXP3	0.0242	0.0282	442	-0.284	0.395	0.651358	1	0.784493	0.0058953	undetermined	undetermined	undetermined	undetermined	0.44086	undetermined	undetermined	undetermined	undetermined
FOXQ1	-0.00838	0.0203	1035	0.109	0.388	0.861088	1	0.913013	NA	not-expressed	not-expressed	not-expressed	not-expressed	NA	not-expressed	not-expressed	not-expressed	not-expressed
FUBP1	-0.0206	0.0371	2050	0.87	0.402	0.170012	1	0.324639	-0.0389777	repressor	repressor	undetermined	undetermined	0.156566	undetermined	undetermined	undetermined	undetermined
GABP1	-0.0298	0.0421	4124	1.36	0.271	0.00898859	1	0.0289556	0.160252	activator	activator	activator	activator	1.25489e-18	activator	activator	activator	activator
GABPA	-0.00673	0.0317	5548	0.207	0.258	0.683618	1	0.805829	-0.0852995	repressor	repressor	repressor	repressor	2.48871e-10	repressor	repressor	repressor	repressor
GATA1	0.0391	0.046	988	-0.814	0.424	0.211266	1	0.369973	NA	not-expressed	not-expressed	not-expressed	not-expressed	NA	not-expressed	not-expressed	not-expressed	not-expressed
GATA2	0.0136	0.0427	937	-0.18	0.413	0.779409	1	0.874762	-0.155634	repressor	repressor	repressor	repressor	0.0202943	repressor	repressor	repressor	repressor
GATA3	-0.0107	0.0411	1151	0.386	0.362	0.521163	1	0.683015	NA	not-expressed	not-expressed	not-expressed	not-expressed	NA	not-expressed	not-expressed	not-expressed	not-expressed
GATA4	-0.0507	0.061	748	0.998	0.38	0.105454	1	0.23671	NA	not-expressed	not-expressed	not-expressed	not-expressed	NA	not-expressed	not-expressed	not-expressed	not-expressed
GATA5	-0.0561	0.0649	267	0.828	0.43	0.206701	1	0.366943	NA	not-expressed	not-expressed	not-expressed	not-expressed	NA	not-expressed	not-expressed	not-expressed	not-expressed
GATA6	-0.0104	0.0285	4118	0.557	0.37	0.359823	1	0.523605	NA	not-expressed	not-expressed	not-expressed	not-expressed	NA	not-expressed	not-expressed	not-expressed	not-expressed
GCM1	0.0253	0.0658	774	-0.633	0.354	0.287373	1	0.454199	NA	not-expressed	not-expressed	not-expressed	not-expressed	NA	not-expressed	not-expressed	not-expressed	not-expressed
GCR.C	-0.114	0.138	2612	4.22	0.317	6.62009e-14	2	7.76021e-13	-0.100798	repressor	repressor	repressor	repressor	0.00172295	repressor	repressor	repressor	repressor
GCR.S	0.00637	0.00878	10283	-0.453	0.397	0.472167	1	0.637348	-0.0282002	repressor	undetermined	undetermined	undetermined	0.223257	undetermined	undetermined	undetermined	undetermined
GFI1	-0.0345	0.06	1038	0.734	0.391	0.24046	1	0.408745	NA	not-expressed	not-expressed	not-expressed	not-expressed	NA	not-expressed	not-expressed	not-expressed	not-expressed
GFI1B	0.00071	0.0397	1539	0.00114	0.359	0.998482	1	0.998482	NA	not-expressed	not-expressed	not-expressed	not-expressed	NA	not-expressed	not-expressed	not-expressed	not-expressed
GLI1	-0.0225	0.0448	2873	0.874	0.318	0.12117	1	0.265868	-0.098686	repressor	repressor	repressor	repressor	0.00117476	repressor	repressor	repressor	repressor
GLI2	-0.0215	0.0358	2290	0.78	0.332	0.175829	1	0.33191	NA	not-expressed	not-expressed	not-expressed	not-expressed	NA	not-expressed	not-expressed	not-expressed	not-expressed
GLI3	-0.0355	0.0517	2684	1.18	0.345	0.0445408	1	0.114611	NA	not-expressed	not-expressed	not-expressed	not-expressed	NA	not-expressed	not-expressed	not-expressed	not-expressed
GLIS3	-0.0515	0.0831	3011	2.05	0.253	4.58921e-05	1	0.000261709	-0.164004	repressor	repressor	repressor	repressor	2.95699e-10	repressor	repressor	repressor	repressor
HAND1	0.0166	0.032	1368	-0.354	0.371	0.561114	1	0.715794	NA	not-expressed	not-expressed	not-expressed	not-expressed	NA	not-expressed	not-expressed	not-expressed	not-expressed
HBP1	-0.115	0.131	380	1.44	0.349	0.014788	2	0.0453465	-0.132115	repressor	repressor	repressor	repressor	0.0093871	repressor	repressor	repressor	repressor
HEN1	0.0424	0.0591	6694	-2.18	0.265	2.28749e-05	1	0.000135961	NA	not-expressed	not-expressed	not-expressed	not-expressed	NA	not-expressed	not-expressed	not-expressed	not-expressed
HES1	0.0108	0.0569	2330	-0.281	0.253	0.576395	1	0.726086	0.132598	activator	activator	activator	activator	0.00026313	activator	activator	activator	activator
HESX1	0.000106	0.0251	1193	0.0333	0.304	0.95184	1	0.963253	NA	not-expressed	not-expressed	not-expressed	not-expressed	NA	not-expressed	not-expressed	not-expressed	not-expressed
HEY2	0.0126	0.0262	4387	-0.631	0.25	0.206949	1	0.366943	NA	not-expressed	not-expressed	not-expressed	not-expressed	NA	not-expressed	not-expressed	not-expressed	not-expressed
HIC1	-0.0204	0.0637	2036	0.314	0.3	0.566453	1	0.719836	NA	not-expressed	not-expressed	not-expressed	not-expressed	NA	not-expressed	not-expressed	not-expressed	not-expressed
HIF1A	0.00333	0.0308	1121	0.122	0.235	0.801299	1	0.885826	0.17142	activator	activator	activator	activator	4.96799e-05	activator	activator	activator	activator
HINFP	-0.0458	0.0674	336	0.747	0.261	0.143692	1	0.297246	0.392229	activator	activator	activator	activator	4.84156e-05	activator	activator	activator	activator
HLF	-0.436	0.537	395	5.85	0.307	4.65889e-26	3	9.36215e-25	-0.663586	repressor	repressor	repressor	repressor	1.07914e-25	repressor	repressor	repressor	repressor
HLTF	0.0136	0.0488	1869	-0.689	0.347	0.242143	1	0.408745	0.0512409	activator	activator	activator	activator	0.0778772	undetermined	undetermined	undetermined	undetermined
HMGA1	0.0113	0.016	4843	-0.616	0.413	0.337796	1	0.498426	-0.0755523	repressor	repressor	repressor	repressor	0.0187244	repressor	repressor	repressor	repressor
HMGA2	0.0626	0.082	101	-0.363	0.342	0.534786	1	0.696542	0.183135	activator	activator	activator	activator	0.176255	undetermined	undetermined	undetermined	undetermined
HNF1A	-0.05	0.0569	234	0.55	0.338	0.344134	1	0.506009	NA	not-expressed	not-expressed	not-expressed	not-expressed	NA	not-expressed	not-expressed	not-expressed	not-expressed
HNF1B	-0.0106	0.056	226	-0.00432	0.417	0.994662	1	0.997025	NA	not-expressed	not-expressed	not-expressed	not-expressed	NA	not-expressed	not-expressed	not-expressed	not-expressed
HNF4A	-0.0131	0.0199	2274	0.435	0.367	0.472725	1	0.637348	NA	not-expressed	not-expressed	not-expressed	not-expressed	NA	not-expressed	not-expressed	not-expressed	not-expressed
HNF4G	0.00632	0.0112	2739	-0.135	0.336	0.815841	1	0.886115	NA	not-expressed	not-expressed	not-expressed	not-expressed	NA	not-expressed	not-expressed	not-expressed	not-expressed
HNF6	0.055	0.0621	230	-0.68	0.427	0.298049	1	0.46412	NA	not-expressed	not-expressed	not-expressed	not-expressed	NA	not-expressed	not-expressed	not-expressed	not-expressed
HSF1	0.011	0.0287	1879	-0.2	0.372	0.742978	1	0.849692	-0.00568073	undetermined	undetermined	undetermined	undetermined	0.0442456	undetermined	undetermined	undetermined	undetermined
HSF2	-0.0349	0.0618	1340	1	0.361	0.0960412	1	0.221472	-0.0143489	undetermined	undetermined	undetermined	undetermined	0.157046	undetermined	undetermined	undetermined	undetermined
HTF4	0.0678	0.0911	4886	-3.53	0.34	1.4138e-09	1	1.32583e-08	0.00221696	undetermined	undetermined	undetermined	undetermined	0.0186035	undetermined	undetermined	undetermined	undetermined
HXA1	-0.0338	0.0611	1173	0.846	0.357	0.156801	1	0.309206	NA	not-expressed	not-expressed	not-expressed	not-expressed	NA	not-expressed	not-expressed	not-expressed	not-expressed
HXA10	0.0647	0.136	166	-0.304	0.377	0.620522	2	0.769157	NA	not-expressed	not-expressed	not-expressed	not-expressed	NA	not-expressed	not-expressed	not-expressed	not-expressed
HXA13	-0.0375	0.0832	415	0.636	0.352	0.28373	1	0.450267	NA	not-expressed	not-expressed	not-expressed	not-expressed	NA	not-expressed	not-expressed	not-expressed	not-expressed
HXA5	-0.0274	0.033	257	0.282	0.403	0.656885	1	0.787515	NA	not-expressed	not-expressed	not-expressed	not-expressed	NA	not-expressed	not-expressed	not-expressed	not-expressed
HXA7	-0.0696	0.0849	169	0.659	0.354	0.268034	1	0.436377	NA	not-expressed	not-expressed	not-expressed	not-expressed	NA	not-expressed	not-expressed	not-expressed	not-expressed
HXA9	-0.0909	0.104	455	1.58	0.368	0.00919942	2	0.0294103	NA	not-expressed	not-expressed	not-expressed	not-expressed	NA	not-expressed	not-expressed	not-expressed	not-expressed
HXB1	-0.066	0.078	909	1.49	0.365	0.013653	1	0.0423645	NA	not-expressed	not-expressed	not-expressed	not-expressed	NA	not-expressed	not-expressed	not-expressed	not-expressed
HXB6	-0.0685	0.136	207	0.647	0.404	0.308716	2	0.471106	NA	not-expressed	not-expressed	not-expressed	not-expressed	NA	not-expressed	not-expressed	not-expressed	not-expressed
HXB7	-0.0236	0.0692	290	0.307	0.448	0.646472	1	0.784119	NA	not-expressed	not-expressed	not-expressed	not-expressed	NA	not-expressed	not-expressed	not-expressed	not-expressed
HXB8	-0.0354	0.0813	251	0.569	0.497	0.419602	1	0.592214	NA	not-expressed	not-expressed	not-expressed	not-expressed	NA	not-expressed	not-expressed	not-expressed	not-expressed
HXC6	-0.0645	0.076	471	0.976	0.426	0.134821	1	0.28396	NA	not-expressed	not-expressed	not-expressed	not-expressed	NA	not-expressed	not-expressed	not-expressed	not-expressed
HXC8	-0.0384	0.0475	299	0.579	0.414	0.368191	1	0.53394	NA	not-expressed	not-expressed	not-expressed	not-expressed	NA	not-expressed	not-expressed	not-expressed	not-expressed
HXD10	0.0393	0.0567	547	-0.785	0.467	0.250675	1	0.421453	NA	not-expressed	not-expressed	not-expressed	not-expressed	NA	not-expressed	not-expressed	not-expressed	not-expressed
HXD13	0.0306	0.0697	344	-0.545	0.446	0.414458	1	0.588894	NA	not-expressed	not-expressed	not-expressed	not-expressed	NA	not-expressed	not-expressed	not-expressed	not-expressed
HXD4	-0.0665	0.0771	628	0.819	0.42	0.206322	1	0.366943	NA	not-expressed	not-expressed	not-expressed	not-expressed	NA	not-expressed	not-expressed	not-expressed	not-expressed
HXD9	-0.0328	0.0385	1056	0.711	0.409	0.266245	1	0.435486	NA	not-expressed	not-expressed	not-expressed	not-expressed	NA	not-expressed	not-expressed	not-expressed	not-expressed
IKZF1	-0.0288	0.0701	2025	1.17	0.31	0.0356074	1	0.0951034	0.0586388	activator	activator	activator	activator	0.181109	undetermined	undetermined	undetermined	undetermined
INSM1	-0.000306	0.0478	3708	0.0782	0.274	0.881243	1	0.923452	NA	not-expressed	not-expressed	not-expressed	not-expressed	NA	not-expressed	not-expressed	not-expressed	not-expressed
IRF1	0.04	0.0472	2945	-1.92	0.403	0.00249072	1	0.00906108	-0.098857	repressor	repressor	repressor	repressor	0.00394193	repressor	repressor	repressor	repressor
IRF2	0.0242	0.0312	2798	-1.04	0.356	0.0813259	1	0.192806	-0.0411619	repressor	repressor	undetermined	undetermined	0.115045	undetermined	undetermined	undetermined	undetermined
IRF3	0.0117	0.0305	3924	-0.844	0.402	0.183137	1	0.341964	0.00350544	undetermined	undetermined	undetermined	undetermined	0.604736	undetermined	undetermined	undetermined	undetermined
IRF4	0.0532	0.0634	10762	-4.21	0.405	3.70607e-11	1	3.72371e-10	0.105371	activator	activator	activator	activator	1.93873e-07	activator	activator	activator	activator
IRF5	0.035	0.0458	3254	-1.58	0.433	0.0163452	1	0.0488768	0.0566322	activator	activator	activator	activator	0.00870298	activator	activator	activator	activator
IRF7	-0.0184	0.0244	2040	0.615	0.382	0.319714	1	0.481854	0.00488791	undetermined	undetermined	undetermined	undetermined	0.36403	undetermined	undetermined	undetermined	undetermined
IRF8	0.11	0.129	5220	-6.53	0.411	2.29624e-24	2	4.03755e-23	0.199438	activator	activator	activator	activator	4.58336e-16	activator	activator	activator	activator
IRF9	-0.0375	0.0455	969	0.887	0.415	0.168546	1	0.324392	0.0216325	activator	activator	undetermined	undetermined	0.345162	undetermined	undetermined	undetermined	undetermined
ISL1	-0.0076	0.0132	2413	0.242	0.386	0.696897	1	0.815433	NA	not-expressed	not-expressed	not-expressed	not-expressed	NA	not-expressed	not-expressed	not-expressed	not-expressed
ITF2	0.0551	0.0865	1513	-1.79	0.271	0.000584958	1	0.00244408	0.0240454	activator	activator	undetermined	undetermined	0.241424	undetermined	undetermined	undetermined	undetermined
JUN	-0.469	0.566	1759	13.6	0.364	1.61684e-112	3	1.70577e-110	0.686324	activator	activator	activator	activator	1.04146e-76	activator	activator	activator	activator
JUNB	-0.331	0.404	1689	9.42	0.336	2.19593e-59	2	1.15835e-57	0.548218	activator	activator	activator	activator	4.13158e-41	activator	activator	activator	activator
JUND	-0.512	0.621	1528	14	0.362	9.18192e-120	3	1.29159e-117	0.697694	activator	activator	activator	activator	2.24809e-79	activator	activator	activator	activator
KAISO	0.0141	0.0422	1579	-0.443	0.319	0.432836	1	0.604824	0.073985	activator	activator	activator	activator	0.0417359	activator	activator	activator	activator
KLF1	-0.0416	0.0578	7612	2.62	0.283	8.43514e-07	1	6.84544e-06	NA	not-expressed	not-expressed	not-expressed	not-expressed	NA	not-expressed	not-expressed	not-expressed	not-expressed
KLF15	-0.00408	0.0125	15447	0.402	0.255	0.425986	1	0.59723	-0.108444	repressor	repressor	repressor	repressor	8.9121e-23	repressor	repressor	repressor	repressor
KLF3	-0.0458	0.06	3098	1.66	0.34	0.00441505	1	0.0152717	0.181947	activator	activator	activator	activator	2.95443e-07	activator	activator	activator	activator
KLF4	-0.0228	0.0508	10571	1.15	0.248	0.0209294	1	0.0592766	0.265326	activator	activator	activator	activator	7.73955e-72	activator	activator	activator	activator
KLF6	-0.00761	0.0277	10544	0.0674	0.256	0.894027	1	0.923452	0.276817	activator	activator	activator	activator	5.94488e-78	activator	activator	activator	activator
KLF8	-0.0421	0.0569	4858	2.01	0.325	0.000422248	1	0.001837	NA	not-expressed	not-expressed	not-expressed	not-expressed	NA	not-expressed	not-expressed	not-expressed	not-expressed
LEF1	0.00298	0.0253	4434	-0.151	0.389	0.8087	1	0.885826	NA	not-expressed	not-expressed	not-expressed	not-expressed	NA	not-expressed	not-expressed	not-expressed	not-expressed
LHX2	0.0721	0.126	228	-0.857	0.417	0.184466	2	0.342929	0.0153263	activator	undetermined	undetermined	undetermined	0.644349	undetermined	undetermined	undetermined	undetermined
LHX3	0.0835	0.115	236	-0.935	0.435	0.156295	2	0.309206	NA	not-expressed	not-expressed	not-expressed	not-expressed	NA	not-expressed	not-expressed	not-expressed	not-expressed
MAF	0.0824	0.0969	1719	-2.49	0.436	0.000162597	1	0.000816857	0.211168	activator	activator	activator	activator	3.59132e-05	activator	activator	activator	activator
MAFA	0.0541	0.0694	4444	-2.62	0.298	1.59087e-06	1	1.26669e-05	NA	not-expressed	not-expressed	not-expressed	not-expressed	NA	not-expressed	not-expressed	not-expressed	not-expressed
MAFB	0.06	0.101	3096	-2.69	0.4	2.10677e-05	2	0.000128849	-0.114293	repressor	repressor	repressor	repressor	5.95527e-05	repressor	repressor	repressor	repressor
MAFG	-0.0612	0.0752	4846	3.01	0.363	5.85639e-07	1	4.84588e-06	0.0302466	activator	activator	activator	undetermined	0.0434269	activator	activator	activator	undetermined
MAFK.A	0.081	0.106	2245	-2.98	0.419	4.15003e-06	2	2.96833e-05	-0.190924	repressor	repressor	repressor	repressor	0.000165344	repressor	repressor	repressor	repressor
MAFK.S	-0.0663	0.0875	2079	2.23	0.33	0.00010363	1	0.000539899	0.154073	activator	activator	activator	activator	3.62447e-06	activator	activator	activator	activator
MAX	-0.04	0.0608	2231	1.48	0.26	0.00370175	1	0.0130434	-0.225249	repressor	repressor	repressor	repressor	4.3489e-13	repressor	repressor	repressor	repressor
MAZ	0.0175	0.0243	23953	-1.86	0.291	0.000564767	1	0.00238332	-0.0953522	repressor	repressor	repressor	repressor	5.68323e-24	repressor	repressor	repressor	repressor
MBD2	-0.0091	0.0217	6207	0.704	0.292	0.192639	1	0.350883	0.321744	activator	activator	activator	activator	1.61421e-66	activator	activator	activator	activator
MCR	0.0052	0.0448	1104	-0.262	0.383	0.672038	1	0.799448	-0.00812747	undetermined	undetermined	undetermined	undetermined	0.560153	undetermined	undetermined	undetermined	undetermined
MECP2	0.00145	0.0253	6692	0.0664	0.243	0.89285	1	0.923452	-0.135309	repressor	repressor	repressor	repressor	1.3159e-21	repressor	repressor	repressor	repressor
MEF2A	0.0986	0.12	788	-1.74	0.389	0.00527392	2	0.0178047	-0.0535766	repressor	repressor	undetermined	undetermined	0.0013521	repressor	repressor	undetermined	undetermined
MEF2C	0.0885	0.105	586	-1.52	0.373	0.0128177	2	0.0400671	0.262805	activator	activator	activator	activator	0.000231716	activator	activator	activator	activator
MEF2D	0.0525	0.0633	789	-0.91	0.377	0.13832	1	0.287542	-0.0334252	repressor	repressor	undetermined	undetermined	0.360136	undetermined	undetermined	undetermined	undetermined
MEIS1	0.0275	0.0625	828	-0.284	0.367	0.639214	1	0.77962	-0.0216102	undetermined	undetermined	undetermined	undetermined	0.18042	undetermined	undetermined	undetermined	undetermined
MEIS2	-0.00597	0.0544	1292	0.0848	0.375	0.889863	1	0.923452	0.0477034	activator	activator	activator	activator	0.156305	undetermined	undetermined	undetermined	undetermined
MITF	0.000409	0.00953	1192	-0.04	0.382	0.948398	1	0.962077	-0.013242	undetermined	undetermined	undetermined	undetermined	0.25088	undetermined	undetermined	undetermined	undetermined
MLXPL	0.0394	0.075	2222	-1.24	0.351	0.0363496	1	0.0964751	NA	not-expressed	not-expressed	not-expressed	not-expressed	NA	not-expressed	not-expressed	not-expressed	not-expressed
MSX2	-0.0317	0.0403	2320	0.947	0.398	0.133331	1	0.282742	NA	not-expressed	not-expressed	not-expressed	not-expressed	NA	not-expressed	not-expressed	not-expressed	not-expressed
MSX3	-0.0468	0.0538	273	0.503	0.397	0.424689	1	0.59723	NA	not-expressed	not-expressed	not-expressed	not-expressed	NA	not-expressed	not-expressed	not-expressed	not-expressed
MTF1	0.0145	0.0381	1479	-0.424	0.236	0.382777	1	0.553192	0.0321446	activator	activator	activator	undetermined	0.048867	activator	activator	activator	undetermined
MXI1	-0.041	0.0624	3977	1.99	0.228	3.07828e-05	1	0.00017795	0.168391	activator	activator	activator	activator	2.09531e-15	activator	activator	activator	activator
MYB	-0.00775	0.0299	1350	0.237	0.344	0.686153	1	0.806564	-0.0790732	repressor	repressor	repressor	repressor	0.0497177	repressor	repressor	repressor	repressor
MYBB	0.0372	0.0472	722	-0.745	0.337	0.199373	1	0.358024	-0.00781924	undetermined	undetermined	undetermined	undetermined	0.480857	undetermined	undetermined	undetermined	undetermined
MYC	-0.0642	0.0837	2829	2.43	0.327	2.14299e-05	1	0.000129192	0.164871	activator	activator	activator	activator	1.00078e-06	activator	activator	activator	activator
MYCN	-0.0527	0.0881	2106	1.85	0.256	0.000255799	1	0.00124077	NA	not-expressed	not-expressed	not-expressed	not-expressed	NA	not-expressed	not-expressed	not-expressed	not-expressed
MYF6	0.0804	0.102	11644	-6.26	0.309	2.03338e-29	2	5.36303e-28	NA	not-expressed	not-expressed	not-expressed	not-expressed	NA	not-expressed	not-expressed	not-expressed	not-expressed
MYOD1	0.0709	0.0919	7266	-4.21	0.298	1.23742e-14	1	1.53585e-13	NA	not-expressed	not-expressed	not-expressed	not-expressed	NA	not-expressed	not-expressed	not-expressed	not-expressed
MYOG	0.08	0.104	5211	-4.27	0.337	1.90196e-13	2	2.05802e-12	NA	not-expressed	not-expressed	not-expressed	not-expressed	NA	not-expressed	not-expressed	not-expressed	not-expressed
NANOG.A	0.019	0.022	698	-0.283	0.395	0.652505	1	0.784493	NA	not-expressed	not-expressed	not-expressed	not-expressed	NA	not-expressed	not-expressed	not-expressed	not-expressed
NANOG.S	-0.0422	0.0532	914	0.797	0.403	0.209309	1	0.369574	NA	not-expressed	not-expressed	not-expressed	not-expressed	NA	not-expressed	not-expressed	not-expressed	not-expressed
NDF1	0.0721	0.0946	2673	-2.75	0.38	8.15442e-06	1	5.55027e-05	0.153481	activator	activator	activator	activator	0.000176323	activator	activator	activator	activator
NF2L1	-0.099	0.117	5060	4.93	0.416	2.11164e-14	2	2.54604e-13	0.0892029	activator	activator	activator	activator	3.61985e-06	activator	activator	activator	activator
NF2L2	-0.0602	0.0767	2123	2.06	0.325	0.000302116	1	0.00140102	0.0964942	activator	activator	activator	activator	0.000208987	activator	activator	activator	activator
NFAC1.A	-0.0315	0.0784	486	0.145	0.402	0.819107	1	0.886115	0.0658634	activator	activator	activator	activator	0.598264	undetermined	undetermined	undetermined	undetermined
NFAC1.S	-0.0718	0.0936	576	1.08	0.324	0.0577796	1	0.143429	-0.160257	repressor	repressor	repressor	repressor	0.00542144	repressor	repressor	repressor	repressor
NFAC2	0.006	0.0249	733	-0.158	0.403	0.803447	1	0.885826	-0.0145512	undetermined	undetermined	undetermined	undetermined	0.724623	undetermined	undetermined	undetermined	undetermined
NFAC3	-0.0171	0.0219	912	0.309	0.396	0.623403	1	0.769157	0.0103388	undetermined	undetermined	undetermined	undetermined	0.355983	undetermined	undetermined	undetermined	undetermined
NFAC4	-0.0138	0.0202	603	0.268	0.402	0.672522	1	0.799448	NA	not-expressed	not-expressed	not-expressed	not-expressed	NA	not-expressed	not-expressed	not-expressed	not-expressed
NFAT5	0.00554	0.0436	1103	-0.143	0.356	0.810587	1	0.885826	0.00938992	undetermined	undetermined	undetermined	undetermined	0.422562	undetermined	undetermined	undetermined	undetermined
NFE2	-0.109	0.139	2307	3.78	0.346	1.30839e-10	2	1.28405e-09	0.23518	activator	activator	activator	activator	2.5558e-11	activator	activator	activator	activator
NFIA.C	0.0876	0.128	2837	-3.6	0.383	5.98937e-09	2	5.37769e-08	0.0740256	activator	activator	activator	activator	0.00287663	activator	activator	activator	activator
NFIA.S	0.056	0.0819	7222	-3.78	0.385	1.11494e-09	1	1.06933e-08	0.0469792	activator	activator	activator	activator	0.00180022	activator	activator	activator	activator
NFIL3	-0.187	0.216	205	1.92	0.386	0.00199921	2	0.00746608	0.498182	activator	activator	activator	activator	1.50278e-06	activator	activator	activator	activator
NFKB1	-0.0183	0.0381	2741	0.747	0.299	0.171905	1	0.326775	0.158263	activator	activator	activator	activator	2.93063e-07	activator	activator	activator	activator
NFKB2	-0.0251	0.0302	1428	0.667	0.351	0.260238	1	0.430669	0.0326866	activator	activator	activator	undetermined	0.215937	undetermined	undetermined	undetermined	undetermined
NFYA.D	0.0385	0.0476	2153	-1.16	0.323	0.0412444	1	0.108106	-0.0757904	repressor	repressor	repressor	repressor	0.332817	undetermined	undetermined	undetermined	undetermined
NFYA.S	0.0362	0.066	2646	-2.42	0.283	5.38848e-06	1	3.7899e-05	0.111584	activator	activator	activator	activator	3.88273e-05	activator	activator	activator	activator
NFYB	0.0287	0.058	2698	-1.99	0.318	0.000417289	1	0.00183433	0.120376	activator	activator	activator	activator	1.40876e-06	activator	activator	activator	activator
NFYC	0.0314	0.0545	2603	-1.86	0.301	0.000698329	1	0.00288917	0.0580024	activator	activator	activator	activator	0.00465121	activator	activator	activator	activator
NKX21	-0.0287	0.0433	2458	0.978	0.397	0.120618	1	0.265868	NA	not-expressed	not-expressed	not-expressed	not-expressed	NA	not-expressed	not-expressed	not-expressed	not-expressed
NKX22	-0.0385	0.0912	507	0.259	0.395	0.680267	1	0.804125	NA	not-expressed	not-expressed	not-expressed	not-expressed	NA	not-expressed	not-expressed	not-expressed	not-expressed
NKX25	-0.00389	0.0318	4693	0.177	0.388	0.776291	1	0.874762	NA	not-expressed	not-expressed	not-expressed	not-expressed	NA	not-expressed	not-expressed	not-expressed	not-expressed
NKX28	0.00417	0.0212	1053	-0.0823	0.374	0.892948	1	0.923452	NA	not-expressed	not-expressed	not-expressed	not-expressed	NA	not-expressed	not-expressed	not-expressed	not-expressed
NKX31	-0.0259	0.0446	254	0.243	0.391	0.697562	1	0.815433	NA	not-expressed	not-expressed	not-expressed	not-expressed	NA	not-expressed	not-expressed	not-expressed	not-expressed
NKX32	-0.00907	0.0393	1015	0.155	0.339	0.790074	1	0.88438	NA	not-expressed	not-expressed	not-expressed	not-expressed	NA	not-expressed	not-expressed	not-expressed	not-expressed
NOBOX	-0.0227	0.0739	284	0.38	0.365	0.529362	1	0.691612	NA	not-expressed	not-expressed	not-expressed	not-expressed	NA	not-expressed	not-expressed	not-expressed	not-expressed
NR0B1	-0.0337	0.0513	4735	1.76	0.244	0.000366619	1	0.00162856	NA	not-expressed	not-expressed	not-expressed	not-expressed	NA	not-expressed	not-expressed	not-expressed	not-expressed
NR1D1	0.0153	0.0361	6381	-0.994	0.334	0.0854435	1	0.199211	0.00676069	undetermined	undetermined	undetermined	undetermined	0.689683	undetermined	undetermined	undetermined	undetermined
NR1H2	-0.0241	0.0304	1847	0.692	0.369	0.254627	1	0.424715	0.0115862	undetermined	undetermined	undetermined	undetermined	0.121183	undetermined	undetermined	undetermined	undetermined
NR1H4	-0.019	0.0332	1234	0.423	0.331	0.462196	1	0.631219	NA	not-expressed	not-expressed	not-expressed	not-expressed	NA	not-expressed	not-expressed	not-expressed	not-expressed
NR1I2.S	0.0383	0.0635	1336	-1.42	0.382	0.0215899	1	0.0607396	NA	not-expressed	not-expressed	not-expressed	not-expressed	NA	not-expressed	not-expressed	not-expressed	not-expressed
NR1I3.S	-0.0175	0.0316	1176	0.234	0.396	0.710004	1	0.825688	0.0112974	undetermined	undetermined	undetermined	undetermined	0.392846	undetermined	undetermined	undetermined	undetermined
NR2C1	0.0366	0.0506	2345	-1.31	0.342	0.0250875	1	0.0687463	0.000627998	undetermined	undetermined	undetermined	undetermined	0.761692	undetermined	undetermined	undetermined	undetermined
NR2C2	0.014	0.0445	2985	-0.717	0.329	0.211288	1	0.369973	-0.0124055	undetermined	undetermined	undetermined	undetermined	0.228337	undetermined	undetermined	undetermined	undetermined
NR2E3	0.00148	0.0364	1175	0.102	0.451	0.879278	1	0.923452	NA	not-expressed	not-expressed	not-expressed	not-expressed	NA	not-expressed	not-expressed	not-expressed	not-expressed
NR2F6	0.032	0.0378	1768	-0.886	0.385	0.153315	1	0.307671	0.0906907	activator	activator	activator	activator	0.0102162	activator	activator	activator	activator
NR4A1	-0.0149	0.0438	1501	0.457	0.358	0.444992	1	0.613681	0.0448119	activator	activator	activator	activator	0.293712	undetermined	undetermined	undetermined	undetermined
NR4A2	-0.00486	0.0196	1453	0.21	0.387	0.735687	1	0.849692	0.0319364	activator	activator	activator	undetermined	0.592979	undetermined	undetermined	undetermined	undetermined
NR4A3	-0.029	0.0453	1703	0.97	0.344	0.0981608	1	0.22513	-0.0551458	repressor	repressor	undetermined	undetermined	0.058524	undetermined	undetermined	undetermined	undetermined
NR5A2	-0.0228	0.0608	3429	0.816	0.338	0.160449	1	0.31347	NA	not-expressed	not-expressed	not-expressed	not-expressed	NA	not-expressed	not-expressed	not-expressed	not-expressed
NR6A1	-0.0868	0.105	2152	3.01	0.422	3.59514e-06	2	2.61578e-05	0.11373	activator	activator	activator	activator	0.000515914	activator	activator	activator	activator
NRF1	0.0391	0.0664	4490	-3.15	0.292	5.56482e-09	1	5.10512e-08	0.227383	activator	activator	activator	activator	8.86234e-24	activator	activator	activator	activator
OLIG2	0.0759	0.1	6207	-4.43	0.368	2.82178e-13	2	2.97698e-12	-0.00511407	undetermined	undetermined	undetermined	undetermined	0.411288	undetermined	undetermined	undetermined	undetermined
ONEC2	-0.0701	0.0901	281	0.984	0.404	0.121594	1	0.265868	NA	not-expressed	not-expressed	not-expressed	not-expressed	NA	not-expressed	not-expressed	not-expressed	not-expressed
OTX1	-0.0446	0.0545	924	1.08	0.378	0.0789826	1	0.188309	NA	not-expressed	not-expressed	not-expressed	not-expressed	NA	not-expressed	not-expressed	not-expressed	not-expressed
OTX2	-0.111	0.132	1634	3.33	0.434	4.30963e-07	2	3.63733e-06	-0.117457	repressor	repressor	repressor	repressor	0.00509988	repressor	repressor	repressor	repressor
OVOL1	-0.0698	0.0925	781	1.49	0.4	0.018478	1	0.0537775	-0.022792	undetermined	undetermined	undetermined	undetermined	0.405876	undetermined	undetermined	undetermined	undetermined
P53	0.0251	0.0471	1627	-0.607	0.358	0.31035	1	0.471106	0.00806818	undetermined	undetermined	undetermined	undetermined	0.305088	undetermined	undetermined	undetermined	undetermined
P63	0.0342	0.0609	1292	-0.936	0.388	0.132927	1	0.282742	NA	not-expressed	not-expressed	not-expressed	not-expressed	NA	not-expressed	not-expressed	not-expressed	not-expressed
P73	0.00868	0.0189	2992	-0.323	0.301	0.55604	1	0.713218	NA	not-expressed	not-expressed	not-expressed	not-expressed	NA	not-expressed	not-expressed	not-expressed	not-expressed
PAX2.D	-0.162	0.196	414	2.26	0.337	9.89789e-05	2	0.000522114	NA	not-expressed	not-expressed	not-expressed	not-expressed	NA	not-expressed	not-expressed	not-expressed	not-expressed
PAX2.S	-0.0378	0.0581	2932	1.56	0.316	0.00551821	1	0.0184816	NA	not-expressed	not-expressed	not-expressed	not-expressed	NA	not-expressed	not-expressed	not-expressed	not-expressed
PAX5.D	-0.00979	0.0322	2688	0.431	0.249	0.387737	1	0.558447	NA	not-expressed	not-expressed	not-expressed	not-expressed	NA	not-expressed	not-expressed	not-expressed	not-expressed
PAX5.S	0.014	0.0251	8304	-1.06	0.288	0.0482462	1	0.12302	NA	not-expressed	not-expressed	not-expressed	not-expressed	NA	not-expressed	not-expressed	not-expressed	not-expressed
PAX6	-0.0652	0.0894	343	0.792	0.37	0.192903	1	0.350883	-0.0490165	repressor	repressor	undetermined	undetermined	0.13722	undetermined	undetermined	undetermined	undetermined
PAX8	-0.0759	0.108	698	1.35	0.309	0.0151576	2	0.046018	NA	not-expressed	not-expressed	not-expressed	not-expressed	NA	not-expressed	not-expressed	not-expressed	not-expressed
PBX1	-0.0354	0.064	325	0.497	0.414	0.439863	1	0.612614	-0.0432217	repressor	repressor	undetermined	undetermined	0.101847	undetermined	undetermined	undetermined	undetermined
PBX2	-0.0305	0.0846	337	0.223	0.438	0.736153	1	0.849692	-0.0835253	repressor	repressor	repressor	repressor	0.219229	undetermined	undetermined	undetermined	undetermined
PBX3	0.011	0.0679	1901	-1.23	0.29	0.0223684	1	0.0625131	-0.0551373	repressor	repressor	undetermined	undetermined	0.0952035	undetermined	undetermined	undetermined	undetermined
PDX1	0.0224	0.108	243	-0.449	0.387	0.470444	2	0.637348	NA	not-expressed	not-expressed	not-expressed	not-expressed	NA	not-expressed	not-expressed	not-expressed	not-expressed
PEBB	0.00385	0.027	2633	-0.135	0.383	0.82732	1	0.886115	-0.0884914	repressor	repressor	repressor	repressor	0.017792	repressor	repressor	repressor	repressor
PIT1	-0.0387	0.056	298	0.38	0.382	0.53867	1	0.697297	NA	not-expressed	not-expressed	not-expressed	not-expressed	NA	not-expressed	not-expressed	not-expressed	not-expressed
PITX2	-0.116	0.136	1737	3.51	0.459	2.20881e-07	2	1.90228e-06	NA	not-expressed	not-expressed	not-expressed	not-expressed	NA	not-expressed	not-expressed	not-expressed	not-expressed
PKNX1	-0.0173	0.0605	511	0.0783	0.352	0.895004	1	0.923452	-0.0923632	repressor	repressor	repressor	repressor	0.157749	undetermined	undetermined	undetermined	undetermined
PLAG1.D	0.00981	0.0232	10587	-0.457	0.283	0.390308	1	0.560238	-0.12395	repressor	repressor	repressor	repressor	4.52669e-16	repressor	repressor	repressor	repressor
PLAG1.S	-0.0296	0.0419	2769	1.14	0.286	0.0330332	1	0.0893591	-0.104868	repressor	repressor	repressor	repressor	3.76789e-05	repressor	repressor	repressor	repressor
PO2F1	0.0514	0.0753	888	-1.21	0.398	0.0551137	1	0.137621	0.111927	activator	activator	activator	activator	0.0552603	undetermined	undetermined	undetermined	undetermined
PO2F2	0.0327	0.0666	834	-0.743	0.33	0.195874	1	0.353242	-0.0104455	undetermined	undetermined	undetermined	undetermined	0.67779	undetermined	undetermined	undetermined	undetermined
PO3F1	0.0229	0.0813	400	-0.146	0.415	0.820707	1	0.886115	NA	not-expressed	not-expressed	not-expressed	not-expressed	NA	not-expressed	not-expressed	not-expressed	not-expressed
PO3F2	-0.0298	0.0341	265	0.354	0.329	0.537122	1	0.697297	NA	not-expressed	not-expressed	not-expressed	not-expressed	NA	not-expressed	not-expressed	not-expressed	not-expressed
PO4F2	-0.0629	0.0735	259	0.65	0.384	0.294209	1	0.463269	NA	not-expressed	not-expressed	not-expressed	not-expressed	NA	not-expressed	not-expressed	not-expressed	not-expressed
PO5F1	0.0509	0.0899	619	-0.955	0.396	0.129117	1	0.277996	NA	not-expressed	not-expressed	not-expressed	not-expressed	NA	not-expressed	not-expressed	not-expressed	not-expressed
PO6F1	0.0162	0.161	253	0.154	0.378	0.802215	2	0.885826	0.203205	activator	activator	activator	activator	0.116134	undetermined	undetermined	undetermined	undetermined
PPARA.C	-0.0169	0.0454	2823	0.613	0.361	0.30761	1	0.471106	NA	not-expressed	not-expressed	not-expressed	not-expressed	NA	not-expressed	not-expressed	not-expressed	not-expressed
PPARA.S	-0.0215	0.0294	6401	1.27	0.362	0.0347885	1	0.093508	NA	not-expressed	not-expressed	not-expressed	not-expressed	NA	not-expressed	not-expressed	not-expressed	not-expressed
PPARD	0.01	0.0256	2158	-0.461	0.359	0.441654	1	0.61292	-0.0690806	repressor	repressor	repressor	undetermined	0.136414	undetermined	undetermined	undetermined	undetermined
PPARG.A	-0.00583	0.0427	2529	0.136	0.38	0.825387	1	0.886115	NA	not-expressed	not-expressed	not-expressed	not-expressed	NA	not-expressed	not-expressed	not-expressed	not-expressed
PPARG.S	0.0163	0.0522	1173	-0.192	0.384	0.756684	1	0.863028	NA	not-expressed	not-expressed	not-expressed	not-expressed	NA	not-expressed	not-expressed	not-expressed	not-expressed
PRD14	0.0479	0.0738	1018	-1.33	0.418	0.0396729	1	0.104637	NA	not-expressed	not-expressed	not-expressed	not-expressed	NA	not-expressed	not-expressed	not-expressed	not-expressed
PRDM1	0.0397	0.0553	3214	-1.98	0.415	0.00211524	1	0.0078301	0.0291304	activator	activator	activator	undetermined	0.307284	undetermined	undetermined	undetermined	undetermined
PRGR.C	-0.119	0.148	1295	2.91	0.379	2.2801e-06	2	1.74946e-05	NA	not-expressed	not-expressed	not-expressed	not-expressed	NA	not-expressed	not-expressed	not-expressed	not-expressed
PRGR.S	0.0063	0.0087	10283	-0.448	0.355	0.452107	1	0.621463	NA	not-expressed	not-expressed	not-expressed	not-expressed	NA	not-expressed	not-expressed	not-expressed	not-expressed
PROP1	-0.0442	0.0515	325	0.419	0.424	0.519916	1	0.683015	NA	not-expressed	not-expressed	not-expressed	not-expressed	NA	not-expressed	not-expressed	not-expressed	not-expressed
PRRX1	-0.0252	0.032	2795	0.828	0.376	0.176914	1	0.33191	NA	not-expressed	not-expressed	not-expressed	not-expressed	NA	not-expressed	not-expressed	not-expressed	not-expressed
PRRX2	-0.0237	0.0334	2468	0.757	0.408	0.235966	1	0.403149	NA	not-expressed	not-expressed	not-expressed	not-expressed	NA	not-expressed	not-expressed	not-expressed	not-expressed
PTF1A	0.0337	0.0438	3920	-1.58	0.337	0.00649448	1	0.0215801	NA	not-expressed	not-expressed	not-expressed	not-expressed	NA	not-expressed	not-expressed	not-expressed	not-expressed
PURA	-0.0085	0.0179	16558	0.901	0.257	0.0755206	1	0.181078	0.0689149	activator	activator	activator	activator	5.10897e-10	activator	activator	activator	activator
RARA.C	0.0187	0.0404	1843	-0.552	0.318	0.327644	1	0.488571	-0.0446046	repressor	repressor	undetermined	undetermined	0.0824487	undetermined	undetermined	undetermined	undetermined
RARA.S	-0.0251	0.0318	7391	1.51	0.337	0.00929173	1	0.029482	-0.0649182	repressor	repressor	repressor	undetermined	0.000478248	repressor	repressor	repressor	undetermined
RARB	0.00281	0.0258	3602	-0.15	0.384	0.808733	1	0.885826	NA	not-expressed	not-expressed	not-expressed	not-expressed	NA	not-expressed	not-expressed	not-expressed	not-expressed
RARG.C	-0.00873	0.0241	2900	0.436	0.323	0.442987	1	0.61292	-0.129099	repressor	repressor	repressor	repressor	0.00314563	repressor	repressor	repressor	repressor
RARG.S	-0.0249	0.0316	7391	1.5	0.391	0.0164467	1	0.0488768	-0.0704573	repressor	repressor	repressor	undetermined	8.22044e-05	repressor	repressor	repressor	undetermined
REL	-0.0297	0.0473	1720	0.792	0.326	0.165403	1	0.320184	0.0429083	activator	activator	activator	activator	0.0055232	activator	activator	activator	activator
RELB	-0.0528	0.0759	1994	1.66	0.307	0.00273564	1	0.00978341	0.170983	activator	activator	activator	activator	0.000597347	activator	activator	activator	activator
REST	0.029	0.04	4607	-1.25	0.29	0.0202765	1	0.0579463	0.0272103	activator	activator	activator	undetermined	0.0118496	activator	activator	activator	undetermined
RFX1	0.0259	0.0423	6317	-1.55	0.229	0.0011994	1	0.00477498	0.0744177	activator	activator	activator	activator	6.28097e-12	activator	activator	activator	activator
RFX2	0.00911	0.0218	1975	-0.282	0.315	0.61535	1	0.768277	-0.0406545	repressor	repressor	undetermined	undetermined	0.0400572	repressor	repressor	undetermined	undetermined
RFX3	0.00111	0.0176	1391	-0.0378	0.279	0.94295	1	0.958855	-0.120382	repressor	repressor	repressor	repressor	0.00555994	repressor	repressor	repressor	repressor
RORA	-0.0491	0.0773	607	0.563	0.373	0.356614	1	0.52073	-0.045078	repressor	repressor	undetermined	undetermined	0.551766	undetermined	undetermined	undetermined	undetermined
RORG	-0.047	0.0572	964	1	0.375	0.10247	1	0.232158	NA	not-expressed	not-expressed	not-expressed	not-expressed	NA	not-expressed	not-expressed	not-expressed	not-expressed
RREB1	-0.00732	0.0292	12235	0.617	0.29	0.251903	1	0.421837	0.0684499	activator	activator	activator	activator	9.57537e-09	activator	activator	activator	activator
RUNX1	-0.0228	0.0354	1611	0.713	0.401	0.260189	1	0.430669	-0.0600626	repressor	repressor	repressor	undetermined	0.180281	undetermined	undetermined	undetermined	undetermined
RUNX2	-0.0327	0.0468	2047	1.02	0.387	0.101083	1	0.230579	-0.0382734	repressor	repressor	undetermined	undetermined	0.314275	undetermined	undetermined	undetermined	undetermined
RUNX3	-0.00763	0.02	1842	0.145	0.338	0.803046	1	0.885826	NA	not-expressed	not-expressed	not-expressed	not-expressed	NA	not-expressed	not-expressed	not-expressed	not-expressed
RXRA	-0.0548	0.0653	4922	2.66	0.396	2.36809e-05	1	0.000138797	-0.0570176	repressor	repressor	undetermined	undetermined	0.0332833	repressor	repressor	undetermined	undetermined
RXRB	-0.0748	0.0931	2339	2.53	0.339	1.3908e-05	1	8.75995e-05	-0.170607	repressor	repressor	repressor	repressor	5.34119e-07	repressor	repressor	repressor	repressor
RXRG	-0.0492	0.0582	5473	2.7	0.453	6.03156e-05	1	0.00033491	-0.0494956	repressor	repressor	undetermined	undetermined	0.000751695	repressor	repressor	undetermined	undetermined
SMAD1	0.0482	0.0657	5467	-2.81	0.365	3.30097e-06	1	2.44388e-05	-0.0855084	repressor	repressor	repressor	repressor	0.00390995	repressor	repressor	repressor	repressor
SMAD2	0.022	0.041	2973	-1.01	0.344	0.0850631	1	0.199211	-0.018755	undetermined	undetermined	undetermined	undetermined	0.37696	undetermined	undetermined	undetermined	undetermined
SMAD3	0.0469	0.0603	3698	-2.15	0.382	0.000504006	1	0.00214839	0.0507006	activator	activator	activator	activator	0.167687	undetermined	undetermined	undetermined	undetermined
SMAD4	0.0427	0.054	5121	-2.23	0.386	0.000331552	1	0.00152081	-0.0728618	repressor	repressor	repressor	repressor	0.00242177	repressor	repressor	repressor	repressor
SMRC1	-0.427	0.529	3197	16.2	0.357	6.87982e-162	3	2.90328e-159	0.0112671	undetermined	undetermined	undetermined	undetermined	0.197602	undetermined	undetermined	undetermined	undetermined
SNAI1	0.0373	0.0501	6908	-2.21	0.297	5.00879e-05	1	0.000281828	NA	not-expressed	not-expressed	not-expressed	not-expressed	NA	not-expressed	not-expressed	not-expressed	not-expressed
SNAI2	0.0271	0.0393	10807	-2.12	0.287	7.58135e-05	1	0.00041017	NA	not-expressed	not-expressed	not-expressed	not-expressed	NA	not-expressed	not-expressed	not-expressed	not-expressed
SOX10	0.0412	0.0556	7790	-2.77	0.381	7.2019e-06	1	4.9823e-05	0.0537885	activator	activator	activator	activator	0.00454642	activator	activator	activator	activator
SOX13	-0.0415	0.0788	1144	1.14	0.337	0.0495571	1	0.125228	0.0375514	activator	activator	activator	undetermined	0.082507	undetermined	undetermined	undetermined	undetermined
SOX15	-0.0262	0.0326	4280	1.22	0.382	0.0483916	1	0.12302	0.0466771	activator	activator	activator	activator	0.0219452	activator	activator	activator	activator
SOX17	0.0148	0.0289	520	-0.294	0.366	0.626991	1	0.769157	NA	not-expressed	not-expressed	not-expressed	not-expressed	NA	not-expressed	not-expressed	not-expressed	not-expressed
SOX18	-0.00516	0.0676	785	0.359	0.362	0.550722	1	0.708551	NA	not-expressed	not-expressed	not-expressed	not-expressed	NA	not-expressed	not-expressed	not-expressed	not-expressed
SOX2	0.0354	0.0404	681	-0.681	0.448	0.308945	1	0.471106	0.112361	activator	activator	activator	activator	0.0556113	undetermined	undetermined	undetermined	undetermined
SOX3	0.0481	0.0735	2708	-1.84	0.342	0.00165331	1	0.00639548	NA	not-expressed	not-expressed	not-expressed	not-expressed	NA	not-expressed	not-expressed	not-expressed	not-expressed
SOX4	0.0112	0.0236	1630	-0.327	0.328	0.568022	1	0.719836	0.0429271	activator	activator	activator	activator	0.255946	undetermined	undetermined	undetermined	undetermined
SOX5	-0.0842	0.0969	667	1.45	0.377	0.0181987	1	0.0533322	-0.145102	repressor	repressor	repressor	repressor	0.035868	repressor	repressor	repressor	repressor
SOX9	0.00877	0.0539	647	0.0465	0.346	0.936991	1	0.955097	0.0678968	activator	activator	activator	activator	0.180217	undetermined	undetermined	undetermined	undetermined
SP1.A	0.0175	0.0283	24947	-1.91	0.287	0.000363482	1	0.00162856	0.13298	activator	activator	activator	activator	1.95291e-54	activator	activator	activator	activator
SP1.S	0.0107	0.027	19673	-1.38	0.283	0.00948403	1	0.0298676	0.141308	activator	activator	activator	activator	7.76667e-46	activator	activator	activator	activator
SP2	0.00233	0.0339	11327	-0.416	0.253	0.408207	1	0.581971	0.153503	activator	activator	activator	activator	2.43373e-30	activator	activator	activator	activator
SP3	0.0163	0.0285	25507	-1.99	0.257	8.65773e-05	1	0.000462476	0.14516	activator	activator	activator	activator	6.74092e-60	activator	activator	activator	activator
SP4	0.0175	0.0334	20208	-2.29	0.277	1.35478e-05	1	8.66236e-05	0.168238	activator	activator	activator	activator	3.06865e-75	activator	activator	activator	activator
SPI1	0.124	0.148	9322	-9.81	0.471	2.37969e-46	2	9.12937e-45	0.152936	activator	activator	activator	activator	2.39217e-23	activator	activator	activator	activator
SPIB	0.122	0.145	8507	-9.36	0.479	1.12728e-41	2	3.65933e-40	NA	not-expressed	not-expressed	not-expressed	not-expressed	NA	not-expressed	not-expressed	not-expressed	not-expressed
SPZ1	-0.0171	0.0684	1592	0.56	0.273	0.283818	1	0.450267	NA	not-expressed	not-expressed	not-expressed	not-expressed	NA	not-expressed	not-expressed	not-expressed	not-expressed
SRBP1	-0.0165	0.0441	2719	0.56	0.298	0.304967	1	0.471106	0.128789	activator	activator	activator	activator	0.000198877	activator	activator	activator	activator
SRBP2	-0.0309	0.0505	7144	2.02	0.297	0.000210079	1	0.00103085	0.150847	activator	activator	activator	activator	1.15599e-14	activator	activator	activator	activator
SRF	-0.0402	0.101	597	0.865	0.324	0.128599	2	0.277996	0.0380586	activator	activator	activator	undetermined	0.107983	undetermined	undetermined	undetermined	undetermined
SRY	0.00811	0.0129	4120	-0.247	0.442	0.710248	1	0.825688	NA	not-expressed	not-expressed	not-expressed	not-expressed	NA	not-expressed	not-expressed	not-expressed	not-expressed
STA5A	-0.225	0.271	1081	5.2	0.334	2.30556e-19	2	3.35499e-18	0.346117	activator	activator	activator	activator	3.1746e-11	activator	activator	activator	activator
STA5B	-0.203	0.248	1356	5.09	0.348	6.2239e-18	2	8.47253e-17	0.360104	activator	activator	activator	activator	7.56031e-13	activator	activator	activator	activator
STAT1	0.0694	0.0836	12315	-6.31	0.383	2.066e-24	1	3.79066e-23	-0.10521	repressor	repressor	repressor	repressor	3.14894e-12	repressor	repressor	repressor	repressor
STAT2	0.0472	0.0575	4100	-2.45	0.405	0.000118213	1	0.000608362	-0.118144	repressor	repressor	repressor	repressor	0.000385975	repressor	repressor	repressor	repressor
STAT3	-0.19	0.239	2274	6.16	0.347	1.3579e-25	2	2.60471e-24	0.393763	activator	activator	activator	activator	7.76091e-29	activator	activator	activator	activator
STAT4	-0.248	0.305	2033	7.46	0.313	1.46435e-40	2	4.41398e-39	NA	not-expressed	not-expressed	not-expressed	not-expressed	NA	not-expressed	not-expressed	not-expressed	not-expressed
STAT6	-0.0184	0.0222	1844	0.522	0.414	0.417205	1	0.590808	-0.00491184	undetermined	undetermined	undetermined	undetermined	0.879879	undetermined	undetermined	undetermined	undetermined
STF1	-0.0249	0.0475	3874	1.09	0.367	0.0719779	1	0.174567	NA	not-expressed	not-expressed	not-expressed	not-expressed	NA	not-expressed	not-expressed	not-expressed	not-expressed
SUH	-0.0635	0.0852	1375	1.69	0.291	0.00173115	1	0.0065815	0.190959	activator	activator	activator	activator	2.42366e-05	activator	activator	activator	activator
TAL1.A	0.0408	0.0886	908	-0.744	0.382	0.228681	1	0.393891	-0.22303	repressor	repressor	repressor	repressor	0.00597615	repressor	repressor	repressor	repressor
TAL1.S	-0.0112	0.0164	1265	0.162	0.393	0.796086	1	0.885826	-0.11248	repressor	repressor	repressor	repressor	0.0542937	undetermined	undetermined	undetermined	undetermined
TBP	0.199	0.227	240	-2.43	0.449	0.000287331	2	0.00134726	0.147196	activator	activator	activator	activator	0.0234182	activator	activator	activator	activator
TBX2	-0.0079	0.0388	2188	0.289	0.402	0.648526	1	0.784177	NA	not-expressed	not-expressed	not-expressed	not-expressed	NA	not-expressed	not-expressed	not-expressed	not-expressed
TBX20	0.0391	0.0584	3189	-1.69	0.357	0.00467701	1	0.0160463	NA	not-expressed	not-expressed	not-expressed	not-expressed	NA	not-expressed	not-expressed	not-expressed	not-expressed
TBX3	0.0227	0.0288	1292	-0.592	0.381	0.337514	1	0.498426	NA	not-expressed	not-expressed	not-expressed	not-expressed	NA	not-expressed	not-expressed	not-expressed	not-expressed
TBX5	0.00706	0.0492	1325	-0.301	0.403	0.635394	1	0.777207	NA	not-expressed	not-expressed	not-expressed	not-expressed	NA	not-expressed	not-expressed	not-expressed	not-expressed
TCF7	-0.0149	0.0297	1243	0.323	0.379	0.599815	1	0.75334	-0.128053	repressor	repressor	repressor	repressor	0.0163123	repressor	repressor	repressor	repressor
TEAD1	-0.00869	0.0247	1333	0.162	0.331	0.778266	1	0.874762	-0.0018187	undetermined	undetermined	undetermined	undetermined	0.563847	undetermined	undetermined	undetermined	undetermined
TEAD3	-0.00988	0.0407	792	0.0738	0.331	0.897931	1	0.924212	-0.0450877	repressor	repressor	undetermined	undetermined	0.507596	undetermined	undetermined	undetermined	undetermined
TEAD4	0.0226	0.0814	743	-0.68	0.381	0.270611	1	0.437539	NA	not-expressed	not-expressed	not-expressed	not-expressed	NA	not-expressed	not-expressed	not-expressed	not-expressed
TEF	-0.0647	0.072	364	0.745	0.378	0.225611	1	0.390196	-0.0973214	repressor	repressor	repressor	repressor	0.0961027	undetermined	undetermined	undetermined	undetermined
TF2L1	0.0134	0.0361	2249	-0.426	0.327	0.456293	1	0.625181	NA	not-expressed	not-expressed	not-expressed	not-expressed	NA	not-expressed	not-expressed	not-expressed	not-expressed
TF65.C	-0.0891	0.105	1017	2	0.391	0.00138161	2	0.00539852	0.179105	activator	activator	activator	activator	0.00225431	activator	activator	activator	activator
TF65.S	-0.0286	0.0467	2095	0.805	0.316	0.152135	1	0.307182	0.0951254	activator	activator	activator	activator	5.49865e-05	activator	activator	activator	activator
TF7L2	-0.0182	0.0487	1212	0.398	0.378	0.517407	1	0.682331	-0.044004	repressor	repressor	undetermined	undetermined	0.112123	undetermined	undetermined	undetermined	undetermined
TFCP2	0.024	0.0407	4174	-1.15	0.325	0.0436712	1	0.113761	-0.0201458	undetermined	undetermined	undetermined	undetermined	0.0296676	undetermined	undetermined	undetermined	undetermined
TFDP1	-0.0632	0.113	831	1.77	0.246	0.000358806	2	0.00162813	0.260453	activator	activator	activator	activator	7.43953e-10	activator	activator	activator	activator
TFE2.A	0.056	0.0761	9122	-4.03	0.305	2.93859e-13	1	3.0246e-12	0.0127982	undetermined	undetermined	undetermined	undetermined	0.0147235	undetermined	undetermined	undetermined	undetermined
TFE2.S	0.0306	0.0361	1352	-0.655	0.369	0.280913	1	0.450267	-0.0161804	undetermined	undetermined	undetermined	undetermined	0.569063	undetermined	undetermined	undetermined	undetermined
TFE3	-0.0207	0.0419	1909	0.594	0.281	0.262477	1	0.431509	0.0531435	activator	activator	activator	activator	0.0237005	activator	activator	activator	activator
TFEB	0.00133	0.0322	1653	-0.171	0.266	0.740225	1	0.849692	-0.259931	repressor	repressor	repressor	repressor	2.233e-12	repressor	repressor	repressor	repressor
TGIF1.S	0.00089	0.0145	13081	-0.0783	0.344	0.893798	1	0.923452	-0.0173103	undetermined	undetermined	undetermined	undetermined	0.130624	undetermined	undetermined	undetermined	undetermined
THA.C	-0.00427	0.0183	2247	0.194	0.338	0.738613	1	0.849692	-0.0297293	repressor	undetermined	undetermined	undetermined	0.240282	undetermined	undetermined	undetermined	undetermined
THA.S	-0.0375	0.0475	2856	1.41	0.349	0.0169982	1	0.0501625	-0.0904286	repressor	repressor	repressor	repressor	0.000719162	repressor	repressor	repressor	repressor
THB.C	-0.00044	0.0246	2745	0.0996	0.369	0.86976	1	0.919897	-0.0614214	repressor	repressor	repressor	undetermined	0.145242	undetermined	undetermined	undetermined	undetermined
THB.S	-0.0221	0.0295	2045	0.725	0.372	0.234564	1	0.402382	-0.0875568	repressor	repressor	repressor	repressor	0.00531069	repressor	repressor	repressor	repressor
TLX1.D	0.0343	0.0633	1526	-0.98	0.361	0.102876	1	0.232158	NA	not-expressed	not-expressed	not-expressed	not-expressed	NA	not-expressed	not-expressed	not-expressed	not-expressed
TLX1.S	-0.00831	0.0596	1089	0.0295	0.298	0.956903	1	0.963755	NA	not-expressed	not-expressed	not-expressed	not-expressed	NA	not-expressed	not-expressed	not-expressed	not-expressed
TWST1	-0.00148	0.0179	6176	0.1	0.314	0.858364	1	0.912417	NA	not-expressed	not-expressed	not-expressed	not-expressed	NA	not-expressed	not-expressed	not-expressed	not-expressed
TYY1	0.00291	0.0245	2631	-0.407	0.234	0.400141	1	0.572405	0.250227	activator	activator	activator	activator	1.85851e-18	activator	activator	activator	activator
UBIP1	0.0524	0.0638	31699	-6.72	0.38	1.13648e-27	1	2.52418e-26	-0.0446133	repressor	repressor	undetermined	undetermined	1.41716e-05	repressor	repressor	undetermined	undetermined
USF1	0.000856	0.0223	1983	-0.0561	0.278	0.915265	1	0.93521	-0.231332	repressor	repressor	repressor	repressor	1.86764e-12	repressor	repressor	repressor	repressor
USF2	-0.0023	0.0228	2122	-0.0104	0.268	0.983972	1	0.988658	-0.211969	repressor	repressor	repressor	repressor	3.13109e-10	repressor	repressor	repressor	repressor
VDR.C	-0.0209	0.0432	1254	0.631	0.344	0.281996	1	0.450267	NA	not-expressed	not-expressed	not-expressed	not-expressed	NA	not-expressed	not-expressed	not-expressed	not-expressed
VDR.S	-0.0249	0.0316	7391	1.5	0.379	0.014829	1	0.0453465	NA	not-expressed	not-expressed	not-expressed	not-expressed	NA	not-expressed	not-expressed	not-expressed	not-expressed
VSX2	0.0886	0.158	190	-1.06	0.46	0.11808	2	0.263649	NA	not-expressed	not-expressed	not-expressed	not-expressed	NA	not-expressed	not-expressed	not-expressed	not-expressed
WT1	-0.0133	0.0307	17073	1.07	0.227	0.0247169	1	0.0681734	NA	not-expressed	not-expressed	not-expressed	not-expressed	NA	not-expressed	not-expressed	not-expressed	not-expressed
XBP1	-0.0512	0.134	350	0.502	0.261	0.325797	2	0.488571	0.282986	activator	activator	activator	activator	0.0032486	activator	activator	activator	activator
YBOX1	0.0187	0.0361	1718	-0.721	0.302	0.189522	1	0.347732	0.0360907	activator	activator	activator	undetermined	0.00260214	activator	activator	activator	undetermined
ZBT18	-0.00447	0.0204	1971	0.0792	0.342	0.892273	1	0.923452	0.0842128	activator	activator	activator	activator	0.0652148	undetermined	undetermined	undetermined	undetermined
ZBT7A	0.00903	0.0339	4714	-0.378	0.294	0.485717	1	0.652779	0.0992085	activator	activator	activator	activator	0.000122497	activator	activator	activator	activator
ZBTB6	0.00439	0.0651	1443	-0.164	0.293	0.761907	1	0.866198	0.0347875	activator	activator	activator	undetermined	0.240514	undetermined	undetermined	undetermined	undetermined
ZEB1	0.0132	0.062	4981	-0.906	0.34	0.120238	1	0.265868	-0.00913204	undetermined	undetermined	undetermined	undetermined	0.381103	undetermined	undetermined	undetermined	undetermined
ZEP1	-0.0601	0.0807	2123	1.83	0.318	0.0011738	1	0.00471757	0.0528502	activator	activator	activator	activator	0.0478873	activator	activator	activator	activator
ZEP2	-0.0222	0.0326	1852	0.602	0.289	0.262791	1	0.431509	0.0703531	activator	activator	activator	activator	0.00688636	activator	activator	activator	activator
ZFHX3	-0.0264	0.0336	155	0.213	0.418	0.741814	1	0.849692	-0.160612	repressor	repressor	repressor	repressor	0.163627	undetermined	undetermined	undetermined	undetermined
ZFX	0.0271	0.0432	11815	-2.23	0.257	1.0883e-05	1	7.0656e-05	0.168682	activator	activator	activator	activator	4.29076e-38	activator	activator	activator	activator
ZIC1	-0.0443	0.0737	4550	2.17	0.295	6.46141e-05	1	0.000354119	-0.112685	repressor	repressor	repressor	repressor	2.9674e-06	repressor	repressor	repressor	repressor
ZIC2	-0.0298	0.0524	3863	1.5	0.284	0.00488228	1	0.0166155	-0.153132	repressor	repressor	repressor	repressor	1.12569e-08	repressor	repressor	repressor	repressor
ZIC3	-0.0473	0.0712	2335	1.6	0.259	0.00166707	1	0.00639548	NA	not-expressed	not-expressed	not-expressed	not-expressed	NA	not-expressed	not-expressed	not-expressed	not-expressed
ZN143	0.0173	0.0256	3709	-0.765	0.334	0.185604	1	0.34353	0.0115352	undetermined	undetermined	undetermined	undetermined	0.292292	undetermined	undetermined	undetermined	undetermined
ZN148	0.00611	0.0172	22034	-0.556	0.261	0.276456	1	0.445284	-0.0217993	undetermined	undetermined	undetermined	undetermined	0.00714572	undetermined	undetermined	undetermined	undetermined
ZN423	-0.0218	0.0453	2811	0.8	0.307	0.148782	1	0.301857	0.000613399	undetermined	undetermined	undetermined	undetermined	0.936801	undetermined	undetermined	undetermined	undetermined
