# Supplementary material for: Epigenetic regulation of innate immune memory in microglia
Source: J Neuroinflammation. 2022 May 14;19:111. doi: 10.1186/s12974-022-02463-5 (PMC9107649; doi:10.1186/s12974-022-02463-5)
Supplement: Supplementary file 12 — Additional file 12: TFBS of differential ATAC peaks in microglia of WT-PBS versus KO-PBS and WT-LPS versus KO-LPS mice and classification of TFs based on correlation of TFBS peaks with TF target gene expression (related to Figs. 4D, 4E, 5C). [file 12974_2022_2463_MOESM12_ESM.xlsx]

## Sheet: diffTF_WTvsKOPBS
TF	weighted_meanDifference	weighted_CD	TFBS	weighted_Tstat	variance	pvalue	Cohend_factor	pvalueAdj	median.cor.tfs	classification_q0.1	classification_q0.05	classification_q0.01	classification_q0.001	classification_distr_rawP	classification_q0.1_final	classification_q0.05_final	classification_q0.01_final	classification_q0.001_final
AHR	0.0317	0.112	289	-0.943	0.241	0.0547452	2	0.108205	-0.102842	repressor	repressor	repressor	repressor	0.126254	undetermined	undetermined	undetermined	undetermined
AIRE	0.0648	0.0676	189	-0.668	0.478	0.333949	1	0.478177	NA	not-expressed	not-expressed	not-expressed	not-expressed	NA	not-expressed	not-expressed	not-expressed	not-expressed
ALX1	-0.116	0.117	60	0.555	0.226	0.243028	2	0.376158	NA	not-expressed	not-expressed	not-expressed	not-expressed	NA	not-expressed	not-expressed	not-expressed	not-expressed
ANDR	-0.123	0.136	767	2.09	0.349	0.000403472	2	0.00151662	NA	not-expressed	not-expressed	not-expressed	not-expressed	NA	not-expressed	not-expressed	not-expressed	not-expressed
AP2A	0.0639	0.0794	5336	-2.79	0.276	1.0922e-07	1	9.38404e-07	NA	not-expressed	not-expressed	not-expressed	not-expressed	NA	not-expressed	not-expressed	not-expressed	not-expressed
AP2B	0.0102	0.0255	6297	-0.962	0.254	0.0562892	1	0.109712	NA	not-expressed	not-expressed	not-expressed	not-expressed	NA	not-expressed	not-expressed	not-expressed	not-expressed
AP2C	0.0545	0.0685	5244	-2.3	0.267	8.54118e-06	1	4.99421e-05	NA	not-expressed	not-expressed	not-expressed	not-expressed	NA	not-expressed	not-expressed	not-expressed	not-expressed
AP2D	-0.00306	0.0373	8786	0.99	0.286	0.0641415	1	0.121638	NA	not-expressed	not-expressed	not-expressed	not-expressed	NA	not-expressed	not-expressed	not-expressed	not-expressed
ARI3A.D	0.0949	0.0912	359	-1.18	0.451	0.0789027	1	0.144426	-0.0658059	repressor	repressor	repressor	undetermined	0.114508	undetermined	undetermined	undetermined	undetermined
ARI3A.S	0.0566	0.0602	2521	-1.86	0.426	0.00437524	1	0.0119609	-0.0516832	repressor	repressor	undetermined	undetermined	0.0265384	repressor	repressor	undetermined	undetermined
ARI5B	0.0553	0.0684	409	-0.743	0.375	0.22501	1	0.354791	-0.079378	repressor	repressor	repressor	repressor	0.349898	undetermined	undetermined	undetermined	undetermined
ARNT	-0.0497	0.0963	868	1.03	0.227	0.0306302	1	0.0636297	0.0404771	activator	activator	undetermined	undetermined	0.365951	undetermined	undetermined	undetermined	undetermined
ARNT2	0.0513	0.0685	3173	-1.69	0.264	0.00100488	1	0.00338442	-0.0263656	undetermined	undetermined	undetermined	undetermined	0.0130307	undetermined	undetermined	undetermined	undetermined
ATF1	-0.121	0.155	1008	3.16	0.29	4.41156e-09	2	4.76222e-08	-0.0742067	repressor	repressor	repressor	repressor	0.354858	undetermined	undetermined	undetermined	undetermined
ATF2	-0.144	0.178	913	3.44	0.28	7.97937e-11	2	1.15838e-09	-0.074912	repressor	repressor	repressor	repressor	0.150644	undetermined	undetermined	undetermined	undetermined
ATF3	-0.0826	0.107	1260	2.34	0.291	1.43917e-05	2	7.76285e-05	-0.00745535	undetermined	undetermined	undetermined	undetermined	0.375175	undetermined	undetermined	undetermined	undetermined
ATOH1	0.0311	0.0498	2547	-1.04	0.357	0.0817535	1	0.148697	NA	not-expressed	not-expressed	not-expressed	not-expressed	NA	not-expressed	not-expressed	not-expressed	not-expressed
BACH1	-0.135	0.142	978	2.5	0.354	2.64767e-05	2	0.000132699	-0.244049	repressor	repressor	repressor	repressor	3.95536e-09	repressor	repressor	repressor	repressor
BARX2	-0.0601	0.0606	87	0.465	0.334	0.421051	1	0.553945	NA	not-expressed	not-expressed	not-expressed	not-expressed	NA	not-expressed	not-expressed	not-expressed	not-expressed
BATF	-0.355	0.379	957	6.92	0.37	5.48099e-30	2	2.88437e-28	0.455921	activator	activator	activator	activator	3.80558e-22	activator	activator	activator	activator
BCL6	-0.0315	0.039	1002	0.674	0.368	0.266544	1	0.400007	0.180446	activator	activator	activator	activator	2.47054e-05	activator	activator	activator	activator
BHE40	-0.062	0.0792	923	1.3	0.239	0.00783358	1	0.0196507	-0.0913107	repressor	repressor	repressor	repressor	0.0103631	repressor	repressor	repressor	repressor
BMAL1	-0.00542	0.0473	1182	0.277	0.244	0.574954	1	0.670515	-0.063283	repressor	repressor	repressor	undetermined	0.0553825	undetermined	undetermined	undetermined	undetermined
BRAC	-0.0593	0.0795	202	0.603	0.395	0.337336	1	0.478177	NA	not-expressed	not-expressed	not-expressed	not-expressed	NA	not-expressed	not-expressed	not-expressed	not-expressed
BRCA1	0.0018	0.073	738	-0.115	0.328	0.840856	1	0.880598	0.00302456	undetermined	undetermined	undetermined	undetermined	0.320389	undetermined	undetermined	undetermined	undetermined
CDC5L	0.0542	0.0542	103	-0.413	0.395	0.511097	1	0.620452	-0.197981	repressor	repressor	repressor	repressor	0.0268799	repressor	repressor	repressor	repressor
CDX1	0.035	0.0617	472	-0.562	0.408	0.378943	1	0.516295	NA	not-expressed	not-expressed	not-expressed	not-expressed	NA	not-expressed	not-expressed	not-expressed	not-expressed
CDX2	0.0256	0.0383	334	-0.177	0.412	0.782736	1	0.838711	NA	not-expressed	not-expressed	not-expressed	not-expressed	NA	not-expressed	not-expressed	not-expressed	not-expressed
CEBPA	-0.708	0.723	313	6.78	0.305	1.20906e-34	3	7.27162e-33	-0.581782	repressor	repressor	repressor	repressor	2.36555e-25	repressor	repressor	repressor	repressor
CEBPB	-0.665	0.69	344	7.03	0.387	1.30389e-29	3	6.09929e-28	0.493908	activator	activator	activator	activator	7.5302e-21	activator	activator	activator	activator
CEBPD	-0.537	0.571	296	5.16	0.413	9.80748e-16	3	2.29386e-14	-0.655427	repressor	repressor	repressor	repressor	2.29653e-20	repressor	repressor	repressor	repressor
CEBPE	-0.509	0.537	158	4.31	0.406	1.34079e-11	3	2.2579e-10	NA	not-expressed	not-expressed	not-expressed	not-expressed	NA	not-expressed	not-expressed	not-expressed	not-expressed
CEBPG	-0.627	0.657	412	7.3	0.345	1.83391e-35	3	1.28679e-33	-0.705717	repressor	repressor	repressor	repressor	1.12762e-32	repressor	repressor	repressor	repressor
CEBPZ	-0.0263	0.0817	1610	1.71	0.304	0.00192601	1	0.00587572	0.0373063	activator	activator	undetermined	undetermined	0.0550511	undetermined	undetermined	undetermined	undetermined
COE1	0.0721	0.0952	3025	-2.84	0.323	5.82022e-07	1	4.08386e-06	NA	not-expressed	not-expressed	not-expressed	not-expressed	NA	not-expressed	not-expressed	not-expressed	not-expressed
COT1.B	0.0272	0.0292	1279	-0.513	0.397	0.41554	1	0.551216	NA	not-expressed	not-expressed	not-expressed	not-expressed	NA	not-expressed	not-expressed	not-expressed	not-expressed
COT1.S	0.0681	0.0903	1137	-1.82	0.37	0.002771	1	0.00827371	NA	not-expressed	not-expressed	not-expressed	not-expressed	NA	not-expressed	not-expressed	not-expressed	not-expressed
COT2.B	0.0414	0.0487	1042	-0.712	0.392	0.255455	1	0.391078	NA	not-expressed	not-expressed	not-expressed	not-expressed	NA	not-expressed	not-expressed	not-expressed	not-expressed
COT2.S	0.0663	0.078	1619	-1.82	0.336	0.00169064	1	0.00531164	NA	not-expressed	not-expressed	not-expressed	not-expressed	NA	not-expressed	not-expressed	not-expressed	not-expressed
CREB1	-0.133	0.169	813	3.15	0.281	2.80984e-09	2	3.19715e-08	-0.0706444	repressor	repressor	repressor	repressor	0.303799	undetermined	undetermined	undetermined	undetermined
CREM	-0.136	0.174	1036	3.32	0.249	2.86554e-11	2	4.46812e-10	-0.0621943	repressor	repressor	repressor	undetermined	0.08399	undetermined	undetermined	undetermined	undetermined
CRX.A	0.0735	0.0834	213	-0.551	0.468	0.420571	1	0.553945	NA	not-expressed	not-expressed	not-expressed	not-expressed	NA	not-expressed	not-expressed	not-expressed	not-expressed
CRX.S	-0.0199	0.0234	464	0.25	0.341	0.668566	1	0.74858	NA	not-expressed	not-expressed	not-expressed	not-expressed	NA	not-expressed	not-expressed	not-expressed	not-expressed
CTCF	-0.0253	0.0401	12949	2.07	0.228	1.45669e-05	1	7.76285e-05	0.0154594	undetermined	undetermined	undetermined	undetermined	0.811383	undetermined	undetermined	undetermined	undetermined
CUX1	0.0839	0.0934	152	-0.656	0.286	0.219954	1	0.348123	-0.071056	repressor	repressor	repressor	repressor	0.297334	undetermined	undetermined	undetermined	undetermined
CXXC1	-0.0363	0.0583	1268	0.933	0.249	0.0615195	1	0.117466	0.0637408	activator	activator	activator	activator	0.197671	undetermined	undetermined	undetermined	undetermined
DBP	-0.333	0.345	205	2.74	0.388	1.08849e-05	2	6.02964e-05	-0.516535	repressor	repressor	repressor	repressor	5.33004e-08	repressor	repressor	repressor	repressor
DDIT3	-0.016	0.0268	407	0.216	0.347	0.713857	1	0.781471	0.0458677	activator	activator	activator	activator	0.420536	undetermined	undetermined	undetermined	undetermined
DLX2	0.15	0.19	137	-1.17	0.392	0.0616626	2	0.117466	NA	not-expressed	not-expressed	not-expressed	not-expressed	NA	not-expressed	not-expressed	not-expressed	not-expressed
DLX3	0.188	0.203	102	-1.53	0.411	0.0170073	2	0.038495	NA	not-expressed	not-expressed	not-expressed	not-expressed	NA	not-expressed	not-expressed	not-expressed	not-expressed
E2F1	0.0072	0.0521	1655	-0.27	0.278	0.608592	1	0.699612	-0.122592	repressor	repressor	repressor	repressor	8.33231e-05	repressor	repressor	repressor	repressor
E2F2	-0.0188	0.0597	564	0.0984	0.303	0.858125	1	0.892026	-0.186508	repressor	repressor	repressor	repressor	0.00814226	repressor	repressor	repressor	repressor
E2F3	-0.0235	0.0857	571	0.416	0.289	0.439033	1	0.561802	0.0902474	activator	activator	activator	activator	0.00756917	activator	activator	activator	activator
E2F4	-0.0291	0.0363	5706	1.51	0.263	0.00323565	1	0.00959303	0.112458	activator	activator	activator	activator	9.1854e-13	activator	activator	activator	activator
E2F5	-0.0139	0.045	408	0.273	0.3	0.618183	1	0.707214	-0.0694813	repressor	repressor	repressor	undetermined	0.125411	undetermined	undetermined	undetermined	undetermined
E2F6	-0.0182	0.0258	6338	0.953	0.228	0.0459515	1	0.0916851	-0.129671	repressor	repressor	repressor	repressor	1.53392e-16	repressor	repressor	repressor	repressor
E2F7	-0.0186	0.0355	644	0.395	0.295	0.46707	1	0.583492	-0.0606406	repressor	repressor	repressor	undetermined	0.150749	undetermined	undetermined	undetermined	undetermined
E4F1	-0.106	0.153	502	2.68	0.284	4.93223e-07	2	3.7754e-06	-0.0720272	repressor	repressor	repressor	repressor	0.045217	repressor	repressor	repressor	repressor
EGR1	-0.0267	0.0529	6375	1.92	0.267	0.000202608	1	0.000870387	-0.183775	repressor	repressor	repressor	repressor	4.41203e-22	repressor	repressor	repressor	repressor
EGR2	-0.0134	0.0309	7398	1.08	0.256	0.0327988	1	0.0676877	-0.119014	repressor	repressor	repressor	repressor	1.30257e-17	repressor	repressor	repressor	repressor
EGR3	-0.0161	0.0732	1597	0.618	0.324	0.277605	1	0.41152	-0.0134771	undetermined	undetermined	undetermined	undetermined	0.143904	undetermined	undetermined	undetermined	undetermined
EGR4	-0.0186	0.0367	11706	1.7	0.224	0.000328269	1	0.0013162	NA	not-expressed	not-expressed	not-expressed	not-expressed	NA	not-expressed	not-expressed	not-expressed	not-expressed
EHF	-0.0685	0.074	2121	2.09	0.343	0.000358879	1	0.00138613	-0.12154	repressor	repressor	repressor	repressor	1.9495e-05	repressor	repressor	repressor	repressor
ELF1	-0.109	0.128	3875	4.38	0.279	1.11133e-16	2	3.22758e-15	0.0302383	activator	activator	undetermined	undetermined	0.00034909	activator	activator	undetermined	undetermined
ELF2	-0.0411	0.0518	4276	1.44	0.289	0.00739229	1	0.0188615	-0.0731645	repressor	repressor	repressor	repressor	0.00670099	repressor	repressor	repressor	repressor
ELF3	-0.0587	0.0739	2978	2.29	0.362	0.00014117	1	0.000619091	NA	not-expressed	not-expressed	not-expressed	not-expressed	NA	not-expressed	not-expressed	not-expressed	not-expressed
ELF5	-0.106	0.108	1014	2.32	0.432	0.000415925	2	0.0015496	NA	not-expressed	not-expressed	not-expressed	not-expressed	NA	not-expressed	not-expressed	not-expressed	not-expressed
ELK1	-0.0804	0.129	1477	3.39	0.289	2.86425e-10	2	3.65408e-09	-0.124791	repressor	repressor	repressor	repressor	0.00299172	repressor	repressor	repressor	repressor
ELK3	-0.0271	0.0364	2940	0.93	0.302	0.0905872	1	0.15957	-0.0146867	undetermined	undetermined	undetermined	undetermined	0.571383	undetermined	undetermined	undetermined	undetermined
ELK4	-0.0777	0.111	1076	2.48	0.309	8.1421e-06	2	4.82792e-05	-0.0213369	undetermined	undetermined	undetermined	undetermined	0.2953	undetermined	undetermined	undetermined	undetermined
ENOA	-0.0183	0.0457	1488	0.642	0.294	0.236403	1	0.368613	-0.0500807	repressor	repressor	undetermined	undetermined	0.289105	undetermined	undetermined	undetermined	undetermined
EPAS1	0.0894	0.0947	4231	-3.31	0.28	3.96722e-10	1	4.91235e-09	0.0258619	activator	activator	undetermined	undetermined	0.000384185	activator	activator	undetermined	undetermined
ERG	-0.0618	0.0804	1447	1.67	0.267	0.00122961	1	0.00398204	NA	not-expressed	not-expressed	not-expressed	not-expressed	NA	not-expressed	not-expressed	not-expressed	not-expressed
ERR1	0.0623	0.0843	1100	-1.54	0.402	0.0151452	1	0.0348421	-0.070436	repressor	repressor	repressor	repressor	0.409446	undetermined	undetermined	undetermined	undetermined
ERR2	0.0565	0.0612	1488	-1.38	0.354	0.0203728	1	0.0443682	NA	not-expressed	not-expressed	not-expressed	not-expressed	NA	not-expressed	not-expressed	not-expressed	not-expressed
ERR3	0.09	0.096	677	-1.53	0.426	0.0190702	1	0.0422555	NA	not-expressed	not-expressed	not-expressed	not-expressed	NA	not-expressed	not-expressed	not-expressed	not-expressed
ESR1	0.0781	0.0966	2238	-2.41	0.294	8.80107e-06	1	5.07569e-05	0.110011	activator	activator	activator	activator	6.51076e-05	activator	activator	activator	activator
ESR2.B	0.0873	0.098	1402	-2.04	0.317	0.000290903	1	0.00119947	NA	not-expressed	not-expressed	not-expressed	not-expressed	NA	not-expressed	not-expressed	not-expressed	not-expressed
ESR2.S	-0.00642	0.0251	4195	0.378	0.348	0.521672	1	0.62417	NA	not-expressed	not-expressed	not-expressed	not-expressed	NA	not-expressed	not-expressed	not-expressed	not-expressed
ETS1	-0.114	0.124	3140	3.84	0.331	2.48116e-11	2	4.01757e-10	-0.198011	repressor	repressor	repressor	repressor	4.72022e-14	repressor	repressor	repressor	repressor
ETS2	-0.0506	0.0603	4214	2.08	0.296	0.000131776	1	0.000583975	-0.0595426	repressor	repressor	repressor	undetermined	0.034985	repressor	repressor	repressor	undetermined
ETV4	-0.0799	0.0891	4738	3.26	0.346	2.98752e-08	1	2.67606e-07	0.134302	activator	activator	activator	activator	1.86132e-09	activator	activator	activator	activator
ETV5	-0.051	0.0529	1436	1.07	0.391	0.0870481	1	0.15463	-0.0791701	repressor	repressor	repressor	repressor	0.0874894	undetermined	undetermined	undetermined	undetermined
EVI1	0.129	0.126	161	-1.11	0.587	0.147398	2	0.243351	NA	not-expressed	not-expressed	not-expressed	not-expressed	NA	not-expressed	not-expressed	not-expressed	not-expressed
EVX1	-0.0961	0.102	162	0.559	0.385	0.367636	2	0.504152	NA	not-expressed	not-expressed	not-expressed	not-expressed	NA	not-expressed	not-expressed	not-expressed	not-expressed
EVX2	0.054	0.07	285	-0.677	0.456	0.316078	1	0.455715	NA	not-expressed	not-expressed	not-expressed	not-expressed	NA	not-expressed	not-expressed	not-expressed	not-expressed
FEV	-0.107	0.114	1864	3.15	0.368	2.07354e-07	2	1.71169e-06	NA	not-expressed	not-expressed	not-expressed	not-expressed	NA	not-expressed	not-expressed	not-expressed	not-expressed
FLI1	-0.0641	0.0807	6098	3.64	0.252	4.13542e-13	1	7.56962e-12	-0.0527932	repressor	repressor	undetermined	undetermined	0.0319303	repressor	repressor	undetermined	undetermined
FOS	-0.0355	0.0702	1416	1.1	0.269	0.0339317	1	0.0696842	-0.0176835	undetermined	undetermined	undetermined	undetermined	0.143221	undetermined	undetermined	undetermined	undetermined
FOSB	-0.323	0.354	1108	6.66	0.354	4.37912e-29	2	1.84361e-27	0.199306	activator	activator	activator	activator	4.57494e-09	activator	activator	activator	activator
FOSL1	-0.468	0.509	1087	8.88	0.367	1.19438e-48	3	1.25709e-46	NA	not-expressed	not-expressed	not-expressed	not-expressed	NA	not-expressed	not-expressed	not-expressed	not-expressed
FOSL2	-0.43	0.47	1100	8.16	0.297	1.10057e-50	2	1.54446e-48	-0.555219	repressor	repressor	repressor	repressor	1.78586e-37	repressor	repressor	repressor	repressor
FOXA1	0.0306	0.0503	673	-0.681	0.415	0.290458	1	0.426073	NA	not-expressed	not-expressed	not-expressed	not-expressed	NA	not-expressed	not-expressed	not-expressed	not-expressed
FOXA2	0.0535	0.0541	336	-0.615	0.409	0.336229	1	0.478177	NA	not-expressed	not-expressed	not-expressed	not-expressed	NA	not-expressed	not-expressed	not-expressed	not-expressed
FOXA3	0.0666	0.0829	967	-1.64	0.421	0.0114856	1	0.0271653	NA	not-expressed	not-expressed	not-expressed	not-expressed	NA	not-expressed	not-expressed	not-expressed	not-expressed
FOXC1	0.154	0.159	284	-1.61	0.384	0.0093734	2	0.022943	NA	not-expressed	not-expressed	not-expressed	not-expressed	NA	not-expressed	not-expressed	not-expressed	not-expressed
FOXC2	0.000316	0.0511	501	-0.161	0.426	0.805162	1	0.853561	NA	not-expressed	not-expressed	not-expressed	not-expressed	NA	not-expressed	not-expressed	not-expressed	not-expressed
FOXD1	0.0329	0.0342	310	-0.427	0.374	0.48504	1	0.598832	NA	not-expressed	not-expressed	not-expressed	not-expressed	NA	not-expressed	not-expressed	not-expressed	not-expressed
FOXD3	0.0593	0.0607	1746	-1.79	0.478	0.00962434	1	0.0232865	NA	not-expressed	not-expressed	not-expressed	not-expressed	NA	not-expressed	not-expressed	not-expressed	not-expressed
FOXF1	0.12	0.12	396	-1.43	0.456	0.034205	2	0.0699043	0.022864	activator	undetermined	undetermined	undetermined	0.140504	undetermined	undetermined	undetermined	undetermined
FOXF2	0.0963	0.156	345	-1.79	0.383	0.00382349	2	0.0109503	NA	not-expressed	not-expressed	not-expressed	not-expressed	NA	not-expressed	not-expressed	not-expressed	not-expressed
FOXI1	-0.0261	0.0527	1401	1.18	0.298	0.0306496	1	0.0636297	NA	not-expressed	not-expressed	not-expressed	not-expressed	NA	not-expressed	not-expressed	not-expressed	not-expressed
FOXJ2	0.0939	0.0982	1104	-2.23	0.446	0.000840317	1	0.00285301	-0.0263737	undetermined	undetermined	undetermined	undetermined	0.0778389	undetermined	undetermined	undetermined	undetermined
FOXJ3.A	0.139	0.144	1390	-3.8	0.437	9.01208e-09	2	9.25387e-08	0.00345013	undetermined	undetermined	undetermined	undetermined	0.43425	undetermined	undetermined	undetermined	undetermined
FOXJ3.S	0.09	0.0923	1256	-2.36	0.419	0.000266456	1	0.00111067	-0.023879	undetermined	undetermined	undetermined	undetermined	0.227105	undetermined	undetermined	undetermined	undetermined
FOXM1	0.0823	0.0847	854	-1.58	0.467	0.0207745	1	0.0446228	0.0262616	activator	activator	undetermined	undetermined	0.106867	undetermined	undetermined	undetermined	undetermined
FOXO1	0.0923	0.0925	1748	-2.82	0.523	9.64296e-05	1	0.00044612	-0.0446887	repressor	repressor	undetermined	undetermined	0.0915025	undetermined	undetermined	undetermined	undetermined
FOXO3	0.0674	0.0694	764	-0.857	0.368	0.157737	1	0.255413	0.0100965	undetermined	undetermined	undetermined	undetermined	0.259123	undetermined	undetermined	undetermined	undetermined
FOXO4	0.119	0.119	379	-1.48	0.428	0.0236822	2	0.0501016	0.0447527	activator	activator	activator	activator	0.0346972	activator	activator	activator	activator
FOXP2	-0.0256	0.0572	598	0.46	0.386	0.45906	1	0.577574	NA	not-expressed	not-expressed	not-expressed	not-expressed	NA	not-expressed	not-expressed	not-expressed	not-expressed
FOXP3	0.148	0.156	208	-1.09	0.431	0.0968531	2	0.169192	NA	not-expressed	not-expressed	not-expressed	not-expressed	NA	not-expressed	not-expressed	not-expressed	not-expressed
FOXQ1	0.0239	0.0874	539	-0.602	0.37	0.32233	1	0.463143	NA	not-expressed	not-expressed	not-expressed	not-expressed	NA	not-expressed	not-expressed	not-expressed	not-expressed
FUBP1	0.0895	0.094	1026	-2.02	0.483	0.00365438	1	0.0105376	-0.0271151	undetermined	undetermined	undetermined	undetermined	0.591573	undetermined	undetermined	undetermined	undetermined
GABP1	-0.0907	0.114	3183	3.84	0.274	2.20166e-13	2	4.21317e-12	-0.100529	repressor	repressor	repressor	repressor	0.00110766	repressor	repressor	repressor	repressor
GABPA	-0.0842	0.109	4468	4.37	0.278	1.14997e-16	2	3.22758e-15	-0.0476051	repressor	repressor	undetermined	undetermined	0.0448122	repressor	repressor	undetermined	undetermined
GATA1	-0.0341	0.0494	579	0.409	0.381	0.507578	1	0.619392	NA	not-expressed	not-expressed	not-expressed	not-expressed	NA	not-expressed	not-expressed	not-expressed	not-expressed
GATA2	-0.0261	0.0448	530	0.307	0.362	0.609875	1	0.699612	-0.000444268	undetermined	undetermined	undetermined	undetermined	0.679753	undetermined	undetermined	undetermined	undetermined
GATA3	-0.0426	0.0616	664	0.551	0.398	0.382449	1	0.517838	NA	not-expressed	not-expressed	not-expressed	not-expressed	NA	not-expressed	not-expressed	not-expressed	not-expressed
GATA4	0.0267	0.0991	398	-0.768	0.471	0.263117	1	0.397034	NA	not-expressed	not-expressed	not-expressed	not-expressed	NA	not-expressed	not-expressed	not-expressed	not-expressed
GATA5	0.0145	0.0473	139	0.0263	0.435	0.968192	1	0.972813	NA	not-expressed	not-expressed	not-expressed	not-expressed	NA	not-expressed	not-expressed	not-expressed	not-expressed
GATA6	0.00685	0.0159	2164	-0.0654	0.411	0.918746	1	0.93428	NA	not-expressed	not-expressed	not-expressed	not-expressed	NA	not-expressed	not-expressed	not-expressed	not-expressed
GCM1	-0.0278	0.0902	447	0.413	0.328	0.47083	1	0.586448	NA	not-expressed	not-expressed	not-expressed	not-expressed	NA	not-expressed	not-expressed	not-expressed	not-expressed
GCR.C	-0.0392	0.0613	1700	1.12	0.355	0.0601399	1	0.116142	-0.136362	repressor	repressor	repressor	repressor	0.00166852	repressor	repressor	repressor	repressor
GCR.S	-0.0105	0.0372	6232	0.525	0.365	0.384855	1	0.517838	-0.0318741	repressor	undetermined	undetermined	undetermined	0.0280935	repressor	undetermined	undetermined	undetermined
GFI1	-0.0844	0.0917	577	1.38	0.355	0.0205506	1	0.0443682	NA	not-expressed	not-expressed	not-expressed	not-expressed	NA	not-expressed	not-expressed	not-expressed	not-expressed
GFI1B	-0.0539	0.0649	962	1.17	0.389	0.0606682	1	0.116627	NA	not-expressed	not-expressed	not-expressed	not-expressed	NA	not-expressed	not-expressed	not-expressed	not-expressed
GLI1	0.0395	0.0501	1916	-1.03	0.317	0.0673404	1	0.126001	NA	not-expressed	not-expressed	not-expressed	not-expressed	NA	not-expressed	not-expressed	not-expressed	not-expressed
GLI2	0.0338	0.0641	1460	-0.632	0.329	0.270531	1	0.40245	NA	not-expressed	not-expressed	not-expressed	not-expressed	NA	not-expressed	not-expressed	not-expressed	not-expressed
GLI3	0.02	0.0416	1724	-0.421	0.347	0.474801	1	0.58965	NA	not-expressed	not-expressed	not-expressed	not-expressed	NA	not-expressed	not-expressed	not-expressed	not-expressed
GLIS3	0.093	0.128	2092	-2.53	0.264	8.47903e-07	2	5.75754e-06	0.103206	activator	activator	activator	activator	1.51351e-05	activator	activator	activator	activator
HAND1	-0.0101	0.0585	798	0.407	0.337	0.483241	1	0.598366	NA	not-expressed	not-expressed	not-expressed	not-expressed	NA	not-expressed	not-expressed	not-expressed	not-expressed
HBP1	0.0491	0.0938	200	-0.5	0.404	0.431489	1	0.559738	-0.191478	repressor	repressor	repressor	repressor	0.377988	undetermined	undetermined	undetermined	undetermined
HEN1	0.0321	0.0441	4907	-1.26	0.246	0.0110724	1	0.0263361	NA	not-expressed	not-expressed	not-expressed	not-expressed	NA	not-expressed	not-expressed	not-expressed	not-expressed
HES1	0.0567	0.0758	1742	-1.49	0.26	0.00347646	1	0.0101638	0.160317	activator	activator	activator	activator	1.13496e-06	activator	activator	activator	activator
HESX1	-0.0259	0.0495	805	0.506	0.282	0.340664	1	0.480363	NA	not-expressed	not-expressed	not-expressed	not-expressed	NA	not-expressed	not-expressed	not-expressed	not-expressed
HEY2	0.0471	0.0659	3423	-1.84	0.263	0.000333356	1	0.00132399	NA	not-expressed	not-expressed	not-expressed	not-expressed	NA	not-expressed	not-expressed	not-expressed	not-expressed
HIC1	0.0673	0.0979	1370	-1.71	0.309	0.00209646	1	0.0063497	0.136971	activator	activator	activator	activator	0.000208447	activator	activator	activator	activator
HIF1A	-0.00741	0.0618	879	0.549	0.275	0.295145	1	0.431444	-0.120141	repressor	repressor	repressor	repressor	0.0053035	repressor	repressor	repressor	repressor
HINFP	-0.0132	0.0649	263	0.414	0.307	0.454949	1	0.575175	0.127911	activator	activator	activator	activator	0.0150791	activator	activator	activator	activator
HLF	-0.516	0.554	282	4.65	0.37	2.09673e-14	3	4.41361e-13	-0.654766	repressor	repressor	repressor	repressor	1.06275e-15	repressor	repressor	repressor	repressor
HLTF	0.00372	0.0124	1156	-0.0562	0.353	0.92464	1	0.936047	-0.000727885	undetermined	undetermined	undetermined	undetermined	0.507117	undetermined	undetermined	undetermined	undetermined
HMGA1	0.0308	0.032	2551	-1.1	0.426	0.0919227	1	0.161248	-0.0106431	undetermined	undetermined	undetermined	undetermined	0.0680421	undetermined	undetermined	undetermined	undetermined
HNF1A	-0.0663	0.064	118	0.44	0.354	0.45959	1	0.577574	NA	not-expressed	not-expressed	not-expressed	not-expressed	NA	not-expressed	not-expressed	not-expressed	not-expressed
HNF1B	-0.00591	0.0297	115	0.0898	0.394	0.88624	1	0.907803	NA	not-expressed	not-expressed	not-expressed	not-expressed	NA	not-expressed	not-expressed	not-expressed	not-expressed
HNF4A	0.0436	0.0606	1499	-1.16	0.322	0.0409307	1	0.0824489	NA	not-expressed	not-expressed	not-expressed	not-expressed	NA	not-expressed	not-expressed	not-expressed	not-expressed
HNF4G	0.0226	0.0298	1820	-0.623	0.315	0.266988	1	0.400007	NA	not-expressed	not-expressed	not-expressed	not-expressed	NA	not-expressed	not-expressed	not-expressed	not-expressed
HNF6	0.209	0.205	97	-1.51	0.437	0.0223591	2	0.0475414	NA	not-expressed	not-expressed	not-expressed	not-expressed	NA	not-expressed	not-expressed	not-expressed	not-expressed
HSF1	0.0221	0.033	1120	-0.445	0.342	0.446697	1	0.569876	-0.0590023	repressor	repressor	undetermined	undetermined	0.305375	undetermined	undetermined	undetermined	undetermined
HSF2	0.0196	0.0383	779	-0.424	0.375	0.488693	1	0.601578	-0.0426398	repressor	repressor	undetermined	undetermined	0.127367	undetermined	undetermined	undetermined	undetermined
HTF4	0.012	0.038	3238	-0.636	0.303	0.247923	1	0.380933	0.0407056	activator	activator	undetermined	undetermined	0.289145	undetermined	undetermined	undetermined	undetermined
HXA1	0.12	0.13	667	-1.85	0.326	0.00119474	2	0.0038991	NA	not-expressed	not-expressed	not-expressed	not-expressed	NA	not-expressed	not-expressed	not-expressed	not-expressed
HXA10	0.0424	0.0914	79	-0.311	0.357	0.60271	1	0.695181	NA	not-expressed	not-expressed	not-expressed	not-expressed	NA	not-expressed	not-expressed	not-expressed	not-expressed
HXA13	-0.0435	0.0701	214	0.167	0.349	0.777418	1	0.837066	NA	not-expressed	not-expressed	not-expressed	not-expressed	NA	not-expressed	not-expressed	not-expressed	not-expressed
HXA5	0.133	0.143	124	-1.11	0.41	0.0830017	2	0.148697	NA	not-expressed	not-expressed	not-expressed	not-expressed	NA	not-expressed	not-expressed	not-expressed	not-expressed
HXA7	0.0823	0.0853	90	-0.577	0.427	0.377235	1	0.515636	NA	not-expressed	not-expressed	not-expressed	not-expressed	NA	not-expressed	not-expressed	not-expressed	not-expressed
HXA9	0.0624	0.0613	219	-0.602	0.407	0.345361	1	0.481448	NA	not-expressed	not-expressed	not-expressed	not-expressed	NA	not-expressed	not-expressed	not-expressed	not-expressed
HXB1	0.104	0.123	497	-1.48	0.377	0.0159346	2	0.0362619	NA	not-expressed	not-expressed	not-expressed	not-expressed	NA	not-expressed	not-expressed	not-expressed	not-expressed
HXB6	-0.091	0.144	117	0.522	0.371	0.391442	2	0.524831	NA	not-expressed	not-expressed	not-expressed	not-expressed	NA	not-expressed	not-expressed	not-expressed	not-expressed
HXB7	0.0183	0.0248	151	-0.122	0.425	0.851551	1	0.887384	NA	not-expressed	not-expressed	not-expressed	not-expressed	NA	not-expressed	not-expressed	not-expressed	not-expressed
HXB8	0.0705	0.0773	126	-0.52	0.438	0.432033	1	0.559738	NA	not-expressed	not-expressed	not-expressed	not-expressed	NA	not-expressed	not-expressed	not-expressed	not-expressed
HXC6	0.128	0.184	205	-1.58	0.424	0.0152467	2	0.0348851	NA	not-expressed	not-expressed	not-expressed	not-expressed	NA	not-expressed	not-expressed	not-expressed	not-expressed
HXC8	0.0532	0.0755	138	-0.303	0.382	0.623962	1	0.709968	NA	not-expressed	not-expressed	not-expressed	not-expressed	NA	not-expressed	not-expressed	not-expressed	not-expressed
HXD10	0.0344	0.0679	274	-0.577	0.504	0.416358	1	0.551216	NA	not-expressed	not-expressed	not-expressed	not-expressed	NA	not-expressed	not-expressed	not-expressed	not-expressed
HXD13	0.0533	0.0542	153	-0.451	0.475	0.512867	1	0.620452	NA	not-expressed	not-expressed	not-expressed	not-expressed	NA	not-expressed	not-expressed	not-expressed	not-expressed
HXD4	-0.00211	0.0521	269	0.161	0.434	0.80693	1	0.853561	NA	not-expressed	not-expressed	not-expressed	not-expressed	NA	not-expressed	not-expressed	not-expressed	not-expressed
HXD9	0.0939	0.175	485	-1.7	0.407	0.00770523	2	0.0195416	NA	not-expressed	not-expressed	not-expressed	not-expressed	NA	not-expressed	not-expressed	not-expressed	not-expressed
IKZF1	0.0838	0.105	1138	-1.87	0.329	0.00111335	2	0.00369072	0.170899	activator	activator	activator	activator	0.00076964	activator	activator	activator	activator
INSM1	0.0555	0.0751	2628	-1.78	0.267	0.000571476	1	0.00203891	NA	not-expressed	not-expressed	not-expressed	not-expressed	NA	not-expressed	not-expressed	not-expressed	not-expressed
IRF1	-0.0898	0.0995	1946	2.76	0.373	6.20948e-06	1	3.73456e-05	0.257271	activator	activator	activator	activator	1.55529e-13	activator	activator	activator	activator
IRF2	-0.0782	0.0878	1829	2.39	0.368	8.15501e-05	1	0.00038576	-0.216753	repressor	repressor	repressor	repressor	3.50705e-08	repressor	repressor	repressor	repressor
IRF3	-0.0532	0.0636	2474	2.06	0.366	0.000661459	1	0.00230144	-0.185853	repressor	repressor	repressor	repressor	7.71658e-06	repressor	repressor	repressor	repressor
IRF4	-0.0212	0.0264	6480	1	0.409	0.117901	1	0.200956	-0.129089	repressor	repressor	repressor	repressor	2.03833e-11	repressor	repressor	repressor	repressor
IRF5	-0.00639	0.0184	1834	0.165	0.438	0.803118	1	0.853561	-0.185965	repressor	repressor	repressor	repressor	9.5592e-07	repressor	repressor	repressor	repressor
IRF7	-0.0947	0.0998	1290	2.39	0.372	8.90798e-05	1	0.000416695	0.30831	activator	activator	activator	activator	4.71684e-10	activator	activator	activator	activator
IRF8	-0.0428	0.0476	3526	1.9	0.372	0.00183837	1	0.00569084	-0.133814	repressor	repressor	repressor	repressor	5.23395e-07	repressor	repressor	repressor	repressor
IRF9	-0.138	0.148	607	2.09	0.413	0.00114533	2	0.00376708	0.423693	activator	activator	activator	activator	2.18373e-10	activator	activator	activator	activator
ISL1	0.00805	0.0867	1278	-0.464	0.378	0.450431	1	0.57118	NA	not-expressed	not-expressed	not-expressed	not-expressed	NA	not-expressed	not-expressed	not-expressed	not-expressed
ITF2	0.094	0.123	982	-1.91	0.255	0.000155346	2	0.000674235	0.17835	activator	activator	activator	activator	8.40587e-05	activator	activator	activator	activator
JUN	-0.445	0.484	1178	9.02	0.397	1.74705e-46	2	1.47102e-44	-0.180516	repressor	repressor	repressor	repressor	1.99927e-09	repressor	repressor	repressor	repressor
JUNB	-0.275	0.3	1116	5.83	0.371	1.0533e-21	2	4.03126e-20	0.417408	activator	activator	activator	activator	3.94929e-19	activator	activator	activator	activator
JUND	-0.464	0.503	1041	9.08	0.367	8.7546e-51	3	1.54446e-48	-0.601537	repressor	repressor	repressor	repressor	2.05842e-45	repressor	repressor	repressor	repressor
KAISO	-0.00324	0.0504	1120	0.0827	0.276	0.874916	1	0.901189	0.0365894	activator	activator	undetermined	undetermined	0.138409	undetermined	undetermined	undetermined	undetermined
KLF1	0.000379	0.0267	5552	-0.0865	0.29	0.872388	1	0.901189	0.00715888	undetermined	undetermined	undetermined	undetermined	0.000779631	undetermined	undetermined	undetermined	undetermined
KLF15	0.0219	0.0288	11404	-1.33	0.258	0.00883341	1	0.0218757	-0.0752146	repressor	repressor	repressor	repressor	4.14916e-19	repressor	repressor	repressor	repressor
KLF3	0.0172	0.0388	2042	-0.374	0.341	0.521871	1	0.62417	-0.0519614	repressor	repressor	undetermined	undetermined	0.56054	undetermined	undetermined	undetermined	undetermined
KLF4	-0.063	0.0932	8521	4.52	0.259	6.59377e-19	1	2.31331e-17	-0.028403	undetermined	undetermined	undetermined	undetermined	0.000395645	undetermined	undetermined	undetermined	undetermined
KLF6	-0.0106	0.0361	8545	1.21	0.263	0.0183029	1	0.0409869	0.00270555	undetermined	undetermined	undetermined	undetermined	0.271863	undetermined	undetermined	undetermined	undetermined
KLF8	0.0161	0.0408	3314	-0.844	0.306	0.127074	1	0.214851	NA	not-expressed	not-expressed	not-expressed	not-expressed	NA	not-expressed	not-expressed	not-expressed	not-expressed
LEF1	0.0291	0.0333	2382	-0.866	0.363	0.150617	1	0.245774	NA	not-expressed	not-expressed	not-expressed	not-expressed	NA	not-expressed	not-expressed	not-expressed	not-expressed
LHX2	0.228	0.232	120	-1.58	0.454	0.0190309	2	0.0422555	NA	not-expressed	not-expressed	not-expressed	not-expressed	NA	not-expressed	not-expressed	not-expressed	not-expressed
LHX3	0.0892	0.0842	90	-0.767	0.468	0.262214	1	0.397034	NA	not-expressed	not-expressed	not-expressed	not-expressed	NA	not-expressed	not-expressed	not-expressed	not-expressed
MAF	0.0187	0.0315	1070	-0.483	0.378	0.432102	1	0.559738	-0.0210509	undetermined	undetermined	undetermined	undetermined	0.654544	undetermined	undetermined	undetermined	undetermined
MAFA	0.0306	0.0553	3054	-0.956	0.287	0.0743422	1	0.136753	NA	not-expressed	not-expressed	not-expressed	not-expressed	NA	not-expressed	not-expressed	not-expressed	not-expressed
MAFB	-0.0328	0.0499	2026	1.09	0.352	0.0661812	1	0.124385	0.0707177	activator	activator	activator	activator	0.0157263	activator	activator	activator	activator
MAFG	-0.121	0.137	2975	3.83	0.389	8.21141e-10	2	9.60278e-09	-0.227959	repressor	repressor	repressor	repressor	2.63895e-13	repressor	repressor	repressor	repressor
MAFK.A	0.00468	0.0435	1378	-0.135	0.381	0.826875	1	0.870286	0.0460716	activator	activator	activator	activator	0.0980085	undetermined	undetermined	undetermined	undetermined
MAFK.S	-0.147	0.163	1376	3.69	0.33	1.33206e-10	2	1.80903e-09	0.16055	activator	activator	activator	activator	1.58907e-06	activator	activator	activator	activator
MAX	-0.0543	0.0721	1710	1.54	0.279	0.00355077	1	0.0103095	-0.0282329	undetermined	undetermined	undetermined	undetermined	0.403003	undetermined	undetermined	undetermined	undetermined
MAZ	0.021	0.0361	17217	-1.39	0.263	0.00671976	1	0.017356	-0.0561335	repressor	repressor	undetermined	undetermined	1.58158e-22	repressor	repressor	undetermined	undetermined
MBD2	0.0061	0.0217	5431	-0.337	0.308	0.543697	1	0.641167	-0.17798	repressor	repressor	repressor	repressor	7.02731e-25	repressor	repressor	repressor	repressor
MCR	0.137	0.161	675	-2.19	0.395	0.000492982	2	0.00178919	0.0358965	activator	activator	undetermined	undetermined	0.0627179	undetermined	undetermined	undetermined	undetermined
MECP2	0.0174	0.0256	5441	-0.781	0.278	0.13854	1	0.232371	0.152575	activator	activator	activator	activator	2.15796e-17	activator	activator	activator	activator
MEF2A	-0.0277	0.114	499	0.528	0.338	0.363779	2	0.500493	-0.167589	repressor	repressor	repressor	repressor	0.00439337	repressor	repressor	repressor	repressor
MEF2C	-0.0145	0.121	371	0.313	0.305	0.570881	2	0.667614	-0.0503954	repressor	repressor	undetermined	undetermined	0.201926	undetermined	undetermined	undetermined	undetermined
MEF2D	-0.0329	0.179	500	0.86	0.355	0.14891	2	0.244887	-0.116433	repressor	repressor	repressor	repressor	0.0972304	undetermined	undetermined	undetermined	undetermined
MEIS1	0.0332	0.0769	446	-0.27	0.352	0.649048	1	0.728665	-0.0292556	undetermined	undetermined	undetermined	undetermined	0.307066	undetermined	undetermined	undetermined	undetermined
MEIS2	0.0625	0.0928	731	-0.861	0.392	0.169075	1	0.272723	NA	not-expressed	not-expressed	not-expressed	not-expressed	NA	not-expressed	not-expressed	not-expressed	not-expressed
MITF	-0.117	0.148	773	2.21	0.39	0.000401901	2	0.00151662	0.249289	activator	activator	activator	activator	2.1011e-05	activator	activator	activator	activator
MLXPL	0.0627	0.0874	1495	-1.57	0.299	0.00408911	1	0.0114008	NA	not-expressed	not-expressed	not-expressed	not-expressed	NA	not-expressed	not-expressed	not-expressed	not-expressed
MSX2	-0.0448	0.0704	1140	1.17	0.43	0.0743858	1	0.136753	NA	not-expressed	not-expressed	not-expressed	not-expressed	NA	not-expressed	not-expressed	not-expressed	not-expressed
MSX3	0.163	0.155	104	-1.05	0.429	0.108913	2	0.188692	NA	not-expressed	not-expressed	not-expressed	not-expressed	NA	not-expressed	not-expressed	not-expressed	not-expressed
MTF1	0.0523	0.0649	1072	-0.981	0.238	0.0443409	1	0.0888929	0.127145	activator	activator	activator	activator	0.000142896	activator	activator	activator	activator
MXI1	-0.0136	0.0284	2983	0.471	0.246	0.342301	1	0.480363	0.0865602	activator	activator	activator	activator	1.61025e-05	activator	activator	activator	activator
MYB	0.0215	0.0486	812	-0.448	0.333	0.437544	1	0.561604	-0.0691499	repressor	repressor	repressor	undetermined	0.086916	undetermined	undetermined	undetermined	undetermined
MYBB	0.115	0.134	396	-1.81	0.379	0.00328129	2	0.0096603	-0.094435	repressor	repressor	repressor	repressor	0.196589	undetermined	undetermined	undetermined	undetermined
MYC	0.0151	0.0615	1710	-0.417	0.288	0.437139	1	0.561604	0.0139376	undetermined	undetermined	undetermined	undetermined	0.719991	undetermined	undetermined	undetermined	undetermined
MYCN	-0.0501	0.069	1552	1.47	0.288	0.0061592	1	0.0161057	NA	not-expressed	not-expressed	not-expressed	not-expressed	NA	not-expressed	not-expressed	not-expressed	not-expressed
MYF6	0.0246	0.0309	7908	-1.45	0.308	0.00898252	1	0.0221149	NA	not-expressed	not-expressed	not-expressed	not-expressed	NA	not-expressed	not-expressed	not-expressed	not-expressed
MYOD1	0.0533	0.0668	4934	-2.33	0.3	2.10005e-05	1	0.000110515	NA	not-expressed	not-expressed	not-expressed	not-expressed	NA	not-expressed	not-expressed	not-expressed	not-expressed
MYOG	0.0146	0.0309	3514	-0.62	0.285	0.245493	1	0.378581	NA	not-expressed	not-expressed	not-expressed	not-expressed	NA	not-expressed	not-expressed	not-expressed	not-expressed
NANOG.A	0.0649	0.0641	332	-0.563	0.42	0.384996	1	0.517838	NA	not-expressed	not-expressed	not-expressed	not-expressed	NA	not-expressed	not-expressed	not-expressed	not-expressed
NANOG.S	0.00911	0.0481	449	-0.0653	0.39	0.916722	1	0.93428	NA	not-expressed	not-expressed	not-expressed	not-expressed	NA	not-expressed	not-expressed	not-expressed	not-expressed
NDF1	0.0779	0.0879	1666	-2.19	0.374	0.000342239	1	0.00134656	0.00516757	undetermined	undetermined	undetermined	undetermined	0.329228	undetermined	undetermined	undetermined	undetermined
NF2L1	-0.133	0.142	2858	4.43	0.358	1.32214e-13	2	2.65057e-12	0.0669114	activator	activator	activator	activator	0.0413654	activator	activator	activator	activator
NF2L2	-0.0884	0.114	1367	2.26	0.371	0.000206927	2	0.000879961	0.139556	activator	activator	activator	activator	0.00228685	activator	activator	activator	activator
NFAC1.A	0.0462	0.0662	238	-0.399	0.387	0.521274	1	0.62417	-0.0393427	repressor	repressor	undetermined	undetermined	0.315019	undetermined	undetermined	undetermined	undetermined
NFAC1.S	-0.0522	0.101	323	0.594	0.314	0.289127	2	0.425603	-0.0910957	repressor	repressor	repressor	repressor	0.24865	undetermined	undetermined	undetermined	undetermined
NFAC2	0.0849	0.111	347	-1.26	0.418	0.0513112	2	0.101896	0.012216	undetermined	undetermined	undetermined	undetermined	0.207113	undetermined	undetermined	undetermined	undetermined
NFAC3	0.116	0.125	433	-1.62	0.364	0.00725029	2	0.018612	-0.0789042	repressor	repressor	repressor	repressor	0.442252	undetermined	undetermined	undetermined	undetermined
NFAC4	0.107	0.11	284	-1.37	0.349	0.020393	2	0.0443682	NA	not-expressed	not-expressed	not-expressed	not-expressed	NA	not-expressed	not-expressed	not-expressed	not-expressed
NFAT5	0.0185	0.0596	663	-0.221	0.315	0.693755	1	0.76659	-0.0151878	undetermined	undetermined	undetermined	undetermined	0.65791	undetermined	undetermined	undetermined	undetermined
NFE2	-0.135	0.161	1525	3.48	0.37	1.05846e-08	2	1.03631e-07	NA	not-expressed	not-expressed	not-expressed	not-expressed	NA	not-expressed	not-expressed	not-expressed	not-expressed
NFIA.C	0.00949	0.0463	1912	-0.228	0.347	0.698717	1	0.770052	0.0550383	activator	activator	activator	activator	0.021707	activator	activator	activator	activator
NFIA.S	0.0357	0.053	4698	-1.89	0.343	0.00125044	1	0.0040186	0.0692441	activator	activator	activator	activator	0.00599398	activator	activator	activator	activator
NFIL3	-0.263	0.276	114	1.92	0.299	0.000445952	2	0.00163257	-0.118207	repressor	repressor	repressor	repressor	0.181697	undetermined	undetermined	undetermined	undetermined
NFKB1	-0.0234	0.0638	1946	0.488	0.264	0.34223	1	0.480363	0.0358808	activator	activator	undetermined	undetermined	0.332872	undetermined	undetermined	undetermined	undetermined
NFKB2	-0.00127	0.0798	871	-0.0648	0.346	0.91228	1	0.932208	0.0270803	activator	activator	undetermined	undetermined	0.51586	undetermined	undetermined	undetermined	undetermined
NFYA.D	-0.0367	0.0514	1386	0.972	0.292	0.0720556	1	0.133636	-0.012897	undetermined	undetermined	undetermined	undetermined	0.38961	undetermined	undetermined	undetermined	undetermined
NFYA.S	-0.052	0.0914	2119	2.94	0.315	1.62045e-07	1	1.36442e-06	0.0637886	activator	activator	activator	activator	0.00509412	activator	activator	activator	activator
NFYB	-0.0525	0.0984	2148	3.05	0.283	9.84802e-09	1	9.87147e-08	0.0920989	activator	activator	activator	activator	0.0269947	activator	activator	activator	activator
NFYC	-0.0469	0.102	2048	2.45	0.285	4.44798e-06	2	2.79492e-05	0.0176092	undetermined	undetermined	undetermined	undetermined	0.0569347	undetermined	undetermined	undetermined	undetermined
NKX21	0.0836	0.0951	1452	-2.11	0.416	0.0010701	1	0.0035755	NA	not-expressed	not-expressed	not-expressed	not-expressed	NA	not-expressed	not-expressed	not-expressed	not-expressed
NKX22	0.00924	0.101	248	-0.104	0.399	0.869224	2	0.901189	NA	not-expressed	not-expressed	not-expressed	not-expressed	NA	not-expressed	not-expressed	not-expressed	not-expressed
NKX25	0.00861	0.0232	2793	-0.408	0.388	0.512465	1	0.620452	NA	not-expressed	not-expressed	not-expressed	not-expressed	NA	not-expressed	not-expressed	not-expressed	not-expressed
NKX28	-0.0391	0.069	602	0.731	0.353	0.218565	1	0.347229	NA	not-expressed	not-expressed	not-expressed	not-expressed	NA	not-expressed	not-expressed	not-expressed	not-expressed
NKX31	0.194	0.19	108	-1.65	0.365	0.00631234	2	0.0164043	NA	not-expressed	not-expressed	not-expressed	not-expressed	NA	not-expressed	not-expressed	not-expressed	not-expressed
NKX32	0.065	0.0846	553	-0.851	0.355	0.153209	1	0.249039	NA	not-expressed	not-expressed	not-expressed	not-expressed	NA	not-expressed	not-expressed	not-expressed	not-expressed
NOBOX	0.00119	0.0297	145	0.0208	0.339	0.971502	1	0.973815	NA	not-expressed	not-expressed	not-expressed	not-expressed	NA	not-expressed	not-expressed	not-expressed	not-expressed
NR0B1	0.0241	0.0521	3413	-1.05	0.261	0.0398529	1	0.0806637	NA	not-expressed	not-expressed	not-expressed	not-expressed	NA	not-expressed	not-expressed	not-expressed	not-expressed
NR1D1	0.0631	0.0838	4188	-2.84	0.323	5.82022e-07	1	4.08386e-06	0.137207	activator	activator	activator	activator	1.50217e-08	activator	activator	activator	activator
NR1H2	0.083	0.0966	1140	-1.75	0.388	0.00496254	1	0.0133072	0.0227597	activator	undetermined	undetermined	undetermined	0.253472	undetermined	undetermined	undetermined	undetermined
NR1H4	0.0399	0.1	784	-0.479	0.333	0.406501	2	0.541572	NA	not-expressed	not-expressed	not-expressed	not-expressed	NA	not-expressed	not-expressed	not-expressed	not-expressed
NR1I2.S	0.0591	0.0764	796	-0.981	0.391	0.116684	1	0.19969	NA	not-expressed	not-expressed	not-expressed	not-expressed	NA	not-expressed	not-expressed	not-expressed	not-expressed
NR1I3.S	0.0234	0.0563	647	-0.492	0.395	0.433728	1	0.560121	NA	not-expressed	not-expressed	not-expressed	not-expressed	NA	not-expressed	not-expressed	not-expressed	not-expressed
NR2C1	0.0496	0.0533	1553	-1.1	0.337	0.0581106	1	0.11274	0.0393923	activator	activator	undetermined	undetermined	0.118911	undetermined	undetermined	undetermined	undetermined
NR2C2	0.0705	0.081	1971	-2.12	0.395	0.0007431	1	0.0025643	0.0747696	activator	activator	activator	activator	0.00527921	activator	activator	activator	activator
NR2E3	0.103	0.121	668	-1.87	0.424	0.00408103	2	0.0114008	NA	not-expressed	not-expressed	not-expressed	not-expressed	NA	not-expressed	not-expressed	not-expressed	not-expressed
NR2F6	0.0704	0.0884	1094	-1.68	0.365	0.00542325	1	0.0143597	0.0382689	activator	activator	undetermined	undetermined	0.135557	undetermined	undetermined	undetermined	undetermined
NR4A1	0.0144	0.0522	970	-0.187	0.376	0.760394	1	0.822946	0.00861227	undetermined	undetermined	undetermined	undetermined	0.361361	undetermined	undetermined	undetermined	undetermined
NR4A2	-0.00304	0.0489	919	0.0959	0.388	0.877643	1	0.901189	0.0154515	undetermined	undetermined	undetermined	undetermined	0.0448615	undetermined	undetermined	undetermined	undetermined
NR4A3	0.0615	0.0795	1067	-1.47	0.354	0.0134858	1	0.0315418	-0.0115479	undetermined	undetermined	undetermined	undetermined	0.264209	undetermined	undetermined	undetermined	undetermined
NR5A2	0.092	0.101	2016	-2.61	0.348	9.67267e-06	2	5.50296e-05	NA	not-expressed	not-expressed	not-expressed	not-expressed	NA	not-expressed	not-expressed	not-expressed	not-expressed
NR6A1	0.0914	0.0944	1151	-2	0.481	0.00392972	1	0.0111034	0.00124904	undetermined	undetermined	undetermined	undetermined	0.725194	undetermined	undetermined	undetermined	undetermined
NRF1	-0.0374	0.0607	3889	2.54	0.284	1.8771e-06	1	1.23478e-05	0.114522	activator	activator	activator	activator	1.62801e-08	activator	activator	activator	activator
OLIG2	0.0753	0.1	4174	-3.24	0.332	1.87558e-08	2	1.79459e-07	0.0825473	activator	activator	activator	activator	6.70846e-08	activator	activator	activator	activator
ONEC2	0.243	0.25	124	-2.49	0.397	7.75386e-05	2	0.000370952	NA	not-expressed	not-expressed	not-expressed	not-expressed	NA	not-expressed	not-expressed	not-expressed	not-expressed
OTX1	0.0407	0.0928	506	-0.412	0.384	0.506139	1	0.619392	NA	not-expressed	not-expressed	not-expressed	not-expressed	NA	not-expressed	not-expressed	not-expressed	not-expressed
OTX2	0.141	0.141	798	-2.62	0.464	0.000119919	2	0.000542857	0.0164329	undetermined	undetermined	undetermined	undetermined	0.42873	undetermined	undetermined	undetermined	undetermined
OVOL1	-0.021	0.0478	414	0.279	0.441	0.67439	1	0.751106	NA	not-expressed	not-expressed	not-expressed	not-expressed	NA	not-expressed	not-expressed	not-expressed	not-expressed
P53	0.0312	0.0634	1041	-0.266	0.318	0.637139	1	0.721063	0.0202064	activator	undetermined	undetermined	undetermined	0.365768	undetermined	undetermined	undetermined	undetermined
P63	0.0238	0.0712	793	-0.44	0.339	0.449826	1	0.57118	NA	not-expressed	not-expressed	not-expressed	not-expressed	NA	not-expressed	not-expressed	not-expressed	not-expressed
P73	0.0239	0.0305	2031	-0.569	0.304	0.302077	1	0.437169	NA	not-expressed	not-expressed	not-expressed	not-expressed	NA	not-expressed	not-expressed	not-expressed	not-expressed
PAX2.D	-0.0481	0.133	261	0.345	0.31	0.535496	2	0.636847	NA	not-expressed	not-expressed	not-expressed	not-expressed	NA	not-expressed	not-expressed	not-expressed	not-expressed
PAX2.S	-0.0628	0.0782	1856	1.67	0.348	0.0046415	1	0.0126069	NA	not-expressed	not-expressed	not-expressed	not-expressed	NA	not-expressed	not-expressed	not-expressed	not-expressed
PAX5.D	0.0144	0.0612	1966	-0.675	0.247	0.174409	1	0.279186	NA	not-expressed	not-expressed	not-expressed	not-expressed	NA	not-expressed	not-expressed	not-expressed	not-expressed
PAX5.S	0.0402	0.0512	5930	-1.86	0.275	0.000389821	1	0.00149195	NA	not-expressed	not-expressed	not-expressed	not-expressed	NA	not-expressed	not-expressed	not-expressed	not-expressed
PAX6	0.0653	0.0676	204	-0.696	0.34	0.232623	1	0.365426	-0.0631101	repressor	repressor	repressor	undetermined	0.289144	undetermined	undetermined	undetermined	undetermined
PAX8	-0.0218	0.0512	446	0.314	0.294	0.56252	1	0.66151	NA	not-expressed	not-expressed	not-expressed	not-expressed	NA	not-expressed	not-expressed	not-expressed	not-expressed
PBX1	0.151	0.158	145	-1.38	0.359	0.0212675	2	0.0454499	-0.0365006	repressor	undetermined	undetermined	undetermined	0.102541	undetermined	undetermined	undetermined	undetermined
PBX2	0.0896	0.125	160	-1.08	0.441	0.103883	2	0.180722	-0.130433	repressor	repressor	repressor	repressor	0.250029	undetermined	undetermined	undetermined	undetermined
PBX3	-0.0695	0.1	1434	2.66	0.272	3.39085e-07	2	2.69348e-06	-0.011249	undetermined	undetermined	undetermined	undetermined	0.656503	undetermined	undetermined	undetermined	undetermined
PDX1	0.176	0.177	132	-1.13	0.349	0.0557758	2	0.109217	NA	not-expressed	not-expressed	not-expressed	not-expressed	NA	not-expressed	not-expressed	not-expressed	not-expressed
PEBB	-0.11	0.118	1760	3.09	0.379	5.18735e-07	2	3.89977e-06	-0.026593	undetermined	undetermined	undetermined	undetermined	0.0324115	undetermined	undetermined	undetermined	undetermined
PIT1	-0.0323	0.137	132	0.306	0.338	0.598655	2	0.6924	NA	not-expressed	not-expressed	not-expressed	not-expressed	NA	not-expressed	not-expressed	not-expressed	not-expressed
PITX2	0.166	0.169	868	-3.29	0.472	1.67798e-06	2	1.12132e-05	NA	not-expressed	not-expressed	not-expressed	not-expressed	NA	not-expressed	not-expressed	not-expressed	not-expressed
PKNX1	0.0528	0.131	265	-0.547	0.339	0.347484	2	0.48154	-0.133551	repressor	repressor	repressor	repressor	0.0747515	undetermined	undetermined	undetermined	undetermined
PLAG1.D	0.0595	0.0788	7412	-3.07	0.245	5.56309e-10	1	6.69161e-09	0.149761	activator	activator	activator	activator	2.55302e-25	activator	activator	activator	activator
PLAG1.S	0.115	0.148	1829	-2.99	0.289	2.66871e-08	2	2.44245e-07	0.203299	activator	activator	activator	activator	8.84297e-12	activator	activator	activator	activator
PO2F1	-0.0672	0.102	495	1.23	0.303	0.025449	2	0.0535702	0.0658196	activator	activator	activator	activator	0.00749604	activator	activator	activator	activator
PO2F2	-0.0581	0.0729	509	0.918	0.292	0.0893502	1	0.158052	0.116447	activator	activator	activator	activator	0.0635319	undetermined	undetermined	undetermined	undetermined
PO3F1	0.0372	0.0419	199	-0.293	0.385	0.636775	1	0.721063	0.125009	activator	activator	activator	activator	0.188894	undetermined	undetermined	undetermined	undetermined
PO3F2	0.288	0.298	107	-2.01	0.311	0.000313046	2	0.00126723	NA	not-expressed	not-expressed	not-expressed	not-expressed	NA	not-expressed	not-expressed	not-expressed	not-expressed
PO4F2	-0.17	0.169	125	1.5	0.337	0.00976891	2	0.0235012	NA	not-expressed	not-expressed	not-expressed	not-expressed	NA	not-expressed	not-expressed	not-expressed	not-expressed
PO5F1	0.0905	0.0936	286	-0.832	0.383	0.178824	1	0.28517	NA	not-expressed	not-expressed	not-expressed	not-expressed	NA	not-expressed	not-expressed	not-expressed	not-expressed
PO6F1	0.0776	0.0818	125	-0.535	0.32	0.344273	1	0.481448	0.0249797	activator	activator	undetermined	undetermined	0.346507	undetermined	undetermined	undetermined	undetermined
PPARA.C	0.0328	0.0482	1834	-1.1	0.357	0.0656186	1	0.123881	NA	not-expressed	not-expressed	not-expressed	not-expressed	NA	not-expressed	not-expressed	not-expressed	not-expressed
PPARA.S	0.0048	0.018	3969	-0.223	0.372	0.714646	1	0.781471	NA	not-expressed	not-expressed	not-expressed	not-expressed	NA	not-expressed	not-expressed	not-expressed	not-expressed
PPARD	0.0722	0.0986	1371	-1.96	0.383	0.00153987	1	0.00491125	-0.00885349	undetermined	undetermined	undetermined	undetermined	0.101556	undetermined	undetermined	undetermined	undetermined
PPARG.A	0.0493	0.0725	1573	-1.48	0.36	0.0136377	1	0.0317209	NA	not-expressed	not-expressed	not-expressed	not-expressed	NA	not-expressed	not-expressed	not-expressed	not-expressed
PPARG.S	0.0323	0.0538	695	-0.404	0.387	0.516067	1	0.622533	NA	not-expressed	not-expressed	not-expressed	not-expressed	NA	not-expressed	not-expressed	not-expressed	not-expressed
PRD14	0.114	0.134	602	-1.86	0.378	0.00248395	2	0.00746958	NA	not-expressed	not-expressed	not-expressed	not-expressed	NA	not-expressed	not-expressed	not-expressed	not-expressed
PRDM1	-0.0515	0.0636	2053	1.65	0.346	0.00503034	1	0.0134036	0.043265	activator	activator	activator	undetermined	0.0241301	activator	activator	activator	undetermined
PRGR.C	-0.119	0.146	782	1.93	0.319	0.000632842	2	0.00222022	NA	not-expressed	not-expressed	not-expressed	not-expressed	NA	not-expressed	not-expressed	not-expressed	not-expressed
PRGR.S	-0.0103	0.0368	6232	0.517	0.382	0.402881	1	0.538454	NA	not-expressed	not-expressed	not-expressed	not-expressed	NA	not-expressed	not-expressed	not-expressed	not-expressed
PROP1	0.252	0.249	150	-2.3	0.473	0.000825087	2	0.00282408	NA	not-expressed	not-expressed	not-expressed	not-expressed	NA	not-expressed	not-expressed	not-expressed	not-expressed
PRRX1	0.013	0.0375	1528	-0.246	0.371	0.686304	1	0.762359	NA	not-expressed	not-expressed	not-expressed	not-expressed	NA	not-expressed	not-expressed	not-expressed	not-expressed
PRRX2	0.00923	0.0227	1151	-0.0617	0.441	0.925974	1	0.936047	NA	not-expressed	not-expressed	not-expressed	not-expressed	NA	not-expressed	not-expressed	not-expressed	not-expressed
PTF1A	0.0581	0.0722	2459	-2.11	0.358	0.000421129	1	0.00155522	NA	not-expressed	not-expressed	not-expressed	not-expressed	NA	not-expressed	not-expressed	not-expressed	not-expressed
PURA	0.0213	0.0333	12021	-1.55	0.245	0.00173932	1	0.0054241	0.125135	activator	activator	activator	activator	1.74378e-32	activator	activator	activator	activator
RARA.C	0.019	0.0236	1170	-0.38	0.363	0.52823	1	0.629985	NA	not-expressed	not-expressed	not-expressed	not-expressed	NA	not-expressed	not-expressed	not-expressed	not-expressed
RARA.S	-0.00162	0.0225	4775	0.2	0.332	0.728512	1	0.794569	NA	not-expressed	not-expressed	not-expressed	not-expressed	NA	not-expressed	not-expressed	not-expressed	not-expressed
RARB	0.0232	0.0523	2323	-0.577	0.359	0.335545	1	0.478177	NA	not-expressed	not-expressed	not-expressed	not-expressed	NA	not-expressed	not-expressed	not-expressed	not-expressed
RARG.C	0.069	0.0869	1893	-1.99	0.331	0.000542369	1	0.0019516	-0.0474669	repressor	repressor	undetermined	undetermined	0.0733471	undetermined	undetermined	undetermined	undetermined
RARG.S	-0.00158	0.0224	4775	0.198	0.343	0.735304	1	0.799904	0.0253681	activator	activator	undetermined	undetermined	0.410592	undetermined	undetermined	undetermined	undetermined
REL	-0.0297	0.0627	1114	0.59	0.321	0.29771	1	0.433688	0.0139357	undetermined	undetermined	undetermined	undetermined	0.220116	undetermined	undetermined	undetermined	undetermined
RELB	-0.0207	0.0734	1289	0.497	0.325	0.38332	1	0.517838	-0.0658164	repressor	repressor	repressor	undetermined	0.0719646	undetermined	undetermined	undetermined	undetermined
REST	0.0432	0.0598	3244	-1.65	0.272	0.00155761	1	0.00493048	0.0830637	activator	activator	activator	activator	0.00018852	activator	activator	activator	activator
RFX1	-0.00543	0.0417	5066	0.137	0.252	0.784922	1	0.838711	-0.0443965	repressor	repressor	undetermined	undetermined	7.85196e-06	repressor	repressor	undetermined	undetermined
RFX2	-0.0251	0.0589	1349	0.794	0.299	0.146485	1	0.242795	0.0350992	activator	activator	undetermined	undetermined	0.0882387	undetermined	undetermined	undetermined	undetermined
RFX3	0.00509	0.0784	917	0.205	0.289	0.702956	1	0.772701	0.0146545	undetermined	undetermined	undetermined	undetermined	0.132406	undetermined	undetermined	undetermined	undetermined
RORA	-0.000146	0.0873	346	0.171	0.39	0.784224	1	0.838711	-0.0887823	repressor	repressor	repressor	repressor	0.148763	undetermined	undetermined	undetermined	undetermined
RORG	0.0222	0.0679	559	-0.328	0.368	0.58872	1	0.682785	0.0081297	undetermined	undetermined	undetermined	undetermined	0.657868	undetermined	undetermined	undetermined	undetermined
RREB1	0.0583	0.0704	7997	-3.1	0.279	4.38593e-09	1	4.76222e-08	0.00398537	undetermined	undetermined	undetermined	undetermined	0.202562	undetermined	undetermined	undetermined	undetermined
RUNX1	-0.135	0.143	1043	2.84	0.392	5.73248e-06	2	3.49764e-05	0.0861265	activator	activator	activator	activator	8.33014e-06	activator	activator	activator	activator
RUNX2	-0.138	0.146	1263	3.06	0.348	2.13496e-07	2	1.72849e-06	0.174582	activator	activator	activator	activator	1.29083e-07	activator	activator	activator	activator
RUNX3	-0.00869	0.0587	1180	0.45	0.323	0.428482	1	0.559738	0.0381881	activator	activator	undetermined	undetermined	0.146035	undetermined	undetermined	undetermined	undetermined
RXRA	0.151	0.159	2795	-5.32	0.423	2.8437e-16	2	7.48249e-15	0.0463322	activator	activator	activator	activator	0.00897918	activator	activator	activator	activator
RXRB	-0.0612	0.0963	1481	1.62	0.33	0.0048015	1	0.0129579	-0.0460549	repressor	repressor	undetermined	undetermined	0.118141	undetermined	undetermined	undetermined	undetermined
RXRG	0.164	0.173	3039	-5.72	0.441	7.08991e-18	2	2.29604e-16	-0.101995	repressor	repressor	repressor	repressor	0.000226434	repressor	repressor	repressor	repressor
SMAD1	0.0725	0.0876	3423	-2.84	0.376	3.62975e-06	1	2.31534e-05	0.118305	activator	activator	activator	activator	3.92018e-07	activator	activator	activator	activator
SMAD2	0.0644	0.0819	1904	-1.68	0.338	0.00385625	1	0.0109695	0.105973	activator	activator	activator	activator	0.00525705	activator	activator	activator	activator
SMAD3	0.105	0.123	2367	-3.39	0.368	2.2937e-08	2	2.14588e-07	0.195675	activator	activator	activator	activator	6.58949e-10	activator	activator	activator	activator
SMAD4	0.112	0.13	3192	-3.97	0.394	2.53666e-10	2	3.33729e-09	0.131926	activator	activator	activator	activator	7.89105e-09	activator	activator	activator	activator
SMRC1	-0.347	0.387	2120	9.46	0.318	3.68238e-63	2	1.55028e-60	-0.400817	repressor	repressor	repressor	repressor	2.36514e-37	repressor	repressor	repressor	repressor
SNAI1	0.0857	0.104	4345	-3.52	0.293	7.87722e-11	2	1.15838e-09	NA	not-expressed	not-expressed	not-expressed	not-expressed	NA	not-expressed	not-expressed	not-expressed	not-expressed
SNAI2	0.081	0.0996	6799	-4.3	0.286	8.94404e-16	1	2.21497e-14	NA	not-expressed	not-expressed	not-expressed	not-expressed	NA	not-expressed	not-expressed	not-expressed	not-expressed
SOX10	0.015	0.0366	4463	-0.547	0.356	0.359261	1	0.495898	NA	not-expressed	not-expressed	not-expressed	not-expressed	NA	not-expressed	not-expressed	not-expressed	not-expressed
SOX13	-0.0491	0.0891	640	0.655	0.303	0.234075	1	0.366341	-0.011784	undetermined	undetermined	undetermined	undetermined	0.358991	undetermined	undetermined	undetermined	undetermined
SOX15	-0.0163	0.0416	2339	0.664	0.352	0.263067	1	0.397034	-0.109295	repressor	repressor	repressor	repressor	0.000986754	repressor	repressor	repressor	repressor
SOX17	-0.0292	0.0294	284	0.282	0.381	0.647769	1	0.728665	NA	not-expressed	not-expressed	not-expressed	not-expressed	NA	not-expressed	not-expressed	not-expressed	not-expressed
SOX18	-0.0149	0.0622	446	0.362	0.347	0.538864	1	0.639048	NA	not-expressed	not-expressed	not-expressed	not-expressed	NA	not-expressed	not-expressed	not-expressed	not-expressed
SOX2	0.0778	0.105	305	-0.962	0.429	0.141902	2	0.237066	NA	not-expressed	not-expressed	not-expressed	not-expressed	NA	not-expressed	not-expressed	not-expressed	not-expressed
SOX3	0.0725	0.0876	1715	-1.55	0.292	0.00412549	1	0.0114265	NA	not-expressed	not-expressed	not-expressed	not-expressed	NA	not-expressed	not-expressed	not-expressed	not-expressed
SOX4	-0.000167	0.0504	1027	0.0291	0.325	0.95929	1	0.966175	0.135134	activator	activator	activator	activator	0.0317385	activator	activator	activator	activator
SOX5	-0.0385	0.0535	304	0.39	0.411	0.542964	1	0.641167	NA	not-expressed	not-expressed	not-expressed	not-expressed	NA	not-expressed	not-expressed	not-expressed	not-expressed
SOX9	-0.0579	0.111	352	0.636	0.355	0.285774	2	0.422143	-0.067225	repressor	repressor	repressor	undetermined	0.309269	undetermined	undetermined	undetermined	undetermined
SP1.A	-0.0172	0.0359	19015	1.94	0.256	0.000125942	1	0.000564059	0.0776316	activator	activator	activator	activator	7.87537e-29	activator	activator	activator	activator
SP1.S	-0.0287	0.0543	15242	3.02	0.274	7.95479e-09	1	8.37242e-08	0.0823104	activator	activator	activator	activator	2.66861e-24	activator	activator	activator	activator
SP2	-0.0155	0.0384	8635	1.34	0.254	0.00784163	1	0.0196507	0.0435783	activator	activator	activator	undetermined	7.16128e-07	activator	activator	activator	undetermined
SP3	-0.0184	0.0374	19558	2.12	0.253	2.50014e-05	1	0.000128361	0.0085603	undetermined	undetermined	undetermined	undetermined	0.767955	undetermined	undetermined	undetermined	undetermined
SP4	-0.0127	0.0526	16079	1.99	0.264	0.00010749	1	0.000491882	0.104951	activator	activator	activator	activator	2.89517e-37	activator	activator	activator	activator
SPI1	-0.0577	0.0711	6696	3.52	0.419	5.38954e-08	1	4.72708e-07	-0.117606	repressor	repressor	repressor	repressor	6.76795e-11	repressor	repressor	repressor	repressor
SPIB	-0.084	0.0938	6210	4.76	0.377	9.01705e-15	1	1.99799e-13	NA	not-expressed	not-expressed	not-expressed	not-expressed	NA	not-expressed	not-expressed	not-expressed	not-expressed
SPZ1	0.0456	0.0528	1108	-0.884	0.259	0.0823854	1	0.148697	NA	not-expressed	not-expressed	not-expressed	not-expressed	NA	not-expressed	not-expressed	not-expressed	not-expressed
SRBP1	0.0325	0.0463	1825	-0.759	0.308	0.17143	1	0.275466	-0.0925907	repressor	repressor	repressor	repressor	0.000184069	repressor	repressor	repressor	repressor
SRBP2	0.0308	0.044	4914	-1.39	0.314	0.0131176	1	0.0308519	0.00558163	undetermined	undetermined	undetermined	undetermined	0.379291	undetermined	undetermined	undetermined	undetermined
SRF	0.052	0.0834	351	-0.627	0.306	0.25702	1	0.392049	-0.0382056	repressor	undetermined	undetermined	undetermined	0.376043	undetermined	undetermined	undetermined	undetermined
SRY	0.104	0.107	2107	-3.44	0.472	5.52523e-07	2	4.01056e-06	NA	not-expressed	not-expressed	not-expressed	not-expressed	NA	not-expressed	not-expressed	not-expressed	not-expressed
STA5A	-0.127	0.15	651	2.42	0.357	5.11641e-05	2	0.000250466	-0.134918	repressor	repressor	repressor	repressor	0.00147799	repressor	repressor	repressor	repressor
STA5B	-0.139	0.148	799	2.86	0.389	4.52797e-06	2	2.80335e-05	-0.288938	repressor	repressor	repressor	repressor	1.87945e-09	repressor	repressor	repressor	repressor
STAT1	-0.0301	0.034	7743	1.73	0.396	0.005975	1	0.0157217	0.123871	activator	activator	activator	activator	3.45908e-16	activator	activator	activator	activator
STAT2	-0.0785	0.0845	2660	2.6	0.352	1.17433e-05	1	6.42071e-05	0.205379	activator	activator	activator	activator	1.03733e-11	activator	activator	activator	activator
STAT3	-0.0697	0.0775	1415	1.8	0.336	0.00190089	1	0.00584143	0.0931397	activator	activator	activator	activator	0.00340401	activator	activator	activator	activator
STAT4	-0.116	0.131	1222	2.83	0.315	4.599e-07	2	3.58552e-06	NA	not-expressed	not-expressed	not-expressed	not-expressed	NA	not-expressed	not-expressed	not-expressed	not-expressed
STAT6	-0.0216	0.0527	1113	0.678	0.375	0.268221	1	0.400429	-0.0346713	repressor	undetermined	undetermined	undetermined	0.181998	undetermined	undetermined	undetermined	undetermined
STF1	0.0837	0.0946	2299	-2.56	0.363	2.14728e-05	1	0.000111605	NA	not-expressed	not-expressed	not-expressed	not-expressed	NA	not-expressed	not-expressed	not-expressed	not-expressed
SUH	0.00444	0.0298	892	-0.00392	0.296	0.994251	1	0.994251	0.0554399	activator	activator	activator	activator	0.0673919	undetermined	undetermined	undetermined	undetermined
TAL1.A	-0.00831	0.0518	537	0.19	0.417	0.768583	1	0.829675	-0.126864	repressor	repressor	repressor	repressor	0.125198	undetermined	undetermined	undetermined	undetermined
TAL1.S	0.0615	0.122	703	-1.36	0.396	0.0306813	2	0.0636297	0.0554594	activator	activator	activator	activator	0.0672946	undetermined	undetermined	undetermined	undetermined
TBP	0.22	0.219	144	-1.76	0.44	0.0079709	2	0.0198565	-0.0354581	repressor	undetermined	undetermined	undetermined	0.544085	undetermined	undetermined	undetermined	undetermined
TBX2	0.0723	0.0863	1271	-1.53	0.396	0.0150435	1	0.0347985	-0.0516684	repressor	repressor	undetermined	undetermined	0.316612	undetermined	undetermined	undetermined	undetermined
TBX20	0.0368	0.0459	2099	-0.948	0.354	0.111085	1	0.191668	NA	not-expressed	not-expressed	not-expressed	not-expressed	NA	not-expressed	not-expressed	not-expressed	not-expressed
TBX3	0.0772	0.0883	735	-1.39	0.36	0.0205219	1	0.0443682	NA	not-expressed	not-expressed	not-expressed	not-expressed	NA	not-expressed	not-expressed	not-expressed	not-expressed
TBX5	0.0957	0.121	787	-2.02	0.349	0.000627798	2	0.00222022	NA	not-expressed	not-expressed	not-expressed	not-expressed	NA	not-expressed	not-expressed	not-expressed	not-expressed
TCF7	0.0482	0.0619	708	-0.684	0.337	0.238693	1	0.370811	NA	not-expressed	not-expressed	not-expressed	not-expressed	NA	not-expressed	not-expressed	not-expressed	not-expressed
TEAD1	-0.0182	0.0477	752	0.243	0.333	0.673683	1	0.751106	-0.011442	undetermined	undetermined	undetermined	undetermined	0.226085	undetermined	undetermined	undetermined	undetermined
TEAD3	0.0327	0.0787	408	-0.264	0.329	0.645328	1	0.728372	-0.000511912	undetermined	undetermined	undetermined	undetermined	0.624037	undetermined	undetermined	undetermined	undetermined
TEAD4	0.0615	0.0898	412	-0.882	0.375	0.149783	1	0.245364	NA	not-expressed	not-expressed	not-expressed	not-expressed	NA	not-expressed	not-expressed	not-expressed	not-expressed
TEF	-0.0208	0.196	204	-0.476	0.425	0.465298	2	0.583007	-0.177917	repressor	repressor	repressor	repressor	0.069711	undetermined	undetermined	undetermined	undetermined
TF2L1	0.0564	0.07	1513	-1.53	0.285	0.00415757	1	0.0114401	NA	not-expressed	not-expressed	not-expressed	not-expressed	NA	not-expressed	not-expressed	not-expressed	not-expressed
TF65.C	-0.159	0.184	625	2.59	0.346	1.06699e-05	2	5.98938e-05	-0.146556	repressor	repressor	repressor	repressor	0.0124151	repressor	repressor	repressor	repressor
TF65.S	-0.0431	0.0599	1439	0.969	0.283	0.06853	1	0.12766	0.00225042	undetermined	undetermined	undetermined	undetermined	0.408113	undetermined	undetermined	undetermined	undetermined
TF7L2	0.131	0.133	659	-2.18	0.372	0.000351232	2	0.00136915	-0.0518864	repressor	repressor	undetermined	undetermined	0.573569	undetermined	undetermined	undetermined	undetermined
TFCP2	0.0628	0.0766	2934	-1.98	0.299	0.000293456	1	0.00119947	0.131186	activator	activator	activator	activator	5.27955e-07	activator	activator	activator	activator
TFDP1	0.000358	0.0213	662	-0.111	0.268	0.830223	1	0.871631	-0.0660688	repressor	repressor	repressor	undetermined	0.0325562	repressor	repressor	repressor	undetermined
TFE2.A	0.0742	0.0898	6131	-3.71	0.269	8.48044e-13	1	1.48761e-11	0.0453858	activator	activator	activator	activator	0.00020537	activator	activator	activator	activator
TFE2.S	0.103	0.142	759	-2.23	0.365	0.000223267	2	0.000939953	0.0269464	activator	activator	undetermined	undetermined	0.127971	undetermined	undetermined	undetermined	undetermined
TFE3	-0.0906	0.107	1389	2.03	0.256	6.01709e-05	2	0.000291172	-0.0302549	undetermined	undetermined	undetermined	undetermined	0.281704	undetermined	undetermined	undetermined	undetermined
TFEB	-0.0162	0.04	1268	0.289	0.257	0.568627	1	0.666831	0.144355	activator	activator	activator	activator	0.000113141	activator	activator	activator	activator
TGIF1.S	0.0184	0.0387	8375	-0.913	0.349	0.122235	1	0.207503	-0.000153995	undetermined	undetermined	undetermined	undetermined	0.311913	undetermined	undetermined	undetermined	undetermined
THA.C	0.036	0.0619	1447	-1.03	0.353	0.0829884	1	0.148697	-0.0579494	repressor	repressor	undetermined	undetermined	0.280637	undetermined	undetermined	undetermined	undetermined
THA.S	-0.0267	0.0685	1783	0.957	0.367	0.114172	1	0.196189	-0.0343274	repressor	undetermined	undetermined	undetermined	0.264592	undetermined	undetermined	undetermined	undetermined
THB.C	0.0118	0.0439	1845	-0.133	0.291	0.805256	1	0.853561	0.00943812	undetermined	undetermined	undetermined	undetermined	0.10866	undetermined	undetermined	undetermined	undetermined
THB.S	-0.029	0.0908	1312	0.847	0.323	0.136138	1	0.229256	-0.0319031	repressor	undetermined	undetermined	undetermined	0.474787	undetermined	undetermined	undetermined	undetermined
TLX1.D	0.0134	0.0384	995	-0.228	0.331	0.691886	1	0.766537	NA	not-expressed	not-expressed	not-expressed	not-expressed	NA	not-expressed	not-expressed	not-expressed	not-expressed
TLX1.S	0.0179	0.0639	735	-0.429	0.292	0.427254	1	0.559738	NA	not-expressed	not-expressed	not-expressed	not-expressed	NA	not-expressed	not-expressed	not-expressed	not-expressed
TWST1	0.0718	0.0828	3711	-2.77	0.306	5.51478e-07	1	4.01056e-06	NA	not-expressed	not-expressed	not-expressed	not-expressed	NA	not-expressed	not-expressed	not-expressed	not-expressed
TYY1	0.0266	0.0399	2083	-0.838	0.239	0.0865039	1	0.154314	0.186911	activator	activator	activator	activator	2.62585e-11	activator	activator	activator	activator
UBIP1	-0.00363	0.0107	20879	0.321	0.34	0.581969	1	0.676821	0.0252675	activator	activator	undetermined	undetermined	0.0248241	activator	activator	undetermined	undetermined
USF1	-0.0148	0.0251	1526	0.357	0.271	0.492853	1	0.60493	0.182837	activator	activator	activator	activator	5.83115e-07	activator	activator	activator	activator
USF2	-0.0171	0.0309	1610	0.52	0.254	0.302176	1	0.437169	0.107461	activator	activator	activator	activator	5.61915e-06	activator	activator	activator	activator
VDR.C	0.0541	0.0971	786	-1.06	0.306	0.0553372	1	0.108864	NA	not-expressed	not-expressed	not-expressed	not-expressed	NA	not-expressed	not-expressed	not-expressed	not-expressed
VDR.S	-0.00158	0.0224	4775	0.198	0.35	0.737866	1	0.800622	NA	not-expressed	not-expressed	not-expressed	not-expressed	NA	not-expressed	not-expressed	not-expressed	not-expressed
VSX2	0.205	0.212	92	-1.31	0.307	0.0180643	2	0.0406688	NA	not-expressed	not-expressed	not-expressed	not-expressed	NA	not-expressed	not-expressed	not-expressed	not-expressed
WT1	-0.0206	0.0408	13191	2.12	0.254	2.59377e-05	1	0.000131564	NA	not-expressed	not-expressed	not-expressed	not-expressed	NA	not-expressed	not-expressed	not-expressed	not-expressed
XBP1	-0.119	0.142	234	1.18	0.214	0.0107478	2	0.0257093	-0.0456163	repressor	repressor	undetermined	undetermined	0.331587	undetermined	undetermined	undetermined	undetermined
YBOX1	-0.0415	0.0581	1327	1.25	0.286	0.0194201	1	0.0428055	-0.0465346	repressor	repressor	undetermined	undetermined	0.0368994	repressor	repressor	undetermined	undetermined
ZBT18	0.022	0.0441	1189	-0.0526	0.331	0.927154	1	0.936047	0.0386508	activator	activator	undetermined	undetermined	0.100895	undetermined	undetermined	undetermined	undetermined
ZBT7A	0.069	0.0936	3327	-2.45	0.27	2.41678e-06	1	1.56533e-05	0.158525	activator	activator	activator	activator	7.4232e-13	activator	activator	activator	activator
ZBTB6	0.0803	0.102	963	-1.39	0.287	0.00946954	2	0.0230444	0.174819	activator	activator	activator	activator	0.00316977	activator	activator	activator	activator
ZEB1	0.108	0.122	2887	-3.64	0.315	8.84148e-11	2	1.24076e-09	0.12261	activator	activator	activator	activator	4.01255e-08	activator	activator	activator	activator
ZEP1	-0.0527	0.0821	1394	1.17	0.321	0.038917	1	0.0791501	-0.0281138	undetermined	undetermined	undetermined	undetermined	0.645591	undetermined	undetermined	undetermined	undetermined
ZEP2	-0.0211	0.085	1315	0.496	0.279	0.347715	1	0.48154	0.0346914	activator	activator	undetermined	undetermined	0.674655	undetermined	undetermined	undetermined	undetermined
ZFHX3	0.0618	0.171	55	-0.124	0.421	0.84844	2	0.886336	0.266323	activator	activator	activator	activator	0.373787	undetermined	undetermined	undetermined	undetermined
ZFX	0.00895	0.034	9689	-0.0822	0.279	0.876331	1	0.901189	0.142123	activator	activator	activator	activator	5.24243e-26	activator	activator	activator	activator
ZIC1	0.0575	0.0777	3152	-2.15	0.281	4.99455e-05	1	0.000247377	-0.00865873	undetermined	undetermined	undetermined	undetermined	0.252938	undetermined	undetermined	undetermined	undetermined
ZIC2	0.0798	0.109	2670	-2.63	0.282	7.32372e-07	2	5.05457e-06	NA	not-expressed	not-expressed	not-expressed	not-expressed	NA	not-expressed	not-expressed	not-expressed	not-expressed
ZIC3	0.031	0.0468	1612	-0.772	0.279	0.143863	1	0.239393	NA	not-expressed	not-expressed	not-expressed	not-expressed	NA	not-expressed	not-expressed	not-expressed	not-expressed
ZN143	0.00701	0.0365	2590	-0.282	0.326	0.621376	1	0.708941	-0.00805182	undetermined	undetermined	undetermined	undetermined	0.603344	undetermined	undetermined	undetermined	undetermined
ZN148	0.00413	0.0187	16166	-0.12	0.292	0.824259	1	0.869707	0.0979679	activator	activator	activator	activator	8.12059e-35	activator	activator	activator	activator
ZN423	0.0381	0.0576	1952	-0.933	0.288	0.0821152	1	0.148697	NA	not-expressed	not-expressed	not-expressed	not-expressed	NA	not-expressed	not-expressed	not-expressed	not-expressed

## Sheet: diffTF_WTvsKOLPS
TF	weighted_meanDifference	weighted_CD	TFBS	weighted_Tstat	variance	pvalue	Cohend_factor	pvalueAdj	median.cor.tfs	classification_q0.1	classification_q0.05	classification_q0.01	classification_q0.001	classification_distr_rawP	classification_q0.1_final	classification_q0.05_final	classification_q0.01_final	classification_q0.001_final
AHR	0.00723	0.0651	348	-0.0909	0.273	0.861886	1	0.927847	0.0215523	undetermined	undetermined	undetermined	undetermined	0.125025	undetermined	undetermined	undetermined	undetermined
AIRE	0.00609	0.0347	328	-0.0168	0.445	0.979908	1	0.985994	NA	not-expressed	not-expressed	not-expressed	not-expressed	NA	not-expressed	not-expressed	not-expressed	not-expressed
ALX1	-0.0616	0.0716	94	0.368	0.377	0.548943	1	0.686358	NA	not-expressed	not-expressed	not-expressed	not-expressed	NA	not-expressed	not-expressed	not-expressed	not-expressed
ANDR	0.0839	0.105	1131	-2.21	0.372	0.000290713	2	0.00133349	0.0126989	undetermined	undetermined	undetermined	undetermined	0.0411449	undetermined	undetermined	undetermined	undetermined
AP2A	0.01	0.0297	7023	-0.47	0.295	0.386852	1	0.535251	NA	not-expressed	not-expressed	not-expressed	not-expressed	NA	not-expressed	not-expressed	not-expressed	not-expressed
AP2B	0.0223	0.0409	7555	-1.23	0.257	0.0152551	1	0.0429175	0.0605167	activator	activator	undetermined	undetermined	3.29491e-16	activator	activator	undetermined	undetermined
AP2C	0.0111	0.0297	6837	-0.52	0.292	0.335897	1	0.482138	NA	not-expressed	not-expressed	not-expressed	not-expressed	NA	not-expressed	not-expressed	not-expressed	not-expressed
AP2D	0.0145	0.0336	10438	-0.632	0.259	0.214294	1	0.355058	NA	not-expressed	not-expressed	not-expressed	not-expressed	NA	not-expressed	not-expressed	not-expressed	not-expressed
ARI3A.D	0.155	0.178	662	-3.44	0.444	2.43567e-07	2	1.71309e-06	0.176445	activator	activator	activator	activator	0.00713959	activator	activator	activator	activator
ARI3A.S	0.0809	0.0978	4216	-4.23	0.483	1.15414e-09	1	9.74094e-09	0.16374	activator	activator	activator	activator	1.19918e-05	activator	activator	activator	activator
ARI5B	-0.0123	0.0469	628	0.309	0.374	0.61337	1	0.743799	-0.0199575	undetermined	undetermined	undetermined	undetermined	0.559226	undetermined	undetermined	undetermined	undetermined
ARNT	0.0324	0.0594	1059	-0.855	0.239	0.0803068	1	0.166943	0.127986	activator	activator	activator	activator	0.0055352	activator	activator	activator	activator
ARNT2	0.0482	0.0645	4112	-1.97	0.233	4.48031e-05	1	0.000245544	-0.0390425	undetermined	undetermined	undetermined	undetermined	1.15321e-05	undetermined	undetermined	undetermined	undetermined
ATF1	-0.0414	0.059	1261	1.36	0.288	0.0112701	1	0.0327999	0.0652646	activator	activator	undetermined	undetermined	0.0631015	undetermined	undetermined	undetermined	undetermined
ATF2	-0.0478	0.0701	1125	1.41	0.234	0.00355898	1	0.0124123	0.00156505	undetermined	undetermined	undetermined	undetermined	0.929471	undetermined	undetermined	undetermined	undetermined
ATF3	-0.0246	0.0332	1550	0.75	0.274	0.151915	1	0.271734	-0.127018	repressor	repressor	repressor	repressor	0.0242156	repressor	repressor	repressor	repressor
ATOH1	0.025	0.0408	3479	-1.28	0.346	0.0295504	1	0.0737885	NA	not-expressed	not-expressed	not-expressed	not-expressed	NA	not-expressed	not-expressed	not-expressed	not-expressed
BACH1	-0.168	0.214	1415	4.43	0.402	2.80828e-12	2	2.96273e-11	0.275938	activator	activator	activator	activator	2.88787e-15	activator	activator	activator	activator
BARX2	0.0589	0.0857	161	-0.737	0.481	0.287935	1	0.427848	NA	not-expressed	not-expressed	not-expressed	not-expressed	NA	not-expressed	not-expressed	not-expressed	not-expressed
BATF	-0.389	0.479	1555	11.3	0.459	1.86061e-62	2	5.23452e-61	0.475696	activator	activator	activator	activator	1.34612e-50	activator	activator	activator	activator
BCL6	0.0318	0.0446	1488	-0.811	0.394	0.196347	1	0.332764	-0.0693637	repressor	repressor	undetermined	undetermined	0.353655	undetermined	undetermined	undetermined	undetermined
BHE40	0.0115	0.0159	1109	-0.305	0.26	0.549737	1	0.686358	-0.156691	repressor	repressor	repressor	repressor	0.000635844	repressor	repressor	repressor	repressor
BMAL1	-0.000275	0.0392	1452	0.0373	0.263	0.942019	1	0.971338	-0.0636954	repressor	repressor	undetermined	undetermined	0.00668946	repressor	repressor	undetermined	undetermined
BRAC	-0.012	0.0146	325	0.167	0.409	0.793993	1	0.886416	NA	not-expressed	not-expressed	not-expressed	not-expressed	NA	not-expressed	not-expressed	not-expressed	not-expressed
BRCA1	-0.0206	0.0355	1128	0.515	0.359	0.390049	1	0.536799	0.0115169	undetermined	undetermined	undetermined	undetermined	0.17671	undetermined	undetermined	undetermined	undetermined
CDC5L	0.0303	0.217	181	-0.709	0.351	0.231416	2	0.368518	-0.169828	repressor	repressor	repressor	repressor	0.084364	undetermined	undetermined	undetermined	undetermined
CDX1	0.0895	0.134	824	-2.07	0.428	0.0015557	2	0.00586166	NA	not-expressed	not-expressed	not-expressed	not-expressed	NA	not-expressed	not-expressed	not-expressed	not-expressed
CDX2	0.0247	0.0482	561	-0.287	0.388	0.644977	1	0.766706	NA	not-expressed	not-expressed	not-expressed	not-expressed	NA	not-expressed	not-expressed	not-expressed	not-expressed
CEBPA	-0.396	0.469	391	5.42	0.382	1.79694e-18	2	2.23032e-17	-0.379298	repressor	repressor	repressor	repressor	6.5951e-10	repressor	repressor	repressor	repressor
CEBPB	-0.381	0.456	434	5.31	0.326	1.40367e-20	2	2.04259e-19	0.162397	activator	activator	activator	activator	0.000764569	activator	activator	activator	activator
CEBPD	-0.338	0.41	362	4.65	0.35	3.84334e-15	2	4.38349e-14	-0.425432	repressor	repressor	repressor	repressor	1.77003e-10	repressor	repressor	repressor	repressor
CEBPE	-0.185	0.228	212	2.3	0.428	0.000438675	2	0.00190846	NA	not-expressed	not-expressed	not-expressed	not-expressed	NA	not-expressed	not-expressed	not-expressed	not-expressed
CEBPG	-0.298	0.363	540	5.04	0.388	5.90641e-16	2	6.92362e-15	-0.523777	repressor	repressor	repressor	repressor	1.85322e-16	repressor	repressor	repressor	repressor
CEBPZ	-0.0369	0.0639	1956	1.85	0.272	0.00038933	1	0.00172944	0.00768836	undetermined	undetermined	undetermined	undetermined	0.300938	undetermined	undetermined	undetermined	undetermined
COE1	-0.0118	0.0307	4343	0.708	0.329	0.217076	1	0.355062	0.0160516	undetermined	undetermined	undetermined	undetermined	0.295686	undetermined	undetermined	undetermined	undetermined
COT1.B	-0.0149	0.0463	1890	0.692	0.342	0.236692	1	0.371316	0.000200361	undetermined	undetermined	undetermined	undetermined	0.491056	undetermined	undetermined	undetermined	undetermined
COT1.S	0.0053	0.046	1683	0.0379	0.351	0.948993	1	0.971338	-0.0140343	undetermined	undetermined	undetermined	undetermined	0.271059	undetermined	undetermined	undetermined	undetermined
COT2.B	-0.0271	0.0591	1549	1.12	0.363	0.063036	1	0.138196	-0.0424085	undetermined	undetermined	undetermined	undetermined	0.0650036	undetermined	undetermined	undetermined	undetermined
COT2.S	0.0114	0.0259	2333	-0.449	0.345	0.444612	1	0.58817	0.054129	activator	undetermined	undetermined	undetermined	0.151771	undetermined	undetermined	undetermined	undetermined
CREB1	-0.0496	0.0697	997	1.41	0.268	0.00645644	1	0.0198877	-0.152416	repressor	repressor	repressor	repressor	0.0890766	undetermined	undetermined	undetermined	undetermined
CREM	-0.0529	0.0709	1330	1.49	0.279	0.00478925	1	0.0156672	0.0193437	undetermined	undetermined	undetermined	undetermined	0.353558	undetermined	undetermined	undetermined	undetermined
CRX.A	0.0562	0.0736	339	-0.731	0.439	0.269906	1	0.40681	NA	not-expressed	not-expressed	not-expressed	not-expressed	NA	not-expressed	not-expressed	not-expressed	not-expressed
CRX.S	0.0349	0.0431	725	-0.679	0.348	0.249727	1	0.387444	NA	not-expressed	not-expressed	not-expressed	not-expressed	NA	not-expressed	not-expressed	not-expressed	not-expressed
CTCF	0.07	0.0912	17794	-6.99	0.264	3.77726e-42	1	7.59049e-41	0.109729	activator	activator	activator	activator	2.08131e-35	activator	activator	activator	activator
CUX1	0.00358	0.0702	213	0.0277	0.319	0.960884	1	0.974743	-0.212917	repressor	repressor	repressor	repressor	0.00743864	repressor	repressor	repressor	repressor
CXXC1	0.0453	0.0686	1667	-1.39	0.277	0.00826521	1	0.0249137	0.0437892	undetermined	undetermined	undetermined	undetermined	0.0237247	undetermined	undetermined	undetermined	undetermined
DBP	-0.186	0.228	291	2.05	0.358	0.000612096	2	0.00255747	-0.205435	repressor	repressor	repressor	repressor	0.0147186	repressor	repressor	repressor	repressor
DDIT3	-0.0597	0.106	586	1.2	0.321	0.0341739	2	0.0819397	-0.0176747	undetermined	undetermined	undetermined	undetermined	0.752487	undetermined	undetermined	undetermined	undetermined
DLX2	-0.0124	0.0149	252	0.127	0.365	0.833502	1	0.910754	NA	not-expressed	not-expressed	not-expressed	not-expressed	NA	not-expressed	not-expressed	not-expressed	not-expressed
DLX3	0.219	0.262	176	-2.44	0.419	0.00016358	2	0.000784441	NA	not-expressed	not-expressed	not-expressed	not-expressed	NA	not-expressed	not-expressed	not-expressed	not-expressed
E2F1	-0.00243	0.0431	1991	0.0756	0.273	0.884955	1	0.940542	-0.14734	repressor	repressor	repressor	repressor	0.000175562	repressor	repressor	repressor	repressor
E2F2	0.0184	0.0721	677	-0.56	0.282	0.291635	1	0.430315	0.212599	activator	activator	activator	activator	0.000278028	activator	activator	activator	activator
E2F3	0.0279	0.0509	658	-0.785	0.314	0.161246	1	0.282348	0.261642	activator	activator	activator	activator	3.29167e-07	activator	activator	activator	activator
E2F4	-0.00367	0.0141	6850	0.356	0.244	0.471094	1	0.613585	-0.0291227	undetermined	undetermined	undetermined	undetermined	6.22369e-06	undetermined	undetermined	undetermined	undetermined
E2F5	0.0322	0.0624	504	-0.643	0.293	0.234876	1	0.371118	-0.0744784	repressor	repressor	repressor	undetermined	0.0250537	repressor	repressor	repressor	undetermined
E2F6	0.014	0.0201	7825	-0.8	0.232	0.0967316	1	0.194384	-0.135468	repressor	repressor	repressor	repressor	4.53463e-23	repressor	repressor	repressor	repressor
E2F7	0.0104	0.0614	823	-0.0583	0.288	0.913491	1	0.954192	-0.151137	repressor	repressor	repressor	repressor	0.0291801	repressor	repressor	repressor	repressor
E4F1	-0.0379	0.0712	590	0.989	0.271	0.0574572	1	0.127615	0.0373752	undetermined	undetermined	undetermined	undetermined	0.170507	undetermined	undetermined	undetermined	undetermined
EGR1	0.0157	0.0294	7569	-1.27	0.261	0.0129225	1	0.0368465	0.294104	activator	activator	activator	activator	4.68128e-55	activator	activator	activator	activator
EGR2	0.018	0.0262	9451	-1.24	0.247	0.0125952	1	0.0361576	0.241401	activator	activator	activator	activator	2.0934e-39	activator	activator	activator	activator
EGR3	0.0166	0.0393	2334	-0.418	0.293	0.439983	1	0.585718	0.103738	activator	activator	activator	activator	0.00726432	activator	activator	activator	activator
EGR4	-0.00219	0.0285	14489	0.532	0.249	0.286363	1	0.427015	-0.0121402	undetermined	undetermined	undetermined	undetermined	4.007e-05	undetermined	undetermined	undetermined	undetermined
EHF	0.05	0.0633	2778	-2.01	0.369	0.000936652	1	0.00372894	-0.0203736	undetermined	undetermined	undetermined	undetermined	0.544053	undetermined	undetermined	undetermined	undetermined
ELF1	0.03	0.0461	4863	-1.83	0.301	0.000851299	1	0.00342141	0.108641	activator	activator	activator	activator	4.64531e-05	activator	activator	activator	activator
ELF2	0.0465	0.0643	5697	-2.93	0.363	1.15554e-06	1	7.27819e-06	-0.134626	repressor	repressor	repressor	repressor	3.33711e-05	repressor	repressor	repressor	repressor
ELF3	0.0157	0.0317	4066	-0.883	0.375	0.149321	1	0.27161	NA	not-expressed	not-expressed	not-expressed	not-expressed	NA	not-expressed	not-expressed	not-expressed	not-expressed
ELF5	0.0307	0.038	1394	-0.955	0.462	0.160015	1	0.28136	NA	not-expressed	not-expressed	not-expressed	not-expressed	NA	not-expressed	not-expressed	not-expressed	not-expressed
ELK1	0.0746	0.111	1667	-3.22	0.27	5.75887e-10	2	5.17073e-09	0.0736672	activator	activator	activator	undetermined	4.3054e-05	activator	activator	activator	undetermined
ELK3	0.0432	0.0616	3888	-2.1	0.303	0.000136166	1	0.000682968	-0.164011	repressor	repressor	repressor	repressor	1.71726e-07	repressor	repressor	repressor	repressor
ELK4	0.0746	0.113	1240	-2.68	0.301	1.03506e-06	2	6.6181e-06	0.0893143	activator	activator	activator	activator	0.0019815	activator	activator	activator	activator
ENOA	0.0263	0.0356	2044	-0.774	0.324	0.1739	1	0.301999	-0.0943681	repressor	repressor	repressor	repressor	0.00431656	repressor	repressor	repressor	repressor
EPAS1	0.0663	0.0811	6117	-3.71	0.292	6.61831e-12	1	6.64983e-11	-0.0641024	repressor	repressor	undetermined	undetermined	7.21799e-07	repressor	repressor	undetermined	undetermined
ERG	0.0359	0.0625	1770	-1.59	0.321	0.00501034	1	0.0161402	NA	not-expressed	not-expressed	not-expressed	not-expressed	NA	not-expressed	not-expressed	not-expressed	not-expressed
ERR1	-0.00583	0.0382	1680	0.377	0.35	0.523964	1	0.662015	-0.0153609	undetermined	undetermined	undetermined	undetermined	0.109067	undetermined	undetermined	undetermined	undetermined
ERR2	-0.00447	0.0331	2261	0.34	0.356	0.568785	1	0.701469	NA	not-expressed	not-expressed	not-expressed	not-expressed	NA	not-expressed	not-expressed	not-expressed	not-expressed
ERR3	0.0225	0.0518	1093	-0.595	0.391	0.341329	1	0.486624	0.0138315	undetermined	undetermined	undetermined	undetermined	0.189984	undetermined	undetermined	undetermined	undetermined
ESR1	0.00285	0.0282	3199	-0.0347	0.314	0.950623	1	0.971338	0.139173	activator	activator	activator	activator	0.000227004	activator	activator	activator	activator
ESR2.B	-0.00336	0.0575	2098	0.123	0.365	0.838673	1	0.910754	NA	not-expressed	not-expressed	not-expressed	not-expressed	NA	not-expressed	not-expressed	not-expressed	not-expressed
ESR2.S	-0.0178	0.027	5968	1.13	0.309	0.0420706	1	0.096488	NA	not-expressed	not-expressed	not-expressed	not-expressed	NA	not-expressed	not-expressed	not-expressed	not-expressed
ETS1	0.0143	0.022	4144	-0.761	0.371	0.211523	1	0.352817	0.0619489	activator	activator	undetermined	undetermined	0.558767	undetermined	undetermined	undetermined	undetermined
ETS2	0.0405	0.0586	5332	-2.41	0.304	1.23682e-05	1	7.14983e-05	-0.0516204	undetermined	undetermined	undetermined	undetermined	4.47221e-05	undetermined	undetermined	undetermined	undetermined
ETV4	0.0399	0.0536	6427	-2.37	0.385	0.000133668	1	0.000679612	-0.0976916	repressor	repressor	repressor	repressor	0.000893979	repressor	repressor	repressor	repressor
ETV5	0.0182	0.0315	2040	-0.573	0.411	0.371436	1	0.524234	0.089583	activator	activator	activator	activator	0.103095	undetermined	undetermined	undetermined	undetermined
EVI1	0.0877	0.105	261	-1.07	0.525	0.139745	2	0.257522	NA	not-expressed	not-expressed	not-expressed	not-expressed	NA	not-expressed	not-expressed	not-expressed	not-expressed
EVX1	0.0974	0.113	262	-1.26	0.456	0.0620555	2	0.137107	NA	not-expressed	not-expressed	not-expressed	not-expressed	NA	not-expressed	not-expressed	not-expressed	not-expressed
EVX2	0.148	0.174	449	-2.39	0.442	0.000324517	2	0.00145687	NA	not-expressed	not-expressed	not-expressed	not-expressed	NA	not-expressed	not-expressed	not-expressed	not-expressed
FEV	0.00163	0.0284	2665	0.218	0.377	0.722554	1	0.83219	NA	not-expressed	not-expressed	not-expressed	not-expressed	NA	not-expressed	not-expressed	not-expressed	not-expressed
FLI1	0.0601	0.0858	7395	-4.55	0.283	1.19936e-17	1	1.44608e-16	0.242671	activator	activator	activator	activator	6.25234e-31	activator	activator	activator	activator
FOS	-0.0336	0.0563	1753	1.4	0.289	0.00920813	1	0.0271736	-0.0494201	undetermined	undetermined	undetermined	undetermined	0.0100534	undetermined	undetermined	undetermined	undetermined
FOSB	-0.344	0.433	1768	10.8	0.414	3.13772e-63	2	1.01855e-61	0.194269	activator	activator	activator	activator	1.24306e-21	activator	activator	activator	activator
FOSL1	-0.455	0.574	1796	13.8	0.379	2.74365e-111	3	1.65403e-109	0.16477	activator	activator	activator	activator	1.67754e-19	activator	activator	activator	activator
FOSL2	-0.447	0.573	1775	13.4	0.348	3.17543e-114	3	2.68006e-112	-0.534793	repressor	repressor	repressor	repressor	3.48069e-77	repressor	repressor	repressor	repressor
FOXA1	-0.000834	0.0339	1007	-0.176	0.413	0.784188	1	0.880126	NA	not-expressed	not-expressed	not-expressed	not-expressed	NA	not-expressed	not-expressed	not-expressed	not-expressed
FOXA2	-0.0206	0.0284	531	0.345	0.407	0.588658	1	0.717959	NA	not-expressed	not-expressed	not-expressed	not-expressed	NA	not-expressed	not-expressed	not-expressed	not-expressed
FOXA3	0.0635	0.0776	1582	-2.09	0.425	0.00134634	1	0.00521245	NA	not-expressed	not-expressed	not-expressed	not-expressed	NA	not-expressed	not-expressed	not-expressed	not-expressed
FOXC1	0.0763	0.0878	476	-1.3	0.384	0.035917	1	0.0851515	NA	not-expressed	not-expressed	not-expressed	not-expressed	NA	not-expressed	not-expressed	not-expressed	not-expressed
FOXC2	0.0125	0.0231	765	-0.184	0.389	0.767983	1	0.864237	NA	not-expressed	not-expressed	not-expressed	not-expressed	NA	not-expressed	not-expressed	not-expressed	not-expressed
FOXD1	0.023	0.0264	471	-0.32	0.41	0.617247	1	0.746078	NA	not-expressed	not-expressed	not-expressed	not-expressed	NA	not-expressed	not-expressed	not-expressed	not-expressed
FOXD3	0.0848	0.0998	2797	-3.44	0.452	3.10942e-07	1	2.08282e-06	NA	not-expressed	not-expressed	not-expressed	not-expressed	NA	not-expressed	not-expressed	not-expressed	not-expressed
FOXF1	0.148	0.171	674	-3.02	0.493	1.69922e-05	2	9.69017e-05	-0.108989	repressor	repressor	repressor	repressor	0.0257246	repressor	repressor	repressor	repressor
FOXF2	0.0212	0.0672	553	-0.412	0.377	0.502217	1	0.636443	NA	not-expressed	not-expressed	not-expressed	not-expressed	NA	not-expressed	not-expressed	not-expressed	not-expressed
FOXI1	-0.0168	0.0445	1666	0.995	0.294	0.0664973	1	0.141727	NA	not-expressed	not-expressed	not-expressed	not-expressed	NA	not-expressed	not-expressed	not-expressed	not-expressed
FOXJ2	0.0876	0.105	1831	-3.08	0.478	8.39371e-06	2	4.98894e-05	0.137596	activator	activator	activator	activator	0.00356501	activator	activator	activator	activator
FOXJ3.A	0.0836	0.0986	2355	-3.61	0.485	2.17576e-07	1	1.55622e-06	0.175412	activator	activator	activator	activator	3.63039e-07	activator	activator	activator	activator
FOXJ3.S	0.0597	0.0699	2080	-2.16	0.416	0.00081122	1	0.00332364	0.166077	activator	activator	activator	activator	0.000798215	activator	activator	activator	activator
FOXM1	0.0736	0.0878	1450	-2.25	0.467	0.000993055	1	0.00391653	-0.183641	repressor	repressor	repressor	repressor	0.000930569	repressor	repressor	repressor	repressor
FOXO1	0.0548	0.0723	2872	-2.96	0.456	1.16851e-05	1	6.84877e-05	-0.128558	repressor	repressor	repressor	repressor	0.0108576	repressor	repressor	repressor	repressor
FOXO3	0.0756	0.0904	1167	-2	0.396	0.00148188	1	0.00563382	0.165845	activator	activator	activator	activator	0.00343135	activator	activator	activator	activator
FOXO4	0.125	0.144	602	-2.26	0.445	0.000704342	2	0.00291404	0.186253	activator	activator	activator	activator	0.0321721	activator	activator	activator	activator
FOXP2	0.0115	0.0254	856	-0.275	0.401	0.664092	1	0.782812	NA	not-expressed	not-expressed	not-expressed	not-expressed	NA	not-expressed	not-expressed	not-expressed	not-expressed
FOXP3	0.0706	0.0862	350	-0.834	0.426	0.201322	1	0.339831	NA	not-expressed	not-expressed	not-expressed	not-expressed	NA	not-expressed	not-expressed	not-expressed	not-expressed
FOXQ1	0.0617	0.14	821	-1.5	0.424	0.0212447	2	0.0546663	NA	not-expressed	not-expressed	not-expressed	not-expressed	NA	not-expressed	not-expressed	not-expressed	not-expressed
FUBP1	0.0713	0.0851	1684	-2.51	0.479	0.000287119	1	0.00133148	0.0163087	undetermined	undetermined	undetermined	undetermined	0.374994	undetermined	undetermined	undetermined	undetermined
GABP1	0.0402	0.0613	3880	-2.41	0.263	2.60972e-06	1	1.61956e-05	-0.1757	repressor	repressor	repressor	repressor	1.27931e-08	repressor	repressor	repressor	repressor
GABPA	0.0368	0.0577	5271	-2.63	0.324	3.82929e-06	1	2.3268e-05	0.183453	activator	activator	activator	activator	2.36219e-15	activator	activator	activator	activator
GATA1	-0.0192	0.0338	874	0.313	0.406	0.623267	1	0.747412	NA	not-expressed	not-expressed	not-expressed	not-expressed	NA	not-expressed	not-expressed	not-expressed	not-expressed
GATA2	-0.0158	0.0725	801	0.223	0.398	0.72373	1	0.83219	-0.0616137	repressor	repressor	undetermined	undetermined	0.351279	undetermined	undetermined	undetermined	undetermined
GATA3	0.0169	0.043	995	-0.417	0.357	0.485231	1	0.6262	NA	not-expressed	not-expressed	not-expressed	not-expressed	NA	not-expressed	not-expressed	not-expressed	not-expressed
GATA4	0.0533	0.063	641	-1.03	0.44	0.120475	1	0.227811	NA	not-expressed	not-expressed	not-expressed	not-expressed	NA	not-expressed	not-expressed	not-expressed	not-expressed
GATA5	-0.013	0.0246	237	0.197	0.441	0.766732	1	0.864237	NA	not-expressed	not-expressed	not-expressed	not-expressed	NA	not-expressed	not-expressed	not-expressed	not-expressed
GATA6	0.0459	0.0567	3348	-1.98	0.441	0.00286769	1	0.0101694	NA	not-expressed	not-expressed	not-expressed	not-expressed	NA	not-expressed	not-expressed	not-expressed	not-expressed
GCM1	-0.00504	0.11	671	0.244	0.343	0.676955	2	0.791343	NA	not-expressed	not-expressed	not-expressed	not-expressed	NA	not-expressed	not-expressed	not-expressed	not-expressed
GCR.C	0.0427	0.0598	2447	-1.48	0.37	0.01497	1	0.0423981	0.12875	activator	activator	activator	activator	0.000659534	activator	activator	activator	activator
GCR.S	0.0098	0.0163	9084	-0.611	0.383	0.323504	1	0.469136	0.0816374	activator	activator	activator	activator	0.0199752	activator	activator	activator	activator
GFI1	-0.00554	0.0141	875	0.145	0.391	0.816624	1	0.902135	NA	not-expressed	not-expressed	not-expressed	not-expressed	NA	not-expressed	not-expressed	not-expressed	not-expressed
GFI1B	-0.0143	0.0317	1358	0.365	0.36	0.542966	1	0.683976	NA	not-expressed	not-expressed	not-expressed	not-expressed	NA	not-expressed	not-expressed	not-expressed	not-expressed
GLI1	0.0111	0.0335	2750	-0.59	0.32	0.296956	1	0.435124	NA	not-expressed	not-expressed	not-expressed	not-expressed	NA	not-expressed	not-expressed	not-expressed	not-expressed
GLI2	0.043	0.0604	2164	-1.38	0.367	0.022729	1	0.0581311	NA	not-expressed	not-expressed	not-expressed	not-expressed	NA	not-expressed	not-expressed	not-expressed	not-expressed
GLI3	0.0173	0.0358	2523	-0.72	0.339	0.216232	1	0.355058	NA	not-expressed	not-expressed	not-expressed	not-expressed	NA	not-expressed	not-expressed	not-expressed	not-expressed
GLIS3	0.0532	0.08	2865	-1.97	0.267	0.000137565	1	0.000682968	0.247629	activator	activator	activator	activator	2.90601e-14	activator	activator	activator	activator
HAND1	-0.0138	0.0582	1210	0.524	0.353	0.377804	1	0.531444	NA	not-expressed	not-expressed	not-expressed	not-expressed	NA	not-expressed	not-expressed	not-expressed	not-expressed
HBP1	0.0552	0.095	304	-0.732	0.409	0.25238	1	0.388701	0.0347676	undetermined	undetermined	undetermined	undetermined	0.757856	undetermined	undetermined	undetermined	undetermined
HEN1	0.0283	0.0469	6350	-1.86	0.264	0.00029458	1	0.0013367	NA	not-expressed	not-expressed	not-expressed	not-expressed	NA	not-expressed	not-expressed	not-expressed	not-expressed
HES1	0.0123	0.0287	2189	-0.612	0.255	0.225535	1	0.364658	0.232877	activator	activator	activator	activator	9.17085e-11	activator	activator	activator	activator
HESX1	-0.0331	0.0513	1069	0.84	0.285	0.115611	1	0.222776	NA	not-expressed	not-expressed	not-expressed	not-expressed	NA	not-expressed	not-expressed	not-expressed	not-expressed
HEY2	0.0342	0.0605	4174	-1.85	0.239	0.000154211	1	0.000748011	0.165037	activator	activator	activator	activator	4.06143e-19	activator	activator	activator	activator
HIC1	0.0149	0.0547	1929	-0.716	0.303	0.193346	1	0.329	-0.1014	repressor	repressor	repressor	repressor	0.000204829	repressor	repressor	repressor	repressor
HIF1A	0.0172	0.0444	1070	-0.631	0.273	0.227174	1	0.36545	-0.226798	repressor	repressor	repressor	repressor	3.84602e-06	repressor	repressor	repressor	repressor
HINFP	0.0207	0.0434	332	-0.368	0.275	0.482836	1	0.625021	0.0975738	activator	activator	activator	activator	0.0455449	activator	activator	activator	activator
HLF	-0.277	0.355	376	3.52	0.331	9.45965e-10	2	8.14688e-09	-0.434867	repressor	repressor	repressor	repressor	1.10291e-09	repressor	repressor	repressor	repressor
HLTF	0.0362	0.0457	1664	-1.09	0.348	0.0646424	1	0.139179	0.06228	activator	activator	undetermined	undetermined	0.308091	undetermined	undetermined	undetermined	undetermined
HMGA1	0.0442	0.0533	3961	-2.24	0.42	0.000547452	1	0.00231586	0.1131	activator	activator	activator	activator	0.0107288	activator	activator	activator	activator
HMGA2	0.0855	0.301	78	-0.756	0.325	0.184803	2	0.317019	NA	not-expressed	not-expressed	not-expressed	not-expressed	NA	not-expressed	not-expressed	not-expressed	not-expressed
HNF1A	0.0731	0.121	176	-0.96	0.383	0.12085	2	0.227811	NA	not-expressed	not-expressed	not-expressed	not-expressed	NA	not-expressed	not-expressed	not-expressed	not-expressed
HNF1B	0.0628	0.206	171	-1.04	0.479	0.132922	2	0.2482	NA	not-expressed	not-expressed	not-expressed	not-expressed	NA	not-expressed	not-expressed	not-expressed	not-expressed
HNF4A	0.0058	0.0422	2120	-0.433	0.334	0.453719	1	0.594626	NA	not-expressed	not-expressed	not-expressed	not-expressed	NA	not-expressed	not-expressed	not-expressed	not-expressed
HNF4G	0.0416	0.0666	2502	-1.71	0.358	0.00426388	1	0.0142956	NA	not-expressed	not-expressed	not-expressed	not-expressed	NA	not-expressed	not-expressed	not-expressed	not-expressed
HNF6	0.0509	0.0963	172	-0.769	0.437	0.244714	1	0.38248	NA	not-expressed	not-expressed	not-expressed	not-expressed	NA	not-expressed	not-expressed	not-expressed	not-expressed
HSF1	0.0279	0.0447	1620	-0.69	0.362	0.251457	1	0.388698	-0.0119773	undetermined	undetermined	undetermined	undetermined	0.283151	undetermined	undetermined	undetermined	undetermined
HSF2	0.036	0.0538	1140	-0.893	0.378	0.146372	1	0.267399	0.0608162	activator	activator	undetermined	undetermined	0.0850024	undetermined	undetermined	undetermined	undetermined
HTF4	0.0277	0.0499	4378	-1.34	0.325	0.0187474	1	0.0507142	0.141495	activator	activator	activator	activator	2.0683e-06	activator	activator	activator	activator
HXA1	0.0192	0.0365	1050	-0.451	0.36	0.452252	1	0.594549	NA	not-expressed	not-expressed	not-expressed	not-expressed	NA	not-expressed	not-expressed	not-expressed	not-expressed
HXA10	0.145	0.167	136	-1.43	0.454	0.033812	2	0.0815352	NA	not-expressed	not-expressed	not-expressed	not-expressed	NA	not-expressed	not-expressed	not-expressed	not-expressed
HXA13	0.0756	0.0933	352	-0.996	0.399	0.114845	1	0.222314	NA	not-expressed	not-expressed	not-expressed	not-expressed	NA	not-expressed	not-expressed	not-expressed	not-expressed
HXA5	0.134	0.163	197	-1.27	0.435	0.0541582	2	0.122117	NA	not-expressed	not-expressed	not-expressed	not-expressed	NA	not-expressed	not-expressed	not-expressed	not-expressed
HXA7	-0.0181	0.0798	143	0.251	0.398	0.690732	1	0.803	NA	not-expressed	not-expressed	not-expressed	not-expressed	NA	not-expressed	not-expressed	not-expressed	not-expressed
HXA9	0.0503	0.0593	389	-0.714	0.408	0.263648	1	0.401659	NA	not-expressed	not-expressed	not-expressed	not-expressed	NA	not-expressed	not-expressed	not-expressed	not-expressed
HXB1	0.0182	0.0339	816	-0.435	0.367	0.472725	1	0.613815	NA	not-expressed	not-expressed	not-expressed	not-expressed	NA	not-expressed	not-expressed	not-expressed	not-expressed
HXB6	-0.0283	0.0813	158	0.206	0.406	0.746469	1	0.853685	NA	not-expressed	not-expressed	not-expressed	not-expressed	NA	not-expressed	not-expressed	not-expressed	not-expressed
HXB7	-0.0226	0.0306	227	0.194	0.407	0.761058	1	0.861036	NA	not-expressed	not-expressed	not-expressed	not-expressed	NA	not-expressed	not-expressed	not-expressed	not-expressed
HXB8	0.0277	0.0336	194	-0.329	0.449	0.623433	1	0.747412	NA	not-expressed	not-expressed	not-expressed	not-expressed	NA	not-expressed	not-expressed	not-expressed	not-expressed
HXC6	0.0474	0.0861	366	-0.856	0.478	0.215675	1	0.355058	NA	not-expressed	not-expressed	not-expressed	not-expressed	NA	not-expressed	not-expressed	not-expressed	not-expressed
HXC8	-0.0258	0.173	220	-0.258	0.392	0.680284	2	0.793038	NA	not-expressed	not-expressed	not-expressed	not-expressed	NA	not-expressed	not-expressed	not-expressed	not-expressed
HXD10	0.0587	0.074	446	-0.812	0.44	0.220901	1	0.358744	NA	not-expressed	not-expressed	not-expressed	not-expressed	NA	not-expressed	not-expressed	not-expressed	not-expressed
HXD13	0.0333	0.0892	289	-0.609	0.503	0.390515	1	0.536799	NA	not-expressed	not-expressed	not-expressed	not-expressed	NA	not-expressed	not-expressed	not-expressed	not-expressed
HXD4	-0.00518	0.0228	457	0.175	0.42	0.787137	1	0.881092	NA	not-expressed	not-expressed	not-expressed	not-expressed	NA	not-expressed	not-expressed	not-expressed	not-expressed
HXD9	0.064	0.0878	788	-1.53	0.468	0.0253192	1	0.0643656	NA	not-expressed	not-expressed	not-expressed	not-expressed	NA	not-expressed	not-expressed	not-expressed	not-expressed
IKZF1	0.0691	0.104	1752	-2.32	0.347	8.20162e-05	2	0.000432635	0.201766	activator	activator	activator	activator	3.04886e-06	activator	activator	activator	activator
INSM1	-0.0128	0.0511	3493	0.449	0.278	0.394449	1	0.537499	NA	not-expressed	not-expressed	not-expressed	not-expressed	NA	not-expressed	not-expressed	not-expressed	not-expressed
IRF1	-0.303	0.368	2743	11.9	0.341	2.60094e-92	2	1.21955e-90	0.494774	activator	activator	activator	activator	4.31199e-83	activator	activator	activator	activator
IRF2	-0.269	0.333	2580	10.4	0.315	1.18039e-76	2	4.15105e-75	-0.446988	repressor	repressor	repressor	repressor	2.26818e-58	repressor	repressor	repressor	repressor
IRF3	-0.21	0.259	3499	9.57	0.334	1.37465e-61	2	3.62565e-60	-0.275628	repressor	repressor	repressor	repressor	4.16644e-39	repressor	repressor	repressor	repressor
IRF4	-0.0282	0.0351	9211	2	0.439	0.00253991	1	0.00916105	0.00427286	undetermined	undetermined	undetermined	undetermined	0.0549376	undetermined	undetermined	undetermined	undetermined
IRF5	-0.0647	0.0786	2735	2.58	0.405	5.03322e-05	1	0.00027231	0.0858228	activator	activator	activator	activator	7.20096e-05	activator	activator	activator	activator
IRF7	-0.282	0.347	1892	9.21	0.336	7.5813e-57	2	1.68385e-55	0.486747	activator	activator	activator	activator	1.97415e-48	activator	activator	activator	activator
IRF8	-0.15	0.18	4708	7.89	0.326	1.965e-43	2	4.14615e-42	0.296391	activator	activator	activator	activator	4.25321e-44	activator	activator	activator	activator
IRF9	-0.272	0.332	892	5.85	0.348	3.52284e-23	2	5.50606e-22	0.480574	activator	activator	activator	activator	3.124e-21	activator	activator	activator	activator
ISL1	0.0414	0.0505	2022	-1.43	0.376	0.0196969	1	0.0519375	NA	not-expressed	not-expressed	not-expressed	not-expressed	NA	not-expressed	not-expressed	not-expressed	not-expressed
ITF2	0.112	0.168	1396	-3.17	0.259	4.69807e-10	2	4.30996e-09	-0.148231	repressor	repressor	repressor	repressor	2.05477e-05	repressor	repressor	repressor	repressor
JUN	-0.44	0.55	1898	14	0.456	1.77448e-95	3	9.36041e-94	-0.689548	repressor	repressor	repressor	repressor	1.26754e-110	repressor	repressor	repressor	repressor
JUNB	-0.327	0.414	1744	9.98	0.394	6.39112e-57	2	1.49836e-55	-0.538876	repressor	repressor	repressor	repressor	2.73073e-52	repressor	repressor	repressor	repressor
JUND	-0.444	0.559	1662	12.8	0.413	2.86934e-88	3	1.21086e-86	-0.525881	repressor	repressor	repressor	repressor	6.75065e-72	repressor	repressor	repressor	repressor
KAISO	0.0521	0.0677	1444	-1.49	0.29	0.0056599	1	0.0178244	0.231433	activator	activator	activator	activator	2.1491e-05	activator	activator	activator	activator
KLF1	-0.00388	0.0225	7270	0.288	0.317	0.608987	1	0.740612	NA	not-expressed	not-expressed	not-expressed	not-expressed	NA	not-expressed	not-expressed	not-expressed	not-expressed
KLF15	0.017	0.0231	14515	-1.35	0.243	0.0061699	1	0.0192866	0.0952804	activator	activator	activator	activator	4.6514e-28	activator	activator	activator	activator
KLF3	0.00657	0.0599	2897	0.00447	0.325	0.993744	1	0.993744	-0.012483	undetermined	undetermined	undetermined	undetermined	0.391345	undetermined	undetermined	undetermined	undetermined
KLF4	-0.0194	0.0525	10322	2.4	0.27	3.85962e-06	1	2.3268e-05	0.137749	activator	activator	activator	activator	1.0085e-15	activator	activator	activator	activator
KLF6	0.00133	0.0325	10267	0.586	0.239	0.230657	1	0.368518	0.206851	activator	activator	activator	activator	9.6539e-51	activator	activator	activator	activator
KLF8	-0.00421	0.0144	4627	0.131	0.3	0.810972	1	0.900606	NA	not-expressed	not-expressed	not-expressed	not-expressed	NA	not-expressed	not-expressed	not-expressed	not-expressed
LEF1	0.036	0.0464	3710	-1.47	0.402	0.020423	1	0.0528742	NA	not-expressed	not-expressed	not-expressed	not-expressed	NA	not-expressed	not-expressed	not-expressed	not-expressed
LHX2	0.112	0.132	176	-1.15	0.44	0.0829731	2	0.17164	0.00711099	undetermined	undetermined	undetermined	undetermined	0.3693	undetermined	undetermined	undetermined	undetermined
LHX3	0.194	0.22	161	-1.97	0.454	0.00345857	2	0.0121626	NA	not-expressed	not-expressed	not-expressed	not-expressed	NA	not-expressed	not-expressed	not-expressed	not-expressed
MAF	0.0302	0.0532	1460	-0.893	0.4	0.157963	1	0.278913	0.0772272	activator	activator	activator	undetermined	0.053153	undetermined	undetermined	undetermined	undetermined
MAFA	0.0319	0.0478	4032	-1.71	0.298	0.00173338	1	0.00647332	NA	not-expressed	not-expressed	not-expressed	not-expressed	NA	not-expressed	not-expressed	not-expressed	not-expressed
MAFB	0.00972	0.0236	2765	-0.354	0.385	0.568323	1	0.701469	-0.00438139	undetermined	undetermined	undetermined	undetermined	0.360915	undetermined	undetermined	undetermined	undetermined
MAFG	-0.141	0.174	4391	6.78	0.366	3.76771e-29	2	6.91293e-28	-0.190688	repressor	repressor	repressor	repressor	3.1555e-24	repressor	repressor	repressor	repressor
MAFK.A	0.00633	0.0218	1970	-0.275	0.407	0.666426	1	0.783376	0.0835441	activator	activator	activator	activator	0.274645	undetermined	undetermined	undetermined	undetermined
MAFK.S	-0.16	0.207	1992	5.38	0.357	2.17119e-19	2	2.86326e-18	-0.185606	repressor	repressor	repressor	repressor	2.80761e-13	repressor	repressor	repressor	repressor
MAX	0.00226	0.0467	2122	0.0133	0.285	0.980124	1	0.985994	-0.119422	repressor	repressor	repressor	repressor	0.000420772	repressor	repressor	repressor	repressor
MAZ	0.015	0.0279	22125	-1.59	0.275	0.0024293	1	0.00883764	-0.186987	repressor	repressor	repressor	repressor	1.12833e-55	repressor	repressor	repressor	repressor
MBD2	0.0151	0.027	6134	-0.897	0.304	0.103762	1	0.205576	-0.292419	repressor	repressor	repressor	repressor	4.65676e-58	repressor	repressor	repressor	repressor
MCR	0.0438	0.0544	1013	-1.06	0.378	0.0846916	1	0.174341	0.0035341	undetermined	undetermined	undetermined	undetermined	0.879951	undetermined	undetermined	undetermined	undetermined
MECP2	0.0138	0.0266	6563	-0.944	0.263	0.0656586	1	0.140649	0.26123	activator	activator	activator	activator	3.46258e-42	activator	activator	activator	activator
MEF2A	0.0549	0.0718	662	-0.989	0.405	0.120169	1	0.227811	0.244016	activator	activator	activator	activator	0.00863314	activator	activator	activator	activator
MEF2C	0.0334	0.0458	488	-0.484	0.369	0.425585	1	0.570149	0.12226	activator	activator	activator	activator	0.198404	undetermined	undetermined	undetermined	undetermined
MEF2D	0.0522	0.0651	664	-0.865	0.414	0.178832	1	0.309291	0.224057	activator	activator	activator	activator	0.00337796	activator	activator	activator	activator
MEIS1	0.0596	0.0744	707	-1.07	0.399	0.0902772	1	0.183159	0.121813	activator	activator	activator	activator	0.0734766	undetermined	undetermined	undetermined	undetermined
MEIS2	0.0507	0.0687	1098	-1.05	0.354	0.0776027	1	0.162927	0.18112	activator	activator	activator	activator	0.00378309	activator	activator	activator	activator
MITF	-0.093	0.113	1087	2.25	0.408	0.000427478	2	0.00187912	0.127331	activator	activator	activator	activator	0.00105472	activator	activator	activator	activator
MLXPL	-0.0151	0.0391	2069	0.438	0.325	0.442307	1	0.586961	-0.0714681	repressor	repressor	repressor	undetermined	0.129619	undetermined	undetermined	undetermined	undetermined
MSX2	0.0217	0.0558	1830	-0.603	0.448	0.36764	1	0.520617	NA	not-expressed	not-expressed	not-expressed	not-expressed	NA	not-expressed	not-expressed	not-expressed	not-expressed
MSX3	0.162	0.188	182	-1.78	0.388	0.00426834	2	0.0142956	NA	not-expressed	not-expressed	not-expressed	not-expressed	NA	not-expressed	not-expressed	not-expressed	not-expressed
MTF1	0.0364	0.0651	1399	-1.05	0.243	0.033169	1	0.0804443	0.0256305	undetermined	undetermined	undetermined	undetermined	0.0180763	undetermined	undetermined	undetermined	undetermined
MXI1	0.0247	0.0415	3799	-1.07	0.247	0.0313221	1	0.0769221	0.109194	activator	activator	activator	activator	1.10839e-11	activator	activator	activator	activator
MYB	0.0005	0.0705	1213	-0.0567	0.354	0.924079	1	0.962867	-0.0302973	undetermined	undetermined	undetermined	undetermined	0.683122	undetermined	undetermined	undetermined	undetermined
MYBB	0.0419	0.0679	613	-0.958	0.361	0.110834	1	0.217519	-0.213026	repressor	repressor	repressor	repressor	0.00738235	repressor	repressor	repressor	repressor
MYC	0.0474	0.0654	2562	-1.69	0.356	0.00461933	1	0.0152294	0.0894393	activator	activator	activator	activator	0.00748814	activator	activator	activator	activator
MYCN	-0.00433	0.0442	1958	0.3	0.284	0.573476	1	0.701469	NA	not-expressed	not-expressed	not-expressed	not-expressed	NA	not-expressed	not-expressed	not-expressed	not-expressed
MYF6	0.0144	0.0233	10553	-1.25	0.322	0.0276063	1	0.0693445	NA	not-expressed	not-expressed	not-expressed	not-expressed	NA	not-expressed	not-expressed	not-expressed	not-expressed
MYOD1	0.0455	0.0669	6631	-2.71	0.306	9.63194e-07	1	6.25335e-06	NA	not-expressed	not-expressed	not-expressed	not-expressed	NA	not-expressed	not-expressed	not-expressed	not-expressed
MYOG	0.016	0.0297	4725	-0.79	0.335	0.172281	1	0.300423	NA	not-expressed	not-expressed	not-expressed	not-expressed	NA	not-expressed	not-expressed	not-expressed	not-expressed
NANOG.A	-0.0156	0.0622	525	0.515	0.364	0.393324	1	0.537499	NA	not-expressed	not-expressed	not-expressed	not-expressed	NA	not-expressed	not-expressed	not-expressed	not-expressed
NANOG.S	0.0763	0.0903	707	-1.38	0.411	0.0313521	1	0.0769221	NA	not-expressed	not-expressed	not-expressed	not-expressed	NA	not-expressed	not-expressed	not-expressed	not-expressed
NDF1	0.0398	0.0621	2333	-1.66	0.371	0.00642348	1	0.0198877	0.018708	undetermined	undetermined	undetermined	undetermined	0.174593	undetermined	undetermined	undetermined	undetermined
NF2L1	-0.123	0.151	4453	6.39	0.378	2.65888e-25	2	4.6752e-24	0.206655	activator	activator	activator	activator	3.8247e-22	activator	activator	activator	activator
NF2L2	-0.122	0.175	1987	4.15	0.363	5.65718e-12	2	5.82276e-11	0.176634	activator	activator	activator	activator	3.23782e-10	activator	activator	activator	activator
NFAC1.A	0.024	0.0302	398	-0.373	0.379	0.544592	1	0.683982	0.155207	activator	activator	activator	activator	0.236754	undetermined	undetermined	undetermined	undetermined
NFAC1.S	-0.132	0.165	509	1.9	0.335	0.00102818	2	0.00401752	-0.345373	repressor	repressor	repressor	repressor	1.58322e-05	repressor	repressor	repressor	repressor
NFAC2	0.00278	0.0479	567	-0.192	0.392	0.759102	1	0.861036	0.148294	activator	activator	activator	activator	0.38133	undetermined	undetermined	undetermined	undetermined
NFAC3	0.0245	0.0341	693	-0.642	0.406	0.313665	1	0.456436	0.11234	activator	activator	activator	activator	0.414711	undetermined	undetermined	undetermined	undetermined
NFAC4	0.0824	0.0966	466	-1.41	0.475	0.0407718	1	0.0940203	NA	not-expressed	not-expressed	not-expressed	not-expressed	NA	not-expressed	not-expressed	not-expressed	not-expressed
NFAT5	-0.0602	0.0797	1013	1.41	0.339	0.0154484	1	0.0431735	0.00565999	undetermined	undetermined	undetermined	undetermined	0.0970871	undetermined	undetermined	undetermined	undetermined
NFE2	-0.164	0.219	2250	5.58	0.372	5.75852e-20	2	8.10032e-19	0.0300102	undetermined	undetermined	undetermined	undetermined	0.00982787	undetermined	undetermined	undetermined	undetermined
NFIA.C	0.0402	0.056	2587	-1.49	0.399	0.0183318	1	0.0499098	0.155417	activator	activator	activator	activator	0.00189916	activator	activator	activator	activator
NFIA.S	0.0571	0.084	6464	-3.65	0.353	8.07972e-10	1	7.10342e-09	0.177309	activator	activator	activator	activator	6.39024e-10	activator	activator	activator	activator
NFIL3	-0.0186	0.0955	183	0.283	0.41	0.65851	1	0.780593	-0.0620919	repressor	repressor	undetermined	undetermined	0.478471	undetermined	undetermined	undetermined	undetermined
NFKB1	-0.507	0.666	3097	16.5	0.272	1.13366e-219	3	2.39202e-217	0.550795	activator	activator	activator	activator	1.59009e-111	activator	activator	activator	activator
NFKB2	-0.322	0.413	1440	7.39	0.305	7.78973e-41	2	1.49421e-39	0.400001	activator	activator	activator	activator	4.56844e-23	activator	activator	activator	activator
NFYA.D	-0.0114	0.0399	1920	0.468	0.311	0.401357	1	0.542861	0.0275159	undetermined	undetermined	undetermined	undetermined	0.629862	undetermined	undetermined	undetermined	undetermined
NFYA.S	-0.0433	0.0763	2497	2.73	0.251	5.06217e-08	1	3.81471e-07	0.0079609	undetermined	undetermined	undetermined	undetermined	0.511615	undetermined	undetermined	undetermined	undetermined
NFYB	-0.0403	0.0727	2545	2.66	0.279	4.75539e-07	1	3.13558e-06	-0.0167276	undetermined	undetermined	undetermined	undetermined	0.184155	undetermined	undetermined	undetermined	undetermined
NFYC	-0.0299	0.0858	2448	1.61	0.288	0.00269928	1	0.00965337	-0.0110351	undetermined	undetermined	undetermined	undetermined	0.545214	undetermined	undetermined	undetermined	undetermined
NKX21	-0.00157	0.0463	2154	0.0123	0.385	0.984184	1	0.986522	NA	not-expressed	not-expressed	not-expressed	not-expressed	NA	not-expressed	not-expressed	not-expressed	not-expressed
NKX22	-0.00914	0.0996	414	0.336	0.456	0.618785	1	0.746078	NA	not-expressed	not-expressed	not-expressed	not-expressed	NA	not-expressed	not-expressed	not-expressed	not-expressed
NKX25	-0.00594	0.0138	4136	0.352	0.365	0.560139	1	0.695232	NA	not-expressed	not-expressed	not-expressed	not-expressed	NA	not-expressed	not-expressed	not-expressed	not-expressed
NKX28	0.037	0.0445	944	-0.84	0.392	0.179712	1	0.309546	NA	not-expressed	not-expressed	not-expressed	not-expressed	NA	not-expressed	not-expressed	not-expressed	not-expressed
NKX31	0.17	0.195	180	-1.95	0.47	0.00444997	2	0.0147865	NA	not-expressed	not-expressed	not-expressed	not-expressed	NA	not-expressed	not-expressed	not-expressed	not-expressed
NKX32	-0.0124	0.0619	848	0.0779	0.336	0.893094	1	0.943363	NA	not-expressed	not-expressed	not-expressed	not-expressed	NA	not-expressed	not-expressed	not-expressed	not-expressed
NOBOX	0.0487	0.0867	234	-0.45	0.376	0.463029	1	0.604947	NA	not-expressed	not-expressed	not-expressed	not-expressed	NA	not-expressed	not-expressed	not-expressed	not-expressed
NR0B1	0.0393	0.0652	4426	-2.08	0.255	3.80497e-05	1	0.000214093	NA	not-expressed	not-expressed	not-expressed	not-expressed	NA	not-expressed	not-expressed	not-expressed	not-expressed
NR1D1	0.000232	0.0291	5849	-0.248	0.323	0.662572	1	0.782812	0.0922384	activator	activator	activator	activator	0.00833735	activator	activator	activator	activator
NR1H2	0.0141	0.0335	1671	-0.53	0.388	0.394845	1	0.537499	-0.00723158	undetermined	undetermined	undetermined	undetermined	0.699148	undetermined	undetermined	undetermined	undetermined
NR1H4	-0.0213	0.077	1132	0.602	0.33	0.294663	1	0.433267	NA	not-expressed	not-expressed	not-expressed	not-expressed	NA	not-expressed	not-expressed	not-expressed	not-expressed
NR1I2.S	0.0273	0.0678	1172	-0.839	0.35	0.156141	1	0.276856	NA	not-expressed	not-expressed	not-expressed	not-expressed	NA	not-expressed	not-expressed	not-expressed	not-expressed
NR1I3.S	0.037	0.0436	1013	-0.718	0.365	0.234659	1	0.371118	NA	not-expressed	not-expressed	not-expressed	not-expressed	NA	not-expressed	not-expressed	not-expressed	not-expressed
NR2C1	0.0097	0.0123	2180	-0.119	0.346	0.839677	1	0.910754	0.0979431	activator	activator	activator	activator	0.0428228	activator	activator	activator	activator
NR2C2	0.0326	0.0462	2775	-1.27	0.352	0.0323076	1	0.078808	0.145486	activator	activator	activator	activator	0.00354921	activator	activator	activator	activator
NR2E3	0.0219	0.0307	1007	-0.605	0.434	0.358433	1	0.509289	NA	not-expressed	not-expressed	not-expressed	not-expressed	NA	not-expressed	not-expressed	not-expressed	not-expressed
NR2F6	0.029	0.0462	1560	-0.992	0.367	0.101528	1	0.202098	0.107415	activator	activator	activator	activator	0.14352	undetermined	undetermined	undetermined	undetermined
NR4A1	-0.0134	0.0593	1398	0.33	0.343	0.573118	1	0.701469	0.0459139	undetermined	undetermined	undetermined	undetermined	0.707707	undetermined	undetermined	undetermined	undetermined
NR4A2	-0.00656	0.0334	1333	0.124	0.364	0.83716	1	0.910754	0.0018391	undetermined	undetermined	undetermined	undetermined	0.650517	undetermined	undetermined	undetermined	undetermined
NR4A3	0.00288	0.0292	1584	0.041	0.37	0.94626	1	0.971338	-0.0242758	undetermined	undetermined	undetermined	undetermined	0.370303	undetermined	undetermined	undetermined	undetermined
NR5A2	0.0272	0.04	3117	-1.09	0.366	0.0715903	1	0.151815	NA	not-expressed	not-expressed	not-expressed	not-expressed	NA	not-expressed	not-expressed	not-expressed	not-expressed
NR6A1	0.0453	0.0626	1899	-1.6	0.465	0.0189581	1	0.0509574	-0.0840459	repressor	repressor	repressor	repressor	0.0458574	repressor	repressor	repressor	repressor
NRF1	0.0131	0.0617	4356	-0.0123	0.276	0.981321	1	0.985994	-0.105504	repressor	repressor	repressor	repressor	1.99855e-11	repressor	repressor	repressor	repressor
OLIG2	0.0257	0.0462	5677	-1.6	0.333	0.00555988	1	0.0176411	0.0984742	activator	activator	activator	activator	1.35126e-08	activator	activator	activator	activator
ONEC2	0.157	0.185	199	-1.91	0.44	0.00398391	2	0.0136684	NA	not-expressed	not-expressed	not-expressed	not-expressed	NA	not-expressed	not-expressed	not-expressed	not-expressed
OTX1	0.0249	0.0494	766	-0.316	0.422	0.626654	1	0.749144	NA	not-expressed	not-expressed	not-expressed	not-expressed	NA	not-expressed	not-expressed	not-expressed	not-expressed
OTX2	0.129	0.155	1414	-3.78	0.418	5.01711e-09	2	4.15141e-08	-0.180019	repressor	repressor	repressor	repressor	2.4531e-05	repressor	repressor	repressor	repressor
OVOL1	0.03	0.0712	668	-0.488	0.421	0.451988	1	0.594549	NA	not-expressed	not-expressed	not-expressed	not-expressed	NA	not-expressed	not-expressed	not-expressed	not-expressed
P53	-0.028	0.0587	1462	0.905	0.324	0.111852	1	0.217519	-0.068083	repressor	repressor	undetermined	undetermined	0.652478	undetermined	undetermined	undetermined	undetermined
P63	0.0176	0.0375	1137	-0.346	0.375	0.572063	1	0.701469	NA	not-expressed	not-expressed	not-expressed	not-expressed	NA	not-expressed	not-expressed	not-expressed	not-expressed
P73	0.018	0.0265	2807	-0.706	0.319	0.2113	1	0.352817	0.0196329	undetermined	undetermined	undetermined	undetermined	0.157074	undetermined	undetermined	undetermined	undetermined
PAX2.D	-0.104	0.154	395	1.56	0.347	0.00809084	2	0.0245636	NA	not-expressed	not-expressed	not-expressed	not-expressed	NA	not-expressed	not-expressed	not-expressed	not-expressed
PAX2.S	-0.0906	0.112	2718	3.41	0.342	5.51038e-09	2	4.47188e-08	NA	not-expressed	not-expressed	not-expressed	not-expressed	NA	not-expressed	not-expressed	not-expressed	not-expressed
PAX5.D	0.00257	0.0167	2559	-0.025	0.249	0.960042	1	0.974743	NA	not-expressed	not-expressed	not-expressed	not-expressed	NA	not-expressed	not-expressed	not-expressed	not-expressed
PAX5.S	0.0138	0.0262	7801	-0.918	0.285	0.0855104	1	0.175172	NA	not-expressed	not-expressed	not-expressed	not-expressed	NA	not-expressed	not-expressed	not-expressed	not-expressed
PAX6	0.0172	0.0912	318	-0.0913	0.395	0.884499	1	0.940542	0.0691074	activator	activator	undetermined	undetermined	0.771525	undetermined	undetermined	undetermined	undetermined
PAX8	-0.0392	0.053	645	0.64	0.331	0.265961	1	0.403725	NA	not-expressed	not-expressed	not-expressed	not-expressed	NA	not-expressed	not-expressed	not-expressed	not-expressed
PBX1	0.09	0.179	263	-1.15	0.453	0.087519	2	0.17842	0.0317555	undetermined	undetermined	undetermined	undetermined	0.356558	undetermined	undetermined	undetermined	undetermined
PBX2	0.123	0.177	253	-1.82	0.427	0.00534936	2	0.0171017	0.123053	activator	activator	activator	activator	0.257169	undetermined	undetermined	undetermined	undetermined
PBX3	-0.0203	0.0714	1763	1.56	0.288	0.00365043	1	0.0126269	0.0300494	undetermined	undetermined	undetermined	undetermined	0.696357	undetermined	undetermined	undetermined	undetermined
PDX1	-0.0287	0.107	203	0.43	0.399	0.496035	2	0.634324	NA	not-expressed	not-expressed	not-expressed	not-expressed	NA	not-expressed	not-expressed	not-expressed	not-expressed
PEBB	-0.0932	0.115	2391	3.39	0.38	3.81289e-08	2	2.92552e-07	0.0693141	activator	activator	undetermined	undetermined	0.000444449	activator	activator	undetermined	undetermined
PIT1	0.124	0.17	222	-1.34	0.407	0.0356913	2	0.0850945	NA	not-expressed	not-expressed	not-expressed	not-expressed	NA	not-expressed	not-expressed	not-expressed	not-expressed
PITX2	0.125	0.147	1520	-3.51	0.47	3.05761e-07	2	2.08114e-06	NA	not-expressed	not-expressed	not-expressed	not-expressed	NA	not-expressed	not-expressed	not-expressed	not-expressed
PKNX1	0.0473	0.0841	448	-0.618	0.415	0.337397	1	0.482649	0.00665945	undetermined	undetermined	undetermined	undetermined	0.370747	undetermined	undetermined	undetermined	undetermined
PLAG1.D	0.0234	0.032	9843	-1.62	0.28	0.00220222	1	0.00808119	0.164692	activator	activator	activator	activator	1.13142e-23	activator	activator	activator	activator
PLAG1.S	0.0171	0.0522	2585	-0.477	0.32	0.399103	1	0.541548	0.131874	activator	activator	activator	activator	0.00121024	activator	activator	activator	activator
PO2F1	-0.187	0.249	767	3.8	0.357	2.01901e-10	2	1.89338e-09	0.0402973	undetermined	undetermined	undetermined	undetermined	0.0601501	undetermined	undetermined	undetermined	undetermined
PO2F2	-0.252	0.317	749	4.97	0.303	1.73398e-19	2	2.36046e-18	0.228964	activator	activator	activator	activator	4.47124e-06	activator	activator	activator	activator
PO3F1	-0.0135	0.172	327	0.437	0.417	0.498579	2	0.635651	-0.000899768	undetermined	undetermined	undetermined	undetermined	0.322215	undetermined	undetermined	undetermined	undetermined
PO3F2	0.0927	0.14	201	-0.794	0.368	0.190578	2	0.325603	NA	not-expressed	not-expressed	not-expressed	not-expressed	NA	not-expressed	not-expressed	not-expressed	not-expressed
PO4F2	0.125	0.15	218	-1.5	0.4	0.0177061	2	0.0485192	NA	not-expressed	not-expressed	not-expressed	not-expressed	NA	not-expressed	not-expressed	not-expressed	not-expressed
PO5F1	-0.0449	0.143	483	0.886	0.383	0.152246	2	0.271734	NA	not-expressed	not-expressed	not-expressed	not-expressed	NA	not-expressed	not-expressed	not-expressed	not-expressed
PO6F1	0.0369	0.0708	195	-0.435	0.397	0.489949	1	0.630362	0.0627455	activator	activator	undetermined	undetermined	0.394508	undetermined	undetermined	undetermined	undetermined
PPARA.C	0.00867	0.0472	2638	-0.406	0.353	0.49439	1	0.634142	0.115284	activator	activator	activator	activator	0.00147392	activator	activator	activator	activator
PPARA.S	-0.0148	0.0252	5825	0.988	0.386	0.11178	1	0.217519	0.021445	undetermined	undetermined	undetermined	undetermined	0.534711	undetermined	undetermined	undetermined	undetermined
PPARD	0.00288	0.0278	1980	-0.155	0.381	0.801727	1	0.892688	-0.0108258	undetermined	undetermined	undetermined	undetermined	0.157845	undetermined	undetermined	undetermined	undetermined
PPARG.A	-0.00364	0.019	2288	0.0962	0.377	0.8755	1	0.937718	NA	not-expressed	not-expressed	not-expressed	not-expressed	NA	not-expressed	not-expressed	not-expressed	not-expressed
PPARG.S	-0.0142	0.0381	1054	0.504	0.405	0.428384	1	0.572083	NA	not-expressed	not-expressed	not-expressed	not-expressed	NA	not-expressed	not-expressed	not-expressed	not-expressed
PRD14	0.0301	0.0495	912	-0.774	0.4	0.221027	1	0.358744	NA	not-expressed	not-expressed	not-expressed	not-expressed	NA	not-expressed	not-expressed	not-expressed	not-expressed
PRDM1	-0.144	0.177	2860	5.6	0.354	4.86335e-21	2	7.32977e-20	0.157879	activator	activator	activator	activator	1.00686e-13	activator	activator	activator	activator
PRGR.C	0.0561	0.0721	1168	-1.34	0.413	0.037059	1	0.0873681	NA	not-expressed	not-expressed	not-expressed	not-expressed	NA	not-expressed	not-expressed	not-expressed	not-expressed
PRGR.S	0.00969	0.0162	9084	-0.604	0.377	0.325259	1	0.470066	NA	not-expressed	not-expressed	not-expressed	not-expressed	NA	not-expressed	not-expressed	not-expressed	not-expressed
PROP1	0.0883	0.102	240	-1.03	0.437	0.119209	2	0.227811	NA	not-expressed	not-expressed	not-expressed	not-expressed	NA	not-expressed	not-expressed	not-expressed	not-expressed
PRRX1	0.0193	0.0244	2337	-0.709	0.398	0.261081	1	0.399189	NA	not-expressed	not-expressed	not-expressed	not-expressed	NA	not-expressed	not-expressed	not-expressed	not-expressed
PRRX2	0.0235	0.0382	1866	-0.736	0.425	0.258909	1	0.397308	NA	not-expressed	not-expressed	not-expressed	not-expressed	NA	not-expressed	not-expressed	not-expressed	not-expressed
PTF1A	0.000272	0.0328	3535	-0.0758	0.339	0.896418	1	0.943363	NA	not-expressed	not-expressed	not-expressed	not-expressed	NA	not-expressed	not-expressed	not-expressed	not-expressed
PURA	0.00897	0.0225	15501	-0.847	0.282	0.110714	1	0.217519	0.192316	activator	activator	activator	activator	1.58573e-42	activator	activator	activator	activator
RARA.C	0.0086	0.047	1692	-0.231	0.367	0.702973	1	0.814985	-0.104991	repressor	repressor	repressor	repressor	0.0405588	repressor	repressor	repressor	repressor
RARA.S	-0.0324	0.0643	6833	2.33	0.353	8.79455e-05	1	0.000458185	-0.0290436	undetermined	undetermined	undetermined	undetermined	0.842788	undetermined	undetermined	undetermined	undetermined
RARB	0.00293	0.0225	3285	0.0411	0.32	0.94208	1	0.971338	NA	not-expressed	not-expressed	not-expressed	not-expressed	NA	not-expressed	not-expressed	not-expressed	not-expressed
RARG.C	0.0274	0.0426	2692	-1.02	0.336	0.0784643	1	0.16392	0.0178539	undetermined	undetermined	undetermined	undetermined	0.873126	undetermined	undetermined	undetermined	undetermined
RARG.S	-0.0321	0.0639	6833	2.31	0.369	0.000143094	1	0.000702157	0.0289704	undetermined	undetermined	undetermined	undetermined	0.288359	undetermined	undetermined	undetermined	undetermined
REL	-0.604	0.771	2000	16	0.345	2.1707e-163	3	3.05345e-161	0.485528	activator	activator	activator	activator	2.80525e-90	activator	activator	activator	activator
RELB	-0.431	0.556	2135	12	0.28	7.40924e-114	3	5.21116e-112	0.619335	activator	activator	activator	activator	2.46987e-76	activator	activator	activator	activator
REST	0.0298	0.0424	4330	-1.46	0.316	0.00939808	1	0.0275416	-0.221682	repressor	repressor	repressor	repressor	3.63741e-15	repressor	repressor	repressor	repressor
RFX1	0.00381	0.0327	6102	-0.438	0.249	0.380075	1	0.532015	-0.103366	repressor	repressor	repressor	repressor	1.26684e-10	repressor	repressor	repressor	repressor
RFX2	-7.42e-05	0.00707	1809	0.0368	0.31	0.947302	1	0.971338	-0.0490633	undetermined	undetermined	undetermined	undetermined	0.355412	undetermined	undetermined	undetermined	undetermined
RFX3	-0.0542	0.0785	1273	1.25	0.286	0.0194201	1	0.0515426	0.022758	undetermined	undetermined	undetermined	undetermined	0.523667	undetermined	undetermined	undetermined	undetermined
RORA	-0.0295	0.0507	540	0.6	0.352	0.311873	1	0.455399	-0.114767	repressor	repressor	repressor	repressor	0.0772561	undetermined	undetermined	undetermined	undetermined
RORG	0.004	0.0189	857	-0.0915	0.415	0.887052	1	0.940542	-0.0242769	undetermined	undetermined	undetermined	undetermined	0.0922976	undetermined	undetermined	undetermined	undetermined
RREB1	0.0226	0.0344	11225	-1.88	0.29	0.000481086	1	0.00207161	0.126117	activator	activator	activator	activator	3.29539e-18	activator	activator	activator	activator
RUNX1	-0.148	0.18	1463	4.05	0.376	3.97996e-11	2	3.90591e-10	0.113149	activator	activator	activator	activator	0.000360733	activator	activator	activator	activator
RUNX2	-0.104	0.13	1770	3.34	0.364	3.09464e-08	2	2.41841e-07	0.134363	activator	activator	activator	activator	8.10602e-06	activator	activator	activator	activator
RUNX3	-0.0394	0.0507	1642	1.13	0.337	0.0515898	1	0.117681	-0.00221348	undetermined	undetermined	undetermined	undetermined	0.877456	undetermined	undetermined	undetermined	undetermined
RXRA	0.0577	0.0749	4434	-3.53	0.443	1.13525e-07	1	8.40484e-07	0.0839747	activator	activator	activator	activator	0.000324221	activator	activator	activator	activator
RXRB	-0.0393	0.0747	2148	1.54	0.342	0.00845486	1	0.0253046	0.0055148	undetermined	undetermined	undetermined	undetermined	0.781029	undetermined	undetermined	undetermined	undetermined
RXRG	0.0621	0.0755	4961	-3.53	0.451	1.46922e-07	1	1.06898e-06	-0.125931	repressor	repressor	repressor	repressor	4.41713e-06	repressor	repressor	repressor	repressor
SMAD1	0.0395	0.0567	4887	-2.19	0.363	0.000278104	1	0.001304	0.159641	activator	activator	activator	activator	8.34592e-07	activator	activator	activator	activator
SMAD2	0.0247	0.0336	2654	-0.983	0.354	0.0985021	1	0.197004	0.10038	activator	activator	activator	activator	0.0154441	activator	activator	activator	activator
SMAD3	0.0353	0.0536	3383	-1.54	0.376	0.0120232	1	0.0347519	0.179921	activator	activator	activator	activator	5.98319e-06	activator	activator	activator	activator
SMAD4	0.0471	0.0582	4576	-2.45	0.374	6.17091e-05	1	0.000329636	-0.202701	repressor	repressor	repressor	repressor	9.5853e-10	repressor	repressor	repressor	repressor
SMRC1	-0.366	0.469	3376	15.3	0.392	6.9136e-132	2	7.29385e-130	0.334727	activator	activator	activator	activator	3.21793e-74	activator	activator	activator	activator
SNAI1	0.0989	0.134	6240	-5.6	0.295	6.32141e-25	2	1.06705e-23	-0.183575	repressor	repressor	repressor	repressor	1.65328e-24	repressor	repressor	repressor	repressor
SNAI2	0.0714	0.0973	9535	-5	0.319	8.5444e-19	1	1.09265e-17	NA	not-expressed	not-expressed	not-expressed	not-expressed	NA	not-expressed	not-expressed	not-expressed	not-expressed
SOX10	0.0401	0.0557	6615	-2.59	0.4	4.21896e-05	1	0.000234263	-0.0236432	undetermined	undetermined	undetermined	undetermined	0.0121691	undetermined	undetermined	undetermined	undetermined
SOX13	0.0148	0.0538	977	-0.571	0.346	0.331683	1	0.477714	0.0747109	activator	activator	activator	undetermined	0.209342	undetermined	undetermined	undetermined	undetermined
SOX15	-0.0198	0.0359	3656	0.951	0.376	0.120923	1	0.227811	-0.0170296	undetermined	undetermined	undetermined	undetermined	0.155029	undetermined	undetermined	undetermined	undetermined
SOX17	0.0315	0.0378	442	-0.523	0.356	0.380731	1	0.532015	NA	not-expressed	not-expressed	not-expressed	not-expressed	NA	not-expressed	not-expressed	not-expressed	not-expressed
SOX18	0.0256	0.0659	673	-0.731	0.38	0.235686	1	0.371118	NA	not-expressed	not-expressed	not-expressed	not-expressed	NA	not-expressed	not-expressed	not-expressed	not-expressed
SOX2	-0.0466	0.0809	527	0.92	0.401	0.14627	1	0.267399	0.011581	undetermined	undetermined	undetermined	undetermined	0.150112	undetermined	undetermined	undetermined	undetermined
SOX3	0.0601	0.0951	2389	-2.16	0.342	0.000221169	1	0.00104869	NA	not-expressed	not-expressed	not-expressed	not-expressed	NA	not-expressed	not-expressed	not-expressed	not-expressed
SOX4	0.0482	0.0675	1442	-1.42	0.355	0.0171594	1	0.0473285	0.229434	activator	activator	activator	activator	8.13238e-05	activator	activator	activator	activator
SOX5	0.0222	0.0258	515	-0.388	0.425	0.551733	1	0.686818	NA	not-expressed	not-expressed	not-expressed	not-expressed	NA	not-expressed	not-expressed	not-expressed	not-expressed
SOX9	0.0742	0.117	544	-1.49	0.409	0.019815	2	0.0519375	-0.130548	repressor	repressor	repressor	repressor	0.0042359	repressor	repressor	repressor	repressor
SP1.A	0.00188	0.0295	23552	0.194	0.277	0.712422	1	0.823677	0.175068	activator	activator	activator	activator	6.34836e-59	activator	activator	activator	activator
SP1.S	-0.000913	0.0334	18737	0.765	0.266	0.138002	1	0.255425	0.185434	activator	activator	activator	activator	6.34606e-48	activator	activator	activator	activator
SP2	-0.00776	0.038	10667	1.11	0.249	0.026118	1	0.0659987	0.0610442	activator	activator	undetermined	undetermined	5.50714e-08	activator	activator	undetermined	undetermined
SP3	0.00414	0.0315	24085	-0.0272	0.295	0.960059	1	0.974743	0.156773	activator	activator	activator	activator	3.90406e-58	activator	activator	activator	activator
SP4	0.00536	0.0432	19392	0.0989	0.261	0.846499	1	0.913613	0.210473	activator	activator	activator	activator	3.65822e-89	activator	activator	activator	activator
SPI1	-0.0011	0.0137	8321	-0.102	0.407	0.872973	1	0.937391	0.00988711	undetermined	undetermined	undetermined	undetermined	0.000863332	undetermined	undetermined	undetermined	undetermined
SPIB	-0.00396	0.0319	7552	0.0828	0.402	0.896098	1	0.943363	0.0322112	undetermined	undetermined	undetermined	undetermined	2.04285e-05	undetermined	undetermined	undetermined	undetermined
SPZ1	0.0205	0.0298	1503	-0.569	0.266	0.269921	1	0.40681	NA	not-expressed	not-expressed	not-expressed	not-expressed	NA	not-expressed	not-expressed	not-expressed	not-expressed
SRBP1	0.0041	0.0145	2587	-0.13	0.311	0.815675	1	0.902135	-0.0871393	repressor	repressor	repressor	repressor	0.20426	undetermined	undetermined	undetermined	undetermined
SRBP2	0.0188	0.0345	6720	-1.23	0.321	0.0299339	1	0.0743065	-0.156433	repressor	repressor	repressor	repressor	4.31047e-11	repressor	repressor	repressor	repressor
SRF	-0.0102	0.0671	505	0.282	0.34	0.628651	1	0.749409	0.0175841	undetermined	undetermined	undetermined	undetermined	0.660849	undetermined	undetermined	undetermined	undetermined
SRY	0.0404	0.05	3390	-1.9	0.439	0.00413574	1	0.0140749	NA	not-expressed	not-expressed	not-expressed	not-expressed	NA	not-expressed	not-expressed	not-expressed	not-expressed
STA5A	-0.00526	0.0117	1015	0.07	0.401	0.91198	1	0.954192	-0.00975103	undetermined	undetermined	undetermined	undetermined	0.624924	undetermined	undetermined	undetermined	undetermined
STA5B	-0.00255	0.0377	1276	0.137	0.382	0.824578	1	0.906177	0.0755726	activator	activator	activator	undetermined	0.780436	undetermined	undetermined	undetermined	undetermined
STAT1	-0.0511	0.0678	10629	4.13	0.398	5.89051e-11	1	5.64953e-10	0.105564	activator	activator	activator	activator	2.52311e-22	activator	activator	activator	activator
STAT2	-0.212	0.258	3688	10.2	0.37	4.13479e-63	2	1.24634e-61	0.319323	activator	activator	activator	activator	3.21917e-51	activator	activator	activator	activator
STAT3	0.039	0.056	2103	-1.48	0.382	0.0166392	1	0.0461958	-0.0806932	repressor	repressor	repressor	undetermined	0.00772178	repressor	repressor	repressor	undetermined
STAT4	0.0432	0.0578	1933	-1.25	0.367	0.0390775	1	0.0906703	-0.0349694	undetermined	undetermined	undetermined	undetermined	0.230874	undetermined	undetermined	undetermined	undetermined
STAT6	-0.0342	0.0532	1614	1.13	0.374	0.0646389	1	0.139179	0.0513813	undetermined	undetermined	undetermined	undetermined	0.00628285	undetermined	undetermined	undetermined	undetermined
STF1	0.03	0.0375	3524	-1.21	0.393	0.0535893	1	0.121584	NA	not-expressed	not-expressed	not-expressed	not-expressed	NA	not-expressed	not-expressed	not-expressed	not-expressed
SUH	0.00426	0.032	1258	-0.107	0.287	0.841692	1	0.910754	-0.182144	repressor	repressor	repressor	repressor	0.0329167	repressor	repressor	repressor	repressor
TAL1.A	0.00604	0.06	828	0.0738	0.381	0.90483	1	0.949846	-0.0287833	undetermined	undetermined	undetermined	undetermined	0.20351	undetermined	undetermined	undetermined	undetermined
TAL1.S	0.0602	0.123	1110	-1.66	0.347	0.00483215	2	0.0156859	0.165137	activator	activator	activator	activator	0.00354266	activator	activator	activator	activator
TBP	0.0202	0.146	194	0.0484	0.398	0.938847	2	0.971338	0.100414	activator	activator	activator	activator	0.331083	undetermined	undetermined	undetermined	undetermined
TBX2	0.0211	0.0694	1935	-1.05	0.388	0.0918587	1	0.185476	0.0260181	undetermined	undetermined	undetermined	undetermined	0.00955535	undetermined	undetermined	undetermined	undetermined
TBX20	0.0205	0.0486	2994	-1.11	0.357	0.0632036	1	0.138196	NA	not-expressed	not-expressed	not-expressed	not-expressed	NA	not-expressed	not-expressed	not-expressed	not-expressed
TBX3	0.0215	0.0522	1165	-0.777	0.372	0.202684	1	0.340768	NA	not-expressed	not-expressed	not-expressed	not-expressed	NA	not-expressed	not-expressed	not-expressed	not-expressed
TBX5	0.0445	0.0674	1173	-1.09	0.37	0.0731411	1	0.154328	NA	not-expressed	not-expressed	not-expressed	not-expressed	NA	not-expressed	not-expressed	not-expressed	not-expressed
TCF7	0.0446	0.0606	1031	-1.12	0.339	0.0544028	1	0.122117	NA	not-expressed	not-expressed	not-expressed	not-expressed	NA	not-expressed	not-expressed	not-expressed	not-expressed
TEAD1	0.0256	0.0376	1151	-0.637	0.344	0.277445	1	0.416662	-0.0843822	repressor	repressor	repressor	repressor	0.0284563	repressor	repressor	repressor	repressor
TEAD3	-2.86e-05	0.0439	644	0.0491	0.352	0.934044	1	0.970854	0.0384306	undetermined	undetermined	undetermined	undetermined	0.357613	undetermined	undetermined	undetermined	undetermined
TEAD4	0.028	0.0402	616	-0.413	0.376	0.500611	1	0.636319	NA	not-expressed	not-expressed	not-expressed	not-expressed	NA	not-expressed	not-expressed	not-expressed	not-expressed
TEF	0.00171	0.0531	309	-0.132	0.351	0.823689	1	0.906177	0.143312	activator	activator	activator	activator	0.127915	undetermined	undetermined	undetermined	undetermined
TF2L1	0.0255	0.047	2074	-1.02	0.303	0.0638803	1	0.138956	-0.167588	repressor	repressor	repressor	repressor	0.000330189	repressor	repressor	repressor	repressor
TF65.C	-0.485	0.61	1060	9.78	0.362	2.06171e-59	3	5.11789e-58	0.55969	activator	activator	activator	activator	8.42531e-43	activator	activator	activator	activator
TF65.S	-0.617	0.806	2440	18	0.299	1.20431e-237	4	5.08219e-235	0.602177	activator	activator	activator	activator	2.08081e-129	activator	activator	activator	activator
TF7L2	0.00741	0.0702	1031	-0.094	0.392	0.880657	1	0.940542	-0.0628927	repressor	repressor	undetermined	undetermined	0.201478	undetermined	undetermined	undetermined	undetermined
TFCP2	0.0274	0.0373	3907	-1.27	0.3	0.0204117	1	0.0528742	0.214398	activator	activator	activator	activator	5.90664e-11	activator	activator	activator	activator
TFDP1	-0.041	0.0681	815	1	0.276	0.0569796	1	0.127224	-0.0647898	repressor	repressor	undetermined	undetermined	0.476854	undetermined	undetermined	undetermined	undetermined
TFE2.A	0.0453	0.0603	8305	-2.91	0.322	2.92524e-07	1	2.02369e-06	0.109022	activator	activator	activator	activator	1.11616e-16	activator	activator	activator	activator
TFE2.S	0.055	0.0968	1154	-1.57	0.363	0.00916515	1	0.0271736	0.0756521	activator	activator	activator	undetermined	0.101031	undetermined	undetermined	undetermined	undetermined
TFE3	-0.0624	0.0948	1765	1.76	0.306	0.0014644	1	0.00561798	0.0574691	activator	activator	undetermined	undetermined	0.164797	undetermined	undetermined	undetermined	undetermined
TFEB	-0.00293	0.0158	1549	0.0236	0.282	0.964553	1	0.976118	0.15682	activator	activator	activator	activator	1.00755e-05	activator	activator	activator	activator
TGIF1.S	0.00822	0.0186	11907	-0.688	0.355	0.248208	1	0.386508	-0.116893	repressor	repressor	repressor	repressor	1.86708e-06	repressor	repressor	repressor	repressor
THA.C	0.0119	0.0242	2135	-0.514	0.379	0.403764	1	0.544372	0.122056	activator	activator	activator	activator	0.219173	undetermined	undetermined	undetermined	undetermined
THA.S	-0.0204	0.033	2636	0.912	0.377	0.137455	1	0.255425	0.0684236	activator	activator	undetermined	undetermined	0.407535	undetermined	undetermined	undetermined	undetermined
THB.C	-0.0196	0.0359	2549	0.877	0.334	0.129143	1	0.242214	0.0816676	activator	activator	activator	activator	0.0508934	undetermined	undetermined	undetermined	undetermined
THB.S	-0.00679	0.0409	1852	0.477	0.347	0.418081	1	0.56188	0.157532	activator	activator	activator	activator	0.000914936	activator	activator	activator	activator
TLX1.D	0.0292	0.0516	1369	-0.515	0.354	0.386722	1	0.535251	NA	not-expressed	not-expressed	not-expressed	not-expressed	NA	not-expressed	not-expressed	not-expressed	not-expressed
TLX1.S	0.0349	0.0958	981	-1.13	0.3	0.0391042	1	0.0906703	NA	not-expressed	not-expressed	not-expressed	not-expressed	NA	not-expressed	not-expressed	not-expressed	not-expressed
TWST1	0.0791	0.101	5565	-4.4	0.365	3.26642e-13	2	3.53444e-12	NA	not-expressed	not-expressed	not-expressed	not-expressed	NA	not-expressed	not-expressed	not-expressed	not-expressed
TYY1	0.0441	0.0629	2475	-1.7	0.242	0.000548782	1	0.00231586	0.221204	activator	activator	activator	activator	9.54224e-13	activator	activator	activator	activator
UBIP1	0.00647	0.0125	28625	-0.853	0.354	0.151668	1	0.271734	-0.00097777	undetermined	undetermined	undetermined	undetermined	0.101098	undetermined	undetermined	undetermined	undetermined
USF1	-0.0197	0.0247	1852	0.544	0.256	0.282297	1	0.422444	0.175078	activator	activator	activator	activator	0.000174749	activator	activator	activator	activator
USF2	-0.031	0.0617	1982	0.708	0.245	0.152609	1	0.271734	0.0952773	activator	activator	activator	activator	0.00883806	activator	activator	activator	activator
VDR.C	0.00382	0.062	1151	-0.185	0.364	0.759122	1	0.861036	-0.147864	repressor	repressor	repressor	repressor	0.0135272	repressor	repressor	repressor	repressor
VDR.S	-0.0321	0.0639	6833	2.31	0.348	9.00987e-05	1	0.000463679	-0.0221899	undetermined	undetermined	undetermined	undetermined	0.856024	undetermined	undetermined	undetermined	undetermined
VSX2	0.028	0.0363	140	-0.278	0.424	0.669427	1	0.784717	NA	not-expressed	not-expressed	not-expressed	not-expressed	NA	not-expressed	not-expressed	not-expressed	not-expressed
WT1	0.00532	0.0225	16301	-0.109	0.257	0.829759	1	0.909502	NA	not-expressed	not-expressed	not-expressed	not-expressed	NA	not-expressed	not-expressed	not-expressed	not-expressed
XBP1	0.0153	0.0528	328	-0.165	0.278	0.754326	1	0.860339	0.073356	activator	activator	activator	undetermined	0.150087	undetermined	undetermined	undetermined	undetermined
YBOX1	-0.0887	0.132	1689	2.95	0.268	1.20921e-08	2	9.62808e-08	0.119918	activator	activator	activator	activator	0.000111246	activator	activator	activator	activator
ZBT18	0.0181	0.0289	1739	-0.518	0.358	0.386632	1	0.535251	-0.0654675	repressor	repressor	undetermined	undetermined	0.134885	undetermined	undetermined	undetermined	undetermined
ZBT7A	0.0187	0.0255	4483	-0.648	0.274	0.215738	1	0.355058	0.173416	activator	activator	activator	activator	2.23735e-13	activator	activator	activator	activator
ZBTB6	0.0247	0.0407	1325	-0.555	0.276	0.290774	1	0.430315	-0.00376625	undetermined	undetermined	undetermined	undetermined	0.151197	undetermined	undetermined	undetermined	undetermined
ZEB1	0.121	0.158	4416	-5.88	0.33	1.37106e-24	2	2.22533e-23	-0.144257	repressor	repressor	repressor	repressor	4.98617e-14	repressor	repressor	repressor	repressor
ZEP1	-0.374	0.487	2179	10.6	0.304	2.28108e-82	2	8.75106e-81	0.469622	activator	activator	activator	activator	5.74161e-53	activator	activator	activator	activator
ZEP2	-0.129	0.18	1814	3.8	0.237	5.91927e-15	2	6.57351e-14	0.0816768	activator	activator	activator	activator	0.00092159	activator	activator	activator	activator
ZFHX3	0.216	0.247	125	-2.15	0.415	0.000845518	2	0.00342141	0.156848	activator	activator	activator	activator	0.039157	activator	activator	activator	activator
ZFX	0.00426	0.0254	11555	-0.178	0.284	0.738371	1	0.846719	0.187783	activator	activator	activator	activator	8.24322e-44	activator	activator	activator	activator
ZIC1	0.0249	0.0386	4322	-1.3	0.308	0.0191582	1	0.0511695	0.0273275	undetermined	undetermined	undetermined	undetermined	0.283265	undetermined	undetermined	undetermined	undetermined
ZIC2	0.0368	0.0575	3653	-1.68	0.293	0.00191137	1	0.00707541	0.242604	activator	activator	activator	activator	3.55569e-17	activator	activator	activator	activator
ZIC3	0.0229	0.0331	2226	-0.78	0.296	0.151667	1	0.271734	NA	not-expressed	not-expressed	not-expressed	not-expressed	NA	not-expressed	not-expressed	not-expressed	not-expressed
ZN143	0.0336	0.0448	3417	-1.53	0.332	0.00792253	1	0.0242269	0.0478071	undetermined	undetermined	undetermined	undetermined	9.29972e-06	undetermined	undetermined	undetermined	undetermined
ZN148	0.0109	0.0268	20571	-1.09	0.276	0.038007	1	0.0891052	0.165828	activator	activator	activator	activator	1.65654e-45	activator	activator	activator	activator
ZN423	0.017	0.0298	2711	-0.654	0.294	0.227757	1	0.36545	NA	not-expressed	not-expressed	not-expressed	not-expressed	NA	not-expressed	not-expressed	not-expressed	not-expressed
