# Supplementary material for: Epigenetic regulation of innate immune memory in microglia
Source: J Neuroinflammation. 2022 May 14;19:111. doi: 10.1186/s12974-022-02463-5 (PMC9107649; doi:10.1186/s12974-022-02463-5)
Supplement: Supplementary file 13 — Additional file 13: Lists of genes uniquely or overlappingly enriched in acute, tolerized, primed and trained microglia (related to Fig. 5A). [file 12974_2022_2463_MOESM13_ESM.csv]

	PLvsPP.PLvsLL	PLvsPP.KOvsWTLPS	PLvsPP.KOvsWTPBS	KOvsWTPBS.KOvsWTLPS	PLvsPP.PLvsLL.KOvsWTLPS	PLvsPP.PLvsLL.KOvsWTPBS	PLvsPP.KOvsWTPBS.KOvsWTLPS	PLvsPP.PLvsLL.KOvsWTPBS.KOvsWTLPS	PLvsPP	KOvsWTLPS	KOvsWTPBS
1	Paqr8	Tram2	B3gnt7	Gm28177	Kif1a	Pdyn	Gpr35	4930523C07Rik	Gm6187	Gm28437	Rpl37a
2	Ccnyl1	Gm15832	Ptgs2	Stat1	Ikbke	Tox2	Fcgr4	Slamf8	Rrs1	Gm28661	Speg
3	Gpc1	Rnf149	Cd244a	Rpl10a-ps1	Ralgds	Cd40	Ifi206	Ifi214	Dst	Gm29216	Slc4a3
4	Rbm3-ps	Il18rap	Ifi207	Gm27907	Traf1	Gem	Ifi204	Ifi209	A930005N03Rik	Tbc1d8	Ackr3
5	Gm23212	Nab1	Spint1	Sp100	Fmnl2	Glipr2	Ifi211	Ifi208	Amer3	Gm37121	Map3k19
6	Snord78	Nrp2	Chac1	Htr2b	Rbms1	Gadd45b	Ifi205	Mndal	Arid5a	Fzd5	Mcm6
7	Snord47	Mapkapk2	Id1	Sh3bp4	Tank	Gpr132	Il1rn	Optn	Sema4c	Rpl19-ps1	Cdk18
8	Gm5265	Pfkfb3	Sycp2	Pdcd1	Gca	Best1	Prr5l	Slc2a6	Gm6428	Gm29257	Adora1
9	Pcp4l1	Il15ra	Fabp5	Cxcr4	Zbtb46	NA	Il1b	Ass1	Tpp2	Csrp1	Ptpn7
10	Adamts4	Nr6a1	F3	Ctse	Slc7a11	NA	Cst7	Cd44	Wdr75	Fam129a	Cacna1s
11	Tagln2	Abtb2	Plk3	Rab7b	Tlr2	NA	Trib3	Zfas1	Gm5269	Rpsa-ps1	Kif14
12	Ifi203-ps	Sdc4	Kif2c	Slc45a3	Pde4b	NA	Helz2	Zbp1	Gm8326	Gm13341	Ildr2
13	Ifi203	Ogfr	Snhg12	Phlda3	Hivep3	NA	Csf1	Cybb	Gm8337	Gm13340	Rxrg
14	Enah	Noct	Hgf	Aspm	Rnf19b	NA	Fgr	Gm6977	Nabp1	6530402F18Rik	Kcnj9
15	Fam129b	Alpk1	Gm42793	Gm2000	Pdgfa	NA	Fgl2	Gm20489	Mfsd6	Gm13573	Kcnj10
16	Gm13477	Fam241a	Trpv4	Tor3a	Etv6	NA	Spp1	Il2rg	Stk17b	Itga4	Tgfb2
17	Gm13487	Gbp5	Gadd45a	Ly9	Relb	NA	Oas2	Sema4a	Coq10b	Aplnr	Cenpf
18	Gm13624	Gbp3	Bcl3	Slamf7	Il4i1	NA	Hcar2	Lmna	Gm17971	Gm18953	Atf3
19	Mybpc3	Slc2a1	Plaur	Slamf9	Atg16l2	NA	Asns	Adar	Trak2	Thbs1	Dtl
20	Rcn1	Clic4	Anpep	Igsf9	Tnfaip3	NA	Bhlhe40	AI504432	Gm26813	Rps12-ps10	Cd34
21	Dll4	Tbc1d1	Pgghg	Ifi213	Irak3	NA	Clec2d	Vcam1	Nop58	Gm14044	Gm13391
22	Hdc	Rufy3	C920009B18Rik	Ifi202b	Atp11a	NA	P2ry2	Gbp2	Eif4a-ps4	Srxn1	St8sia6
23	Gm14143	Lrrc8c	Egr2	Gm13192	Galnt7	NA	Ifitm3	Isg15	Gm27390	Gm14165	Fut7
24	Procr	Naa25	Comp	Mcm10	Phldb1	NA	Gm49339	Cxcl9	Ikzf2	Rpl5-ps2	Rpsa-ps9
25	Ppp1r16b	Tfec	Tpm4	Vim	Zc3h12c	NA	Lilrb4a	Cxcl10	Fn1	Gm14251	Rpl12
26	Snord12	Creb5	Ier2	Mrc1	Bcl2a1d	NA	Socs2	Cxcl11	Tns1	Gm14173	Phf19
27	Lama5	Mthfd2	9330175E14Rik	Etl4	Bcl2a1a	NA	Glipr1	Cxcl13	Arpc2	Gm22758	Gsn
28	Gripap1	Nectin2	Ldlr	Dpp7	Bcl2a1b	NA	Stat2	Plac8	Tmbim1	Src	Arhgap15
29	AA414768	Saa3	Gm6166	Hmcn2	Gm29094	NA	Cd63	Gm43302	Gm29358	Znfx1	Gm13710
30	Gm14686	Trim30a	Plscr1	Kynu	Ccrl2	NA	Msr1	Gbp10	Gm5530	Gm14303	Slc43a3
31	Htr2c	Trim30d	Ccl7	Ifih1	Irgm1	NA	Ifi30	Gbp6	2810459M11Rik	Ctsz	Fmn1
32	Rpl22l1	Gm18852	Wfdc17	Ube2l6	Tnip1	NA	Zfp503	Oasl2	Gm28626	Bcor	Bub1b
33	Prkab2	Gm18853	Gm49392	Chst1	Mllt6	NA	Mmp14	Oasl1	Ncl	Ndufa1	Knstrn
34	Gm9761	Mvp	Gm49391	Nusap1	Ell2	NA	Piwil2	Oas3	Lrrfip1	Gm14633	Knl1
35	Elovl6	Hivep2	Ctla2b	B2m	Nampt	NA	Acod1	Oas1g	Per2	Gm8692	Bub1
36	Nfkb1	Apaf1	Plk2	Ckap2l	Tnfaip2	NA	Myo1e	Oas1a	Hdac4	Gk	E2f1
37	Stk40	Mmp19	Id2	Adam33	Zhx2	NA	Sh3pxd2b	Samd9l	Ing5	Acot9	Epb41l1
38	C77080	Gch1	Fos	Siglec1	Slc11a2	NA	Ccl2	Lrrc4	D1Ertd622e	Reps2	Gm23201
39	Snord99	Slc39a14	Gpr65	Tpx2	Socs1	NA	Ccl12	Tnip3	Gm3555	Gm7331	Col9a3
40	Id3	Casp4	Klf10	Ube2c	Sod2	NA	Slfn5	Il12rb2	Gm8141	Gm7536	Akap17b
41	C1qtnf12	Icam1	Maff	Sulf2	Daxx	NA	Slfn2	Usp18	Nifk	Foxo1	Rpl39
42	Cdk6	Gm49759	Nr4a1	Gm6274	Nfkbie	NA	Slfn4	Klrb1b	Actr3	Gm6204	Rps2-ps13
43	Gm43096	Slfn8	Adamts1	Dnase1l1	Foxp4	NA	Ccl4	Cd69	Slc35f5	Trpc4	Gm15013
44	Il6	Rhbdf2	Gm7809	Rpl17-ps8	Pstpip2	NA	Tk1	Kcnn4	Gm15790	P2ry14	Gm6472
45	Gm26931	Pgs1	Cdkn1a	Kif4	Zfp516	NA	Ripor2	Hpn	Slc41a1	Rap2b	Ptchd1
46	Gm15522	Cd83	Pim1	Sh3bgrl	Fas	NA	Gm9847	Isg20	Nuak2	Gm43712	Tlr8
47	Cd38	Nfil3	Sik1	Rpl36a	NA	NA	Inf2	Itgal	Gm26616	Pde4dip	Gm21887
48	Gm5297	Tent4a	1110038B12Rik	Gla	NA	NA	Ptger4	Adam8	Ppp1r15b	Ptgfrn	Nceh1
49	Cxcl2	Susd6	Tnf	Cp	NA	NA	Rai14	Ifitm2	Btg2	Mov10	Ccna2
50	Art3	Dab2	Bambi	Anxa5	NA	NA	Csf2rb2	Irf7	Zfp281	Gm4859	Gm5537
51	Gm5566	St3gal1	Egr1	Gm8276	NA	NA	Mir7676-1	Lilr4b	Ier5	Cdc14a	Smc4
52	Strip2	Csf2rb	Cabp4	Tmem154	NA	NA	Tspo	Gm5424	Abl2	Sass6	Iqgap3
53	Erc1	Mir7676-2	Efemp2	Nes	NA	NA	Mmp25	Dram1	Gas5	Gm4332	Rplp0-ps1
54	A2m	Rnd1	Psat1	Cks1b	NA	NA	C4b	Mcemp1	Gm22489	Fnbp1l	Rpl31-ps11
55	Eno2	Gpr84	Prune2	Inka2	NA	NA	C4a	Nlrc5	Gm22357	Tifa	Rps10-ps1
56	Ccnd2	Itga5	NA	Bcar3	NA	NA	Treml2	Ccl22	Gm50452	Rpl7a-ps7	Mrps21
57	Ints13	D16Ertd472e	NA	Npnt	NA	NA	Uhrf1	Gpr18	Gm25789	Rps20	Kcna3
58	Vasp	Tnfsf9	NA	Cenpe	NA	NA	Xdh	AB124611	Suco	Gm11826	Zgrf1
59	1700058P15Rik	Rbbp8	NA	Ifi44	NA	NA	Cd63-ps	Trex1	Uck2	Gm11824	Rpl36a-ps2
60	Nfkbib	Cd14	NA	Gm11808	NA	NA	Lmnb1	Il12b	Hsd17b7	Ddx58	Rpsa-ps10
61	Snord35a	Smim3	NA	Cd72	NA	NA	Ehd1	Tgtp1	Atf6	Abca1	Arhgef39
62	Folr1	Ms4a6d	NA	Stra6l	NA	NA	Ms4a6c	Tgtp2	Fcrlb	Slc31a2	Car9
63	Cdr2	Nfkb2	NA	Rpsa-ps11	NA	NA	Ch25h	Gm12250	Fcgr2b	Gm12630	Nr4a3
64	Il27	NA	NA	Tnfsf8	NA	NA	NA	Gas7	Fcgr3	Rpl28-ps3	Rps18-ps1
65	Gm45717	NA	NA	Rpl17-ps4	NA	NA	NA	Cxcl16	B4galt3	Ptafr	Hacd4
66	Akap12	NA	NA	Cdca8	NA	NA	NA	Zmynd15	Ppox	Mthfr	Dhcr24
67	Gm20470	NA	NA	Ftl2-ps	NA	NA	NA	Xaf1	Gm37154	Nadk	Dmrtb1
68	Gm15568	NA	NA	Sdc3	NA	NA	NA	Cpd	Slamf1	Gsap	Cdkn2c
69	Gm9797	NA	NA	Cd52	NA	NA	NA	Slfn9	Ahctf1	Gm6560	Stil
70	Stx11	NA	NA	Gm37795	NA	NA	NA	Ccl5	Sde2	Tyms	Rad54l
71	Gm28289	NA	NA	Cd36	NA	NA	NA	Ccl3	Tmem63a	Slc35f6	Gm12929
72	Gm40645	NA	NA	Ncapg	NA	NA	NA	Kcnh4	2210411M09Rik	Stim2	E2f2
73	Adora2a	NA	NA	Naaa	NA	NA	NA	Rsad2	Wdr26	Tlr1	Rpl31-ps10
74	Gm49358	NA	NA	Hpse	NA	NA	NA	Cmpk2	Trp53bp2	Rest	Epha2
75	Gm24119	NA	NA	Gbp9	NA	NA	NA	Ly6a	Hlx	Rpl7-ps7	Tmem82
76	Rab11fip1	NA	NA	Gbp4	NA	NA	NA	Rtp4	Rrp15	Afp	Gpr153
77	Lpar2	NA	NA	Crlf2	NA	NA	NA	Parp14	Arl5b	Sept11	Prkcz
78	Gm10654	NA	NA	Cit	NA	NA	NA	Mx1	Gm13365	Mir703	Rps4x-ps
79	Adgre5	NA	NA	Oas1b	NA	NA	NA	Mx2	0610009E02Rik	Arhgap24	Actr3b
80	Herpud1	NA	NA	Fam20c	NA	NA	NA	Ezr	Gm13568	Gbp11	Cenpa
81	Lcat	NA	NA	Adap1	NA	NA	NA	Igf2r	Notch1	Lrrc8b	Tacc3
82	Bcar1	NA	NA	Flt1	NA	NA	NA	H2-K1	Slc39a1-ps	Hvcn1	Gm4754
83	Gm31718	NA	NA	Gm43197	NA	NA	NA	Tap1	Lrrc8a	P2rx4	Rell1
84	Mmp13	NA	NA	Mdfic	NA	NA	NA	H2-Q2	Ier5l	Orai2	Gm3716
85	Taf1d	NA	NA	Met	NA	NA	NA	H2-Q4	Exosc2	Hsph1	Gm15616
86	Mcam	NA	NA	Lrguk	NA	NA	NA	H2-Q5	Lcn2	Gm20559	Gm33370
87	Cxcr5	NA	NA	Gpnmb	NA	NA	NA	H2-Q6	Slc25a25	Tspan33	Cdc7
88	Gm48529	NA	NA	Gm45193	NA	NA	NA	H2-Q7	Snora65	Gm8129	Pole
89	6430571L13Rik	NA	NA	Herc6	NA	NA	NA	H2-Q10	Hspa5	Gm6794	Rplp0
90	Camp	NA	NA	Gm9794	NA	NA	NA	Gm11127	Rbm18	Anxa4	Oas1c
91	Aebp1	NA	NA	Capg	NA	NA	NA	C3	Gm13549	Mtmr14	Kntc1
92	Snhg15	NA	NA	Gm10443	NA	NA	NA	Eif2ak2	Gm13552	Rpl32	Lat2
93	Pno1	NA	NA	C1ra	NA	NA	NA	Iigp1	Tanc1	Plxnd1	Vgf
94	N4bp3	NA	NA	Gpr162	NA	NA	NA	Cd74	Ldha-ps	Rassf4	Pvrig
95	Irf1	NA	NA	Lag3	NA	NA	NA	Mir5107	Gm13642	Gm8430	Prkar1b
96	Gm17334	NA	NA	Klrb1a	NA	NA	NA	Pmaip1	Nfe2l2	Gm44511	Card11
97	Pik3r6	NA	NA	Klrb1c	NA	NA	NA	Fth1	Timm10	Clec2i	D5Ertd605e
98	Elp5	NA	NA	Clec7a	NA	NA	NA	Ms4a4c	Rtn4rl2	BC064078	Klrg2
99	Ctdnep1	NA	NA	Olr1	NA	NA	NA	Cd274	Hipk3	Tnni3	Arhgef5
100	Gm20234	NA	NA	Rpl38-ps2	NA	NA	NA	Ifit2	Bmf	Rps5	Tmsb10
101	Slfn1	NA	NA	Abcc9	NA	NA	NA	Ifit3	Rhov	Selenow	Gm32591
102	Heatr9	NA	NA	St8sia1	NA	NA	NA	Ifit3b	Gatm	Rps19	Aldh1l1
103	Ccl9	NA	NA	Dnaaf3	NA	NA	NA	Ifit1	Slc30a4	B3gnt8	Fancd2
104	Arhgap23	NA	NA	Apoc1	NA	NA	NA	NA	Shc4	2310043P16Rik	Tpi1
105	Ccr7	NA	NA	Apoe	NA	NA	NA	NA	Eid1	Atf5	Cdca3
106	Aoc2	NA	NA	Atp1a3	NA	NA	NA	NA	Dusp2	Gm22133	P3h3
107	Mif4gd	NA	NA	Axl	NA	NA	NA	NA	Slc20a1	Iqgap1	Pianp
108	Actn2	NA	NA	Pld3	NA	NA	NA	NA	9830144P21Rik	Gm45838	Ncapd2
109	Elovl2	NA	NA	Map4k1	NA	NA	NA	NA	Gm14023	Rps13-ps2	Dyrk4
110	Ninj1	NA	NA	Rps12-ps4	NA	NA	NA	NA	Il1a	Fchsd2	Rad51ap1
111	Mir7-1	NA	NA	Cd22	NA	NA	NA	NA	Nop56	2210406H18Rik	Gpr19
112	1700014D04Rik	NA	NA	Fxyd5	NA	NA	NA	NA	Rnf24	Igsf6	Gsg1
113	Eif1-ps2	NA	NA	Rpl17-ps9	NA	NA	NA	NA	Bcl2l1	Chst15	Gm6654
114	Gm47636	NA	NA	Siglecf	NA	NA	NA	NA	Hck	Lsp1	Gm15931
115	Vcan	NA	NA	Ftl1	NA	NA	NA	NA	Chmp4b	Rab32	Shisa7
116	Gm6211	NA	NA	Rps12l1	NA	NA	NA	NA	Eif2s2	Calhm6	Eml2
117	Gm41077	NA	NA	Atp10a	NA	NA	NA	NA	Trp53inp2	Crybg1	Gm9844
118	Gm7099	NA	NA	Prc1	NA	NA	NA	NA	Spag4	Ppa1	Mif-ps
119	Gm46312	NA	NA	Dgat2	NA	NA	NA	NA	Rbm12	Madcam1	Ccne1
120	Gm17024	NA	NA	Il18bp	NA	NA	NA	NA	Cnbd2	Cdk17	E2f8
121	Sav1	NA	NA	Gm1966	NA	NA	NA	NA	Rprd1b	Gm5781	AU020206
122	Gm19144	NA	NA	Rpl19-ps10	NA	NA	NA	NA	Tgm2	Rpsa-ps2	Fanci
123	Flrt2	NA	NA	Gm27684	NA	NA	NA	NA	Gm20412	Rpl19-ps11	Cpeb1
124	Gm47260	NA	NA	Xylt1	NA	NA	NA	NA	Top1	Adam9	Gm15501
125	Gm40578	NA	NA	Spn	NA	NA	NA	NA	Ttpal	Rbpms	Folr2
126	Ankrd33b	NA	NA	Itgax	NA	NA	NA	NA	Ddx27	Sap30	Anapc15
127	Gm7083	NA	NA	Itgad	NA	NA	NA	NA	B4galt5	D130040H23Rik	Trim34b
128	Plec	NA	NA	Cox6a2	NA	NA	NA	NA	Rnf114	Uba52	Wee1
129	Snord83b	NA	NA	Mki67	NA	NA	NA	NA	Tmem189	Tmem221	Mical2
130	Mapk11	NA	NA	Tspan32	NA	NA	NA	NA	Cebpb	Gm2225	Coq7
131	Gm26268	NA	NA	Ulbp1	NA	NA	NA	NA	Ptpn1	Man2b1	Rexo5
132	Gm24201	NA	NA	Sash1	NA	NA	NA	NA	Ripor3	N4bp1	Plk1
133	Cd86	NA	NA	Rps12	NA	NA	NA	NA	Ppp1r3d	Rps13-ps1	Kif22
134	Qtrt2	NA	NA	Gm10275	NA	NA	NA	NA	Fam217b	Nod2	Gm46209
135	Plcxd2	NA	NA	Dna2	NA	NA	NA	NA	Pim2	Gm8730	Enpp1
136	Btg3	NA	NA	Cdk1	NA	NA	NA	NA	Hdac6	Gm10073	Ncoa7
137	Eif3s6-ps3	NA	NA	Cstb	NA	NA	NA	NA	Rbm3os	Nfat5	Mif
138	Gm11131	NA	NA	Igf1	NA	NA	NA	NA	Gm14470	Rps26-ps1	Slc41a2
139	Vegfa	NA	NA	Gas2l3	NA	NA	NA	NA	Gm14519	Rps13-ps4	Gnptab
140	Gm7334	NA	NA	Plxnc1	NA	NA	NA	NA	Gm9436	Galns	Prim1
141	Gm23301	NA	NA	Lyz2	NA	NA	NA	NA	Chst7	Fam89a	Timeless
142	Cdc42bpg	NA	NA	Lyz1	NA	NA	NA	NA	Zfp36l1-ps	Arhgef3	Pex11g
143	Ms4a4b	NA	NA	Rpl41	NA	NA	NA	NA	Gm14608	AC160336.1	Shcbp1
144	Acta2	NA	NA	Gm27288	NA	NA	NA	NA	Rap2c	Ddhd1	Tnfsf13b
145	Psd	NA	NA	Ddx60	NA	NA	NA	NA	Gm5388	Gm49125	Ckap2
146	NA	NA	NA	Lpl	NA	NA	NA	NA	Snora70	Psme2	Tcim
147	NA	NA	NA	Bst2	NA	NA	NA	NA	Prkx	Spata13	Rps12-ps24
148	NA	NA	NA	Cyp4f18	NA	NA	NA	NA	Gm5940	Ctsb	Fat1
149	NA	NA	NA	Adgrg5	NA	NA	NA	NA	Gm8822	Lacc1	Gm16675
150	NA	NA	NA	Rps18-ps3	NA	NA	NA	NA	Gm6175	Gm6999	Neil3
151	NA	NA	NA	Rps12-ps9	NA	NA	NA	NA	Gm9089	Gm10076	Unc13a
152	NA	NA	NA	Gm4342	NA	NA	NA	NA	Rlim	Aplp2	Hook2
153	NA	NA	NA	Il3ra	NA	NA	NA	NA	Gm6335	Pml	Mmp2
154	NA	NA	NA	Ptger2	NA	NA	NA	NA	Timm8a1	Uba52-ps	Cdh5
155	NA	NA	NA	Lgals3	NA	NA	NA	NA	Hnrnph2	Rps27a-ps2	4931428F04Rik
156	NA	NA	NA	Rps19-ps2	NA	NA	NA	NA	Morf4l2	Gm28530	Fanca
157	NA	NA	NA	Rps19-ps1	NA	NA	NA	NA	Tsc22d3	Shisa5	Dnase1l3
158	NA	NA	NA	Phf11	NA	NA	NA	NA	Gm5643	Atrip	Plau
159	NA	NA	NA	Phf11a	NA	NA	NA	NA	Nhs	Rps27rt	Dlgap5
160	NA	NA	NA	Phf11b	NA	NA	NA	NA	Piga	Rpsa-ps5	Psme1
161	NA	NA	NA	Phf11d	NA	NA	NA	NA	Tlr7	Rpsa-ps4	Ska3
162	NA	NA	NA	Phf11c	NA	NA	NA	NA	Gm8775	Spdl1	Pbk
163	NA	NA	NA	Olfm4	NA	NA	NA	NA	Tpd52	Ifi47	Esco2
164	NA	NA	NA	Rpl36a-ps1	NA	NA	NA	NA	Gm5844	Igtp	Cdca2
165	NA	NA	NA	Mmp12	NA	NA	NA	NA	Skil	Rps13-ps5	Ccdc122
166	NA	NA	NA	Gm7808	NA	NA	NA	NA	Gm7899	Ntn1	Epsti1
167	NA	NA	NA	Acp5	NA	NA	NA	NA	Gm37348	Rps12-ps19	Naalad2
168	NA	NA	NA	Cspg4	NA	NA	NA	NA	Gm5641	Rpl36-ps2	Rab3d
169	NA	NA	NA	Anxa2	NA	NA	NA	NA	Siah2	Nos2	Tmem205
170	NA	NA	NA	Ccnb2	NA	NA	NA	NA	Tiparp	Gm11478	Anln
171	NA	NA	NA	Myo5a	NA	NA	NA	NA	Ccnl1	Trim25	Mpzl3
172	NA	NA	NA	Minar1	NA	NA	NA	NA	Nmd3	Gm11539	Cryab
173	NA	NA	NA	Chst2	NA	NA	NA	NA	Etv3	Ifi35	Kif23
174	NA	NA	NA	Scimp	NA	NA	NA	NA	Gpatch4	Vat1	Rps27l
175	NA	NA	NA	Rpl23	NA	NA	NA	NA	Arhgef2	Gfap	Ttk
176	NA	NA	NA	Arl5c	NA	NA	NA	NA	Muc1	Kcnj2	Vill
177	NA	NA	NA	Gm27597	NA	NA	NA	NA	Trim46	Rpl38	Kif15
178	NA	NA	NA	Top2a	NA	NA	NA	NA	Pmvk	Slc25a10	Sec14l2
179	NA	NA	NA	Dhx58	NA	NA	NA	NA	Atp8b2	Lyst	Rps15a-ps6
180	NA	NA	NA	Tmem106a	NA	NA	NA	NA	Slc39a1	Rps18-ps5	Fignl1
181	NA	NA	NA	Etv4	NA	NA	NA	NA	Crtc2	Hivep1	Hmmr
182	NA	NA	NA	Kif18b	NA	NA	NA	NA	Dennd4b	Edn1	Trim7
183	NA	NA	NA	Milr1	NA	NA	NA	NA	Cdc42se1	Dapk1	Gdf9
184	NA	NA	NA	Ttyh2	NA	NA	NA	NA	Mcl1	Gm6436	Gpx3
185	NA	NA	NA	Sept9	NA	NA	NA	NA	Adamtsl4	Ctsl	Aurkb
186	NA	NA	NA	Birc5	NA	NA	NA	NA	Ecm1	Gm9625	Wscd1
187	NA	NA	NA	Lgals3bp	NA	NA	NA	NA	Gm42937	Ftl1-ps1	Sez6
188	NA	NA	NA	Rnf213	NA	NA	NA	NA	Slc22a15	Mir682	Spag5
189	NA	NA	NA	Aoah	NA	NA	NA	NA	Dennd2d	Gm5453	Rab11fip4
190	NA	NA	NA	Gm10263	NA	NA	NA	NA	Cept1	Rpl34-ps2	Prr11
191	NA	NA	NA	Gm4149	NA	NA	NA	NA	Dram2	Fam49a	Rpl19
192	NA	NA	NA	F2r	NA	NA	NA	NA	Gm43071	Pqlc3	Tns4
193	NA	NA	NA	Adcy3	NA	NA	NA	NA	Gm43097	Iah1	Hap1
194	NA	NA	NA	Rrm2	NA	NA	NA	NA	Gm4596	Gm6992	Brca1
195	NA	NA	NA	Egln3	NA	NA	NA	NA	Sec24d	Gm6218	Kif19a
196	NA	NA	NA	Syne2	NA	NA	NA	NA	Larp7	Fam177a	Cd300ld5
197	NA	NA	NA	Ifi27l2a	NA	NA	NA	NA	Gar1	Fam177a2	Cd300ld3
198	NA	NA	NA	Serpina3f	NA	NA	NA	NA	Gm43429	Gm5786	Afmid
199	NA	NA	NA	Rps19-ps6	NA	NA	NA	NA	Gbp7	Rps29	Baiap2
200	NA	NA	NA	Adssl1	NA	NA	NA	NA	Gm43802	Hif1a	Net1
201	NA	NA	NA	Gm27529	NA	NA	NA	NA	Mcoln2	Traf3	Akr1c13
202	NA	NA	NA	Cpq	NA	NA	NA	NA	Rabggtb	Gm46522	Rpl10a-ps2
203	NA	NA	NA	Ly6i	NA	NA	NA	NA	Gm43362	Dcstamp	Carmil1
204	NA	NA	NA	Slc39a4	NA	NA	NA	NA	Gm11814	Parp10	Gm11353
205	NA	NA	NA	Lgals1	NA	NA	NA	NA	Gm12920	Gm17241	Fbxw17
206	NA	NA	NA	Rpl31-ps8	NA	NA	NA	NA	Gm11847	Ppm1f	Tspan17
207	NA	NA	NA	Alcam	NA	NA	NA	NA	Gm11865	Gm49730	Pdlim7
208	NA	NA	NA	Gm15964	NA	NA	NA	NA	Dnaja1	Dtx3l	Cxcl14
209	NA	NA	NA	Synj2	NA	NA	NA	NA	B4galt1	Parp9	Rpl31-ps13
210	NA	NA	NA	Gm15590	NA	NA	NA	NA	Dnajb5	Cd80	Ccnb1
211	NA	NA	NA	Pkmyt1	NA	NA	NA	NA	Exosc3	Gm4737	Efr3b
212	NA	NA	NA	H2-K2	NA	NA	NA	NA	Anp32b	Dcbld2	Pgk1-rs7
213	NA	NA	NA	H2-Ab1	NA	NA	NA	NA	Rbpj-ps1	Gm6278	Mis18bp1
214	NA	NA	NA	H2-Aa	NA	NA	NA	NA	Gm12458	Rps2	Pygl
215	NA	NA	NA	H2-Eb1	NA	NA	NA	NA	Klf4	Msrb1	Daam1
216	NA	NA	NA	H2-Eb2	NA	NA	NA	NA	Abitram	Rps2-ps8	Rad51b
217	NA	NA	NA	Cfb	NA	NA	NA	NA	Epb41l4b	Rps28	Exoc3l4
218	NA	NA	NA	Gm20547	NA	NA	NA	NA	Ugcg	Rps18	Cep170b
219	NA	NA	NA	C2	NA	NA	NA	NA	Slc31a1	Gm6034	Ahnak2
220	NA	NA	NA	H2-D1	NA	NA	NA	NA	Tmem268	Pla2g7	Nudt14
221	NA	NA	NA	H2-Q1	NA	NA	NA	NA	Gm11258	Enpp4	Crip1
222	NA	NA	NA	H2-T24	NA	NA	NA	NA	Ttc39b	Gm9104	Tedc1
223	NA	NA	NA	H2-T23	NA	NA	NA	NA	Gm12418	Mrpl14	Cdca7l
224	NA	NA	NA	H2-T22	NA	NA	NA	NA	Gm12666	Mocs1	Itgb8
225	NA	NA	NA	H2-Bl	NA	NA	NA	NA	Jak1	Rftn1	Rpl19-ps6
226	NA	NA	NA	Gm8815	NA	NA	NA	NA	Slc35d1	Ebi3	Myo10
227	NA	NA	NA	H2-T-ps	NA	NA	NA	NA	Gm12715	Rpl7a-ps5	Trps1
228	NA	NA	NA	Gm7030	NA	NA	NA	NA	Gm22801	Man2a1	Sqle
229	NA	NA	NA	H2-T10	NA	NA	NA	NA	Mob3c	Gm10269	Ly6m
230	NA	NA	NA	Gm10499	NA	NA	NA	NA	Nsun4	Rpl19-ps7	Naprt
231	NA	NA	NA	Gm17782	NA	NA	NA	NA	Gm12867	Gm5970	Gtse1
232	NA	NA	NA	Gm8909	NA	NA	NA	NA	Gm12868	Synpo	Troap
233	NA	NA	NA	H2-M3	NA	NA	NA	NA	Ldha-ps2	Ppargc1b	Racgap1
234	NA	NA	NA	Olfr111	NA	NA	NA	NA	Ctps	Gm8934	Rpl31-ps12
235	NA	NA	NA	A530064D06Rik	NA	NA	NA	NA	Rlf	Ssh3	Igf2bp2
236	NA	NA	NA	Epb41l3	NA	NA	NA	NA	Fhl3	Batf2	Masp1
237	NA	NA	NA	Emilin2	NA	NA	NA	NA	Yrdc	Gm6252	Polq
238	NA	NA	NA	Gm6548	NA	NA	NA	NA	Zc3h12a	Stx3	Cd200r4
239	NA	NA	NA	Lama3	NA	NA	NA	NA	Marcksl1	Gm6545	Cip2a
240	NA	NA	NA	Rps19-ps4	NA	NA	NA	NA	Lck	Gm5822	Chaf1b
241	NA	NA	NA	Lox	NA	NA	NA	NA	Snora44	Gm10136	Gm16580
242	NA	NA	NA	Gm4951	NA	NA	NA	NA	Snora61	Pik3ap1	Neurl1b
243	NA	NA	NA	F830016B08Rik	NA	NA	NA	NA	Sesn2	mt-Tw	Kifc1
244	NA	NA	NA	Capn1	NA	NA	NA	NA	Stx12	mt-Co1	H2-DMb2
245	NA	NA	NA	Cd5	NA	NA	NA	NA	Map3k6	mt-Td	Psmb9
246	NA	NA	NA	AW112010	NA	NA	NA	NA	Cep85	mt-Co2	Btnl2
247	NA	NA	NA	Ms4a7	NA	NA	NA	NA	Zfp593	mt-Co3	Tcf19
248	NA	NA	NA	Ifit1bl1	NA	NA	NA	NA	E130218I03Rik	mt-Tg	Runx2
249	NA	NA	NA	Cep55	NA	NA	NA	NA	Luzp1	mt-Nd6	9830107B12Rik
250	NA	NA	NA	Rps12-ps3	NA	NA	NA	NA	Mul1	NA	B430306N03Rik
251	NA	NA	NA	Csf2ra	NA	NA	NA	NA	Mrto4	NA	Ndc80
252	NA	NA	NA	NA	NA	NA	NA	NA	Fhad1	NA	Haao
253	NA	NA	NA	NA	NA	NA	NA	NA	Smarca5-ps	NA	Gm47283
254	NA	NA	NA	NA	NA	NA	NA	NA	Gm13140	NA	Colec12
255	NA	NA	NA	NA	NA	NA	NA	NA	Gm13135	NA	Kif20a
256	NA	NA	NA	NA	NA	NA	NA	NA	Gm13136	NA	Pcdhb22
257	NA	NA	NA	NA	NA	NA	NA	NA	Gm13068	NA	Rps2-ps10
258	NA	NA	NA	NA	NA	NA	NA	NA	Errfi1	NA	Gm28006
259	NA	NA	NA	NA	NA	NA	NA	NA	Phf13	NA	Cdca5
260	NA	NA	NA	NA	NA	NA	NA	NA	Atad3a	NA	Kif11
261	NA	NA	NA	NA	NA	NA	NA	NA	Cyp51	NA	Hells
262	NA	NA	NA	NA	NA	NA	NA	NA	Gm15459	NA	Arhgap19
263	NA	NA	NA	NA	NA	NA	NA	NA	Steap4	NA	Gm9276
264	NA	NA	NA	NA	NA	NA	NA	NA	Ptpn12	NA	CAAA01147332.1
265	NA	NA	NA	NA	NA	NA	NA	NA	Gm9523	NA	NA
266	NA	NA	NA	NA	NA	NA	NA	NA	Gm5575	NA	NA
267	NA	NA	NA	NA	NA	NA	NA	NA	Gm6089	NA	NA
268	NA	NA	NA	NA	NA	NA	NA	NA	Insig1	NA	NA
269	NA	NA	NA	NA	NA	NA	NA	NA	Gm4961	NA	NA
270	NA	NA	NA	NA	NA	NA	NA	NA	Abhd1	NA	NA
271	NA	NA	NA	NA	NA	NA	NA	NA	Fosl2	NA	NA
272	NA	NA	NA	NA	NA	NA	NA	NA	Pisd	NA	NA
273	NA	NA	NA	NA	NA	NA	NA	NA	Gm20671	NA	NA
274	NA	NA	NA	NA	NA	NA	NA	NA	Gm43457	NA	NA
275	NA	NA	NA	NA	NA	NA	NA	NA	Tnip2	NA	NA
276	NA	NA	NA	NA	NA	NA	NA	NA	Nop14	NA	NA
277	NA	NA	NA	NA	NA	NA	NA	NA	Tbc1d14	NA	NA
278	NA	NA	NA	NA	NA	NA	NA	NA	Gm7816	NA	NA
279	NA	NA	NA	NA	NA	NA	NA	NA	Gm7854	NA	NA
280	NA	NA	NA	NA	NA	NA	NA	NA	Cpeb2	NA	NA
281	NA	NA	NA	NA	NA	NA	NA	NA	Gm42462	NA	NA
282	NA	NA	NA	NA	NA	NA	NA	NA	Rbpj	NA	NA
283	NA	NA	NA	NA	NA	NA	NA	NA	Gm43392	NA	NA
284	NA	NA	NA	NA	NA	NA	NA	NA	Gm43393	NA	NA
285	NA	NA	NA	NA	NA	NA	NA	NA	Pgm2	NA	NA
286	NA	NA	NA	NA	NA	NA	NA	NA	Rhoh	NA	NA
287	NA	NA	NA	NA	NA	NA	NA	NA	Rbm47	NA	NA
288	NA	NA	NA	NA	NA	NA	NA	NA	Gm43775	NA	NA
289	NA	NA	NA	NA	NA	NA	NA	NA	Lrrc66	NA	NA
290	NA	NA	NA	NA	NA	NA	NA	NA	Dancr	NA	NA
291	NA	NA	NA	NA	NA	NA	NA	NA	Kdr	NA	NA
292	NA	NA	NA	NA	NA	NA	NA	NA	Ppef2	NA	NA
293	NA	NA	NA	NA	NA	NA	NA	NA	Sdad1	NA	NA
294	NA	NA	NA	NA	NA	NA	NA	NA	Gm43599	NA	NA
295	NA	NA	NA	NA	NA	NA	NA	NA	1700016F12Rik	NA	NA
296	NA	NA	NA	NA	NA	NA	NA	NA	Gm42601	NA	NA
297	NA	NA	NA	NA	NA	NA	NA	NA	Gm42602	NA	NA
298	NA	NA	NA	NA	NA	NA	NA	NA	Bmp2k	NA	NA
299	NA	NA	NA	NA	NA	NA	NA	NA	Gm43145	NA	NA
300	NA	NA	NA	NA	NA	NA	NA	NA	Paqr3	NA	NA
301	NA	NA	NA	NA	NA	NA	NA	NA	5430416N02Rik	NA	NA
302	NA	NA	NA	NA	NA	NA	NA	NA	Slc10a6	NA	NA
303	NA	NA	NA	NA	NA	NA	NA	NA	Aff1	NA	NA
304	NA	NA	NA	NA	NA	NA	NA	NA	Thoc2l	NA	NA
305	NA	NA	NA	NA	NA	NA	NA	NA	Gm5987	NA	NA
306	NA	NA	NA	NA	NA	NA	NA	NA	Plcxd1	NA	NA
307	NA	NA	NA	NA	NA	NA	NA	NA	Gtpbp6	NA	NA
308	NA	NA	NA	NA	NA	NA	NA	NA	Noc4l	NA	NA
309	NA	NA	NA	NA	NA	NA	NA	NA	Ddx51	NA	NA
310	NA	NA	NA	NA	NA	NA	NA	NA	Gm42595	NA	NA
311	NA	NA	NA	NA	NA	NA	NA	NA	Myo1h	NA	NA
312	NA	NA	NA	NA	NA	NA	NA	NA	Kctd10	NA	NA
313	NA	NA	NA	NA	NA	NA	NA	NA	Ddx54	NA	NA
314	NA	NA	NA	NA	NA	NA	NA	NA	Gm43579	NA	NA
315	NA	NA	NA	NA	NA	NA	NA	NA	Gm42748	NA	NA
316	NA	NA	NA	NA	NA	NA	NA	NA	Mlxip	NA	NA
317	NA	NA	NA	NA	NA	NA	NA	NA	Denr	NA	NA
318	NA	NA	NA	NA	NA	NA	NA	NA	Aacs	NA	NA
319	NA	NA	NA	NA	NA	NA	NA	NA	Rabgef1	NA	NA
320	NA	NA	NA	NA	NA	NA	NA	NA	Tbl2	NA	NA
321	NA	NA	NA	NA	NA	NA	NA	NA	Hip1	NA	NA
322	NA	NA	NA	NA	NA	NA	NA	NA	Por	NA	NA
323	NA	NA	NA	NA	NA	NA	NA	NA	Tmem120a	NA	NA
324	NA	NA	NA	NA	NA	NA	NA	NA	Sh2b2	NA	NA
325	NA	NA	NA	NA	NA	NA	NA	NA	Serpine1	NA	NA
326	NA	NA	NA	NA	NA	NA	NA	NA	Gm20768	NA	NA
327	NA	NA	NA	NA	NA	NA	NA	NA	3110082I17Rik	NA	NA
328	NA	NA	NA	NA	NA	NA	NA	NA	Gpr146	NA	NA
329	NA	NA	NA	NA	NA	NA	NA	NA	Mafk	NA	NA
330	NA	NA	NA	NA	NA	NA	NA	NA	Lfng	NA	NA
331	NA	NA	NA	NA	NA	NA	NA	NA	Fam220a	NA	NA
332	NA	NA	NA	NA	NA	NA	NA	NA	Slc7a1	NA	NA
333	NA	NA	NA	NA	NA	NA	NA	NA	Peg10	NA	NA
334	NA	NA	NA	NA	NA	NA	NA	NA	Gm8652	NA	NA
335	NA	NA	NA	NA	NA	NA	NA	NA	Tes	NA	NA
336	NA	NA	NA	NA	NA	NA	NA	NA	Eif3s6-ps4	NA	NA
337	NA	NA	NA	NA	NA	NA	NA	NA	Gcc1	NA	NA
338	NA	NA	NA	NA	NA	NA	NA	NA	Ube2h	NA	NA
339	NA	NA	NA	NA	NA	NA	NA	NA	Atp6v0c-ps2	NA	NA
340	NA	NA	NA	NA	NA	NA	NA	NA	Gm44284	NA	NA
341	NA	NA	NA	NA	NA	NA	NA	NA	Zyx	NA	NA
342	NA	NA	NA	NA	NA	NA	NA	NA	Epha1	NA	NA
343	NA	NA	NA	NA	NA	NA	NA	NA	Rbpj-ps3	NA	NA
344	NA	NA	NA	NA	NA	NA	NA	NA	Malsu1	NA	NA
345	NA	NA	NA	NA	NA	NA	NA	NA	Snx10	NA	NA
346	NA	NA	NA	NA	NA	NA	NA	NA	Mat2a	NA	NA
347	NA	NA	NA	NA	NA	NA	NA	NA	Particl	NA	NA
348	NA	NA	NA	NA	NA	NA	NA	NA	Gm6210	NA	NA
349	NA	NA	NA	NA	NA	NA	NA	NA	Gm43890	NA	NA
350	NA	NA	NA	NA	NA	NA	NA	NA	Ptges3-ps	NA	NA
351	NA	NA	NA	NA	NA	NA	NA	NA	Gm5723	NA	NA
352	NA	NA	NA	NA	NA	NA	NA	NA	AY512915	NA	NA
353	NA	NA	NA	NA	NA	NA	NA	NA	Gm15492	NA	NA
354	NA	NA	NA	NA	NA	NA	NA	NA	Wnk1	NA	NA
355	NA	NA	NA	NA	NA	NA	NA	NA	Il17ra	NA	NA
356	NA	NA	NA	NA	NA	NA	NA	NA	Slc2a3	NA	NA
357	NA	NA	NA	NA	NA	NA	NA	NA	Clec4n	NA	NA
358	NA	NA	NA	NA	NA	NA	NA	NA	Clec4d	NA	NA
359	NA	NA	NA	NA	NA	NA	NA	NA	Clec4e	NA	NA
360	NA	NA	NA	NA	NA	NA	NA	NA	Chd4	NA	NA
361	NA	NA	NA	NA	NA	NA	NA	NA	Nop2	NA	NA
362	NA	NA	NA	NA	NA	NA	NA	NA	Gapdh	NA	NA
363	NA	NA	NA	NA	NA	NA	NA	NA	Tnfrsf1a	NA	NA
364	NA	NA	NA	NA	NA	NA	NA	NA	Plekhg6	NA	NA
365	NA	NA	NA	NA	NA	NA	NA	NA	Foxm1	NA	NA
366	NA	NA	NA	NA	NA	NA	NA	NA	Magohb	NA	NA
367	NA	NA	NA	NA	NA	NA	NA	NA	Ybx3	NA	NA
368	NA	NA	NA	NA	NA	NA	NA	NA	Gm6375	NA	NA
369	NA	NA	NA	NA	NA	NA	NA	NA	Gm23375	NA	NA
370	NA	NA	NA	NA	NA	NA	NA	NA	Gm17089	NA	NA
371	NA	NA	NA	NA	NA	NA	NA	NA	Dusp16	NA	NA
372	NA	NA	NA	NA	NA	NA	NA	NA	Aebp2	NA	NA
373	NA	NA	NA	NA	NA	NA	NA	NA	Stk38l	NA	NA
374	NA	NA	NA	NA	NA	NA	NA	NA	Prpf31	NA	NA
375	NA	NA	NA	NA	NA	NA	NA	NA	Gm15927	NA	NA
376	NA	NA	NA	NA	NA	NA	NA	NA	Atp6v0c-ps1	NA	NA
377	NA	NA	NA	NA	NA	NA	NA	NA	Gm6900	NA	NA
378	NA	NA	NA	NA	NA	NA	NA	NA	Gm7839	NA	NA
379	NA	NA	NA	NA	NA	NA	NA	NA	Rnf225	NA	NA
380	NA	NA	NA	NA	NA	NA	NA	NA	C5ar1	NA	NA
381	NA	NA	NA	NA	NA	NA	NA	NA	Hif3a	NA	NA
382	NA	NA	NA	NA	NA	NA	NA	NA	Gm16175	NA	NA
383	NA	NA	NA	NA	NA	NA	NA	NA	Gm16174	NA	NA
384	NA	NA	NA	NA	NA	NA	NA	NA	Pvr	NA	NA
385	NA	NA	NA	NA	NA	NA	NA	NA	Gm16184	NA	NA
386	NA	NA	NA	NA	NA	NA	NA	NA	Sertad1	NA	NA
387	NA	NA	NA	NA	NA	NA	NA	NA	Fbl	NA	NA
388	NA	NA	NA	NA	NA	NA	NA	NA	AF357399	NA	NA
389	NA	NA	NA	NA	NA	NA	NA	NA	Plekhg2	NA	NA
390	NA	NA	NA	NA	NA	NA	NA	NA	Zfp36	NA	NA
391	NA	NA	NA	NA	NA	NA	NA	NA	Gm44710	NA	NA
392	NA	NA	NA	NA	NA	NA	NA	NA	Paf1	NA	NA
393	NA	NA	NA	NA	NA	NA	NA	NA	Samd4b	NA	NA
394	NA	NA	NA	NA	NA	NA	NA	NA	Nfkbid	NA	NA
395	NA	NA	NA	NA	NA	NA	NA	NA	Gramd1a	NA	NA
396	NA	NA	NA	NA	NA	NA	NA	NA	G630030J09Rik	NA	NA
397	NA	NA	NA	NA	NA	NA	NA	NA	D530033B14Rik	NA	NA
398	NA	NA	NA	NA	NA	NA	NA	NA	1600014C10Rik	NA	NA
399	NA	NA	NA	NA	NA	NA	NA	NA	Gm2058	NA	NA
400	NA	NA	NA	NA	NA	NA	NA	NA	Gm7224	NA	NA
401	NA	NA	NA	NA	NA	NA	NA	NA	Vsig10l	NA	NA
402	NA	NA	NA	NA	NA	NA	NA	NA	Ceacam18	NA	NA
403	NA	NA	NA	NA	NA	NA	NA	NA	2410002F23Rik	NA	NA
404	NA	NA	NA	NA	NA	NA	NA	NA	Gm28496	NA	NA
405	NA	NA	NA	NA	NA	NA	NA	NA	Zfp473	NA	NA
406	NA	NA	NA	NA	NA	NA	NA	NA	Vrk3	NA	NA
407	NA	NA	NA	NA	NA	NA	NA	NA	Ppp1r15a	NA	NA
408	NA	NA	NA	NA	NA	NA	NA	NA	Grwd1	NA	NA
409	NA	NA	NA	NA	NA	NA	NA	NA	Ldha	NA	NA
410	NA	NA	NA	NA	NA	NA	NA	NA	Klf13	NA	NA
411	NA	NA	NA	NA	NA	NA	NA	NA	Mphosph10	NA	NA
412	NA	NA	NA	NA	NA	NA	NA	NA	Chsy1	NA	NA
413	NA	NA	NA	NA	NA	NA	NA	NA	Gm26827	NA	NA
414	NA	NA	NA	NA	NA	NA	NA	NA	Akap13	NA	NA
415	NA	NA	NA	NA	NA	NA	NA	NA	Gm5597	NA	NA
416	NA	NA	NA	NA	NA	NA	NA	NA	Aen	NA	NA
417	NA	NA	NA	NA	NA	NA	NA	NA	Gm44705	NA	NA
418	NA	NA	NA	NA	NA	NA	NA	NA	Gm7180	NA	NA
419	NA	NA	NA	NA	NA	NA	NA	NA	Gm6155	NA	NA
420	NA	NA	NA	NA	NA	NA	NA	NA	Eed	NA	NA
421	NA	NA	NA	NA	NA	NA	NA	NA	Picalm	NA	NA
422	NA	NA	NA	NA	NA	NA	NA	NA	Gm45222	NA	NA
423	NA	NA	NA	NA	NA	NA	NA	NA	Gm45221	NA	NA
424	NA	NA	NA	NA	NA	NA	NA	NA	Gm45220	NA	NA
425	NA	NA	NA	NA	NA	NA	NA	NA	Rnf169	NA	NA
426	NA	NA	NA	NA	NA	NA	NA	NA	Ucp2	NA	NA
427	NA	NA	NA	NA	NA	NA	NA	NA	Dnajb13	NA	NA
428	NA	NA	NA	NA	NA	NA	NA	NA	Relt	NA	NA
429	NA	NA	NA	NA	NA	NA	NA	NA	P2ry6	NA	NA
430	NA	NA	NA	NA	NA	NA	NA	NA	Arap1	NA	NA
431	NA	NA	NA	NA	NA	NA	NA	NA	Nup98	NA	NA
432	NA	NA	NA	NA	NA	NA	NA	NA	Gm15133	NA	NA
433	NA	NA	NA	NA	NA	NA	NA	NA	Trim30b	NA	NA
434	NA	NA	NA	NA	NA	NA	NA	NA	Trim30c	NA	NA
435	NA	NA	NA	NA	NA	NA	NA	NA	Trim3	NA	NA
436	NA	NA	NA	NA	NA	NA	NA	NA	Gm45632	NA	NA
437	NA	NA	NA	NA	NA	NA	NA	NA	Arfip2	NA	NA
438	NA	NA	NA	NA	NA	NA	NA	NA	Ipo7	NA	NA
439	NA	NA	NA	NA	NA	NA	NA	NA	Far1os	NA	NA
440	NA	NA	NA	NA	NA	NA	NA	NA	Nsmce1	NA	NA
441	NA	NA	NA	NA	NA	NA	NA	NA	Il4ra	NA	NA
442	NA	NA	NA	NA	NA	NA	NA	NA	Gm44876	NA	NA
443	NA	NA	NA	NA	NA	NA	NA	NA	Nupr1	NA	NA
444	NA	NA	NA	NA	NA	NA	NA	NA	Sult1a1	NA	NA
445	NA	NA	NA	NA	NA	NA	NA	NA	Gm15533	NA	NA
446	NA	NA	NA	NA	NA	NA	NA	NA	Trim72	NA	NA
447	NA	NA	NA	NA	NA	NA	NA	NA	Gm9299	NA	NA
448	NA	NA	NA	NA	NA	NA	NA	NA	Pwwp2b	NA	NA
449	NA	NA	NA	NA	NA	NA	NA	NA	Gm15542	NA	NA
450	NA	NA	NA	NA	NA	NA	NA	NA	Ifitm1	NA	NA
451	NA	NA	NA	NA	NA	NA	NA	NA	Dusp8	NA	NA
452	NA	NA	NA	NA	NA	NA	NA	NA	Trpm5	NA	NA
453	NA	NA	NA	NA	NA	NA	NA	NA	Tssc4	NA	NA
454	NA	NA	NA	NA	NA	NA	NA	NA	Katna1	NA	NA
455	NA	NA	NA	NA	NA	NA	NA	NA	Ltv1	NA	NA
456	NA	NA	NA	NA	NA	NA	NA	NA	Gm8355	NA	NA
457	NA	NA	NA	NA	NA	NA	NA	NA	Snord100	NA	NA
458	NA	NA	NA	NA	NA	NA	NA	NA	Gm23130	NA	NA
459	NA	NA	NA	NA	NA	NA	NA	NA	Rpf2	NA	NA
460	NA	NA	NA	NA	NA	NA	NA	NA	Gm9855	NA	NA
461	NA	NA	NA	NA	NA	NA	NA	NA	Bend3	NA	NA
462	NA	NA	NA	NA	NA	NA	NA	NA	Man1a	NA	NA
463	NA	NA	NA	NA	NA	NA	NA	NA	Ranbp2	NA	NA
464	NA	NA	NA	NA	NA	NA	NA	NA	Ddit4	NA	NA
465	NA	NA	NA	NA	NA	NA	NA	NA	Srgn	NA	NA
466	NA	NA	NA	NA	NA	NA	NA	NA	Ddx21	NA	NA
467	NA	NA	NA	NA	NA	NA	NA	NA	Jmjd1c	NA	NA
468	NA	NA	NA	NA	NA	NA	NA	NA	Icosl	NA	NA
469	NA	NA	NA	NA	NA	NA	NA	NA	Pwp2	NA	NA
470	NA	NA	NA	NA	NA	NA	NA	NA	Plppr3	NA	NA
471	NA	NA	NA	NA	NA	NA	NA	NA	Sbno2	NA	NA
472	NA	NA	NA	NA	NA	NA	NA	NA	Midn	NA	NA
473	NA	NA	NA	NA	NA	NA	NA	NA	Klf16	NA	NA
474	NA	NA	NA	NA	NA	NA	NA	NA	Tdg	NA	NA
475	NA	NA	NA	NA	NA	NA	NA	NA	Hcfc2	NA	NA
476	NA	NA	NA	NA	NA	NA	NA	NA	Nfyb	NA	NA
477	NA	NA	NA	NA	NA	NA	NA	NA	Txnrd1	NA	NA
478	NA	NA	NA	NA	NA	NA	NA	NA	Eid3	NA	NA
479	NA	NA	NA	NA	NA	NA	NA	NA	D10Wsu102e	NA	NA
480	NA	NA	NA	NA	NA	NA	NA	NA	Nt5dc3	NA	NA
481	NA	NA	NA	NA	NA	NA	NA	NA	Tmpo	NA	NA
482	NA	NA	NA	NA	NA	NA	NA	NA	Btg1	NA	NA
483	NA	NA	NA	NA	NA	NA	NA	NA	Dusp6	NA	NA
484	NA	NA	NA	NA	NA	NA	NA	NA	Gm8796	NA	NA
485	NA	NA	NA	NA	NA	NA	NA	NA	Phlda1	NA	NA
486	NA	NA	NA	NA	NA	NA	NA	NA	Gm28592	NA	NA
487	NA	NA	NA	NA	NA	NA	NA	NA	Gm18904	NA	NA
488	NA	NA	NA	NA	NA	NA	NA	NA	Nab2	NA	NA
489	NA	NA	NA	NA	NA	NA	NA	NA	Gm16229	NA	NA
490	NA	NA	NA	NA	NA	NA	NA	NA	Nemp1	NA	NA
491	NA	NA	NA	NA	NA	NA	NA	NA	Dgka	NA	NA
492	NA	NA	NA	NA	NA	NA	NA	NA	Gm47093	NA	NA
493	NA	NA	NA	NA	NA	NA	NA	NA	Tmem198b	NA	NA
494	NA	NA	NA	NA	NA	NA	NA	NA	Gm7451	NA	NA
495	NA	NA	NA	NA	NA	NA	NA	NA	Irs2	NA	NA
496	NA	NA	NA	NA	NA	NA	NA	NA	Rab20	NA	NA
497	NA	NA	NA	NA	NA	NA	NA	NA	Gm20100	NA	NA
498	NA	NA	NA	NA	NA	NA	NA	NA	E230013L22Rik	NA	NA
499	NA	NA	NA	NA	NA	NA	NA	NA	Arhgef7	NA	NA
500	NA	NA	NA	NA	NA	NA	NA	NA	Gm16425	NA	NA
501	NA	NA	NA	NA	NA	NA	NA	NA	Eif4ebp1	NA	NA
502	NA	NA	NA	NA	NA	NA	NA	NA	5430430B14Rik	NA	NA
503	NA	NA	NA	NA	NA	NA	NA	NA	Mak16	NA	NA
504	NA	NA	NA	NA	NA	NA	NA	NA	Ppp1r3b	NA	NA
505	NA	NA	NA	NA	NA	NA	NA	NA	Mfhas1	NA	NA
506	NA	NA	NA	NA	NA	NA	NA	NA	Lonrf1	NA	NA
507	NA	NA	NA	NA	NA	NA	NA	NA	Actg-ps1	NA	NA
508	NA	NA	NA	NA	NA	NA	NA	NA	Gm23812	NA	NA
509	NA	NA	NA	NA	NA	NA	NA	NA	Gm9892	NA	NA
510	NA	NA	NA	NA	NA	NA	NA	NA	AW046200	NA	NA
511	NA	NA	NA	NA	NA	NA	NA	NA	Klhl2	NA	NA
512	NA	NA	NA	NA	NA	NA	NA	NA	Tma16	NA	NA
513	NA	NA	NA	NA	NA	NA	NA	NA	Lzts1	NA	NA
514	NA	NA	NA	NA	NA	NA	NA	NA	Gm7688	NA	NA
515	NA	NA	NA	NA	NA	NA	NA	NA	Gm7730	NA	NA
516	NA	NA	NA	NA	NA	NA	NA	NA	Jund	NA	NA
517	NA	NA	NA	NA	NA	NA	NA	NA	Gm11175	NA	NA
518	NA	NA	NA	NA	NA	NA	NA	NA	6330537M06Rik	NA	NA
519	NA	NA	NA	NA	NA	NA	NA	NA	Jak3	NA	NA
520	NA	NA	NA	NA	NA	NA	NA	NA	Insl3	NA	NA
521	NA	NA	NA	NA	NA	NA	NA	NA	B3gnt3	NA	NA
522	NA	NA	NA	NA	NA	NA	NA	NA	Gm26586	NA	NA
523	NA	NA	NA	NA	NA	NA	NA	NA	Gm16091	NA	NA
524	NA	NA	NA	NA	NA	NA	NA	NA	Klf2	NA	NA
525	NA	NA	NA	NA	NA	NA	NA	NA	Hmox1	NA	NA
526	NA	NA	NA	NA	NA	NA	NA	NA	Smad1	NA	NA
527	NA	NA	NA	NA	NA	NA	NA	NA	Tpd52-ps	NA	NA
528	NA	NA	NA	NA	NA	NA	NA	NA	Abce1	NA	NA
529	NA	NA	NA	NA	NA	NA	NA	NA	Smarca5	NA	NA
530	NA	NA	NA	NA	NA	NA	NA	NA	Il27ra	NA	NA
531	NA	NA	NA	NA	NA	NA	NA	NA	Farsa	NA	NA
532	NA	NA	NA	NA	NA	NA	NA	NA	Junb	NA	NA
533	NA	NA	NA	NA	NA	NA	NA	NA	Gm42031	NA	NA
534	NA	NA	NA	NA	NA	NA	NA	NA	Gpt2	NA	NA
535	NA	NA	NA	NA	NA	NA	NA	NA	Heatr3	NA	NA
536	NA	NA	NA	NA	NA	NA	NA	NA	Gm45774	NA	NA
537	NA	NA	NA	NA	NA	NA	NA	NA	Mt2	NA	NA
538	NA	NA	NA	NA	NA	NA	NA	NA	Mt1	NA	NA
539	NA	NA	NA	NA	NA	NA	NA	NA	Gm5913	NA	NA
540	NA	NA	NA	NA	NA	NA	NA	NA	Impdh2-ps	NA	NA
541	NA	NA	NA	NA	NA	NA	NA	NA	Rrad	NA	NA
542	NA	NA	NA	NA	NA	NA	NA	NA	Plekhg4	NA	NA
543	NA	NA	NA	NA	NA	NA	NA	NA	Gm16156	NA	NA
544	NA	NA	NA	NA	NA	NA	NA	NA	Slc12a4	NA	NA
545	NA	NA	NA	NA	NA	NA	NA	NA	Slc7a6	NA	NA
546	NA	NA	NA	NA	NA	NA	NA	NA	Cdh3	NA	NA
547	NA	NA	NA	NA	NA	NA	NA	NA	Utp4	NA	NA
548	NA	NA	NA	NA	NA	NA	NA	NA	Sntb2	NA	NA
549	NA	NA	NA	NA	NA	NA	NA	NA	Nip7	NA	NA
550	NA	NA	NA	NA	NA	NA	NA	NA	Nob1	NA	NA
551	NA	NA	NA	NA	NA	NA	NA	NA	Ap1g1	NA	NA
552	NA	NA	NA	NA	NA	NA	NA	NA	Gm17344	NA	NA
553	NA	NA	NA	NA	NA	NA	NA	NA	Sf3b3	NA	NA
554	NA	NA	NA	NA	NA	NA	NA	NA	Znrf1	NA	NA
555	NA	NA	NA	NA	NA	NA	NA	NA	Slc7a5	NA	NA
556	NA	NA	NA	NA	NA	NA	NA	NA	Gm16378	NA	NA
557	NA	NA	NA	NA	NA	NA	NA	NA	Snord68	NA	NA
558	NA	NA	NA	NA	NA	NA	NA	NA	Urb2	NA	NA
559	NA	NA	NA	NA	NA	NA	NA	NA	Gm26759	NA	NA
560	NA	NA	NA	NA	NA	NA	NA	NA	Irf2bp2	NA	NA
561	NA	NA	NA	NA	NA	NA	NA	NA	Gm45805	NA	NA
562	NA	NA	NA	NA	NA	NA	NA	NA	Anxa7	NA	NA
563	NA	NA	NA	NA	NA	NA	NA	NA	Pde12	NA	NA
564	NA	NA	NA	NA	NA	NA	NA	NA	Gnl3	NA	NA
565	NA	NA	NA	NA	NA	NA	NA	NA	Gm49037	NA	NA
566	NA	NA	NA	NA	NA	NA	NA	NA	Eif1-ps1	NA	NA
567	NA	NA	NA	NA	NA	NA	NA	NA	Cdv3-ps	NA	NA
568	NA	NA	NA	NA	NA	NA	NA	NA	Wdhd1	NA	NA
569	NA	NA	NA	NA	NA	NA	NA	NA	Fbxo34	NA	NA
570	NA	NA	NA	NA	NA	NA	NA	NA	Gm43305	NA	NA
571	NA	NA	NA	NA	NA	NA	NA	NA	Rnf31	NA	NA
572	NA	NA	NA	NA	NA	NA	NA	NA	Irf9	NA	NA
573	NA	NA	NA	NA	NA	NA	NA	NA	Gm49067	NA	NA
574	NA	NA	NA	NA	NA	NA	NA	NA	Tgm1	NA	NA
575	NA	NA	NA	NA	NA	NA	NA	NA	Gm5801	NA	NA
576	NA	NA	NA	NA	NA	NA	NA	NA	Pspc1	NA	NA
577	NA	NA	NA	NA	NA	NA	NA	NA	Gm6913	NA	NA
578	NA	NA	NA	NA	NA	NA	NA	NA	Gm5461	NA	NA
579	NA	NA	NA	NA	NA	NA	NA	NA	Ints6	NA	NA
580	NA	NA	NA	NA	NA	NA	NA	NA	Pinx1	NA	NA
581	NA	NA	NA	NA	NA	NA	NA	NA	Ccdc25	NA	NA
582	NA	NA	NA	NA	NA	NA	NA	NA	Adra1a	NA	NA
583	NA	NA	NA	NA	NA	NA	NA	NA	Polr3d	NA	NA
584	NA	NA	NA	NA	NA	NA	NA	NA	Dok2	NA	NA
585	NA	NA	NA	NA	NA	NA	NA	NA	Slc25a30	NA	NA
586	NA	NA	NA	NA	NA	NA	NA	NA	Gm7232	NA	NA
587	NA	NA	NA	NA	NA	NA	NA	NA	Gm9247	NA	NA
588	NA	NA	NA	NA	NA	NA	NA	NA	Gm48990	NA	NA
589	NA	NA	NA	NA	NA	NA	NA	NA	Dis3	NA	NA
590	NA	NA	NA	NA	NA	NA	NA	NA	Mir17hg	NA	NA
591	NA	NA	NA	NA	NA	NA	NA	NA	Gm6254	NA	NA
592	NA	NA	NA	NA	NA	NA	NA	NA	Birc3	NA	NA
593	NA	NA	NA	NA	NA	NA	NA	NA	Ppan	NA	NA
594	NA	NA	NA	NA	NA	NA	NA	NA	Gm24067	NA	NA
595	NA	NA	NA	NA	NA	NA	NA	NA	Gm47079	NA	NA
596	NA	NA	NA	NA	NA	NA	NA	NA	Atg4d	NA	NA
597	NA	NA	NA	NA	NA	NA	NA	NA	Kri1	NA	NA
598	NA	NA	NA	NA	NA	NA	NA	NA	Cdkn2d	NA	NA
599	NA	NA	NA	NA	NA	NA	NA	NA	St3gal4	NA	NA
600	NA	NA	NA	NA	NA	NA	NA	NA	Tirap	NA	NA
601	NA	NA	NA	NA	NA	NA	NA	NA	Gm39318	NA	NA
602	NA	NA	NA	NA	NA	NA	NA	NA	Gm27219	NA	NA
603	NA	NA	NA	NA	NA	NA	NA	NA	Hspa8	NA	NA
604	NA	NA	NA	NA	NA	NA	NA	NA	Usp2	NA	NA
605	NA	NA	NA	NA	NA	NA	NA	NA	Nlrx1	NA	NA
606	NA	NA	NA	NA	NA	NA	NA	NA	Gm10686	NA	NA
607	NA	NA	NA	NA	NA	NA	NA	NA	Hinfp	NA	NA
608	NA	NA	NA	NA	NA	NA	NA	NA	H2ax	NA	NA
609	NA	NA	NA	NA	NA	NA	NA	NA	Tagln	NA	NA
610	NA	NA	NA	NA	NA	NA	NA	NA	Gm5616	NA	NA
611	NA	NA	NA	NA	NA	NA	NA	NA	Zbtb16	NA	NA
612	NA	NA	NA	NA	NA	NA	NA	NA	Plet1os	NA	NA
613	NA	NA	NA	NA	NA	NA	NA	NA	Plet1	NA	NA
614	NA	NA	NA	NA	NA	NA	NA	NA	Pstpip1	NA	NA
615	NA	NA	NA	NA	NA	NA	NA	NA	Dennd4a	NA	NA
616	NA	NA	NA	NA	NA	NA	NA	NA	Plekho2	NA	NA
617	NA	NA	NA	NA	NA	NA	NA	NA	Snx1	NA	NA
618	NA	NA	NA	NA	NA	NA	NA	NA	Rab27a	NA	NA
619	NA	NA	NA	NA	NA	NA	NA	NA	Mapk6	NA	NA
620	NA	NA	NA	NA	NA	NA	NA	NA	Elovl5	NA	NA
621	NA	NA	NA	NA	NA	NA	NA	NA	Cgas	NA	NA
622	NA	NA	NA	NA	NA	NA	NA	NA	Syncrip	NA	NA
623	NA	NA	NA	NA	NA	NA	NA	NA	Snhg5	NA	NA
624	NA	NA	NA	NA	NA	NA	NA	NA	Amotl2	NA	NA
625	NA	NA	NA	NA	NA	NA	NA	NA	Rrp9	NA	NA
626	NA	NA	NA	NA	NA	NA	NA	NA	Gm17040	NA	NA
627	NA	NA	NA	NA	NA	NA	NA	NA	Cish	NA	NA
628	NA	NA	NA	NA	NA	NA	NA	NA	Gm17041	NA	NA
629	NA	NA	NA	NA	NA	NA	NA	NA	Rassf1	NA	NA
630	NA	NA	NA	NA	NA	NA	NA	NA	Gm9917	NA	NA
631	NA	NA	NA	NA	NA	NA	NA	NA	Gmppb	NA	NA
632	NA	NA	NA	NA	NA	NA	NA	NA	Impdh2	NA	NA
633	NA	NA	NA	NA	NA	NA	NA	NA	Ubp1	NA	NA
634	NA	NA	NA	NA	NA	NA	NA	NA	Fbxl2	NA	NA
635	NA	NA	NA	NA	NA	NA	NA	NA	Gm47950	NA	NA
636	NA	NA	NA	NA	NA	NA	NA	NA	Bcl2a1c	NA	NA
637	NA	NA	NA	NA	NA	NA	NA	NA	Gm10157	NA	NA
638	NA	NA	NA	NA	NA	NA	NA	NA	Myd88	NA	NA
639	NA	NA	NA	NA	NA	NA	NA	NA	Csrnp1	NA	NA
640	NA	NA	NA	NA	NA	NA	NA	NA	1700019L13Rik	NA	NA
641	NA	NA	NA	NA	NA	NA	NA	NA	Gm10052	NA	NA
642	NA	NA	NA	NA	NA	NA	NA	NA	Ccr1	NA	NA
643	NA	NA	NA	NA	NA	NA	NA	NA	Ccr5	NA	NA
644	NA	NA	NA	NA	NA	NA	NA	NA	Gm11950	NA	NA
645	NA	NA	NA	NA	NA	NA	NA	NA	Slc35e4	NA	NA
646	NA	NA	NA	NA	NA	NA	NA	NA	Tbc1d10a	NA	NA
647	NA	NA	NA	NA	NA	NA	NA	NA	Osm	NA	NA
648	NA	NA	NA	NA	NA	NA	NA	NA	Xbp1	NA	NA
649	NA	NA	NA	NA	NA	NA	NA	NA	Tbrg4	NA	NA
650	NA	NA	NA	NA	NA	NA	NA	NA	Gm12003	NA	NA
651	NA	NA	NA	NA	NA	NA	NA	NA	Plek	NA	NA
652	NA	NA	NA	NA	NA	NA	NA	NA	Gm12020	NA	NA
653	NA	NA	NA	NA	NA	NA	NA	NA	Sertad2	NA	NA
654	NA	NA	NA	NA	NA	NA	NA	NA	Aftph	NA	NA
655	NA	NA	NA	NA	NA	NA	NA	NA	Gm6685	NA	NA
656	NA	NA	NA	NA	NA	NA	NA	NA	Pnpt1	NA	NA
657	NA	NA	NA	NA	NA	NA	NA	NA	Lcp2	NA	NA
658	NA	NA	NA	NA	NA	NA	NA	NA	Gm12136	NA	NA
659	NA	NA	NA	NA	NA	NA	NA	NA	Med7	NA	NA
660	NA	NA	NA	NA	NA	NA	NA	NA	Snord96a	NA	NA
661	NA	NA	NA	NA	NA	NA	NA	NA	Aff4	NA	NA
662	NA	NA	NA	NA	NA	NA	NA	NA	Slc22a4	NA	NA
663	NA	NA	NA	NA	NA	NA	NA	NA	Larp1	NA	NA
664	NA	NA	NA	NA	NA	NA	NA	NA	Gm12263	NA	NA
665	NA	NA	NA	NA	NA	NA	NA	NA	Rasd1	NA	NA
666	NA	NA	NA	NA	NA	NA	NA	NA	Map2k3os	NA	NA
667	NA	NA	NA	NA	NA	NA	NA	NA	Map2k3	NA	NA
668	NA	NA	NA	NA	NA	NA	NA	NA	Lrrc75a	NA	NA
669	NA	NA	NA	NA	NA	NA	NA	NA	Hs3st3b1	NA	NA
670	NA	NA	NA	NA	NA	NA	NA	NA	Hs3st3a1	NA	NA
671	NA	NA	NA	NA	NA	NA	NA	NA	Gm12291	NA	NA
672	NA	NA	NA	NA	NA	NA	NA	NA	Pik3r5	NA	NA
673	NA	NA	NA	NA	NA	NA	NA	NA	Ndel1	NA	NA
674	NA	NA	NA	NA	NA	NA	NA	NA	Per1	NA	NA
675	NA	NA	NA	NA	NA	NA	NA	NA	Kcnab3	NA	NA
676	NA	NA	NA	NA	NA	NA	NA	NA	Kcnab3os	NA	NA
677	NA	NA	NA	NA	NA	NA	NA	NA	Cyb5d1	NA	NA
678	NA	NA	NA	NA	NA	NA	NA	NA	Tmem88	NA	NA
679	NA	NA	NA	NA	NA	NA	NA	NA	Kdm6b	NA	NA
680	NA	NA	NA	NA	NA	NA	NA	NA	Kdm6bos	NA	NA
681	NA	NA	NA	NA	NA	NA	NA	NA	Eif4a1	NA	NA
682	NA	NA	NA	NA	NA	NA	NA	NA	Gm24029	NA	NA
683	NA	NA	NA	NA	NA	NA	NA	NA	Gm25835	NA	NA
684	NA	NA	NA	NA	NA	NA	NA	NA	Gm22988	NA	NA
685	NA	NA	NA	NA	NA	NA	NA	NA	Phf23	NA	NA
686	NA	NA	NA	NA	NA	NA	NA	NA	Rpain	NA	NA
687	NA	NA	NA	NA	NA	NA	NA	NA	Tsr1	NA	NA
688	NA	NA	NA	NA	NA	NA	NA	NA	Mir22hg	NA	NA
689	NA	NA	NA	NA	NA	NA	NA	NA	Myo1c	NA	NA
690	NA	NA	NA	NA	NA	NA	NA	NA	Crk	NA	NA
691	NA	NA	NA	NA	NA	NA	NA	NA	Mrm3	NA	NA
692	NA	NA	NA	NA	NA	NA	NA	NA	Gm12346	NA	NA
693	NA	NA	NA	NA	NA	NA	NA	NA	Gm12734	NA	NA
694	NA	NA	NA	NA	NA	NA	NA	NA	Dhrs13	NA	NA
695	NA	NA	NA	NA	NA	NA	NA	NA	Traf4	NA	NA
696	NA	NA	NA	NA	NA	NA	NA	NA	Nle1	NA	NA
697	NA	NA	NA	NA	NA	NA	NA	NA	Slfn5os	NA	NA
698	NA	NA	NA	NA	NA	NA	NA	NA	Slfn10-ps	NA	NA
699	NA	NA	NA	NA	NA	NA	NA	NA	Slfn3	NA	NA
700	NA	NA	NA	NA	NA	NA	NA	NA	Taf15	NA	NA
701	NA	NA	NA	NA	NA	NA	NA	NA	Vmp1	NA	NA
702	NA	NA	NA	NA	NA	NA	NA	NA	Gm11516	NA	NA
703	NA	NA	NA	NA	NA	NA	NA	NA	Utp18	NA	NA
704	NA	NA	NA	NA	NA	NA	NA	NA	Nme2	NA	NA
705	NA	NA	NA	NA	NA	NA	NA	NA	Gm20390	NA	NA
706	NA	NA	NA	NA	NA	NA	NA	NA	Lrrc59	NA	NA
707	NA	NA	NA	NA	NA	NA	NA	NA	Epop	NA	NA
708	NA	NA	NA	NA	NA	NA	NA	NA	Eif1	NA	NA
709	NA	NA	NA	NA	NA	NA	NA	NA	Stat3	NA	NA
710	NA	NA	NA	NA	NA	NA	NA	NA	Cavin1	NA	NA
711	NA	NA	NA	NA	NA	NA	NA	NA	Atp6v0a1	NA	NA
712	NA	NA	NA	NA	NA	NA	NA	NA	Gm11626	NA	NA
713	NA	NA	NA	NA	NA	NA	NA	NA	Ftsj3	NA	NA
714	NA	NA	NA	NA	NA	NA	NA	NA	D11Wsu47e	NA	NA
715	NA	NA	NA	NA	NA	NA	NA	NA	Cd300ld	NA	NA
716	NA	NA	NA	NA	NA	NA	NA	NA	Rab37	NA	NA
717	NA	NA	NA	NA	NA	NA	NA	NA	Cd300lf	NA	NA
718	NA	NA	NA	NA	NA	NA	NA	NA	Slc9a3r1	NA	NA
719	NA	NA	NA	NA	NA	NA	NA	NA	Sphk1	NA	NA
720	NA	NA	NA	NA	NA	NA	NA	NA	Snhg16	NA	NA
721	NA	NA	NA	NA	NA	NA	NA	NA	St6galnac2	NA	NA
722	NA	NA	NA	NA	NA	NA	NA	NA	Jmjd6	NA	NA
723	NA	NA	NA	NA	NA	NA	NA	NA	Tha1	NA	NA
724	NA	NA	NA	NA	NA	NA	NA	NA	Gm11725	NA	NA
725	NA	NA	NA	NA	NA	NA	NA	NA	Socs3	NA	NA
726	NA	NA	NA	NA	NA	NA	NA	NA	Dnah17	NA	NA
727	NA	NA	NA	NA	NA	NA	NA	NA	Usp36	NA	NA
728	NA	NA	NA	NA	NA	NA	NA	NA	Actg1	NA	NA
729	NA	NA	NA	NA	NA	NA	NA	NA	Gm23419	NA	NA
730	NA	NA	NA	NA	NA	NA	NA	NA	Mir6935	NA	NA
731	NA	NA	NA	NA	NA	NA	NA	NA	Metrnl	NA	NA
732	NA	NA	NA	NA	NA	NA	NA	NA	Gtpbp4	NA	NA
733	NA	NA	NA	NA	NA	NA	NA	NA	Heatr1	NA	NA
734	NA	NA	NA	NA	NA	NA	NA	NA	Ripk1	NA	NA
735	NA	NA	NA	NA	NA	NA	NA	NA	Gm17084	NA	NA
736	NA	NA	NA	NA	NA	NA	NA	NA	AI463229	NA	NA
737	NA	NA	NA	NA	NA	NA	NA	NA	Eef1e1	NA	NA
738	NA	NA	NA	NA	NA	NA	NA	NA	Gcnt2	NA	NA
739	NA	NA	NA	NA	NA	NA	NA	NA	Gm31683	NA	NA
740	NA	NA	NA	NA	NA	NA	NA	NA	A730081D07Rik	NA	NA
741	NA	NA	NA	NA	NA	NA	NA	NA	Pak1ip1	NA	NA
742	NA	NA	NA	NA	NA	NA	NA	NA	Nup153	NA	NA
743	NA	NA	NA	NA	NA	NA	NA	NA	Ippk	NA	NA
744	NA	NA	NA	NA	NA	NA	NA	NA	Gm2645	NA	NA
745	NA	NA	NA	NA	NA	NA	NA	NA	Gm8739	NA	NA
746	NA	NA	NA	NA	NA	NA	NA	NA	Gadd45g	NA	NA
747	NA	NA	NA	NA	NA	NA	NA	NA	Cltb	NA	NA
748	NA	NA	NA	NA	NA	NA	NA	NA	Tut7	NA	NA
749	NA	NA	NA	NA	NA	NA	NA	NA	Ctla2a	NA	NA
750	NA	NA	NA	NA	NA	NA	NA	NA	Aopep	NA	NA
751	NA	NA	NA	NA	NA	NA	NA	NA	Gm17938	NA	NA
752	NA	NA	NA	NA	NA	NA	NA	NA	Slc12a7	NA	NA
753	NA	NA	NA	NA	NA	NA	NA	NA	Gm6296	NA	NA
754	NA	NA	NA	NA	NA	NA	NA	NA	Hnrnpa1l2-ps	NA	NA
755	NA	NA	NA	NA	NA	NA	NA	NA	Gm8399	NA	NA
756	NA	NA	NA	NA	NA	NA	NA	NA	Gm25241	NA	NA
757	NA	NA	NA	NA	NA	NA	NA	NA	Gm5452	NA	NA
758	NA	NA	NA	NA	NA	NA	NA	NA	Homer1	NA	NA
759	NA	NA	NA	NA	NA	NA	NA	NA	Scamp1	NA	NA
760	NA	NA	NA	NA	NA	NA	NA	NA	Gm32089	NA	NA
761	NA	NA	NA	NA	NA	NA	NA	NA	Hmgcr	NA	NA
762	NA	NA	NA	NA	NA	NA	NA	NA	Map1b	NA	NA
763	NA	NA	NA	NA	NA	NA	NA	NA	Snx18	NA	NA
764	NA	NA	NA	NA	NA	NA	NA	NA	Dnajc27	NA	NA
765	NA	NA	NA	NA	NA	NA	NA	NA	Apob	NA	NA
766	NA	NA	NA	NA	NA	NA	NA	NA	Nol10	NA	NA
767	NA	NA	NA	NA	NA	NA	NA	NA	Grhl1	NA	NA
768	NA	NA	NA	NA	NA	NA	NA	NA	Ahr	NA	NA
769	NA	NA	NA	NA	NA	NA	NA	NA	Ifrd1	NA	NA
770	NA	NA	NA	NA	NA	NA	NA	NA	Baz1a	NA	NA
771	NA	NA	NA	NA	NA	NA	NA	NA	Nfkbia	NA	NA
772	NA	NA	NA	NA	NA	NA	NA	NA	Gm9887	NA	NA
773	NA	NA	NA	NA	NA	NA	NA	NA	Arf6	NA	NA
774	NA	NA	NA	NA	NA	NA	NA	NA	Sptb	NA	NA
775	NA	NA	NA	NA	NA	NA	NA	NA	Eif2s1	NA	NA
776	NA	NA	NA	NA	NA	NA	NA	NA	Zfp36l1	NA	NA
777	NA	NA	NA	NA	NA	NA	NA	NA	Gm47879	NA	NA
778	NA	NA	NA	NA	NA	NA	NA	NA	Elmsan1	NA	NA
779	NA	NA	NA	NA	NA	NA	NA	NA	Jdp2	NA	NA
780	NA	NA	NA	NA	NA	NA	NA	NA	Batf	NA	NA
781	NA	NA	NA	NA	NA	NA	NA	NA	Vash1	NA	NA
782	NA	NA	NA	NA	NA	NA	NA	NA	Irf2bpl	NA	NA
783	NA	NA	NA	NA	NA	NA	NA	NA	Sptlc2	NA	NA
784	NA	NA	NA	NA	NA	NA	NA	NA	Alkbh1	NA	NA
785	NA	NA	NA	NA	NA	NA	NA	NA	Gm16368	NA	NA
786	NA	NA	NA	NA	NA	NA	NA	NA	Gm5039	NA	NA
787	NA	NA	NA	NA	NA	NA	NA	NA	Ston2	NA	NA
788	NA	NA	NA	NA	NA	NA	NA	NA	Gm47566	NA	NA
789	NA	NA	NA	NA	NA	NA	NA	NA	Gm47639	NA	NA
790	NA	NA	NA	NA	NA	NA	NA	NA	Hsp90aa1	NA	NA
791	NA	NA	NA	NA	NA	NA	NA	NA	Gm7019	NA	NA
792	NA	NA	NA	NA	NA	NA	NA	NA	D430020J02Rik	NA	NA
793	NA	NA	NA	NA	NA	NA	NA	NA	Osmr	NA	NA
794	NA	NA	NA	NA	NA	NA	NA	NA	Dnajc21	NA	NA
795	NA	NA	NA	NA	NA	NA	NA	NA	Brix1	NA	NA
796	NA	NA	NA	NA	NA	NA	NA	NA	4930556M19Rik	NA	NA
797	NA	NA	NA	NA	NA	NA	NA	NA	Tars	NA	NA
798	NA	NA	NA	NA	NA	NA	NA	NA	Mtmr12	NA	NA
799	NA	NA	NA	NA	NA	NA	NA	NA	Hnrnpa1l2-ps2	NA	NA
800	NA	NA	NA	NA	NA	NA	NA	NA	Gm9509	NA	NA
801	NA	NA	NA	NA	NA	NA	NA	NA	Azin1	NA	NA
802	NA	NA	NA	NA	NA	NA	NA	NA	Gm49077	NA	NA
803	NA	NA	NA	NA	NA	NA	NA	NA	Gm4740	NA	NA
804	NA	NA	NA	NA	NA	NA	NA	NA	Gm7459	NA	NA
805	NA	NA	NA	NA	NA	NA	NA	NA	Trib1	NA	NA
806	NA	NA	NA	NA	NA	NA	NA	NA	Myc	NA	NA
807	NA	NA	NA	NA	NA	NA	NA	NA	Sla	NA	NA
808	NA	NA	NA	NA	NA	NA	NA	NA	Bop1	NA	NA
809	NA	NA	NA	NA	NA	NA	NA	NA	Ncf4	NA	NA
810	NA	NA	NA	NA	NA	NA	NA	NA	AC113595.1	NA	NA
811	NA	NA	NA	NA	NA	NA	NA	NA	Apobec3	NA	NA
812	NA	NA	NA	NA	NA	NA	NA	NA	Atf4	NA	NA
813	NA	NA	NA	NA	NA	NA	NA	NA	Snu13	NA	NA
814	NA	NA	NA	NA	NA	NA	NA	NA	Tdg-ps	NA	NA
815	NA	NA	NA	NA	NA	NA	NA	NA	1700001L05Rik	NA	NA
816	NA	NA	NA	NA	NA	NA	NA	NA	Pim3	NA	NA
817	NA	NA	NA	NA	NA	NA	NA	NA	Cpne8	NA	NA
818	NA	NA	NA	NA	NA	NA	NA	NA	Pus7l	NA	NA
819	NA	NA	NA	NA	NA	NA	NA	NA	Slc38a2	NA	NA
820	NA	NA	NA	NA	NA	NA	NA	NA	Gm49450	NA	NA
821	NA	NA	NA	NA	NA	NA	NA	NA	Tuba1a	NA	NA
822	NA	NA	NA	NA	NA	NA	NA	NA	Nckap5los	NA	NA
823	NA	NA	NA	NA	NA	NA	NA	NA	Gm16537	NA	NA
824	NA	NA	NA	NA	NA	NA	NA	NA	Gpd1	NA	NA
825	NA	NA	NA	NA	NA	NA	NA	NA	Smagp	NA	NA
826	NA	NA	NA	NA	NA	NA	NA	NA	Galnt6	NA	NA
827	NA	NA	NA	NA	NA	NA	NA	NA	Galnt6os	NA	NA
828	NA	NA	NA	NA	NA	NA	NA	NA	I730030J21Rik	NA	NA
829	NA	NA	NA	NA	NA	NA	NA	NA	Acvr1b	NA	NA
830	NA	NA	NA	NA	NA	NA	NA	NA	Tns2	NA	NA
831	NA	NA	NA	NA	NA	NA	NA	NA	Spryd3	NA	NA
832	NA	NA	NA	NA	NA	NA	NA	NA	Igfbp6	NA	NA
833	NA	NA	NA	NA	NA	NA	NA	NA	Soat2	NA	NA
834	NA	NA	NA	NA	NA	NA	NA	NA	Itgb7	NA	NA
835	NA	NA	NA	NA	NA	NA	NA	NA	Hnrnpa1	NA	NA
836	NA	NA	NA	NA	NA	NA	NA	NA	Nfe2	NA	NA
837	NA	NA	NA	NA	NA	NA	NA	NA	Gm49482	NA	NA
838	NA	NA	NA	NA	NA	NA	NA	NA	Mefv	NA	NA
839	NA	NA	NA	NA	NA	NA	NA	NA	Zfp597	NA	NA
840	NA	NA	NA	NA	NA	NA	NA	NA	Litaf	NA	NA
841	NA	NA	NA	NA	NA	NA	NA	NA	3110001I22Rik	NA	NA
842	NA	NA	NA	NA	NA	NA	NA	NA	Rrn3	NA	NA
843	NA	NA	NA	NA	NA	NA	NA	NA	Ifitm7	NA	NA
844	NA	NA	NA	NA	NA	NA	NA	NA	Cebpd	NA	NA
845	NA	NA	NA	NA	NA	NA	NA	NA	Yars2	NA	NA
846	NA	NA	NA	NA	NA	NA	NA	NA	Snap29	NA	NA
847	NA	NA	NA	NA	NA	NA	NA	NA	Ccdc74a	NA	NA
848	NA	NA	NA	NA	NA	NA	NA	NA	Bcl6	NA	NA
849	NA	NA	NA	NA	NA	NA	NA	NA	AC169509.1	NA	NA
850	NA	NA	NA	NA	NA	NA	NA	NA	Mb21d2	NA	NA
851	NA	NA	NA	NA	NA	NA	NA	NA	Hes1	NA	NA
852	NA	NA	NA	NA	NA	NA	NA	NA	Fam43a	NA	NA
853	NA	NA	NA	NA	NA	NA	NA	NA	Nrros	NA	NA
854	NA	NA	NA	NA	NA	NA	NA	NA	Tfrc	NA	NA
855	NA	NA	NA	NA	NA	NA	NA	NA	Slc49a4	NA	NA
856	NA	NA	NA	NA	NA	NA	NA	NA	Ildr1	NA	NA
857	NA	NA	NA	NA	NA	NA	NA	NA	Gm49739	NA	NA
858	NA	NA	NA	NA	NA	NA	NA	NA	Zdhhc23	NA	NA
859	NA	NA	NA	NA	NA	NA	NA	NA	Ccdc80	NA	NA
860	NA	NA	NA	NA	NA	NA	NA	NA	Nfkbiz	NA	NA
861	NA	NA	NA	NA	NA	NA	NA	NA	Nxpe3	NA	NA
862	NA	NA	NA	NA	NA	NA	NA	NA	Zbtb11	NA	NA
863	NA	NA	NA	NA	NA	NA	NA	NA	Trmt10c	NA	NA
864	NA	NA	NA	NA	NA	NA	NA	NA	Filip1l	NA	NA
865	NA	NA	NA	NA	NA	NA	NA	NA	Arl13b	NA	NA
866	NA	NA	NA	NA	NA	NA	NA	NA	Gm16385	NA	NA
867	NA	NA	NA	NA	NA	NA	NA	NA	Gm23374	NA	NA
868	NA	NA	NA	NA	NA	NA	NA	NA	Samsn1	NA	NA
869	NA	NA	NA	NA	NA	NA	NA	NA	Usp16	NA	NA
870	NA	NA	NA	NA	NA	NA	NA	NA	Bach1	NA	NA
871	NA	NA	NA	NA	NA	NA	NA	NA	Donson	NA	NA
872	NA	NA	NA	NA	NA	NA	NA	NA	Rcan1	NA	NA
873	NA	NA	NA	NA	NA	NA	NA	NA	Runx1	NA	NA
874	NA	NA	NA	NA	NA	NA	NA	NA	Gm26626	NA	NA
875	NA	NA	NA	NA	NA	NA	NA	NA	Ets2	NA	NA
876	NA	NA	NA	NA	NA	NA	NA	NA	Zbtb21	NA	NA
877	NA	NA	NA	NA	NA	NA	NA	NA	Gpr31a	NA	NA
878	NA	NA	NA	NA	NA	NA	NA	NA	Gm6553	NA	NA
879	NA	NA	NA	NA	NA	NA	NA	NA	Agpat4	NA	NA
880	NA	NA	NA	NA	NA	NA	NA	NA	Gpr31b	NA	NA
881	NA	NA	NA	NA	NA	NA	NA	NA	Gpr31c	NA	NA
882	NA	NA	NA	NA	NA	NA	NA	NA	Chd1	NA	NA
883	NA	NA	NA	NA	NA	NA	NA	NA	Fpr1	NA	NA
884	NA	NA	NA	NA	NA	NA	NA	NA	Fpr2	NA	NA
885	NA	NA	NA	NA	NA	NA	NA	NA	Tnfrsf12a	NA	NA
886	NA	NA	NA	NA	NA	NA	NA	NA	Atp6v0c	NA	NA
887	NA	NA	NA	NA	NA	NA	NA	NA	Snora64	NA	NA
888	NA	NA	NA	NA	NA	NA	NA	NA	Gm3946	NA	NA
889	NA	NA	NA	NA	NA	NA	NA	NA	Dusp1	NA	NA
890	NA	NA	NA	NA	NA	NA	NA	NA	Ilrun	NA	NA
891	NA	NA	NA	NA	NA	NA	NA	NA	Gm49874	NA	NA
892	NA	NA	NA	NA	NA	NA	NA	NA	Ppard	NA	NA
893	NA	NA	NA	NA	NA	NA	NA	NA	Tead3	NA	NA
894	NA	NA	NA	NA	NA	NA	NA	NA	Fkbp5	NA	NA
895	NA	NA	NA	NA	NA	NA	NA	NA	1700023B13Rik	NA	NA
896	NA	NA	NA	NA	NA	NA	NA	NA	Gm26885	NA	NA
897	NA	NA	NA	NA	NA	NA	NA	NA	Notch4	NA	NA
898	NA	NA	NA	NA	NA	NA	NA	NA	Stk19-ps1	NA	NA
899	NA	NA	NA	NA	NA	NA	NA	NA	Stk19	NA	NA
900	NA	NA	NA	NA	NA	NA	NA	NA	Gm8741	NA	NA
901	NA	NA	NA	NA	NA	NA	NA	NA	Ier3	NA	NA
902	NA	NA	NA	NA	NA	NA	NA	NA	Flot1	NA	NA
903	NA	NA	NA	NA	NA	NA	NA	NA	Ppp1r18os	NA	NA
904	NA	NA	NA	NA	NA	NA	NA	NA	Ppp1r18	NA	NA
905	NA	NA	NA	NA	NA	NA	NA	NA	Gm28033	NA	NA
906	NA	NA	NA	NA	NA	NA	NA	NA	Gm16279	NA	NA
907	NA	NA	NA	NA	NA	NA	NA	NA	Mrps18b	NA	NA
908	NA	NA	NA	NA	NA	NA	NA	NA	Ppp1r10	NA	NA
909	NA	NA	NA	NA	NA	NA	NA	NA	Gm6623	NA	NA
910	NA	NA	NA	NA	NA	NA	NA	NA	Gm49832	NA	NA
911	NA	NA	NA	NA	NA	NA	NA	NA	Ldha-ps3	NA	NA
912	NA	NA	NA	NA	NA	NA	NA	NA	Srf	NA	NA
913	NA	NA	NA	NA	NA	NA	NA	NA	Bysl	NA	NA
914	NA	NA	NA	NA	NA	NA	NA	NA	Trem1	NA	NA
915	NA	NA	NA	NA	NA	NA	NA	NA	Gm18679	NA	NA
916	NA	NA	NA	NA	NA	NA	NA	NA	Nfya	NA	NA
917	NA	NA	NA	NA	NA	NA	NA	NA	Apobec2	NA	NA
918	NA	NA	NA	NA	NA	NA	NA	NA	Unc5cl	NA	NA
919	NA	NA	NA	NA	NA	NA	NA	NA	Gm9224	NA	NA
920	NA	NA	NA	NA	NA	NA	NA	NA	Lrg1	NA	NA
921	NA	NA	NA	NA	NA	NA	NA	NA	Sema6b	NA	NA
922	NA	NA	NA	NA	NA	NA	NA	NA	Tnfaip8l1	NA	NA
923	NA	NA	NA	NA	NA	NA	NA	NA	Ticam1	NA	NA
924	NA	NA	NA	NA	NA	NA	NA	NA	Gm20219	NA	NA
925	NA	NA	NA	NA	NA	NA	NA	NA	Gm11110	NA	NA
926	NA	NA	NA	NA	NA	NA	NA	NA	Wdr43	NA	NA
927	NA	NA	NA	NA	NA	NA	NA	NA	Gm9316	NA	NA
928	NA	NA	NA	NA	NA	NA	NA	NA	Cdc42ep3	NA	NA
929	NA	NA	NA	NA	NA	NA	NA	NA	Atl2	NA	NA
930	NA	NA	NA	NA	NA	NA	NA	NA	Hnrnpll	NA	NA
931	NA	NA	NA	NA	NA	NA	NA	NA	Ston1	NA	NA
932	NA	NA	NA	NA	NA	NA	NA	NA	Ddx3y	NA	NA
933	NA	NA	NA	NA	NA	NA	NA	NA	Crem	NA	NA
934	NA	NA	NA	NA	NA	NA	NA	NA	Map3k8	NA	NA
935	NA	NA	NA	NA	NA	NA	NA	NA	4833419F23Rik	NA	NA
936	NA	NA	NA	NA	NA	NA	NA	NA	Gm20147	NA	NA
937	NA	NA	NA	NA	NA	NA	NA	NA	Ttc39c	NA	NA
938	NA	NA	NA	NA	NA	NA	NA	NA	Taf4b	NA	NA
939	NA	NA	NA	NA	NA	NA	NA	NA	Mocos	NA	NA
940	NA	NA	NA	NA	NA	NA	NA	NA	Gm7729	NA	NA
941	NA	NA	NA	NA	NA	NA	NA	NA	Etf1	NA	NA
942	NA	NA	NA	NA	NA	NA	NA	NA	Hspa9	NA	NA
943	NA	NA	NA	NA	NA	NA	NA	NA	Snhg4	NA	NA
944	NA	NA	NA	NA	NA	NA	NA	NA	Tmem173	NA	NA
945	NA	NA	NA	NA	NA	NA	NA	NA	Hbegf	NA	NA
946	NA	NA	NA	NA	NA	NA	NA	NA	Taf7	NA	NA
947	NA	NA	NA	NA	NA	NA	NA	NA	Diaph1	NA	NA
948	NA	NA	NA	NA	NA	NA	NA	NA	Spry4	NA	NA
949	NA	NA	NA	NA	NA	NA	NA	NA	Tcerg1	NA	NA
950	NA	NA	NA	NA	NA	NA	NA	NA	Eif1a	NA	NA
951	NA	NA	NA	NA	NA	NA	NA	NA	Tnfaip8	NA	NA
952	NA	NA	NA	NA	NA	NA	NA	NA	C030005K06Rik	NA	NA
953	NA	NA	NA	NA	NA	NA	NA	NA	Afap1l1	NA	NA
954	NA	NA	NA	NA	NA	NA	NA	NA	Impa2	NA	NA
955	NA	NA	NA	NA	NA	NA	NA	NA	Tubb6	NA	NA
956	NA	NA	NA	NA	NA	NA	NA	NA	Ptpn2	NA	NA
957	NA	NA	NA	NA	NA	NA	NA	NA	Mex3c	NA	NA
958	NA	NA	NA	NA	NA	NA	NA	NA	Pqlc1	NA	NA
959	NA	NA	NA	NA	NA	NA	NA	NA	1810055G02Rik	NA	NA
960	NA	NA	NA	NA	NA	NA	NA	NA	Chka	NA	NA
961	NA	NA	NA	NA	NA	NA	NA	NA	Gm25432	NA	NA
962	NA	NA	NA	NA	NA	NA	NA	NA	Ctsw	NA	NA
963	NA	NA	NA	NA	NA	NA	NA	NA	Rela	NA	NA
964	NA	NA	NA	NA	NA	NA	NA	NA	Cdc42ep2	NA	NA
965	NA	NA	NA	NA	NA	NA	NA	NA	Snhg1	NA	NA
966	NA	NA	NA	NA	NA	NA	NA	NA	Gm24452	NA	NA
967	NA	NA	NA	NA	NA	NA	NA	NA	Gm22744	NA	NA
968	NA	NA	NA	NA	NA	NA	NA	NA	Gm22680	NA	NA
969	NA	NA	NA	NA	NA	NA	NA	NA	Snord22	NA	NA
970	NA	NA	NA	NA	NA	NA	NA	NA	Wdr74	NA	NA
971	NA	NA	NA	NA	NA	NA	NA	NA	Tut1	NA	NA
972	NA	NA	NA	NA	NA	NA	NA	NA	Fads3	NA	NA
973	NA	NA	NA	NA	NA	NA	NA	NA	Slc15a3	NA	NA
974	NA	NA	NA	NA	NA	NA	NA	NA	Tmem132a	NA	NA
975	NA	NA	NA	NA	NA	NA	NA	NA	Ptgdr2	NA	NA
976	NA	NA	NA	NA	NA	NA	NA	NA	Ccdc86	NA	NA
977	NA	NA	NA	NA	NA	NA	NA	NA	Gm6501	NA	NA
978	NA	NA	NA	NA	NA	NA	NA	NA	Gm5511	NA	NA
979	NA	NA	NA	NA	NA	NA	NA	NA	BE692007	NA	NA
980	NA	NA	NA	NA	NA	NA	NA	NA	Gm8369	NA	NA
981	NA	NA	NA	NA	NA	NA	NA	NA	Ms4a6b	NA	NA
982	NA	NA	NA	NA	NA	NA	NA	NA	Gm38275	NA	NA
983	NA	NA	NA	NA	NA	NA	NA	NA	Gm17802	NA	NA
984	NA	NA	NA	NA	NA	NA	NA	NA	Gm5513	NA	NA
985	NA	NA	NA	NA	NA	NA	NA	NA	Zfand5	NA	NA
986	NA	NA	NA	NA	NA	NA	NA	NA	Abhd17b	NA	NA
987	NA	NA	NA	NA	NA	NA	NA	NA	Cemip2	NA	NA
988	NA	NA	NA	NA	NA	NA	NA	NA	Klf9	NA	NA
989	NA	NA	NA	NA	NA	NA	NA	NA	Gm16216	NA	NA
990	NA	NA	NA	NA	NA	NA	NA	NA	Cbwd1	NA	NA
991	NA	NA	NA	NA	NA	NA	NA	NA	Gm36043	NA	NA
992	NA	NA	NA	NA	NA	NA	NA	NA	Gm18293	NA	NA
993	NA	NA	NA	NA	NA	NA	NA	NA	Gm26902	NA	NA
994	NA	NA	NA	NA	NA	NA	NA	NA	Noc3l	NA	NA
995	NA	NA	NA	NA	NA	NA	NA	NA	Aldh18a1	NA	NA
996	NA	NA	NA	NA	NA	NA	NA	NA	Rrp12	NA	NA
997	NA	NA	NA	NA	NA	NA	NA	NA	Ubtd1	NA	NA
998	NA	NA	NA	NA	NA	NA	NA	NA	Pprc1	NA	NA
999	NA	NA	NA	NA	NA	NA	NA	NA	Nolc1	NA	NA
1000	NA	NA	NA	NA	NA	NA	NA	NA	Fbxl15	NA	NA
1001	NA	NA	NA	NA	NA	NA	NA	NA	Itprip	NA	NA
1002	NA	NA	NA	NA	NA	NA	NA	NA	Dusp5	NA	NA
1003	NA	NA	NA	NA	NA	NA	NA	NA	Tcf7l2	NA	NA
1004	NA	NA	NA	NA	NA	NA	NA	NA	Ablim1	NA	NA
1005	NA	NA	NA	NA	NA	NA	NA	NA	Eif3a	NA	NA
1006	NA	NA	NA	NA	NA	NA	NA	NA	Gm5521	NA	NA
