# Supplementary material for: Epigenetic regulation of innate immune memory in microglia
Source: J Neuroinflammation. 2022 May 14;19:111. doi: 10.1186/s12974-022-02463-5 (PMC9107649; doi:10.1186/s12974-022-02463-5)
Supplement: Supplementary file 14 — Additional file 14: GO terms associated with genes uniquely or overlappingly enriched in acute, tolerized, primed and trained microglia (related to Fig. 5B). [file 12974_2022_2463_MOESM14_ESM.xlsx]

## Sheet: GO_acute
ID;"Description";"GeneRatio";"BgRatio";"pvalue";"p.adjust";"qvalue";"geneID";"Count"
GO:0042254;"GO:0042254";"ribosome biogenesis";"56/689";"296/23328";4.57272572445781e-29;2.13454836817691e-25;1.61585686915841e-25;"Rrs1/Wdr75/Nop58/Ncl/Nifk/Rrp15/Exosc2/Nop56/Ddx27/Nmd3/Gar1/Exosc3/Nsun4/Mrto4/Nop14/Sdad1/Noc4l/Ddx51/Ddx54/Malsu1/Nop2/Fbl/Mphosph10/Ltv1/Rpf2/Ddx21/Pwp2/Mak16/Abce1/Heatr3/Utp4/Nip7/Nob1/Urb2/Dis3/Ppan/Kri1/Rrp9/Tsr1/Mrm3/Nle1/Utp18/Ftsj3/Usp36/Gtpbp4/Heatr1/Pak1i…
GO:0022613;"GO:0022613";"ribonucleoprotein complex biogenesis";"61/689";"409/23328";1.01505877528795e-25;2.36914718152208e-22;1.79344858349561e-22;"Rrs1/Wdr75/Nop58/Ncl/Nifk/Rrp15/Exosc2/Nop56/Eif2s2/Ddx27/Nmd3/Gar1/Exosc3/Nsun4/Mrto4/Nop14/Sdad1/Noc4l/Ddx51/Ddx54/Denr/Malsu1/Nop2/Prpf31/Fbl/Mphosph10/Ltv1/Rpf2/Ddx21/Pwp2/Mak16/Abce1/Heatr3/Utp4/Nip7/Nob1/Urb2/Dis3/Ppan/Kri1/Rrp9/Tsr1/Mrm3/Nle1/U…
GO:0006364;"GO:0006364";"rRNA processing";"40/689";"206/23328";1.65102593196294e-21;2.56899635013434e-18;1.94473475564898e-18;"Rrs1/Wdr75/Ncl/Nifk/Rrp15/Exosc2/Ddx27/Gar1/Exosc3/Nsun4/Mrto4/Nop14/Ddx51/Ddx54/Nop2/Fbl/Mphosph10/Rpf2/Ddx21/Pwp2/Mak16/Utp4/Nob1/Dis3/Kri1/Rrp9/Tsr1/Mrm3/Utp18/Ftsj3/Usp36/Gtpbp4/Heatr1/Nol10/Bop1/Snu13/Bysl/Wdr43/Wdr74/Rrp12";40
GO:0016072;"GO:0016072";"rRNA metabolic process";"40/689";"215/23328";8.53711731506792e-21;9.96281590668427e-18;7.54186916491659e-18;"Rrs1/Wdr75/Ncl/Nifk/Rrp15/Exosc2/Ddx27/Gar1/Exosc3/Nsun4/Mrto4/Nop14/Ddx51/Ddx54/Nop2/Fbl/Mphosph10/Rpf2/Ddx21/Pwp2/Mak16/Utp4/Nob1/Dis3/Kri1/Rrp9/Tsr1/Mrm3/Utp18/Ftsj3/Usp36/Gtpbp4/Heatr1/Nol10/Bop1/Snu13/Bysl/Wdr43/Wdr74/Rrp12";40
GO:0034660;"GO:0034660";"ncRNA metabolic process";"53/689";"444/23328";4.93398534654661e-18;4.60636871953591e-15;3.48702922281199e-15;"Rrs1/Wdr75/Ncl/Nifk/Rrp15/Exosc2/Ddx27/Larp7/Gar1/Exosc3/Nsun4/Zc3h12a/Mrto4/Nop14/Ddx51/Ddx54/Nop2/Fbl/Mphosph10/Rpf2/Ddx21/Pwp2/Mak16/Farsa/Utp4/Nob1/Ints6/Dis3/Kri1/Rrp9/Pnpt1/Tsr1/Mrm3/Utp18/Stat3/Ftsj3/Usp36/Gtpbp4/Heatr1/Tut7/Nol10/Alkbh1/Tars/Bop1/Snu13/Yar…
GO:0034470;"GO:0034470";"ncRNA processing";"47/689";"355/23328";6.53148412312767e-18;5.08149464779333e-15;3.84670038619993e-15;"Rrs1/Wdr75/Ncl/Nifk/Rrp15/Exosc2/Ddx27/Larp7/Gar1/Exosc3/Nsun4/Mrto4/Nop14/Ddx51/Ddx54/Nop2/Fbl/Mphosph10/Rpf2/Ddx21/Pwp2/Mak16/Utp4/Nob1/Ints6/Dis3/Kri1/Rrp9/Tsr1/Mrm3/Utp18/Stat3/Ftsj3/Usp36/Gtpbp4/Heatr1/Tut7/Nol10/Alkbh1/Bop1/Snu13/Trmt10c/Bysl/Wdr43/Wdr74/Tut1/Rrp12…
GO:0042273;"GO:0042273";"ribosomal large subunit biogenesis";"20/689";"74/23328";2.57052873746231e-14;1.71417544949629e-11;1.29763383032496e-11;"Rrs1/Nifk/Rrp15/Mrto4/Sdad1/Malsu1/Nop2/Rpf2/Mak16/Heatr3/Nip7/Ppan/Nle1/Ftsj3/Gtpbp4/Pak1ip1/Brix1/Bop1/Snu13/Wdr74";20
GO:0042326;"GO:0042326";"negative regulation of phosphorylation";"46/689";"471/23328";1.3563206558044e-12;7.91413102661866e-10;5.99101110728338e-10;"Hdac4/Ppp1r15b/Hipk3/Dusp2/Ptpn1/Cdc42se1/Dnaja1/Klf4/Zc3h12a/Cep85/Errfi1/Ppef2/Paqr3/Rabgef1/Epha1/Wnk1/Foxm1/Dusp16/Vrk3/Ppp1r15a/Nupr1/Dusp8/Ddit4/Midn/Dusp6/Irs2/Pde12/Dok2/Birc3/Cdkn2d/Xbp1/Per1/Stat3/Slc9a3r1/Socs3/Gadd45g/Hmgcr/Trib1/Samsn1/D…
GO:0043409;"GO:0043409";"negative regulation of MAPK cascade";"24/689";"173/23328";3.27365204652335e-10;1.69793419479678e-07;1.28533917195075e-07;"Hipk3/Dusp2/Ptpn1/Cdc42se1/Dnaja1/Klf4/Errfi1/Ppef2/Paqr3/Foxm1/Dusp16/Vrk3/Dusp8/Dusp6/Dok2/Xbp1/Per1/Slc9a3r1/Hmgcr/Dusp1/Spry4/Ptpn2/Dusp5/Eif3a";24
GO:0006914;"GO:0006914";"autophagy";"39/689";"425/23328";4.50750867327682e-10;1.91282277153238e-07;1.44801020250625e-07;"Atf6/Bmf/Chmp4b/Trp53inp2/Pim2/Hdac6/Mcl1/Dram2/Zc3h12a/Sesn2/Stx12/Mul1/Tbc1d14/Kdr/Gramd1a/1600014C10Rik/Trim30b/Trim30c/Arfip2/Nupr1/Lzts1/Hmox1/Anxa7/Adra1a/Atg4d/Hspa8/Fbxl2/Xbp1/Larp1/Phf23/Vmp1/Stat3/Atp6v0a1/Usp36/Sptlc2/Mefv/Snap29/Ilrun/Ticam1";39
GO:0061919;"GO:0061919";"process utilizing autophagic mechanism";"39/689";"425/23328";4.50750867327682e-10;1.91282277153238e-07;1.44801020250625e-07;"Atf6/Bmf/Chmp4b/Trp53inp2/Pim2/Hdac6/Mcl1/Dram2/Zc3h12a/Sesn2/Stx12/Mul1/Tbc1d14/Kdr/Gramd1a/1600014C10Rik/Trim30b/Trim30c/Arfip2/Nupr1/Lzts1/Hmox1/Anxa7/Adra1a/Atg4d/Hspa8/Fbxl2/Xbp1/Larp1/Phf23/Vmp1/Stat3/Atp6v0a1/Usp36/Sptlc2/Mefv/Snap29/Ilrun/Ti…
GO:0007249;"GO:0007249";"I-kappaB kinase/NF-kappaB signaling";"26/689";"215/23328";1.2633251382495e-09;4.72149249602103e-07;3.57417812410197e-07;"Abl2/Il1a/Tgm2/Pim2/Tlr7/Zc3h12a/Tnip2/Rhoh/Clec4n/Nfkbid/Akap13/Trim30b/Trim30c/Ddx21/Rnf31/Tirap/Nlrx1/Myd88/Per1/Traf4/Ripk1/Nfkbia/Tfrc/Unc5cl/Ticam1/Rela";26
GO:0043122;"GO:0043122";"regulation of I-kappaB kinase/NF-kappaB signaling";"24/689";"185/23328";1.31489722468452e-09;4.72149249602103e-07;3.57417812410197e-07;"Abl2/Il1a/Tgm2/Pim2/Zc3h12a/Tnip2/Rhoh/Clec4n/Nfkbid/Akap13/Trim30b/Trim30c/Ddx21/Rnf31/Tirap/Nlrx1/Myd88/Per1/Traf4/Ripk1/Tfrc/Unc5cl/Ticam1/Rela";24
GO:0050727;"GO:0050727";"regulation of inflammatory response";"35/689";"372/23328";1.85272692498687e-09;6.17752091845622e-07;4.67639420088791e-07;"Fcgr2b/Fcgr3/Tgm2/Cebpb/Zc3h12a/Rabgef1/Serpine1/Il17ra/Tnfrsf1a/Zfp36/Nupr1/Sbno2/Mfhas1/Nlrx1/Myd88/Ccr5/Osm/Per1/Stat3/Sphk1/Socs3/Metrnl/Ripk1/Ctla2a/Nfkbia/Mefv/Bcl6/Nfkbiz/Gpr31b/Fpr2/Ppard/Ier3/Ticam1/Ptpn2/Rela";35
GO:0010506;"GO:0010506";"regulation of autophagy";"29/689";"278/23328";4.54350674219533e-09;1.41393929817119e-06;1.0703545356877e-06;"Atf6/Bmf/Chmp4b/Trp53inp2/Pim2/Hdac6/Mcl1/Dram2/Zc3h12a/Sesn2/Mul1/Tbc1d14/Kdr/Trim30b/Trim30c/Nupr1/Lzts1/Hmox1/Adra1a/Fbxl2/Xbp1/Larp1/Phf23/Stat3/Atp6v0a1/Usp36/Sptlc2/Mefv/Ticam1";29
GO:1901522;"GO:1901522";"positive regulation of transcription from RNA polymerase II promoter involved in cellular response to chemical stimulus";"9/689";"22/23328";5.72463973105603e-09;1.6701636415356e-06;1.26431681428652e-06;"Notch1/Nfe2l2/Sesn2/Rbpj/Smad1/Xbp1/Atf4/Nfya/Rela";9
GO:0032675;"GO:0032675";"regulation of interleukin-6 production";"21/689";"156/23328";7.22635865910174e-09;1.98427307180511e-06;1.50209820548635e-06;"Arid5a/Ncl/Slamf1/Il1a/Cebpb/Tlr7/Arhgef2/Zc3h12a/Rabgef1/Il17ra/Tnfrsf1a/Klf2/Il27ra/Tirap/Nlrx1/Myd88/Ccr5/Xbp1/Stat3/Cd300ld/Ticam1";21
GO:1903707;"GO:1903707";"negative regulation of hemopoiesis";"21/689";"157/23328";8.11483539313654e-09;2.10444731195341e-06;1.59307031665259e-06;"Hlx/Notch1/Nfe2l2/Zc3h12a/Zfp36/Paf1/Nfkbid/Klf13/Il4ra/Jak3/Zbtb16/Nme2/Nfkbia/Zfp36l1/Trib1/Myc/Bcl6/Hes1/Runx1/Hspa9/Ptpn2";21
GO:0001933;"GO:0001933";"negative regulation of protein phosphorylation";"36/689";"425/23328";1.74439013037535e-08;4.28569112031165e-06;3.24427571616069e-06;"Ppp1r15b/Hipk3/Dusp2/Ptpn1/Cdc42se1/Dnaja1/Klf4/Zc3h12a/Cep85/Errfi1/Ppef2/Paqr3/Rabgef1/Epha1/Foxm1/Dusp16/Vrk3/Ppp1r15a/Dusp8/Ddit4/Dusp6/Dok2/Xbp1/Per1/Slc9a3r1/Socs3/Gadd45g/Hmgcr/Trib1/Samsn1/Dusp1/Taf7/Spry4/Ptpn2/Dusp5/Eif3a";36
GO:0043620;"GO:0043620";"regulation of DNA-templated transcription in response to stress";"12/689";"51/23328";2.21424737143211e-08;5.16805336492256e-06;3.91222548731453e-06;"Atf6/Notch1/Nfe2l2/Cebpb/Sesn2/Rbpj/Ppp1r15a/Klf2/Hmox1/Atf4/Bach1/Rela";12
GO:0032635;"GO:0032635";"interleukin-6 production";"21/689";"167/23328";2.45746917555369e-08;5.46260291023078e-06;4.13520001119486e-06;"Arid5a/Ncl/Slamf1/Il1a/Cebpb/Tlr7/Arhgef2/Zc3h12a/Rabgef1/Il17ra/Tnfrsf1a/Klf2/Il27ra/Tirap/Nlrx1/Myd88/Ccr5/Xbp1/Stat3/Cd300ld/Ticam1";21
GO:0043123;"GO:0043123";"positive regulation of I-kappaB kinase/NF-kappaB signaling";"18/689";"125/23328";2.94956190747159e-08;6.25843408367153e-06;4.73764560927374e-06;"Abl2/Il1a/Tgm2/Pim2/Tnip2/Clec4n/Akap13/Trim30b/Trim30c/Ddx21/Rnf31/Tirap/Myd88/Ripk1/Tfrc/Unc5cl/Ticam1/Rela";18
GO:0070371;"GO:0070371";"ERK1 and ERK2 cascade";"30/689";"325/23328";4.11389718966556e-08;8.34942264406906e-06;6.32052762732599e-06;"Fn1/Abl2/Slamf1/Notch1/Il1a/Ptpn1/Klf4/Errfi1/Kdr/C5ar1/Vrk3/P2ry6/Dusp6/Mfhas1/Adra1a/Tirap/Ccr1/Xbp1/Slc9a3r1/Gcnt2/Hmgcr/Dnajc27/Zfp36l1/Myc/Fpr2/Atp6v0c/Dusp1/Spry4/Ptpn2/Eif3a";30
GO:0031098;"GO:0031098";"stress-activated protein kinase signaling cascade";"27/689";"272/23328";4.39811191646773e-08;8.55432767752973e-06;6.47564109806235e-06;"Sema4c/Fcgr2b/Slamf1/Hipk3/Il1a/Ptpn1/Cdc42se1/Dnaja1/Zc3h12a/Mul1/Errfi1/Foxm1/Zfp36/Mfhas1/Tirap/Myd88/Map2k3/Per1/Traf4/Sphk1/Ripk1/Gadd45g/Hmgcr/Zfp36l1/Trib1/Dusp1/Unc5cl";27
GO:0002683;"GO:0002683";"negative regulation of immune system process";"37/689";"462/23328";4.76133124820377e-08;8.89035770664608e-06;6.73001642114529e-06;"Fcrlb/Fcgr2b/Slamf1/Hlx/Notch1/Nfe2l2/Cebpb/Tsc22d3/Zc3h12a/Mul1/Rabgef1/Zfp36/Paf1/Nfkbid/Klf13/Il4ra/Jak3/Hmox1/Il27ra/Nlrx1/Zbtb16/Ccr1/Crk/Nme2/Cd300lf/Nfkbia/Zfp36l1/Trib1/Myc/Bcl6/Hes1/Samsn1/Runx1/Dusp1/Ilrun/Hspa9/Ptpn2";37
GO:0051403;"GO:0051403";"stress-activated MAPK cascade";"26/689";"257/23328";5.32381021645503e-08;9.5582869578508e-06;7.23564003912532e-06;"Sema4c/Fcgr2b/Slamf1/Hipk3/Il1a/Ptpn1/Cdc42se1/Dnaja1/Zc3h12a/Mul1/Foxm1/Zfp36/Mfhas1/Tirap/Myd88/Map2k3/Per1/Traf4/Sphk1/Ripk1/Gadd45g/Hmgcr/Zfp36l1/Trib1/Dusp1/Unc5cl";26
GO:0001819;"GO:0001819";"positive regulation of cytokine production";"36/689";"449/23328";7.03329684640362e-08;1.19556506003529e-05;9.05044853321263e-06;"Arid5a/Ncl/Abl2/Slamf1/Il1a/Cebpb/Tlr7/Arhgef2/Mcoln2/Serpine1/Il17ra/Clec4n/Clec4e/Gapdh/Tnfrsf1a/C5ar1/Ddx21/Icosl/Il27ra/Slc7a5/Polr3d/Tirap/Nlrx1/Cgas/Myd88/Ccr5/Osm/Xbp1/Stat3/Sphk1/Ripk1/Atf4/Runx1/Flot1/Ticam1/Rela";36
GO:0043618;"GO:0043618";"regulation of transcription from RNA polymerase II promoter in response to stress";"11/689";"46/23328";7.17134140552445e-08;1.19556506003529e-05;9.05044853321263e-06;"Atf6/Notch1/Nfe2l2/Cebpb/Sesn2/Rbpj/Ppp1r15a/Klf2/Hmox1/Atf4/Bach1";11
GO:0035335;"GO:0035335";"peptidyl-tyrosine dephosphorylation";"10/689";"38/23328";1.05926631930351e-07;1.70505350983061e-05;1.29072850595349e-05;"Dusp2/Ptpn1/Ptpn12/Dusp16/Dusp8/Dusp6/Tns2/Dusp1/Ptpn2/Dusp5";10
GO:0006403;"GO:0006403";"RNA localization";"21/689";"182/23328";1.10652520628283e-07;1.72175322097608e-05;1.30337021666367e-05;"Rrs1/Nop58/Ahctf1/Exosc2/Nmd3/Exosc3/Sdad1/Thoc2l/Magohb/Fbl/Zfp36/Nup98/Ltv1/Ranbp2/Abce1/Pnpt1/Myo1c/Nup153/Zfp36l1/Hnrnpa1/Flot1";21
GO:0000470;"GO:0000470";"maturation of LSU-rRNA";"9/689";"30/23328";1.33214522098361e-07;2.00595286824241e-05;1.51850984952189e-05;"Nifk/Rrp15/Nop2/Rpf2/Mak16/Ftsj3/Gtpbp4/Bop1/Snu13";9
GO:0030490;"GO:0030490";"maturation of SSU-rRNA";"11/689";"49/23328";1.44497805579172e-07;2.10786173888618e-05;1.59565504384632e-05;"Rrs1/Nop14/Pwp2/Utp4/Nob1/Kri1/Tsr1/Heatr1/Nol10/Snu13/Bysl";11
GO:0070372;"GO:0070372";"regulation of ERK1 and ERK2 cascade";"28/689";"308/23328";1.5965547340444e-07;2.22562041635442e-05;1.68479856981504e-05;"Fn1/Abl2/Slamf1/Notch1/Il1a/Ptpn1/Klf4/Errfi1/Kdr/C5ar1/Vrk3/P2ry6/Dusp6/Mfhas1/Adra1a/Tirap/Ccr1/Xbp1/Slc9a3r1/Gcnt2/Hmgcr/Dnajc27/Fpr2/Atp6v0c/Dusp1/Spry4/Ptpn2/Eif3a";28
GO:1903706;"GO:1903706";"regulation of hemopoiesis";"34/689";"424/23328";1.62106028611933e-07;2.22562041635442e-05;1.68479856981504e-05;"Hlx/Notch1/Nfe2l2/Il1a/Cebpb/Zc3h12a/Lck/Rhoh/Kdr/Zfp36/Paf1/Nfkbid/Klf13/Il4ra/Jak3/Zbtb16/Ccr1/Xbp1/Nme2/Stat3/Ripk1/Ctla2a/Nfkbia/Zfp36l1/Hsp90aa1/Trib1/Myc/Acvr1b/Bcl6/Hes1/Nfkbiz/Runx1/Hspa9/Ptpn2";34
GO:0036003;"GO:0036003";"positive regulation of transcription from RNA polymerase II promoter in response to stress";"8/689";"23/23328";1.84098012833934e-07;2.4553414968823e-05;1.85869783183013e-05;"Atf6/Notch1/Nfe2l2/Cebpb/Sesn2/Rbpj/Klf2/Atf4";8
GO:0030099;"GO:0030099";"myeloid cell differentiation";"33/689";"414/23328";2.82579614796986e-07;3.66411567186758e-05;2.77374200840199e-05;"Cebpb/Prkx/Rbpj/Snx10/Zfp36/Paf1/Klf13/Sbno2/Mfhas1/Jak3/Klf2/Junb/Tirap/Zbtb16/Ccr1/Nme2/Stat3/Cd300lf/Jmjd6/Ripk1/Nfkbia/Zfp36l1/Batf/Trib1/Myc/Acvr1b/Bcl6/Nrros/Tfrc/Runx1/Srf/Hspa9/Ptpn2";33
GO:0030217;"GO:0030217";"T cell differentiation";"26/689";"282/23328";3.35367490078297e-07;4.23106876671754e-05;3.20292649841491e-05;"Abl2/Hlx/Il1a/Zc3h12a/Lck/Rhoh/Lfng/Clec4d/Clec4e/Nfkbid/Il4ra/Jak3/Zbtb16/Xbp1/Stat3/Jmjd6/Gadd45g/Ctla2a/Zfp36l1/Batf/Hsp90aa1/Bcl6/Nfkbiz/Runx1/Srf/Ptpn2";26
GO:0022407;"GO:0022407";"regulation of cell-cell adhesion";"33/689";"427/23328";5.69084954695233e-07;6.99075939083512e-05;5.2920171548806e-05;"Abl2/Slamf1/Hlx/Notch1/Il1a/Cebpb/Klf4/Jak1/Zc3h12a/Lck/Rhoh/Slc7a1/Wnk1/Nfkbid/Il4ra/Icosl/Jak3/Il27ra/Zbtb16/Ccr5/Xbp1/Gtpbp4/Gcnt2/Hsp90aa1/Bcl6/Hes1/Tfrc/Nfkbiz/Runx1/Notch4/Flot1/Ptpn2/Rela";33
GO:2001233;"GO:2001233";"regulation of apoptotic signaling pathway";"32/689";"413/23328";7.97447140261747e-07;9.54482884805598e-05;7.22545222633923e-05;"Tmbim1/Ing5/Nfe2l2/Bmf/Bcl2l1/Ptpn1/Skil/Siah2/Mcl1/Dnaja1/Lck/Mul1/Serpine1/Ybx3/Nupr1/Jak3/Hmox1/Cdkn2d/Osm/Xbp1/Nle1/Slc9a3r1/Ripk1/Eef1e1/Myc/Rrn3/Tnfrsf12a/Ier3/Ptpn2/Rela/Itprip/Tcf7l2";32
GO:0045766;"GO:0045766";"positive regulation of angiogenesis";"20/689";"188/23328";8.22296831540436e-07;9.59620402407689e-05;7.26434332495064e-05;"Nfe2l2/Il1a/Ecm1/Klf4/Jak1/Zc3h12a/Kdr/Serpine1/Epha1/Tnfrsf1a/C5ar1/Btg1/Hmox1/Smad1/Xbp1/Stat3/Sphk1/Runx1/Notch4/Lrg1";20
GO:0051348;"GO:0051348";"negative regulation of transferase activity";"24/689";"260/23328";9.24622623675542e-07;0.000105271668471157;7.96908381945775e-05;"Hipk3/Dusp2/Ptpn1/Dnaja1/Cep85/Errfi1/Paqr3/Epha1/Wnk1/Dusp16/Zfp36/Dusp8/Midn/Dusp6/Irs2/Pinx1/Gadd45g/Hmgcr/Trib1/Dusp1/Taf7/Spry4/Ptpn2/Dusp5";24
GO:0043407;"GO:0043407";"negative regulation of MAP kinase activity";"12/689";"71/23328";1.04098216214748e-06;0.000113091181670386;8.56102234401044e-05;"Hipk3/Dusp2/Ptpn1/Dnaja1/Paqr3/Dusp16/Dusp8/Dusp6/Hmgcr/Dusp1/Spry4/Dusp5";12
GO:1904018;"GO:1904018";"positive regulation of vasculature development";"21/689";"208/23328";1.04175681487288e-06;0.000113091181670386;8.56102234401044e-05;"Notch1/Nfe2l2/Il1a/Ecm1/Klf4/Jak1/Zc3h12a/Kdr/Serpine1/Epha1/Tnfrsf1a/C5ar1/Btg1/Hmox1/Smad1/Xbp1/Stat3/Sphk1/Runx1/Notch4/Lrg1";21
GO:0033673;"GO:0033673";"negative regulation of kinase activity";"22/689";"227/23328";1.1597569832797e-06;0.000123039672680673;9.31412486332521e-05;"Hipk3/Dusp2/Ptpn1/Dnaja1/Cep85/Errfi1/Paqr3/Epha1/Wnk1/Dusp16/Dusp8/Midn/Dusp6/Irs2/Gadd45g/Hmgcr/Trib1/Dusp1/Taf7/Spry4/Ptpn2/Dusp5";22
GO:0022409;"GO:0022409";"positive regulation of cell-cell adhesion";"24/689";"265/23328";1.29932959611369e-06;0.000134783790103527;0.000102031566179033;"Slamf1/Hlx/Il1a/Jak1/Lck/Rhoh/Slc7a1/Nfkbid/Il4ra/Icosl/Jak3/Il27ra/Zbtb16/Ccr5/Xbp1/Gcnt2/Hsp90aa1/Bcl6/Hes1/Tfrc/Nfkbiz/Runx1/Flot1/Rela";24
GO:0002366;"GO:0002366";"leukocyte activation involved in immune response";"25/689";"285/23328";1.41081737873882e-06;0.00014068763234956;0.000106500785143525;"Slamf1/Hlx/Exosc3/Zc3h12a/Rabgef1/Lfng/Clec4d/Clec4e/Nfkbid/Il4ra/Icosl/Sbno2/Jak3/Hmox1/Il27ra/Ap1g1/Rab27a/Xbp1/Stat3/Gadd45g/Batf/Bcl6/Tfrc/Nfkbiz/Ticam1";25
GO:0042274;"GO:0042274";"ribosomal small subunit biogenesis";"12/689";"73/23328";1.41652071988632e-06;0.00014068763234956;0.000106500785143525;"Rrs1/Nop14/Ltv1/Pwp2/Utp4/Nob1/Kri1/Tsr1/Heatr1/Nol10/Snu13/Bysl";12
GO:0002292;"GO:0002292";"T cell differentiation involved in immune response";"12/689";"74/23328";1.64576790470813e-06;0.000159118090419697;0.000120452674319876;"Hlx/Zc3h12a/Clec4d/Clec4e/Nfkbid/Il4ra/Jak3/Stat3/Gadd45g/Batf/Bcl6/Nfkbiz";12
GO:0032872;"GO:0032872";"regulation of stress-activated MAPK cascade";"22/689";"232/23328";1.67026273148354e-06;0.000159118090419697;0.000120452674319876;"Sema4c/Fcgr2b/Slamf1/Hipk3/Il1a/Ptpn1/Cdc42se1/Dnaja1/Zc3h12a/Mul1/Foxm1/Mfhas1/Tirap/Myd88/Per1/Traf4/Sphk1/Ripk1/Gadd45g/Hmgcr/Dusp1/Unc5cl";22
GO:0002263;"GO:0002263";"cell activation involved in immune response";"25/689";"289/23328";1.81738009328498e-06;0.000167495006863094;0.000126794014801652;"Slamf1/Hlx/Exosc3/Zc3h12a/Rabgef1/Lfng/Clec4d/Clec4e/Nfkbid/Il4ra/Icosl/Sbno2/Jak3/Hmox1/Il27ra/Ap1g1/Rab27a/Xbp1/Stat3/Gadd45g/Batf/Bcl6/Tfrc/Nfkbiz/Ticam1";25
GO:0000027;"GO:0000027";"ribosomal large subunit assembly";"8/689";"30/23328";1.82995830120347e-06;0.000167495006863094;0.000126794014801652;"Rrs1/Mrto4/Nop2/Rpf2/Ppan/Nle1/Brix1/Bop1";8
GO:0070302;"GO:0070302";"regulation of stress-activated protein kinase signaling cascade";"22/689";"235/23328";2.06768991470781e-06;0.000183857297213547;0.000139180297376511;"Sema4c/Fcgr2b/Slamf1/Hipk3/Il1a/Ptpn1/Cdc42se1/Dnaja1/Zc3h12a/Mul1/Foxm1/Mfhas1/Tirap/Myd88/Per1/Traf4/Sphk1/Ripk1/Gadd45g/Hmgcr/Dusp1/Unc5cl";22
GO:0007265;"GO:0007265";"Ras protein signal transduction";"28/689";"350/23328";2.08749716202185e-06;0.000183857297213547;0.000139180297376511;"Abl2/Notch1/Rhov/Rap2c/Arhgef2/Dennd4b/Cdc42se1/Rhoh/Kctd10/Rabgef1/Sh2b2/Plekhg6/Foxm1/Plekhg2/Akap13/Arhgef7/Adra1a/Dok2/Dennd4a/Rassf1/Crk/Arf6/Bcl6/Stk19/Flot1/Cdc42ep3/Spry4/Cdc42ep2";28
GO:0045943;"GO:0045943";"positive regulation of transcription by RNA polymerase I";"7/689";"22/23328";2.2026249841853e-06;0.000190404693077351;0.000144136687561599;"Wdr75/Ncl/Ppp1r15a/Heatr1/Ippk/Atf4/Wdr43";7
GO:0045785;"GO:0045785";"positive regulation of cell adhesion";"32/689";"435/23328";2.42891290558173e-06;0.000206148462604646;0.000156054748785414;"Fn1/Arpc2/Slamf1/Hlx/Il1a/Tgm2/Epb41l4b/Jak1/Lck/Rhoh/Kdr/Slc7a1/Epha1/Nfkbid/Il4ra/Icosl/Jak3/Il27ra/Zbtb16/Ccr5/Xbp1/Crk/Gcnt2/Hsp90aa1/Bcl6/Hes1/Tfrc/Ccdc80/Nfkbiz/Runx1/Flot1/Rela";32
GO:0051090;"GO:0051090";"regulation of DNA-binding transcription factor activity";"31/689";"415/23328";2.54120295904614e-06;0.000211827418086203;0.000160353728073645;"Lrrfip1/Hdac4/Fcgr2b/Hck/Rlim/Arhgef2/Crtc2/Klf4/Zc3h12a/Nfkbid/Trim30b/Trim30c/Nupr1/Hmox1/Rnf31/Tirap/Myd88/Stat3/Sphk1/Ripk1/Ifrd1/Nfkbia/Trib1/Hes1/Tfrc/Flot1/Srf/Ticam1/Rela/Pprc1/Tcf7l2";31
GO:0002285;"GO:0002285";"lymphocyte activation involved in immune response";"20/689";"203/23328";2.73709114586771e-06;0.000224153359103693;0.000169684487103932;"Hlx/Exosc3/Zc3h12a/Lfng/Clec4d/Clec4e/Nfkbid/Il4ra/Icosl/Jak3/Il27ra/Ap1g1/Rab27a/Xbp1/Stat3/Gadd45g/Batf/Bcl6/Tfrc/Nfkbiz";20
GO:0042255;"GO:0042255";"ribosome assembly";"11/689";"66/23328";3.37743726230752e-06;0.000271825467938819;0.000205772357342402;"Rrs1/Nsun4/Mrto4/Nop2/Rpf2/Pwp2/Nip7/Ppan/Nle1/Brix1/Bop1";11
GO:0090069;"GO:0090069";"regulation of ribosome biogenesis";"6/689";"16/23328";4.03849954609371e-06;0.000319520608155346;0.000241877662377102;"Wdr75/Ncl/Malsu1/Usp36/Heatr1/Wdr43";6
GO:0050657;"GO:0050657";"nucleic acid transport";"17/689";"157/23328";4.26253982593128e-06;0.00032618911323684;0.000246925732452999;"Rrs1/Ahctf1/Nmd3/Sdad1/Thoc2l/Magohb/Zfp36/Nup98/Ltv1/Ranbp2/Abce1/Pnpt1/Myo1c/Nup153/Zfp36l1/Hnrnpa1/Flot1";17
GO:0050658;"GO:0050658";"RNA transport";"17/689";"157/23328";4.26253982593128e-06;0.00032618911323684;0.000246925732452999;"Rrs1/Ahctf1/Nmd3/Sdad1/Thoc2l/Magohb/Zfp36/Nup98/Ltv1/Ranbp2/Abce1/Pnpt1/Myo1c/Nup153/Zfp36l1/Hnrnpa1/Flot1";17
GO:0050777;"GO:0050777";"negative regulation of immune response";"17/689";"158/23328";4.64762849156897e-06;0.000349921448365225;0.000264891151887895;"Fcrlb/Fcgr2b/Slamf1/Hlx/Zc3h12a/Mul1/Rabgef1/Il4ra/Jak3/Hmox1/Il27ra/Nlrx1/Ccr1/Crk/Bcl6/Samsn1/Ptpn2";17
GO:0015931;"GO:0015931";"nucleobase-containing compound transport";"19/689";"193/23328";4.888346813402e-06;0.00036220322103112;0.000274188475398338;"Rrs1/Ahctf1/Nmd3/Slc35d1/Sdad1/Thoc2l/Magohb/Zfp36/Nup98/Ltv1/Ranbp2/Abce1/Pnpt1/Myo1c/Ripk1/Nup153/Zfp36l1/Hnrnpa1/Flot1";19
GO:0016241;"GO:0016241";"regulation of macroautophagy";"14/689";"111/23328";5.04547369503687e-06;0.000368004237631752;0.000278579855168401;"Chmp4b/Pim2/Hdac6/Sesn2/Tbc1d14/Kdr/Nupr1/Lzts1/Hmox1/Larp1/Phf23/Atp6v0a1/Usp36/Sptlc2";14
GO:0030098;"GO:0030098";"lymphocyte differentiation";"30/689";"409/23328";5.28718497838711e-06;0.000379701222755554;0.000287434493480899;"Abl2/Slamf1/Hlx/Il1a/Zc3h12a/Lck/Rbpj/Rhoh/Lfng/Clec4d/Clec4e/Nfkbid/Il4ra/Jak3/Irf2bp2/Zbtb16/Xbp1/Stat3/Jmjd6/Gadd45g/Ctla2a/Ahr/Zfp36l1/Batf/Hsp90aa1/Bcl6/Nfkbiz/Runx1/Srf/Ptpn2";30
GO:0051236;"GO:0051236";"establishment of RNA localization";"17/689";"160/23328";5.51286578137933e-06;0.000387818124061624;0.000293579002046379;"Rrs1/Ahctf1/Nmd3/Sdad1/Thoc2l/Magohb/Zfp36/Nup98/Ltv1/Ranbp2/Abce1/Pnpt1/Myo1c/Nup153/Zfp36l1/Hnrnpa1/Flot1";17
GO:0006913;"GO:0006913";"nucleocytoplasmic transport";"25/689";"308/23328";5.64944996490797e-06;0.000387818124061624;0.000293579002046379;"Rrs1/Nmd3/Zc3h12a/Sdad1/Thoc2l/Mlxip/Tnfrsf1a/Akap13/Nup98/Ipo7/Ltv1/Ranbp2/Abce1/Heatr3/Hspa8/Xbp1/Rpain/Stat3/Nup153/Dnajc27/Nfkbia/Hsp90aa1/Ier3/Hspa9/Tcf7l2";25
GO:0051169;"GO:0051169";"nuclear transport";"25/689";"308/23328";5.64944996490797e-06;0.000387818124061624;0.000293579002046379;"Rrs1/Nmd3/Zc3h12a/Sdad1/Thoc2l/Mlxip/Tnfrsf1a/Akap13/Nup98/Ipo7/Ltv1/Ranbp2/Abce1/Heatr3/Hspa8/Xbp1/Rpain/Stat3/Nup153/Dnajc27/Nfkbia/Hsp90aa1/Ier3/Hspa9/Tcf7l2";25
GO:0010508;"GO:0010508";"positive regulation of autophagy";"16/689";"144/23328";5.81581635455951e-06;0.000393452619464982;0.000297844324977212;"Atf6/Trp53inp2/Pim2/Hdac6/Zc3h12a/Sesn2/Mul1/Kdr/Trim30b/Trim30c/Hmox1/Xbp1/Larp1/Sptlc2/Mefv/Ticam1";16
GO:1903037;"GO:1903037";"regulation of leukocyte cell-cell adhesion";"25/689";"309/23328";5.979166877283e-06;0.000398725014045101;0.000301835536947955;"Slamf1/Hlx/Il1a/Cebpb/Klf4/Zc3h12a/Lck/Rhoh/Slc7a1/Wnk1/Nfkbid/Il4ra/Icosl/Jak3/Il27ra/Zbtb16/Xbp1/Hsp90aa1/Bcl6/Hes1/Tfrc/Nfkbiz/Runx1/Ptpn2/Rela";25
GO:0032535;"GO:0032535";"regulation of cellular component size";"30/689";"413/23328";6.40548041649594e-06;0.00040739856601302;0.000308401431043546;"Sema4c/Fn1/Arpc2/Actr3/Lrrc8a/Trim46/Abitram/Plekhg2/Ppp1r15a/Picalm/Arfip2/Slc12a4/Anxa7/Ccr5/Plek/Ndel1/Myo1c/Slc9a3r1/Slc12a7/Map1b/Ahr/Ifrd1/Arf6/Sptb/Hsp90aa1/Tnfrsf12a/Srf/Sema6b/Cdc42ep3/Cdc42ep2";30
GO:0045444;"GO:0045444";"fat cell differentiation";"22/689";"252/23328";6.45449005561185e-06;0.00040739856601302;0.000308401431043546;"Per2/Cebpb/Hdac6/Klf4/Zc3h12a/Steap4/Insig1/Tmem120a/Sh2b2/Zfp36/Zbtb16/Xbp1/Metrnl/Zfp36l1/Jdp2/Cebpd/Hes1/Ppard/Lrg1/Mex3c/Noc3l/Tcf7l2";22
GO:0000460;"GO:0000460";"maturation of 5.8S rRNA";"8/689";"35/23328";6.45833202334265e-06;0.00040739856601302;0.000308401431043546;"Rrs1/Rrp15/Exosc2/Exosc3/Mak16/Kri1/Ftsj3/Bop1";8
GO:0000462;"GO:0000462";"maturation of SSU-rRNA from tricistronic rRNA transcript (SSU-rRNA, 5.8S rRNA, LSU-rRNA)";"8/689";"35/23328";6.45833202334265e-06;0.00040739856601302;0.000308401431043546;"Rrs1/Pwp2/Utp4/Kri1/Tsr1/Heatr1/Nol10/Bysl";8
GO:0016051;"GO:0016051";"carbohydrate biosynthetic process";"19/689";"197/23328";6.59329172931152e-06;0.000410366477232349;0.000310648145056825;"Per2/B4galt5/Ppp1r3d/Crtc2/B4galt1/Sesn2/Gapdh/P2ry6/Ranbp2/Irs2/Ppp1r3b/B3gnt3/Gpt2/St3gal4/Plek/Atf4/Gpd1/Ptpn2/Tcf7l2";19
GO:0009895;"GO:0009895";"negative regulation of catabolic process";"25/689";"311/23328";6.69178624788021e-06;0.000411016555330327;0.000311140255320414;"Hdac4/Bmf/Chmp4b/Mcl1/Cyp51/Tbc1d14/Zfp36/Nupr1/Ddit4/Lzts1/Hmox1/Sf3b3/Adra1a/Tirap/Syncrip/Myd88/Larp1/Phf23/Taf15/Stat3/Usp36/Hmgcr/Azin1/Ier3/Rela";25
GO:0034504;"GO:0034504";"protein localization to nucleus";"24/689";"293/23328";7.42101999075919e-06;0.000449887289829401;0.000340565469705791;"Rrs1/Nmd3/Larp7/Zc3h12a/Sesn2/Tnfrsf1a/Paf1/Nup98/Ipo7/Rpf2/Ranbp2/Mfhas1/Heatr3/Pinx1/Hspa8/Zbtb16/Xbp1/Rpain/Stat3/Nup153/Nfkbia/Hsp90aa1/Tfrc/Ilrun";24
GO:0050870;"GO:0050870";"positive regulation of T cell activation";"19/689";"200/23328";8.20540834416939e-06;0.000491062130135676;0.000371734896239901;"Slamf1/Hlx/Il1a/Lck/Rhoh/Slc7a1/Nfkbid/Il4ra/Icosl/Jak3/Il27ra/Zbtb16/Xbp1/Hsp90aa1/Bcl6/Hes1/Tfrc/Nfkbiz/Runx1";19
GO:0097193;"GO:0097193";"intrinsic apoptotic signaling pathway";"24/689";"295/23328";8.32368282463381e-06;0.000491834828169501;0.000372319830010602;"Trp53bp2/Nfe2l2/Bcl2l1/Cebpb/Ptpn1/Skil/Mcl1/Dnaja1/Lck/Tnfrsf1a/Ybx3/Aen/Nupr1/Ddit4/Hmox1/Cdkn2d/Bcl2a1c/Xbp1/Slc9a3r1/Myc/Atf4/Rrn3/Ier3/Ptpn2";24
GO:0000188;"GO:0000188";"inactivation of MAPK activity";"6/689";"18/23328";8.90032964926834e-06;0.000519334235034808;0.000393136929376234;"Dusp2/Dusp16/Dusp8/Dusp6/Dusp1/Dusp5";6
GO:0038066;"GO:0038066";"p38MAPK cascade";"9/689";"48/23328";9.70992131795971e-06;0.000559579169286863;0.000423602415391693;"Zc3h12a/Zfp36/Mfhas1/Map2k3/Per1/Sphk1/Gadd45g/Zfp36l1/Dusp1";9
GO:1903039;"GO:1903039";"positive regulation of leukocyte cell-cell adhesion";"20/689";"221/23328";9.89948509107476e-06;0.000560374194155337;0.000424204250615493;"Slamf1/Hlx/Il1a/Lck/Rhoh/Slc7a1/Nfkbid/Il4ra/Icosl/Jak3/Il27ra/Zbtb16/Xbp1/Hsp90aa1/Bcl6/Hes1/Tfrc/Nfkbiz/Runx1/Rela";20
GO:0046578;"GO:0046578";"regulation of Ras protein signal transduction";"21/689";"240/23328";1.00570236617273e-05;0.000560374194155337;0.000424204250615493;"Abl2/Notch1/Arhgef2/Dennd4b/Cdc42se1/Kctd10/Rabgef1/Sh2b2/Plekhg6/Foxm1/Plekhg2/Akap13/Arhgef7/Adra1a/Dennd4a/Crk/Arf6/Bcl6/Stk19/Flot1/Spry4";21
GO:0000469;"GO:0000469";"cleavage involved in rRNA processing";"7/689";"27/23328";1.00838543935408e-05;0.000560374194155337;0.000424204250615493;"Rrs1/Exosc2/Exosc3/Nob1/Kri1/Tsr1/Bop1";7
GO:1904019;"GO:1904019";"epithelial cell apoptotic process";"14/689";"118/23328";1.03584274206316e-05;0.000568860461170687;0.000430628369672574;"Abl2/Nfe2l2/Bcl2l1/Tnip2/Kdr/Serpine1/Zfp36/Nupr1/Hmox1/Xbp1/Arf6/Eif2s1/Zfp36l1/Tcf7l2";14
GO:0031123;"GO:0031123";"RNA 3'-end processing";"13/689";"103/23328";1.08359829948525e-05;0.000588167076976412;0.000445243511795836;"Exosc2/Rprd1b/Larp7/Exosc3/Fbl/Paf1/Zfp473/Ints6/Pnpt1/Tut7/Zfp36l1/Trmt10c/Tut1";13
GO:0016236;"GO:0016236";"macroautophagy";"19/689";"205/23328";1.16934898312439e-05;0.000627416213014327;0.000474955176811685;"Chmp4b/Trp53inp2/Pim2/Hdac6/Sesn2/Stx12/Tbc1d14/Kdr/Nupr1/Lzts1/Hmox1/Larp1/Phf23/Vmp1/Atp6v0a1/Usp36/Sptlc2/Snap29/Ilrun";19
GO:0006413;"GO:0006413";"translational initiation";"13/689";"104/23328";1.20543535866103e-05;0.000635092576205252;0.000480766197249139;"Ppp1r15b/Eif2s2/Denr/Ppp1r15a/Eif4ebp1/Abce1/Larp1/Eif4a1/Eif1/Eif2s1/Alkbh1/Eif1a/Eif3a";13
GO:0010507;"GO:0010507";"negative regulation of autophagy";"11/689";"75/23328";1.21086630853186e-05;0.000635092576205252;0.000480766197249139;"Bmf/Chmp4b/Mcl1/Tbc1d14/Nupr1/Lzts1/Hmox1/Adra1a/Phf23/Stat3/Usp36";11
GO:0006469;"GO:0006469";"negative regulation of protein kinase activity";"19/689";"207/23328";1.34265797651828e-05;0.000696391937154146;0.00052716992130665;"Hipk3/Dusp2/Ptpn1/Dnaja1/Cep85/Errfi1/Paqr3/Epha1/Dusp16/Dusp8/Dusp6/Gadd45g/Hmgcr/Trib1/Dusp1/Taf7/Spry4/Ptpn2/Dusp5";19
GO:0007159;"GO:0007159";"leukocyte cell-cell adhesion";"26/689";"345/23328";1.38597588348773e-05;0.000710959936716562;0.000538197922598994;"Slamf1/Hlx/Il1a/Cebpb/Klf4/Zc3h12a/Lck/Rhoh/Slc7a1/Wnk1/Nfkbid/Il4ra/Icosl/Jak3/Il27ra/Zbtb16/Xbp1/Hsp90aa1/Itgb7/Bcl6/Hes1/Tfrc/Nfkbiz/Runx1/Ptpn2/Rela";26
GO:0034248;"GO:0034248";"regulation of cellular amide metabolic process";"29/689";"410/23328";1.50347384015764e-05;0.000762849552810421;0.000577478453250481;"Ncl/Per2/Ppp1r15b/Btg2/Nfe2l2/Nsun4/Zc3h12a/Sesn2/Cpeb2/Malsu1/Gapdh/Zfp36/Samd4b/Ppp1r15a/Picalm/Eif4ebp1/Syncrip/Larp1/Per1/Stat3/Sphk1/Eif2s1/Zfp36l1/Alkbh1/Trmt10c/Usp16/Hnrnpll/Etf1/Rela";29
GO:0031348;"GO:0031348";"negative regulation of defense response";"20/689";"228/23328";1.56725723933327e-05;0.00078666202077502;0.000595504533383336;"Fcgr2b/Zc3h12a/Mul1/Rabgef1/Tnfrsf1a/Zfp36/Mfhas1/Nlrx1/Ccr1/Crk/Socs3/Metrnl/Ctla2a/Mefv/Gpr31b/Fpr2/Ilrun/Ppard/Ier3/Ptpn2";20
GO:0019221;"GO:0019221";"cytokine-mediated signaling pathway";"27/689";"369/23328";1.61669629477394e-05;0.000794530304412345;0.000601460837936284;"Il1a/Ecm1/Ugcg/Jak1/Mul1/Tnip2/Rabgef1/Sh2b2/Wnk1/Il17ra/Tnfrsf1a/Ifitm1/Jak3/Il27ra/Myd88/Ccr1/Osm/Traf4/Stat3/Cd300lf/Sphk1/Ripk1/Nfkbia/Osmr/Ifitm7/Ptpn2/Rela";27
GO:0050728;"GO:0050728";"negative regulation of inflammatory response";"16/689";"156/23328";1.61697469835417e-05;0.000794530304412345;0.000601460837936284;"Fcgr2b/Zc3h12a/Rabgef1/Tnfrsf1a/Zfp36/Mfhas1/Nlrx1/Socs3/Metrnl/Ctla2a/Mefv/Gpr31b/Fpr2/Ppard/Ier3/Ptpn2";16
GO:0035970;"GO:0035970";"peptidyl-threonine dephosphorylation";"6/689";"20/23328";1.76677202285807e-05;0.000854150949465502;0.000646593771108034;"Dusp2/Dusp16/Dusp8/Dusp6/Dusp1/Dusp5";6
GO:0070373;"GO:0070373";"negative regulation of ERK1 and ERK2 cascade";"11/689";"78/23328";1.77490664306242e-05;0.000854150949465502;0.000646593771108034;"Ptpn1/Klf4/Errfi1/Vrk3/Dusp6/Xbp1/Slc9a3r1/Dusp1/Spry4/Ptpn2/Eif3a";11
GO:0006984;"GO:0006984";"ER-nucleus signaling pathway";"8/689";"40/23328";1.85252322442634e-05;0.000882405960369605;0.000667982864060065;"Ppp1r15b/Atf6/Hspa5/Nfe2l2/Ptpn1/Insig1/Atf4/Ptpn2";8
GO:0002274;"GO:0002274";"myeloid leukocyte activation";"20/689";"231/23328";1.89625120765341e-05;0.00088517006373261;0.00067007529516763;"Fcgr3/Slamf1/Tlr7/Tnip2/Rbpj/Rhoh/Rabgef1/Clec4d/C5ar1/Il4ra/Sbno2/Mfhas1/Hmox1/Lcp2/Cd300lf/Sphk1/Jmjd6/Batf/Fpr2/Ticam1";20
GO:2001234;"GO:2001234";"negative regulation of apoptotic signaling pathway";"20/689";"231/23328";1.89625120765341e-05;0.00088517006373261;0.00067007529516763;"Tmbim1/Nfe2l2/Bmf/Bcl2l1/Ptpn1/Siah2/Mcl1/Dnaja1/Serpine1/Ybx3/Hmox1/Cdkn2d/Xbp1/Nle1/Ripk1/Rrn3/Ier3/Rela/Itprip/Tcf7l2";20
GO:0042093;"GO:0042093";"T-helper cell differentiation";"10/689";"65/23328";1.95610951530066e-05;0.000904071209645887;0.00068438349586913;"Hlx/Zc3h12a/Nfkbid/Il4ra/Jak3/Stat3/Gadd45g/Batf/Bcl6/Nfkbiz";10
GO:0008361;"GO:0008361";"regulation of cell size";"19/689";"213/23328";2.00935011807602e-05;0.0009195731716842;0.000696118508398471;"Sema4c/Fn1/Actr3/Lrrc8a/Trim46/Slc12a4/Anxa7/Ccr5/Plek/Ndel1/Slc9a3r1/Slc12a7/Map1b/Ahr/Ifrd1/Hsp90aa1/Tnfrsf12a/Srf/Sema6b";19
GO:0044403;"GO:0044403";"symbiotic process";"27/689";"374/23328";2.05201262324884e-05;0.000921356743564209;0.000697468675448755;"Fn1/Notch1/Bcl2l1/Chmp4b/Gbp7/Zc3h12a/Denr/Gapdh/Zfp36/Trim30b/Trim30c/Ifitm1/Pde12/Hspa8/Nlrx1/Ubp1/Fbxl2/Ccr5/Larp1/Ripk1/Myc/Apobec3/Ifitm7/Chd1/Trem1/Etf1/Eif3a";27
GO:0045580;"GO:0045580";"regulation of T cell differentiation";"16/689";"159/23328";2.05275430632955e-05;0.000921356743564209;0.000697468675448755;"Hlx/Il1a/Zc3h12a/Lck/Rhoh/Nfkbid/Il4ra/Jak3/Zbtb16/Xbp1/Ctla2a/Hsp90aa1/Bcl6/Nfkbiz/Runx1/Ptpn2";16
GO:0006109;"GO:0006109";"regulation of carbohydrate metabolic process";"18/689";"195/23328";2.08430023345805e-05;0.000921356743564209;0.000697468675448755;"Hdac4/Ppp1r3d/Sesn2/P2ry6/Nupr1/Ranbp2/Ddit4/Midn/Irs2/Ppp1r3b/Gpt2/Plek/Stat3/Myc/Gpd1/Ier3/Ptpn2/Tcf7l2";18
GO:1904035;"GO:1904035";"regulation of epithelial cell apoptotic process";"12/689";"94/23328";2.09219826087845e-05;0.000921356743564209;0.000697468675448755;"Abl2/Nfe2l2/Tnip2/Kdr/Serpine1/Zfp36/Nupr1/Hmox1/Xbp1/Eif2s1/Zfp36l1/Tcf7l2";12
GO:0002294;"GO:0002294";"CD4-positive, alpha-beta T cell differentiation involved in immune response";"10/689";"66/23328";2.24510340620599e-05;0.000972280101238177;0.000736017746776837;"Hlx/Zc3h12a/Nfkbid/Il4ra/Jak3/Stat3/Gadd45g/Batf/Bcl6/Nfkbiz";10
GO:0006360;"GO:0006360";"transcription by RNA polymerase I";"9/689";"53/23328";2.24949123679784e-05;0.000972280101238177;0.000736017746776837;"Wdr75/Ncl/Ppp1r15a/Cavin1/Heatr1/Ippk/Atf4/Rrn3/Wdr43";9
GO:0002293;"GO:0002293";"alpha-beta T cell differentiation involved in immune response";"10/689";"67/23328";2.56996047792208e-05;0.00108570838457588;0.000821883156772026;"Hlx/Zc3h12a/Nfkbid/Il4ra/Jak3/Stat3/Gadd45g/Batf/Bcl6/Nfkbiz";10
GO:0010675;"GO:0010675";"regulation of cellular carbohydrate metabolic process";"16/689";"162/23328";2.58970290080784e-05;0.00108570838457588;0.000821883156772026;"Hdac4/Ppp1r3d/Sesn2/P2ry6/Nupr1/Ranbp2/Ddit4/Midn/Irs2/Ppp1r3b/Gpt2/Plek/Stat3/Ier3/Ptpn2/Tcf7l2";16
GO:0045638;"GO:0045638";"negative regulation of myeloid cell differentiation";"12/689";"96/23328";2.59382398232028e-05;0.00108570838457588;0.000821883156772026;"Zfp36/Paf1/Klf13/Zbtb16/Nme2/Nfkbia/Zfp36l1/Trib1/Myc/Runx1/Hspa9/Ptpn2";12
GO:0006402;"GO:0006402";"mRNA catabolic process";"19/689";"217/23328";2.60495584988214e-05;0.00108570838457588;0.000821883156772026;"Btg2/Exosc2/Exosc3/Zc3h12a/Mrto4/Magohb/Zfp36/Samd4b/Pde12/Tirap/Syncrip/Myd88/Tbrg4/Pnpt1/Larp1/Taf15/Tut7/Zfp36l1/Etf1";19
GO:0017148;"GO:0017148";"negative regulation of translation";"15/689";"145/23328";2.6681631906652e-05;0.00110221113044471;0.00083437576442134;"Ncl/Btg2/Zc3h12a/Sesn2/Cpeb2/Malsu1/Gapdh/Zfp36/Samd4b/Eif4ebp1/Syncrip/Larp1/Stat3/Eif2s1/Zfp36l1";15
GO:0002287;"GO:0002287";"alpha-beta T cell activation involved in immune response";"10/689";"68/23328";2.9342722090897e-05;0.00119747689529613;0.000906492115976436;"Hlx/Zc3h12a/Nfkbid/Il4ra/Jak3/Stat3/Gadd45g/Batf/Bcl6/Nfkbiz";10
GO:0009611;"GO:0009611";"response to wounding";"32/689";"492/23328";2.950082325601e-05;0.00119747689529613;0.000906492115976436;"Dst/Fn1/Nfe2l2/Rtn4rl2/Il1a/B4galt1/Klf4/Epb41l4b/Dancr/Kdr/5430416N02Rik/Serpine1/Zfp36/Trim72/Insl3/Hmox1/Mir17hg/Plet1/Rab27a/Xbp1/Plek/Ndel1/Mir22hg/Crk/Actg1/Hmgcr/Zfp36l1/Vash1/Tnfrsf12a/Ppard/Srf/Hbegf";32
GO:0034249;"GO:0034249";"negative regulation of cellular amide metabolic process";"16/689";"164/23328";3.01346462168355e-05;0.00121265972879473;0.000917985547639899;"Ncl/Btg2/Zc3h12a/Sesn2/Cpeb2/Malsu1/Gapdh/Zfp36/Samd4b/Eif4ebp1/Syncrip/Larp1/Stat3/Sphk1/Eif2s1/Zfp36l1";16
GO:0045765;"GO:0045765";"regulation of angiogenesis";"24/689";"320/23328";3.17716379313755e-05;0.0012676068877236;0.00095958064359539;"Notch1/Nfe2l2/Il1a/Ecm1/Klf4/Jak1/Zc3h12a/Kdr/Serpine1/Epha1/Tnfrsf1a/C5ar1/Btg1/Klf2/Hmox1/Smad1/Xbp1/Stat3/Sphk1/Vash1/Runx1/Tnfrsf12a/Notch4/Lrg1";24
GO:0032102;"GO:0032102";"negative regulation of response to external stimulus";"27/689";"384/23328";3.25551803685093e-05;0.0012878608640695;0.000974912939313879;"Sema4c/Fcgr2b/Notch1/Zc3h12a/Mul1/Rabgef1/Serpine1/Tnfrsf1a/Zfp36/Mfhas1/Nlrx1/Ccr1/Crk/Socs3/Metrnl/Ctla2a/Hmgcr/Trib1/Mefv/Gpr31b/Fpr2/Dusp1/Ilrun/Ppard/Ier3/Sema6b/Ptpn2";27
GO:0050863;"GO:0050863";"regulation of T cell activation";"24/689";"321/23328";3.34050121612163e-05;0.00131037476276099;0.000991956000222936;"Slamf1/Hlx/Il1a/Cebpb/Zc3h12a/Lck/Rhoh/Slc7a1/Nfkbid/Il4ra/Icosl/Jak3/Il27ra/Zbtb16/Cgas/Xbp1/Ctla2a/Hsp90aa1/Bcl6/Hes1/Tfrc/Nfkbiz/Runx1/Ptpn2";24
GO:2000232;"GO:2000232";"regulation of rRNA processing";"5/689";"14/23328";3.55303515989272e-05;0.00138213067719827;0.00104627535366314;"Wdr75/Ncl/Usp36/Heatr1/Wdr43";5
GO:0043367;"GO:0043367";"CD4-positive, alpha-beta T cell differentiation";"11/689";"85/23328";4.03907745263109e-05;0.00155821599577536;0.00117957224954176;"Hlx/Zc3h12a/Nfkbid/Il4ra/Jak3/Stat3/Gadd45g/Batf/Bcl6/Nfkbiz/Runx1";11
GO:0043371;"GO:0043371";"negative regulation of CD4-positive, alpha-beta T cell differentiation";"6/689";"23/23328";4.26607393799334e-05;0.00162530703607881;0.00123036028505763;"Hlx/Zc3h12a/Il4ra/Jak3/Bcl6/Runx1";6
GO:0002286;"GO:0002286";"T cell activation involved in immune response";"13/689";"117/23328";4.29707469651321e-05;0.00162530703607881;0.00123036028505763;"Hlx/Zc3h12a/Clec4d/Clec4e/Nfkbid/Il4ra/Jak3/Rab27a/Stat3/Gadd45g/Batf/Bcl6/Nfkbiz";13
GO:0032755;"GO:0032755";"positive regulation of interleukin-6 production";"12/689";"101/23328";4.32886907547953e-05;0.00162530703607881;0.00123036028505763;"Arid5a/Ncl/Il1a/Tlr7/Arhgef2/Il17ra/Tirap/Myd88/Ccr5/Xbp1/Stat3/Ticam1";12
GO:0032874;"GO:0032874";"positive regulation of stress-activated MAPK cascade";"16/689";"169/23328";4.35225748735758e-05;0.00162530703607881;0.00123036028505763;"Sema4c/Fcgr2b/Slamf1/Il1a/Ptpn1/Zc3h12a/Mul1/Mfhas1/Tirap/Myd88/Traf4/Sphk1/Ripk1/Gadd45g/Hmgcr/Unc5cl";16
GO:0042149;"GO:0042149";"cellular response to glucose starvation";"8/689";"45/23328";4.55915777257148e-05;0.0016890594033622;0.00127862093922493;"Nuak2/Hspa5/Nfe2l2/Zc3h12a/Sesn2/Tbl2/Xbp1/Atf4";8
GO:0050729;"GO:0050729";"positive regulation of inflammatory response";"15/689";"152/23328";4.63862845559125e-05;0.00169006196533297;0.00127937988040021;"Fcgr3/Tgm2/Cebpb/Serpine1/Il17ra/Tnfrsf1a/Nupr1/Myd88/Ccr5/Osm/Stat3/Ripk1/Nfkbia/Nfkbiz/Ticam1";15
GO:0046632;"GO:0046632";"alpha-beta T cell differentiation";"13/689";"118/23328";4.70084627182606e-05;0.00169006196533297;0.00127937988040021;"Abl2/Hlx/Zc3h12a/Nfkbid/Il4ra/Jak3/Zbtb16/Stat3/Gadd45g/Batf/Bcl6/Nfkbiz/Runx1";13
GO:0010656;"GO:0010656";"negative regulation of muscle cell apoptotic process";"9/689";"58/23328";4.73999228031405e-05;0.00169006196533297;0.00127937988040021;"Nfe2l2/Zc3h12a/Rbpj/Gapdh/Nupr1/Hmox1/Hspa8/Hmgcr/Ppp1r10";9
GO:0043470;"GO:0043470";"regulation of carbohydrate catabolic process";"9/689";"58/23328";4.73999228031405e-05;0.00169006196533297;0.00127937988040021;"Hdac4/Ppp1r3d/Nupr1/Ddit4/Ppp1r3b/Stat3/Myc/Gpd1/Ier3";9
GO:0045582;"GO:0045582";"positive regulation of T cell differentiation";"12/689";"102/23328";4.77635444297279e-05;0.00169006196533297;0.00127937988040021;"Hlx/Il1a/Lck/Rhoh/Nfkbid/Il4ra/Zbtb16/Xbp1/Hsp90aa1/Bcl6/Nfkbiz/Runx1";12
GO:0072331;"GO:0072331";"signal transduction by p53 class mediator";"14/689";"135/23328";4.77909553178989e-05;0.00169006196533297;0.00127937988040021;"Rrs1/Trp53bp2/Sesn2/Nop2/Foxm1/Aen/Nupr1/Rpf2/Ddit4/Eef1e1/Pak1ip1/Batf/Bop1/Rrn3";14
GO:0007264;"GO:0007264";"small GTPase mediated signal transduction";"29/689";"437/23328";4.82446953740665e-05;0.00169327998500859;0.00128181592695482;"Abl2/Notch1/Rhov/Rap2c/Arhgef2/Dennd4b/Cdc42se1/Rhoh/Kctd10/Rabgef1/Sh2b2/Plekhg6/Foxm1/Plekhg2/Akap13/Arhgef7/Hmox1/Adra1a/Dok2/Dennd4a/Rassf1/Crk/Arf6/Bcl6/Stk19/Flot1/Cdc42ep3/Spry4/Cdc42ep2";29
GO:0070304;"GO:0070304";"positive regulation of stress-activated protein kinase signaling cascade";"16/689";"171/23328";5.01984563668619e-05;0.0017487044352277;0.00132377233325652;"Sema4c/Fcgr2b/Slamf1/Il1a/Ptpn1/Zc3h12a/Mul1/Mfhas1/Tirap/Myd88/Traf4/Sphk1/Ripk1/Gadd45g/Hmgcr/Unc5cl";16
GO:0006356;"GO:0006356";"regulation of transcription by RNA polymerase I";"7/689";"34/23328";5.1036822397157e-05;0.00176473990333281;0.00133591121081681;"Wdr75/Ncl/Ppp1r15a/Heatr1/Ippk/Atf4/Wdr43";7
GO:0016032;"GO:0016032";"viral process";"23/689";"309/23328";5.18445783654437e-05;0.00176649994021819;0.00133724356183476;"Notch1/Bcl2l1/Chmp4b/Zc3h12a/Denr/Zfp36/Trim30b/Trim30c/Ifitm1/Pde12/Hspa8/Nlrx1/Ubp1/Fbxl2/Ccr5/Larp1/Ripk1/Myc/Apobec3/Ifitm7/Chd1/Etf1/Eif3a";23
GO:1902105;"GO:1902105";"regulation of leukocyte differentiation";"23/689";"309/23328";5.18445783654437e-05;0.00176649994021819;0.00133724356183476;"Hlx/Il1a/Cebpb/Zc3h12a/Lck/Rhoh/Nfkbid/Il4ra/Jak3/Zbtb16/Ccr1/Xbp1/Nme2/Ripk1/Ctla2a/Zfp36l1/Hsp90aa1/Trib1/Myc/Bcl6/Nfkbiz/Runx1/Ptpn2";23
GO:0090501;"GO:0090501";"RNA phosphodiester bond hydrolysis";"10/689";"73/23328";5.49294034778219e-05;0.00180983260669943;0.00137004646657872;"Rrs1/Exosc2/Exosc3/Zc3h12a/Nob1/Pde12/Kri1/Tsr1/Bop1/Tut1";10
GO:0032103;"GO:0032103";"positive regulation of response to external stimulus";"28/689";"418/23328";5.5096749426953e-05;0.00180983260669943;0.00137004646657872;"Fn1/Fcgr3/Slamf1/Tgm2/Cebpb/Kdr/Serpine1/Wnk1/Il17ra/Tnfrsf1a/C5ar1/Nupr1/Ap1g1/Pspc1/Polr3d/Tirap/Cgas/Myd88/Ccr1/Ccr5/Osm/Ndel1/Stat3/Ripk1/Nfkbia/Nfkbiz/Fpr2/Ticam1";28
GO:0031331;"GO:0031331";"positive regulation of cellular catabolic process";"27/689";"396/23328";5.52060081651418e-05;0.00180983260669943;0.00137004646657872;"Btg2/Atf6/Trp53inp2/Ptpn1/Pim2/Hdac6/Zc3h12a/Sesn2/Mul1/Kdr/Zfp36/Trim30b/Trim30c/Nupr1/Irs2/Hmox1/Xbp1/Pnpt1/Larp1/Zfp36l1/Sptlc2/Hsp90aa1/Trib1/Myc/Gpd1/Mefv/Ticam1";27
GO:0000466;"GO:0000466";"maturation of 5.8S rRNA from tricistronic rRNA transcript (SSU-rRNA, 5.8S rRNA, LSU-rRNA)";"6/689";"24/23328";5.54658005271732e-05;0.00180983260669943;0.00137004646657872;"Rrs1/Exosc2/Exosc3/Kri1/Ftsj3/Bop1";6
GO:0009896;"GO:0009896";"positive regulation of catabolic process";"30/689";"463/23328";5.56488626849978e-05;0.00180983260669943;0.00137004646657872;"Btg2/Atf6/Trp53inp2/Ptpn1/Pim2/Hdac6/Tiparp/Zc3h12a/Sesn2/Mul1/Kdr/Zfp36/Trim30b/Trim30c/Nupr1/Irs2/Hmox1/Snx1/Xbp1/Pnpt1/Larp1/Zfp36l1/Sptlc2/Hsp90aa1/Trib1/Myc/Gpd1/Mefv/Ier3/Ticam1";30
GO:0034620;"GO:0034620";"cellular response to unfolded protein";"11/689";"88/23328";5.59376947898351e-05;0.00180983260669943;0.00137004646657872;"Atf6/Hspa5/Nfe2l2/Ptpn1/Tbl2/Ppp1r15a/Hspa8/Xbp1/Atf4/Hspa9/Ptpn2";11
GO:0032680;"GO:0032680";"regulation of tumor necrosis factor production";"13/689";"120/23328";5.60843166033475e-05;0.00180983260669943;0.00137004646657872;"Ncl/Slamf1/Arhgef2/Zc3h12a/Tnfrsf1a/Zfp36/Tirap/Myd88/Ccr5/Cd300ld/Ripk1/Ilrun/Ticam1";13
GO:0034341;"GO:0034341";"response to interferon-gamma";"14/689";"137/23328";5.62180222732255e-05;0.00180983260669943;0.00137004646657872;"Actr3/Gbp7/Zyx/Gapdh/Ifitm1/Rab20/Pde12/Syncrip/Myo1c/Actg1/Mefv/Ifitm7/Ptpn2/Cdc42ep2";14
GO:0045619;"GO:0045619";"regulation of lymphocyte differentiation";"17/689";"192/23328";5.94084088545331e-05;0.00189944145570521;0.00143788052288873;"Hlx/Il1a/Zc3h12a/Lck/Rhoh/Nfkbid/Il4ra/Jak3/Zbtb16/Xbp1/Ctla2a/Zfp36l1/Hsp90aa1/Bcl6/Nfkbiz/Runx1/Ptpn2";17
GO:0051056;"GO:0051056";"regulation of small GTPase mediated signal transduction";"21/689";"271/23328";6.11403389183325e-05;0.00193916824391632;0.00146795377143983;"Abl2/Notch1/Arhgef2/Dennd4b/Cdc42se1/Kctd10/Rabgef1/Sh2b2/Plekhg6/Foxm1/Plekhg2/Akap13/Arhgef7/Adra1a/Dennd4a/Crk/Arf6/Bcl6/Stk19/Flot1/Spry4";21
GO:0006417;"GO:0006417";"regulation of translation";"25/689";"355/23328";6.15450183693522e-05;0.00193916824391632;0.00146795377143983;"Ncl/Per2/Ppp1r15b/Btg2/Nsun4/Zc3h12a/Sesn2/Cpeb2/Malsu1/Gapdh/Zfp36/Samd4b/Ppp1r15a/Eif4ebp1/Syncrip/Larp1/Per1/Stat3/Eif2s1/Zfp36l1/Alkbh1/Trmt10c/Usp16/Hnrnpll/Etf1";25
GO:0072538;"GO:0072538";"T-helper 17 type immune response";"7/689";"35/23328";6.21814449906106e-05;0.00193916824391632;0.00146795377143983;"Arid5a/Zc3h12a/Nfkbid/Il27ra/Stat3/Batf/Nfkbiz";7
GO:0044262;"GO:0044262";"cellular carbohydrate metabolic process";"22/689";"292/23328";6.26477020111773e-05;0.00193916824391632;0.00146795377143983;"Per2/Hdac4/B4galt5/Ppp1r3d/B4galt1/Sesn2/P2ry6/Nupr1/Ranbp2/Ddit4/Midn/Irs2/Ppp1r3b/B3gnt3/Gpt2/Plek/Stat3/Ippk/Ier3/Impa2/Ptpn2/Tcf7l2";22
GO:0002820;"GO:0002820";"negative regulation of adaptive immune response";"8/689";"47/23328";6.31434389621423e-05;0.00193916824391632;0.00146795377143983;"Fcgr2b/Slamf1/Zc3h12a/Il4ra/Jak3/Il27ra/Bcl6/Samsn1";8
GO:0045581;"GO:0045581";"negative regulation of T cell differentiation";"8/689";"47/23328";6.31434389621423e-05;0.00193916824391632;0.00146795377143983;"Hlx/Zc3h12a/Nfkbid/Il4ra/Jak3/Bcl6/Runx1/Ptpn2";8
GO:1903555;"GO:1903555";"regulation of tumor necrosis factor superfamily cytokine production";"13/689";"122/23328";6.66455541309965e-05;0.00203334278878099;0.00153924406754562;"Ncl/Slamf1/Arhgef2/Zc3h12a/Tnfrsf1a/Zfp36/Tirap/Myd88/Ccr5/Cd300ld/Ripk1/Ilrun/Ticam1";13
GO:0035710;"GO:0035710";"CD4-positive, alpha-beta T cell activation";"12/689";"106/23328";6.99040801039828e-05;0.00211891068782722;0.00160401911762864;"Hlx/Cebpb/Zc3h12a/Nfkbid/Il4ra/Jak3/Stat3/Gadd45g/Batf/Bcl6/Nfkbiz/Runx1";12
GO:0062012;"GO:0062012";"regulation of small molecule metabolic process";"25/689";"358/23328";7.04443242865164e-05;0.00212151035980296;0.00160598707388683;"Hdac4/Bcl2l1/Ppp1r3d/Ttc39b/Sesn2/Insig1/Por/P2ry6/Nupr1/Ranbp2/Ddit4/Midn/Irs2/Ppp1r3b/Gpt2/Elovl5/Plek/Stat3/Apob/Myc/Gpd1/Ppard/Ier3/Ptpn2/Tcf7l2";25
GO:0006401;"GO:0006401";"RNA catabolic process";"20/689";"254/23328";7.28700846462681e-05;0.00215318387027807;0.0016299639770269;"Btg2/Exosc2/Exosc3/Zc3h12a/Mrto4/Magohb/Zfp36/Samd4b/Pde12/Dis3/Tirap/Syncrip/Myd88/Tbrg4/Pnpt1/Larp1/Taf15/Tut7/Zfp36l1/Etf1";20
GO:0000054;"GO:0000054";"ribosomal subunit export from nucleus";"5/689";"16/23328";7.38023605922218e-05;0.00215318387027807;0.0016299639770269;"Rrs1/Nmd3/Sdad1/Ltv1/Abce1";5
GO:0000463;"GO:0000463";"maturation of LSU-rRNA from tricistronic rRNA transcript (SSU-rRNA, 5.8S rRNA, LSU-rRNA)";"5/689";"16/23328";7.38023605922218e-05;0.00215318387027807;0.0016299639770269;"Nifk/Rpf2/Ftsj3/Gtpbp4/Bop1";5
GO:0033750;"GO:0033750";"ribosome localization";"5/689";"16/23328";7.38023605922218e-05;0.00215318387027807;0.0016299639770269;"Rrs1/Nmd3/Sdad1/Ltv1/Abce1";5
GO:0045820;"GO:0045820";"negative regulation of glycolytic process";"5/689";"16/23328";7.38023605922218e-05;0.00215318387027807;0.0016299639770269;"Hdac4/Nupr1/Ddit4/Stat3/Ier3";5
GO:0006094;"GO:0006094";"gluconeogenesis";"10/689";"76/23328";7.79498208230996e-05;0.00226006064349211;0.00171086988233505;"Per2/Crtc2/Sesn2/Gapdh/Ranbp2/Gpt2/Atf4/Gpd1/Ptpn2/Tcf7l2";10
GO:0031349;"GO:0031349";"positive regulation of defense response";"21/689";"278/23328";8.79823689321604e-05;0.00253519566774892;0.00191914757963134;"Fcgr3/Tgm2/Cebpb/Serpine1/Il17ra/Tnfrsf1a/Nupr1/Ap1g1/Pspc1/Polr3d/Tirap/Cgas/Myd88/Ccr5/Osm/Stat3/Ripk1/Nfkbia/Nfkbiz/Fpr2/Ticam1";21
GO:0009451;"GO:0009451";"RNA modification";"14/689";"143/23328";8.97602685927546e-05;0.00257055787601827;0.00194591683348968;"Larp7/Gar1/Nsun4/Rbm47/Nop2/Fbl/Mrm3/Ftsj3/Jmjd6/Alkbh1/Apobec3/Pus7l/Trmt10c/Apobec2";14
GO:1902107;"GO:1902107";"positive regulation of leukocyte differentiation";"16/689";"180/23328";9.27060190470319e-05;0.0026321289551363;0.00199252624867915;"Hlx/Il1a/Lck/Rhoh/Nfkbid/Il4ra/Zbtb16/Ccr1/Xbp1/Ripk1/Zfp36l1/Hsp90aa1/Trib1/Bcl6/Nfkbiz/Runx1";16
GO:0032640;"GO:0032640";"tumor necrosis factor production";"13/689";"126/23328";9.30379772059744e-05;0.0026321289551363;0.00199252624867915;"Ncl/Slamf1/Arhgef2/Zc3h12a/Tnfrsf1a/Zfp36/Tirap/Myd88/Ccr5/Cd300ld/Ripk1/Ilrun/Ticam1";13
GO:0043405;"GO:0043405";"regulation of MAP kinase activity";"22/689";"301/23328";9.77964624391618e-05;0.0027500836546145;0.00208181816365419;"Hipk3/Dusp2/Ptpn1/Dnaja1/Map3k6/Mul1/Paqr3/Dusp16/Akap13/Dusp8/Dusp6/Tirap/Map2k3/Pik3r5/Ripk1/Gadd45g/Hmgcr/Trib1/Igfbp6/Dusp1/Spry4/Dusp5";22
GO:0007254;"GO:0007254";"JNK cascade";"17/689";"200/23328";9.85487418799859e-05;0.002754643874825;0.00208527025837449;"Fcgr2b/Slamf1/Hipk3/Il1a/Ptpn1/Cdc42se1/Dnaja1/Mul1/Mfhas1/Tirap/Myd88/Per1/Traf4/Ripk1/Gadd45g/Trib1/Unc5cl";17
GO:0043370;"GO:0043370";"regulation of CD4-positive, alpha-beta T cell differentiation";"8/689";"50/23328";9.97303952666354e-05;0.00275761517360778;0.00208751953677926;"Hlx/Zc3h12a/Nfkbid/Il4ra/Jak3/Bcl6/Nfkbiz/Runx1";8
GO:0035967;"GO:0035967";"cellular response to topologically incorrect protein";"12/689";"110/23328";0.000100381439331899;0.00275761517360778;0.00208751953677926;"Atf6/Hspa5/Nfe2l2/Ptpn1/Hdac6/Tbl2/Ppp1r15a/Hspa8/Xbp1/Atf4/Hspa9/Ptpn2";12
GO:0051091;"GO:0051091";"positive regulation of DNA-binding transcription factor activity";"20/689";"260/23328";0.00010042728781348;0.00275761517360778;0.00208751953677926;"Lrrfip1/Hdac4/Fcgr2b/Arhgef2/Crtc2/Trim30b/Trim30c/Rnf31/Tirap/Myd88/Stat3/Sphk1/Ripk1/Ifrd1/Tfrc/Flot1/Srf/Ticam1/Rela/Pprc1";20
GO:0071428;"GO:0071428";"rRNA-containing ribonucleoprotein complex export from nucleus";"5/689";"17/23328";0.000102017740506568;0.0027849053373372;0.00210817823872299;"Rrs1/Nmd3/Sdad1/Ltv1/Abce1";5
GO:0002244;"GO:0002244";"hematopoietic progenitor cell differentiation";"15/689";"163/23328";0.000103207720291994;0.00280100952513388;0.00212036913721067;"Rrs1/Notch1/Nfe2l2/Gpatch4/Rbm47/Kdr/Arhgef7/Batf/Ston2/Apobec3/Cebpd/Hes1/Runx1/Srf/Hspa9";15
GO:0048008;"GO:0048008";"platelet-derived growth factor receptor signaling pathway";"9/689";"64/23328";0.000104737663820728;0.0028261006630934;0.00213936317277873;"Abl2/Ptpn1/Tiparp/Hip1/Csrnp1/Slc9a3r1/Ston1/Ptpn2/Zfand5";9
GO:0045622;"GO:0045622";"regulation of T-helper cell differentiation";"7/689";"38/23328";0.000108068482538683;0.00287367099560796;0.00217537399816352;"Hlx/Zc3h12a/Nfkbid/Il4ra/Jak3/Bcl6/Nfkbiz";7
GO:0019319;"GO:0019319";"hexose biosynthetic process";"10/689";"79/23328";0.000108683291766325;0.00287367099560796;0.00217537399816352;"Per2/Crtc2/Sesn2/Gapdh/Ranbp2/Gpt2/Atf4/Gpd1/Ptpn2/Tcf7l2";10
GO:0061013;"GO:0061013";"regulation of mRNA catabolic process";"13/689";"128/23328";0.000109327760910206;0.00287367099560796;0.00217537399816352;"Btg2/Zc3h12a/Zfp36/Samd4b/Pde12/Tirap/Syncrip/Myd88/Tbrg4/Pnpt1/Larp1/Taf15/Zfp36l1";13
GO:0071706;"GO:0071706";"tumor necrosis factor superfamily cytokine production";"13/689";"128/23328";0.000109327760910206;0.00287367099560796;0.00217537399816352;"Ncl/Slamf1/Arhgef2/Zc3h12a/Tnfrsf1a/Zfp36/Tirap/Myd88/Ccr5/Cd300ld/Ripk1/Ilrun/Ticam1";13
GO:0008630;"GO:0008630";"intrinsic apoptotic signaling pathway in response to DNA damage";"12/689";"111/23328";0.00010957871405703;0.00287367099560796;0.00217537399816352;"Bcl2l1/Skil/Mcl1/Tnfrsf1a/Aen/Nupr1/Ddit4/Hmox1/Cdkn2d/Bcl2a1c/Myc/Ier3";12
GO:0006006;"GO:0006006";"glucose metabolic process";"17/689";"202/23328";0.000111317918863684;0.00290297231986411;0.0021975551521634;"Per2/Ppp1r3d/Crtc2/Sesn2/Pgm2/Gapdh/Ldha/Ranbp2/Midn/Irs2/Ppp1r3b/Gpt2/Myc/Atf4/Gpd1/Ptpn2/Tcf7l2";17
GO:0045598;"GO:0045598";"regulation of fat cell differentiation";"14/689";"146/23328";0.000112260719948151;0.00291129467065539;0.00220385518635055;"Cebpb/Hdac6/Zc3h12a/Insig1/Zfp36/Zbtb16/Xbp1/Metrnl/Zfp36l1/Jdp2/Hes1/Ppard/Mex3c/Tcf7l2";14
GO:0046639;"GO:0046639";"negative regulation of alpha-beta T cell differentiation";"6/689";"27/23328";0.000113112543398951;0.00291717874357074;0.00220830943989694;"Hlx/Zc3h12a/Il4ra/Jak3/Bcl6/Runx1";6
GO:0051092;"GO:0051092";"positive regulation of NF-kappaB transcription factor activity";"14/689";"147/23328";0.000120775869082768;0.00309770196087012;0.00234496583291413;"Lrrfip1/Arhgef2/Trim30b/Trim30c/Rnf31/Tirap/Myd88/Stat3/Sphk1/Ripk1/Tfrc/Flot1/Ticam1/Rela";14
GO:0001558;"GO:0001558";"regulation of cell growth";"28/689";"438/23328";0.000122482671449962;0.00312431207829738;0.002365109738611;"Sema4c/Fn1/Actr3/Exosc2/Trim46/Sesn2/Mul1/Atad3a/Sertad1/Picalm/Rrad/Ppan/Cdkn2d/Ccr5/Xbp1/Sertad2/Ndel1/Crk/Sphk1/Map1b/Ifrd1/Acvr1b/Bcl6/Tnfrsf12a/Ppard/Srf/Sema6b/Hbegf";28
GO:0045926;"GO:0045926";"negative regulation of growth";"20/689";"264/23328";0.000123581052246639;0.00313519756460495;0.00237335007089226;"Sema4c/Ing5/Actr3/Notch1/Trim46/Sesn2/Mul1/Sertad1/Rrad/Cdkn2d/Ccr5/Sertad2/Pnpt1/Ripk1/Ifrd1/Acvr1b/Bcl6/Ppard/Sema6b/Tcf7l2";20
GO:1903708;"GO:1903708";"positive regulation of hemopoiesis";"18/689";"224/23328";0.000127513202040352;0.00321064521596962;0.00243046407567989;"Hlx/Il1a/Lck/Rhoh/Nfkbid/Il4ra/Zbtb16/Ccr1/Xbp1/Stat3/Ripk1/Zfp36l1/Hsp90aa1/Trib1/Acvr1b/Bcl6/Nfkbiz/Runx1";18
GO:0001503;"GO:0001503";"ossification";"26/689";"394/23328";0.000127930593438378;0.00321064521596962;0.00243046407567989;"Hdac4/Suco/Notch1/Trp53inp2/Cebpb/Ecm1/Rbpj/Bmp2k/Snx10/Chsy1/Ifitm1/Srgn/Sbno2/Nab2/Jund/Smad1/Junb/Zbtb16/Ccr1/Ahr/Atf4/Nfe2/Cebpd/Runx1/Fbxl15/Tcf7l2";26
GO:1904036;"GO:1904036";"negative regulation of epithelial cell apoptotic process";"8/689";"52/23328";0.000132726470229126;0.0033131933851848;0.00250809322014734;"Abl2/Nfe2l2/Tnip2/Kdr/Serpine1/Nupr1/Hmox1/Tcf7l2";8
GO:0045682;"GO:0045682";"regulation of epidermis development";"10/689";"81/23328";0.000134413232212701;0.00333745195728132;0.00252645700189271;"Notch1/Errfi1/Zfp36/Nab2/Cdh3/Nme2/Grhl1/Zfp36l1/Hes1/Ppard";10
GO:0046328;"GO:0046328";"regulation of JNK cascade";"16/689";"186/23328";0.000136182326498739;0.00336348730209584;0.00254616580371076;"Fcgr2b/Slamf1/Hipk3/Il1a/Ptpn1/Cdc42se1/Dnaja1/Mul1/Mfhas1/Tirap/Myd88/Per1/Traf4/Ripk1/Gadd45g/Unc5cl";16
GO:0032740;"GO:0032740";"positive regulation of interleukin-17 production";"5/689";"18/23328";0.000137832129297838;0.00338631778717003;0.00256344852106837;"Arid5a/Slc7a5/Myd88/Osm/Sphk1";5
GO:0034101;"GO:0034101";"erythrocyte homeostasis";"14/689";"149/23328";0.000139498158288362;0.00340930577429358;0.00258085046775438;"Zfp36/Klf13/Mfhas1/Jak3/Klf2/Hmox1/Stat3/Jmjd6/Zfp36l1/Acvr1b/Bcl6/Srf/Hspa9/Ptpn2";14
GO:0043628;"GO:0043628";"ncRNA 3'-end processing";"7/689";"40/23328";0.000151683770019143;0.00368781165859041;0.00279167991202995;"Exosc2/Larp7/Exosc3/Fbl/Ints6/Trmt10c/Tut1";7
GO:0030216;"GO:0030216";"keratinocyte differentiation";"12/689";"115/23328";0.000153967853480632;0.00372023106119436;0.0028162214568235;"Notch1/Il1a/Ugcg/Errfi1/Fosl2/Rbpj/Zfp36/Cdh3/Tgm1/Nme2/Grhl1/Zfp36l1";12
GO:0071356;"GO:0071356";"cellular response to tumor necrosis factor";"15/689";"169/23328";0.000154611145216732;0.00372023106119436;0.0028162214568235;"Actr3/Nfe2l2/Zc3h12a/Tnfrsf1a/Ybx3/Zfp36/Birc3/Traf4/Sphk1/Ripk1/Nfkbia/Zfp36l1/Gpd1/Ptpn2/Rela";15
GO:1901342;"GO:1901342";"regulation of vasculature development";"24/689";"356/23328";0.000166817403408923;0.00399335199545053;0.00302297448444672;"Notch1/Nfe2l2/Il1a/Ecm1/Klf4/Jak1/Zc3h12a/Kdr/Serpine1/Epha1/Tnfrsf1a/C5ar1/Btg1/Klf2/Hmox1/Smad1/Xbp1/Stat3/Sphk1/Vash1/Runx1/Tnfrsf12a/Notch4/Lrg1";24
GO:0030968;"GO:0030968";"endoplasmic reticulum unfolded protein response";"9/689";"68/23328";0.000168775318726423;0.00399920399906061;0.00302740446147262;"Atf6/Hspa5/Nfe2l2/Ptpn1/Tbl2/Ppp1r15a/Xbp1/Atf4/Ptpn2";9
GO:0046637;"GO:0046637";"regulation of alpha-beta T cell differentiation";"9/689";"68/23328";0.000168775318726423;0.00399920399906061;0.00302740446147262;"Hlx/Zc3h12a/Nfkbid/Il4ra/Jak3/Zbtb16/Bcl6/Nfkbiz/Runx1";9
GO:0071353;"GO:0071353";"cellular response to interleukin-4";"6/689";"29/23328";0.00017261878455099;0.00406961861759606;0.00308070845155594;"Hspa5/Jak3/Impdh2/Xbp1/Cd300lf/Ptpn2";6
GO:0002698;"GO:0002698";"negative regulation of immune effector process";"13/689";"134/23328";0.000173801413308056;0.00407690953428142;0.00308622768831072;"Fcgr2b/Slamf1/Hlx/Zc3h12a/Mul1/Rabgef1/Il4ra/Jak3/Hmox1/Nlrx1/Crk/Bcl6/Ilrun";13
GO:0006986;"GO:0006986";"response to unfolded protein";"12/689";"117/23328";0.000181404159588276;0.00419205255919837;0.00317339116069746;"Atf6/Hspa5/Nfe2l2/Ptpn1/Tbl2/Ppp1r15a/Hspa8/Xbp1/Hsp90aa1/Atf4/Hspa9/Ptpn2";12
GO:0045621;"GO:0045621";"positive regulation of lymphocyte differentiation";"12/689";"117/23328";0.000181404159588276;0.00419205255919837;0.00317339116069746;"Hlx/Il1a/Lck/Rhoh/Nfkbid/Il4ra/Zbtb16/Xbp1/Hsp90aa1/Bcl6/Nfkbiz/Runx1";12
GO:0071901;"GO:0071901";"negative regulation of protein serine/threonine kinase activity";"12/689";"117/23328";0.000181404159588276;0.00419205255919837;0.00317339116069746;"Hipk3/Dusp2/Ptpn1/Dnaja1/Paqr3/Dusp16/Dusp8/Dusp6/Hmgcr/Dusp1/Spry4/Dusp5";12
GO:0051546;"GO:0051546";"keratinocyte migration";"5/689";"19/23328";0.000182528012408221;0.0041972451326186;0.00317732194790976;"Epb41l4b/Serpine1/Arf6/Ppard/Hbegf";5
GO:0019318;"GO:0019318";"hexose metabolic process";"18/689";"231/23328";0.000187370841545295;0.00427566136432977;0.00323668317324111;"Per2/Ppp1r3d/Crtc2/B4galt1/Sesn2/Pgm2/Gapdh/Ldha/Ranbp2/Midn/Irs2/Ppp1r3b/Gpt2/Myc/Atf4/Gpd1/Ptpn2/Tcf7l2";18
GO:0022618;"GO:0022618";"ribonucleoprotein complex assembly";"15/689";"172/23328";0.000187770047062468;0.00427566136432977;0.00323668317324111;"Rrs1/Eif2s2/Mrto4/Denr/Nop2/Prpf31/Rpf2/Pwp2/Ppan/Nle1/Hsp90aa1/Brix1/Bop1/Snu13/Eif3a";15
GO:0071456;"GO:0071456";"cellular response to hypoxia";"11/689";"101/23328";0.000196588729556643;0.00445473878432237;0.00337224509515406;"Notch1/Nfe2l2/Cpeb2/Rbpj/Tbl2/Hif3a/Eif4ebp1/Zfp36l1/Myc/Bach1/Ppard";11
GO:0014910;"GO:0014910";"regulation of smooth muscle cell migration";"10/689";"85/23328";0.000201484772248508;0.00452178325411556;0.00342299787671175;"Arpc2/Hdac4/Nfe2l2/Rbpj/Serpine1/P2ry6/Crk/Trib1/Myc/Ppard";10
GO:0046364;"GO:0046364";"monosaccharide biosynthetic process";"10/689";"85/23328";0.000201484772248508;0.00452178325411556;0.00342299787671175;"Per2/Crtc2/Sesn2/Gapdh/Ranbp2/Gpt2/Atf4/Gpd1/Ptpn2/Tcf7l2";10
GO:0002823;"GO:0002823";"negative regulation of adaptive immune response based on somatic recombination of immune receptors built from immunoglobulin superfamily domains";"7/689";"42/23328";0.00020855712348435;0.0046010429419689;0.00348299759982627;"Fcgr2b/Slamf1/Zc3h12a/Il4ra/Jak3/Il27ra/Bcl6";7
GO:1903579;"GO:1903579";"negative regulation of ATP metabolic process";"6/689";"30/23328";0.00021042306059552;0.0046010429419689;0.00348299759982627;"Hdac4/Nupr1/Ddit4/Pde12/Stat3/Ier3";6
GO:0036499;"GO:0036499";"PERK-mediated unfolded protein response";"4/689";"11/23328";0.000210930417648103;0.0046010429419689;0.00348299759982627;"Nfe2l2/Ptpn1/Atf4/Ptpn2";4
GO:0043619;"GO:0043619";"regulation of transcription from RNA polymerase II promoter in response to oxidative stress";"4/689";"11/23328";0.000210930417648103;0.0046010429419689;0.00348299759982627;"Nfe2l2/Sesn2/Hmox1/Atf4";4
GO:0045647;"GO:0045647";"negative regulation of erythrocyte differentiation";"4/689";"11/23328";0.000210930417648103;0.0046010429419689;0.00348299759982627;"Zfp36/Klf13/Zfp36l1/Hspa9";4
GO:0140467;"GO:0140467";"integrated stress response signaling";"4/689";"11/23328";0.000210930417648103;0.0046010429419689;0.00348299759982627;"Nfe2l2/Ptpn1/Atf4/Ptpn2";4
GO:0032606;"GO:0032606";"type I interferon production";"10/689";"86/23328";0.000222062133200439;0.00482133040827745;0.00364975559928458;"Tlr7/Irf9/Polr3d/Tirap/Nlrx1/Cgas/Myd88/Ilrun/Flot1/Ticam1";10
GO:0045620;"GO:0045620";"negative regulation of lymphocyte differentiation";"8/689";"56/23328";0.00022587829946415;0.00484305892288894;0.00366620412306367;"Hlx/Zc3h12a/Nfkbid/Il4ra/Jak3/Bcl6/Runx1/Ptpn2";8
GO:1902893;"GO:1902893";"regulation of pri-miRNA transcription by RNA polymerase II";"8/689";"56/23328";0.00022587829946415;0.00484305892288894;0.00366620412306367;"Hdac4/Klf4/Smad1/Gnl3/Stat3/Ppard/Srf/Rela";8
GO:0030856;"GO:0030856";"regulation of epithelial cell differentiation";"14/689";"156/23328";0.000226175416707324;0.00484305892288894;0.00366620412306367;"Notch1/Il1a/Cebpb/Prkx/Errfi1/Serpine1/Tnfrsf1a/Zfp36/Btg1/Nme2/Grhl1/Zfp36l1/Hes1/Notch4";14
GO:0030218;"GO:0030218";"erythrocyte differentiation";"13/689";"138/23328";0.000232982392179536;0.00494346275770034;0.0037422100026158;"Zfp36/Klf13/Mfhas1/Jak3/Klf2/Stat3/Jmjd6/Zfp36l1/Acvr1b/Bcl6/Srf/Hspa9/Ptpn2";13
GO:0050671;"GO:0050671";"positive regulation of lymphocyte proliferation";"13/689";"138/23328";0.000232982392179536;0.00494346275770034;0.0037422100026158;"Slamf1/Il1a/Slc7a1/Icosl/Irs2/Jak3/Il27ra/Tirap/Myd88/Bcl6/Hes1/Tfrc/Ticam1";13
GO:0071216;"GO:0071216";"cellular response to biotic stimulus";"22/689";"320/23328";0.000234079872785707;0.00494427532200761;0.00374282511522562;"Arid5a/Ncl/Ppp1r15b/Fcgr2b/Hspa5/Il1a/Cebpb/Zc3h12a/Tnip2/Serpine1/Zfp36/Paf1/Sbno2/Tirap/Myd88/Xbp1/Nfkbia/Trib1/Litaf/Ppard/Ticam1/Rela";22
GO:0031167;"GO:0031167";"rRNA methylation";"5/689";"20/23328";0.000237481443134768;0.00494894364532632;0.00374635904418898;"Nsun4/Nop2/Fbl/Mrm3/Ftsj3";5
GO:0045623;"GO:0045623";"negative regulation of T-helper cell differentiation";"5/689";"20/23328";0.000237481443134768;0.00494894364532632;0.00374635904418898;"Hlx/Zc3h12a/Il4ra/Jak3/Bcl6";5
GO:0060547;"GO:0060547";"negative regulation of necrotic cell death";"5/689";"20/23328";0.000237481443134768;0.00494894364532632;0.00374635904418898;"Ybx3/Rnf31/Birc3/Ripk1/Ahr";5
GO:0007519;"GO:0007519";"skeletal muscle tissue development";"16/689";"196/23328";0.000248517336682018;0.0051559063450296;0.00390303017189022;"Hdac4/Btg2/Hlx/Notch1/Hdac6/Tsc22d3/Skil/Ybx3/Nupr1/Usp2/Homer1/Hmgcr/Myc/Rcan1/Flot1/Tcf7l2";16
GO:0000154;"GO:0000154";"rRNA modification";"6/689";"31/23328";0.000254458275776928;0.0051931130414766;0.00393119570654331;"Gar1/Nsun4/Nop2/Fbl/Mrm3/Ftsj3";6
GO:0070670;"GO:0070670";"response to interleukin-4";"6/689";"31/23328";0.000254458275776928;0.0051931130414766;0.00393119570654331;"Hspa5/Jak3/Impdh2/Xbp1/Cd300lf/Ptpn2";6
GO:0043488;"GO:0043488";"regulation of mRNA stability";"11/689";"104/23328";0.000254760686910485;0.0051931130414766;0.00393119570654331;"Zc3h12a/Zfp36/Samd4b/Pde12/Tirap/Syncrip/Myd88/Tbrg4/Larp1/Taf15/Zfp36l1";11
GO:1902106;"GO:1902106";"negative regulation of leukocyte differentiation";"11/689";"104/23328";0.000254760686910485;0.0051931130414766;0.00393119570654331;"Hlx/Zc3h12a/Nfkbid/Il4ra/Jak3/Nme2/Trib1/Myc/Bcl6/Runx1/Ptpn2";11
GO:0051098;"GO:0051098";"regulation of binding";"25/689";"390/23328";0.000266470787715427;0.00540311905186157;0.00409017062578345;"Per2/Hdac4/Actr3/Abl2/Hipk3/Pim2/Nmd3/Larp7/Klf4/Zfp593/Lfng/Fam220a/Tdg/Arhgef7/Hmox1/Pinx1/Crk/Gtpbp4/Eif2s1/Myc/Hes1/Ilrun/Flot1/Ticam1/Tcf7l2";25
GO:0008593;"GO:0008593";"regulation of Notch signaling pathway";"10/689";"88/23328";0.000268531621973035;0.00540311905186157;0.00409017062578345;"Notch1/Rbpj/Bmp2k/Kctd10/Lfng/Stat3/Nfkbia/Bcl6/Hes1/Notch4";10
GO:0032946;"GO:0032946";"positive regulation of mononuclear cell proliferation";"13/689";"140/23328";0.000268535479869727;0.00540311905186157;0.00409017062578345;"Slamf1/Il1a/Slc7a1/Icosl/Irs2/Jak3/Il27ra/Tirap/Myd88/Bcl6/Hes1/Tfrc/Ticam1";13
GO:0002700;"GO:0002700";"regulation of production of molecular mediator of immune response";"14/689";"159/23328";0.000275584854692985;0.00552115923479336;0.00417952725188322;"Arid5a/Fcgr2b/Slamf1/Exosc3/Il4ra/Ddx21/Jak3/Hmox1/Il27ra/Cgas/Xbp1/Bcl6/Tfrc/Ticam1";14
GO:0043903;"GO:0043903";"regulation of symbiotic process";"17/689";"218/23328";0.000277367970115299;0.00553313540383852;0.00418859323291524;"Notch1/Chmp4b/Zc3h12a/Gapdh/Zfp36/Trim30b/Trim30c/Ifitm1/Pde12/Hspa8/Ubp1/Fbxl2/Ccr5/Larp1/Apobec3/Ifitm7/Chd1";17
GO:0001818;"GO:0001818";"negative regulation of cytokine production";"19/689";"260/23328";0.000286204259736275;0.00568511269978269;0.00430364031325723;"Fcgr2b/Slamf1/Klf4/Zc3h12a/Mul1/Errfi1/Rabgef1/Tnfrsf1a/Zfp36/Srgn/Jak3/Klf2/Hmox1/Il27ra/Cdh3/Nlrx1/Mefv/Bcl6/Ilrun";19
GO:0035966;"GO:0035966";"response to topologically incorrect protein";"13/689";"141/23328";0.000287984485311887;0.00568693660048269;0.00430502100929518;"Atf6/Hspa5/Nfe2l2/Ptpn1/Hdac6/Tbl2/Ppp1r15a/Hspa8/Xbp1/Hsp90aa1/Atf4/Hspa9/Ptpn2";13
GO:0061614;"GO:0061614";"pri-miRNA transcription by RNA polymerase II";"8/689";"58/23328";0.000289427673267902;0.00568693660048269;0.00430502100929518;"Hdac4/Klf4/Smad1/Gnl3/Stat3/Ppard/Srf/Rela";8
GO:0071826;"GO:0071826";"ribonucleoprotein complex subunit organization";"15/689";"179/23328";0.000289950923503616;0.00568693660048269;0.00430502100929518;"Rrs1/Eif2s2/Mrto4/Denr/Nop2/Prpf31/Rpf2/Pwp2/Ppan/Nle1/Hsp90aa1/Brix1/Bop1/Snu13/Eif3a";15
GO:1903320;"GO:1903320";"regulation of protein modification by small protein conjugation or removal";"18/689";"240/23328";0.000299481622505905;0.00583136400395306;0.00441435280775502;"Per2/Hdac4/Hspa5/Siah2/Dnaja1/Zc3h12a/Mul1/Gnl3/Pinx1/Birc3/Rassf1/Phf23/Sphk1/Gtpbp4/Hsp90aa1/Trib1/Ticam1/Rela";18
GO:0051251;"GO:0051251";"positive regulation of lymphocyte activation";"26/689";"416/23328";0.000299813059329206;0.00583136400395306;0.00441435280775502;"Slamf1/Hlx/Il1a/Exosc3/Lck/Tnip2/Rhoh/Slc7a1/Nfkbid/Il4ra/Icosl/Irs2/Jak3/Il27ra/Ap1g1/Tirap/Zbtb16/Myd88/Xbp1/Hsp90aa1/Bcl6/Hes1/Tfrc/Nfkbiz/Runx1/Ticam1";26
GO:0040013;"GO:0040013";"negative regulation of locomotion";"22/689";"326/23328";0.000302981821056264;0.00586712950845996;0.00444142735757455;"Sema4c/Notch1/Nfe2l2/Rap2c/Klf4/Rbpj/Rabgef1/Serpine1/Epha1/Il27ra/Ccr5/Crk/Stat3/Slc9a3r1/Gtpbp4/Vash1/Trib1/Dusp1/Ppard/Srf/Sema6b/Ptpn2";22
GO:0016242;"GO:0016242";"negative regulation of macroautophagy";"6/689";"32/23328";0.000305422551532941;0.00586712950845996;0.00444142735757455;"Chmp4b/Nupr1/Lzts1/Hmox1/Phf23/Usp36";6
GO:2000515;"GO:2000515";"negative regulation of CD4-positive, alpha-beta T cell activation";"6/689";"32/23328";0.000305422551532941;0.00586712950845996;0.00444142735757455;"Hlx/Zc3h12a/Il4ra/Jak3/Bcl6/Runx1";6
GO:0002573;"GO:0002573";"myeloid leukocyte differentiation";"17/689";"220/23328";0.00030866125779677;0.00588888553219834;0.00445789670581109;"Cebpb/Rbpj/Snx10/Sbno2/Junb/Ccr1/Nme2/Cd300lf/Ripk1/Zfp36l1/Batf/Trib1/Myc/Nrros/Tfrc/Runx1/Ptpn2";17
GO:0002697;"GO:0002697";"regulation of immune effector process";"27/689";"440/23328";0.000309078182388302;0.00588888553219834;0.00445789670581109;"Arid5a/Fcgr2b/Fcgr3/Slamf1/Hlx/Exosc3/Zc3h12a/Mul1/Rabgef1/Nfkbid/Il4ra/Ddx21/Jak3/Hmox1/Il27ra/Ap1g1/Hspa8/Nlrx1/Cgas/Xbp1/Crk/Apobec3/Bcl6/Tfrc/Nfkbiz/Ilrun/Ticam1";27
GO:0046777;"GO:0046777";"protein autophosphorylation";"18/689";"241/23328";0.000314962414679309;0.00597660386879273;0.00452429964090047;"Stk17b/Hck/Pim2/Rap2c/Prkx/Lck/Errfi1/Kdr/Epha1/Wnk1/Hspa8/Nme2/Ripk1/Eif2s1/Sla/Pim3/Acvr1b/Hspa9";18
GO:0016311;"GO:0016311";"dephosphorylation";"24/689";"374/23328";0.00034536695617997;0.00652701599776559;0.00494096259065058;"Ppp1r15b/Dusp2/Rprd1b/Ptpn1/Ptpn12/Fam220a/Wnk1/Dusp16/Vrk3/Ppp1r15a/Mphosph10/Dusp8/Plppr3/Dusp6/Mfhas1/Plek/Ahr/Mtmr12/Tns2/Rcan1/Dusp1/Impa2/Ptpn2/Dusp5";24
GO:0000956;"GO:0000956";"nuclear-transcribed mRNA catabolic process";"11/689";"108/23328";0.000354377879918683;0.00667030622363069;0.00504943354366307;"Btg2/Exosc2/Exosc3/Zc3h12a/Mrto4/Magohb/Zfp36/Samd4b/Pde12/Zfp36l1/Etf1";11
GO:0032642;"GO:0032642";"regulation of chemokine production";"9/689";"75/23328";0.000358212722374268;0.0066895567286377;0.005064006209813;"Il1a/Tlr7/Mcoln2/Klf4/Mul1/Il17ra/Tirap/Myd88/Mefv";9
GO:0048872;"GO:0048872";"homeostasis of number of cells";"22/689";"330/23328";0.000358266748534581;0.0066895567286377;0.005064006209813;"Fcgr2b/Notch1/Tsc22d3/Skil/Sh2b2/Zfp36/Klf13/Mfhas1/Jak3/Klf2/Hmox1/Nle1/Stat3/Jmjd6/Ahr/Zfp36l1/Acvr1b/Rrn3/Bcl6/Srf/Hspa9/Ptpn2";22
GO:0001889;"GO:0001889";"liver development";"12/689";"126/23328";0.000362455923652424;0.00674081375143233;0.00510280786622431;"Hlx/Notch1/Cebpb/Aacs/Foxm1/Hmox1/Xbp1/Ahr/Arf6/Hes1/Runx1/Rela";12
GO:0045616;"GO:0045616";"regulation of keratinocyte differentiation";"6/689";"33/23328";0.000364053766819404;0.006743662632988;0.00510496447457284;"Notch1/Errfi1/Zfp36/Nme2/Grhl1/Zfp36l1";6
GO:0045637;"GO:0045637";"regulation of myeloid cell differentiation";"17/689";"224/23328";0.00038053015400702;0.00699699775670702;0.00529673960881826;"Cebpb/Zfp36/Paf1/Klf13/Zbtb16/Ccr1/Nme2/Stat3/Ripk1/Nfkbia/Zfp36l1/Trib1/Myc/Acvr1b/Runx1/Hspa9/Ptpn2";17
GO:1903311;"GO:1903311";"regulation of mRNA metabolic process";"19/689";"266/23328";0.000380727812811393;0.00699699775670702;0.00529673960881826;"Ncl/Btg2/Larp7/Zc3h12a/Zfp36/Paf1/Samd4b/Nup98/Pde12/Tirap/Hspa8/Syncrip/Myd88/Tbrg4/Pnpt1/Larp1/Taf15/Jmjd6/Zfp36l1";19
GO:0014912;"GO:0014912";"negative regulation of smooth muscle cell migration";"5/689";"22/23328";0.000384104618140146;0.00700390764639923;0.00530197040746904;"Nfe2l2/Rbpj/Serpine1/Trib1/Ppard";5
GO:1900543;"GO:1900543";"negative regulation of purine nucleotide metabolic process";"5/689";"22/23328";0.000384104618140146;0.00700390764639923;0.00530197040746904;"Hdac4/Nupr1/Ddit4/Stat3/Ier3";5
GO:0014909;"GO:0014909";"smooth muscle cell migration";"10/689";"92/23328";0.000386089745427369;0.00701271179632279;0.00530863516444676;"Arpc2/Hdac4/Nfe2l2/Rbpj/Serpine1/P2ry6/Crk/Trib1/Myc/Ppard";10
GO:0042088;"GO:0042088";"T-helper 1 type immune response";"7/689";"47/23328";0.000427948636696516;0.00771547268435517;0.00584062639277056;"Arid5a/Slamf1/Hlx/Il4ra/Jak3/Il27ra/Gadd45g";7
GO:0046631;"GO:0046631";"alpha-beta T cell activation";"14/689";"166/23328";0.000428086423574976;0.00771547268435517;0.00584062639277056;"Abl2/Hlx/Cebpb/Zc3h12a/Nfkbid/Il4ra/Jak3/Zbtb16/Stat3/Gadd45g/Batf/Bcl6/Nfkbiz/Runx1";14
GO:0060538;"GO:0060538";"skeletal muscle organ development";"16/689";"206/23328";0.000433642433852171;0.00773765820919116;0.00585742087409343;"Hdac4/Btg2/Hlx/Notch1/Hdac6/Tsc22d3/Skil/Ybx3/Nupr1/Usp2/Homer1/Hmgcr/Myc/Rcan1/Flot1/Tcf7l2";16
GO:0031126;"GO:0031126";"snoRNA 3'-end processing";"4/689";"13/23328";0.000435947752574395;0.00773765820919116;0.00585742087409343;"Exosc2/Larp7/Exosc3/Fbl";4
GO:0051549;"GO:0051549";"positive regulation of keratinocyte migration";"4/689";"13/23328";0.000435947752574395;0.00773765820919116;0.00585742087409343;"Epb41l4b/Serpine1/Arf6/Hbegf";4
GO:0061418;"GO:0061418";"regulation of transcription from RNA polymerase II promoter in response to hypoxia";"4/689";"13/23328";0.000435947752574395;0.00773765820919116;0.00585742087409343;"Notch1/Nfe2l2/Rbpj/Bach1";4
GO:0061008;"GO:0061008";"hepaticobiliary system development";"12/689";"129/23328";0.00044956819290338;0.00794918304724613;0.00601754554855122;"Hlx/Notch1/Cebpb/Aacs/Foxm1/Hmox1/Xbp1/Ahr/Arf6/Hes1/Runx1/Rela";12
GO:2001242;"GO:2001242";"regulation of intrinsic apoptotic signaling pathway";"14/689";"167/23328";0.000454864342245472;0.0080124783003844;0.00606546016650666;"Nfe2l2/Bcl2l1/Ptpn1/Skil/Mcl1/Dnaja1/Lck/Ybx3/Nupr1/Cdkn2d/Xbp1/Slc9a3r1/Rrn3/Ptpn2";14
GO:0002262;"GO:0002262";"myeloid cell homeostasis";"15/689";"187/23328";0.000462261211404401;0.0081109430093723;0.00613999812439968;"Fcgr2b/Zfp36/Klf13/Mfhas1/Jak3/Klf2/Hmox1/Stat3/Jmjd6/Zfp36l1/Acvr1b/Bcl6/Srf/Hspa9/Ptpn2";15
GO:0072593;"GO:0072593";"reactive oxygen species metabolic process";"20/689";"292/23328";0.000463929259533506;0.0081109430093723;0.00613999812439968;"Hdac4/Nfe2l2/Klf4/Zc3h12a/Sesn2/Por/Foxm1/Ddit4/Txnrd1/Klf2/Birc3/Rab27a/Stat3/Ripk1/Hsp90aa1/Ncf4/Nrros/Fpr2/Ier3/Ticam1";20
GO:0034976;"GO:0034976";"response to endoplasmic reticulum stress";"18/689";"249/23328";0.000465911961734295;0.00811521282602869;0.00614323038311873;"Ppp1r15b/Atf6/Fcgr2b/Hspa5/Nfe2l2/Bcl2l1/Cebpb/Ptpn1/Sesn2/Tbl2/Ppp1r15a/Nupr1/Xbp1/Eif2s1/Atf4/Nrros/Flot1/Ptpn2";18
GO:0045980;"GO:0045980";"negative regulation of nucleotide metabolic process";"5/689";"23/23328";0.000478950140017983;0.008249960345402;0.00624523449229119;"Hdac4/Nupr1/Ddit4/Stat3/Ier3";5
GO:0097062;"GO:0097062";"dendritic spine maintenance";"5/689";"23/23328";0.000478950140017983;0.008249960345402;0.00624523449229119;"Abl2/Fcgr2b/Tanc1/Homer1/Abhd17b";5
GO:2000316;"GO:2000316";"regulation of T-helper 17 type immune response";"5/689";"23/23328";0.000478950140017983;0.008249960345402;0.00624523449229119;"Arid5a/Zc3h12a/Nfkbid/Il27ra/Nfkbiz";5
GO:0001666;"GO:0001666";"response to hypoxia";"16/689";"208/23328";0.000482311155647999;0.00827731056825316;0.00626593865909571;"Notch1/Nfe2l2/Fosl2/Cpeb2/Rbpj/Kdr/Tbl2/Hif3a/Ucp2/Ddit4/Eif4ebp1/Hmox1/Zfp36l1/Myc/Bach1/Ppard";16
GO:0006110;"GO:0006110";"regulation of glycolytic process";"7/689";"48/23328";0.000488407891804779;0.00833039420709707;0.00630612306706916;"Hdac4/Nupr1/Ddit4/Stat3/Myc/Gpd1/Ier3";7
GO:0034612;"GO:0034612";"response to tumor necrosis factor";"15/689";"188/23328";0.000488973438891302;0.00833039420709707;0.00630612306706916;"Actr3/Nfe2l2/Zc3h12a/Tnfrsf1a/Ybx3/Zfp36/Birc3/Traf4/Sphk1/Ripk1/Nfkbia/Zfp36l1/Gpd1/Ptpn2/Rela";15
GO:0002221;"GO:0002221";"pattern recognition receptor signaling pathway";"13/689";"149/23328";0.000491564784372;0.00834408877617635;0.00631648987994949;"Tlr7/Tnip2/Clec4e/Mfhas1/Tirap/Nlrx1/Myd88/Cd300lf/Nfkbia/Arf6/Flot1/Ticam1/Rela";13
GO:0032660;"GO:0032660";"regulation of interleukin-17 production";"6/689";"35/23328";0.000507462767306978;0.00858273984706149;0.00649714916037195;"Arid5a/Il27ra/Slc7a5/Myd88/Osm/Sphk1";6
GO:0032760;"GO:0032760";"positive regulation of tumor necrosis factor production";"8/689";"63/23328";0.000513922897883066;0.00866062125385615;0.0065561055223008;"Ncl/Arhgef2/Tnfrsf1a/Tirap/Myd88/Ccr5/Ripk1/Ticam1";8
GO:0030516;"GO:0030516";"regulation of axon extension";"11/689";"113/23328";0.000523110687152657;0.00878374348067843;0.00664930926456445;"Sema4c/Fn1/Actr3/Trim46/Ccr5/Ndel1/Map1b/Ifrd1/Tnfrsf12a/Srf/Sema6b";11
GO:0071219;"GO:0071219";"cellular response to molecule of bacterial origin";"20/689";"295/23328";0.000528039253167846;0.00881614686872099;0.00667383868630685;"Arid5a/Ncl/Fcgr2b/Il1a/Cebpb/Zc3h12a/Tnip2/Serpine1/Zfp36/Paf1/Sbno2/Tirap/Myd88/Xbp1/Nfkbia/Trib1/Litaf/Ppard/Ticam1/Rela";20
GO:0032602;"GO:0032602";"chemokine production";"9/689";"79/23328";0.000528817721345732;0.00881614686872099;0.00667383868630685;"Il1a/Tlr7/Mcoln2/Klf4/Mul1/Il17ra/Tirap/Myd88/Mefv";9
GO:0048638;"GO:0048638";"regulation of developmental growth";"25/689";"409/23328";0.000538588306964334;0.00894708262245377;0.00677295728218493;"Sema4c/Fn1/Actr3/Hlx/Notch1/Trim46/Mul1/Rbpj/Por/Serpine1/Ybx3/Picalm/Dusp6/Ccr5/Ndel1/Stat3/Ripk1/Map1b/Ahr/Ifrd1/Tnfrsf12a/Ppard/Srf/Sema6b/Tcf7l2";25
GO:1903578;"GO:1903578";"regulation of ATP metabolic process";"10/689";"96/23328";0.000543648489285131;0.00899911754603898;0.00681234781086295;"Hdac4/Bcl2l1/Nupr1/Bend3/Ddit4/Pde12/Stat3/Myc/Gpd1/Ier3";10
GO:0006695;"GO:0006695";"cholesterol biosynthetic process";"7/689";"49/23328";0.000555479970692187;0.00913021303940539;0.00691158732992466;"Hsd17b7/Pmvk/Cyp51/Insig1/Por/Hmgcr/Apob";7
GO:1902653;"GO:1902653";"secondary alcohol biosynthetic process";"7/689";"49/23328";0.000555479970692187;0.00913021303940539;0.00691158732992466;"Hsd17b7/Pmvk/Cyp51/Insig1/Por/Hmgcr/Apob";7
GO:0071346;"GO:0071346";"cellular response to interferon-gamma";"11/689";"114/23328";0.000563850654370156;0.00923528019157855;0.00699112334892193;"Actr3/Gbp7/Zyx/Gapdh/Rab20/Pde12/Syncrip/Myo1c/Actg1/Ptpn2/Cdc42ep2";11
GO:0070988;"GO:0070988";"demethylation";"8/689";"64/23328";0.000572377931320542;0.00930961736377802;0.00704739671902828;"Por/Jmjd1c/Tdg/Kdm6b/Jmjd6/Alkbh1/Apobec3/Apobec2";8
GO:1903557;"GO:1903557";"positive regulation of tumor necrosis factor superfamily cytokine production";"8/689";"64/23328";0.000572377931320542;0.00930961736377802;0.00704739671902828;"Ncl/Arhgef2/Tnfrsf1a/Tirap/Myd88/Ccr5/Ripk1/Ticam1";8
GO:0010660;"GO:0010660";"regulation of muscle cell apoptotic process";"10/689";"97/23328";0.000590409944450108;0.00956956118296216;0.00724417464736481;"Nfe2l2/Zc3h12a/Rbpj/Gapdh/Nupr1/Hmox1/Hspa8/Hmgcr/Atf4/Ppp1r10";10
GO:0070665;"GO:0070665";"positive regulation of leukocyte proliferation";"13/689";"152/23328";0.000594319686440148;0.00957460747492406;0.00724799469925587;"Slamf1/Il1a/Slc7a1/Icosl/Irs2/Jak3/Il27ra/Tirap/Myd88/Bcl6/Hes1/Tfrc/Ticam1";13
GO:0008298;"GO:0008298";"intracellular mRNA localization";"4/689";"14/23328";0.000596114712964583;0.00957460747492406;0.00724799469925587;"Exosc2/Exosc3/Zfp36/Zfp36l1";4
GO:0097191;"GO:0097191";"extrinsic apoptotic signaling pathway";"17/689";"233/23328";0.000596874630506192;0.00957460747492406;0.00724799469925587;"Tmbim1/Lcn2/Il1a/Bcl2l1/Skil/Siah2/Mcl1/Serpine1/Jak3/Hmox1/Bcl2a1c/Ripk1/Acvr1b/Tnfrsf12a/Rela/Itprip/Tcf7l2";17
GO:0022408;"GO:0022408";"negative regulation of cell-cell adhesion";"15/689";"192/23328";0.000609431366237599;0.00974255348492162;0.00737513012422358;"Abl2/Hlx/Notch1/Cebpb/Klf4/Zc3h12a/Wnk1/Nfkbid/Il4ra/Jak3/Gtpbp4/Bcl6/Runx1/Notch4/Ptpn2";15
GO:0002819;"GO:0002819";"regulation of adaptive immune response";"16/689";"213/23328";0.00062494999818972;0.00992952490440867;0.00751666781763855;"Arid5a/Fcgr2b/Fcgr3/Slamf1/Hlx/Exosc3/Zc3h12a/Nfkbid/Il4ra/Jak3/Il27ra/Hspa8/Bcl6/Tfrc/Nfkbiz/Samsn1";16
GO:1901653;"GO:1901653";"cellular response to peptide";"20/689";"299/23328";0.000625381388581009;0.00992952490440867;0.00751666781763855;"Fcgr2b/Ptpn1/Arhgef2/Insig1/Cpeb2/Sh2b2/Trim72/Irs2/Eif4ebp1/Xbp1/Ndel1/Myo1c/Crk/Stat3/Socs3/Zfp36l1/Tns2/Fpr2/Ptpn2/Rela";20
GO:0010677;"GO:0010677";"negative regulation of cellular carbohydrate metabolic process";"7/689";"50/23328";0.000629671762040532;0.00993009386893649;0.00751709852478686;"Hdac4/Nupr1/Ddit4/Midn/Plek/Stat3/Ier3";7
GO:0032715;"GO:0032715";"negative regulation of interleukin-6 production";"7/689";"50/23328";0.000629671762040532;0.00993009386893649;0.00751709852478686;"Slamf1/Zc3h12a/Rabgef1/Tnfrsf1a/Klf2/Il27ra/Nlrx1";7
GO:2000514;"GO:2000514";"regulation of CD4-positive, alpha-beta T cell activation";"8/689";"65/23328";0.000636090377089915;0.00999754168436271;0.00756815663969819;"Hlx/Zc3h12a/Nfkbid/Il4ra/Jak3/Bcl6/Nfkbiz/Runx1";8

## Sheet: GO_primed
ID;"Description";"GeneRatio";"BgRatio";"pvalue";"p.adjust";"qvalue";"geneID";"Count"
GO:0007059;"GO:0007059";"chromosome segregation";"28/215";"324/23328";3.17043321248645e-19;8.99768945703653e-16;8.02286467664991e-16;"Kif14/Cenpf/Bub1b/Knstrn/Knl1/Bub1/Smc4/Tacc3/Fancd2/Ncapd2/Ccne1/Cpeb1/Anapc15/Plk1/Kif22/Dlgap5/Ska3/Esco2/Cdca2/Kif23/Ttk/Aurkb/Spag5/Brca1/Ccnb1/Racgap1/Ndc80/Cdca5";28
GO:0098813;"GO:0098813";"nuclear chromosome segregation";"24/215";"262/23328";3.39690435257619e-17;4.82020727630561e-14;4.29797792820693e-14;"Kif14/Cenpf/Bub1b/Knstrn/Knl1/Bub1/Smc4/Tacc3/Fancd2/Ncapd2/Ccne1/Cpeb1/Anapc15/Plk1/Kif22/Esco2/Kif23/Ttk/Aurkb/Spag5/Ccnb1/Racgap1/Ndc80/Cdca5";24
GO:0044770;"GO:0044770";"cell cycle phase transition";"28/215";"415/23328";2.07725569496835e-16;1.96508388744006e-13;1.75218340024699e-13;"Cdk18/Kif14/Cenpf/Dtl/Bub1b/Bub1/E2f1/Ccna2/Iqgap3/Cdkn2c/Tacc3/Cdc7/Pole/Ccne1/Anapc15/Plk1/Timeless/Tcim/Psme1/Rps27l/Ttk/Aurkb/Brca1/Ccnb1/Rad51b/Tcf19/Ndc80/Cdca5";28
GO:0044772;"GO:0044772";"mitotic cell cycle phase transition";"26/215";"376/23328";1.47061284154902e-15;1.04339981107903e-12;9.30356123969432e-13;"Cdk18/Kif14/Cenpf/Dtl/Bub1b/Bub1/E2f1/Ccna2/Iqgap3/Cdkn2c/Tacc3/Cdc7/Pole/Ccne1/Anapc15/Plk1/Psme1/Rps27l/Ttk/Aurkb/Brca1/Ccnb1/Rad51b/Tcf19/Ndc80/Cdca5";26
GO:0000070;"GO:0000070";"mitotic sister chromatid segregation";"18/215";"151/23328";3.46275134032598e-15;1.96545766076902e-12;1.75251667834603e-12;"Kif14/Bub1b/Knstrn/Bub1/Smc4/Tacc3/Ncapd2/Anapc15/Plk1/Kif22/Kif23/Ttk/Aurkb/Spag5/Ccnb1/Racgap1/Ndc80/Cdca5";18
GO:0000819;"GO:0000819";"sister chromatid segregation";"19/215";"181/23328";6.23224084714725e-15;2.94784992070065e-12;2.62847491167403e-12;"Kif14/Bub1b/Knstrn/Bub1/Smc4/Tacc3/Ncapd2/Anapc15/Plk1/Kif22/Esco2/Kif23/Ttk/Aurkb/Spag5/Ccnb1/Racgap1/Ndc80/Cdca5";19
GO:0000280;"GO:0000280";"nuclear division";"26/215";"418/23328";1.81143967527347e-14;7.3440939977516e-12;6.54842252534952e-12;"Kif14/Bub1b/Knstrn/Bub1/Smc4/Rad54l/Tacc3/Fancd2/Ncapd2/Ccne1/Cpeb1/Anapc15/Plk1/Kif22/Fanca/Kif23/Ttk/Fignl1/Aurkb/Spag5/Ccnb1/Racgap1/Kifc1/Ndc80/Cdca5/Kif11";26
GO:0048285;"GO:0048285";"organelle fission";"27/215";"472/23328";4.16926055077935e-14;1.47904518038897e-11;1.31880294264126e-11;"Kif14/Bub1b/Knstrn/Bub1/Smc4/Rad54l/Tacc3/Fancd2/Ncapd2/Ccne1/Cpeb1/Anapc15/Plk1/Kif22/Pex11g/Fanca/Kif23/Ttk/Fignl1/Aurkb/Spag5/Ccnb1/Racgap1/Kifc1/Ndc80/Cdca5/Kif11";27
GO:0140014;"GO:0140014";"mitotic nuclear division";"20/215";"268/23328";7.86709914239817e-13;2.48075859623622e-10;2.21198904541815e-10;"Kif14/Bub1b/Knstrn/Bub1/Smc4/Tacc3/Ncapd2/Anapc15/Plk1/Kif22/Kif23/Ttk/Aurkb/Spag5/Ccnb1/Racgap1/Kifc1/Ndc80/Cdca5/Kif11";20
GO:0000075;"GO:0000075";"cell cycle checkpoint";"17/215";"180/23328";9.93411885597572e-13;2.81930293132591e-10;2.5138549189227e-10;"Dtl/Bub1b/Bub1/E2f1/Stil/Kntc1/Fancd2/Anapc15/Wee1/Plk1/Timeless/Rps27l/Ttk/Aurkb/Brca1/Ccnb1/Ndc80";17
GO:0051983;"GO:0051983";"regulation of chromosome segregation";"13/215";"103/23328";1.24137492427826e-11;3.20274730463792e-09;2.85575628513392e-09;"Bub1b/Knstrn/Bub1/Tacc3/Anapc15/Plk1/Ttk/Aurkb/Spag5/Ccnb1/Racgap1/Ndc80/Cdca5";13
GO:0007093;"GO:0007093";"mitotic cell cycle checkpoint";"14/215";"131/23328";1.97672124622353e-11;4.67494574731865e-09;4.16845427712401e-09;"Bub1b/Bub1/Stil/Kntc1/Fancd2/Anapc15/Wee1/Plk1/Rps27l/Ttk/Aurkb/Brca1/Ccnb1/Ndc80";14
GO:0045786;"GO:0045786";"negative regulation of cell cycle";"23/215";"451/23328";3.66363748723206e-11;7.99800245289584e-09;7.1314854407335e-09;"Tgfb2/Dtl/Bub1b/Bub1/E2f1/Cdkn2c/Stil/Kntc1/Fancd2/E2f8/Anapc15/Wee1/Plk1/Mif/Timeless/Rps27l/Ttk/Aurkb/Prr11/Brca1/Ccnb1/Kifc1/Ndc80";23
GO:1901987;"GO:1901987";"regulation of cell cycle phase transition";"19/215";"297/23328";4.41603244676982e-11;8.95192863138054e-09;7.98206165566515e-09;"Kif14/Cenpf/Dtl/Bub1b/Bub1/E2f1/Cdc7/Anapc15/Plk1/Tcim/Psme1/Rps27l/Ttk/Aurkb/Brca1/Ccnb1/Rad51b/Ndc80/Cdca5";19
GO:0071174;"GO:0071174";"mitotic spindle checkpoint";"9/215";"38/23328";5.2452623798216e-11;9.717878522968e-09;8.66502725018177e-09;"Bub1b/Bub1/Stil/Anapc15/Plk1/Ttk/Aurkb/Ccnb1/Ndc80";9
GO:1901990;"GO:1901990";"regulation of mitotic cell cycle phase transition";"18/215";"265/23328";5.4787193927938e-11;9.717878522968e-09;8.66502725018177e-09;"Kif14/Cenpf/Dtl/Bub1b/Bub1/E2f1/Cdc7/Anapc15/Plk1/Psme1/Rps27l/Ttk/Aurkb/Brca1/Ccnb1/Rad51b/Ndc80/Cdca5";18
GO:0031577;"GO:0031577";"spindle checkpoint";"9/215";"40/23328";8.65933256529302e-11;1.44559916590009e-08;1.28898052550863e-08;"Bub1b/Bub1/Stil/Anapc15/Plk1/Ttk/Aurkb/Ccnb1/Ndc80";9
GO:0007094;"GO:0007094";"mitotic spindle assembly checkpoint";"8/215";"36/23328";1.10766304779866e-09;1.65449880508031e-07;1.47524762709583e-07;"Bub1b/Bub1/Anapc15/Plk1/Ttk/Aurkb/Ccnb1/Ndc80";8
GO:0071173;"GO:0071173";"spindle assembly checkpoint";"8/215";"36/23328";1.10766304779866e-09;1.65449880508031e-07;1.47524762709583e-07;"Bub1b/Bub1/Anapc15/Plk1/Ttk/Aurkb/Ccnb1/Ndc80";8
GO:0045841;"GO:0045841";"negative regulation of mitotic metaphase/anaphase transition";"8/215";"38/23328";1.76199864510476e-09;2.50027607740366e-07;2.2293919699115e-07;"Bub1b/Bub1/Anapc15/Plk1/Ttk/Aurkb/Ccnb1/Ndc80";8
GO:1902100;"GO:1902100";"negative regulation of metaphase/anaphase transition of cell cycle";"8/215";"39/23328";2.19925069357987e-09;2.83703339471804e-07;2.52966443414642e-07;"Bub1b/Bub1/Anapc15/Plk1/Ttk/Aurkb/Ccnb1/Ndc80";8
GO:2000816;"GO:2000816";"negative regulation of mitotic sister chromatid separation";"8/215";"39/23328";2.19925069357987e-09;2.83703339471804e-07;2.52966443414642e-07;"Bub1b/Bub1/Anapc15/Plk1/Ttk/Aurkb/Ccnb1/Ndc80";8
GO:0007091;"GO:0007091";"metaphase/anaphase transition of mitotic cell cycle";"9/215";"57/23328";2.4880778112867e-09;3.07007166453551e-07;2.7374549466056e-07;"Bub1b/Bub1/Tacc3/Anapc15/Plk1/Ttk/Aurkb/Ccnb1/Ndc80";9
GO:1905819;"GO:1905819";"negative regulation of chromosome separation";"8/215";"40/23328";2.7274150355616e-09;3.2251682795516e-07;2.87574813398689e-07;"Bub1b/Bub1/Anapc15/Plk1/Ttk/Aurkb/Ccnb1/Ndc80";8
GO:0010965;"GO:0010965";"regulation of mitotic sister chromatid separation";"9/215";"58/23328";2.92170680649299e-09;3.31672156673084e-07;2.95738238434069e-07;"Bub1b/Bub1/Tacc3/Anapc15/Plk1/Ttk/Aurkb/Ccnb1/Ndc80";9
GO:0044784;"GO:0044784";"metaphase/anaphase transition of cell cycle";"9/215";"59/23328";3.42026349788567e-09;3.73334915653829e-07;3.32887184166687e-07;"Bub1b/Bub1/Tacc3/Anapc15/Plk1/Ttk/Aurkb/Ccnb1/Ndc80";9
GO:0033048;"GO:0033048";"negative regulation of mitotic sister chromatid segregation";"8/215";"42/23328";4.12026508710319e-09;4.33085641377735e-07;3.8616441596086e-07;"Bub1b/Bub1/Anapc15/Plk1/Ttk/Aurkb/Ccnb1/Ndc80";8
GO:0033045;"GO:0033045";"regulation of sister chromatid segregation";"10/215";"82/23328";4.30327389852048e-09;4.36167547285755e-07;3.88912423009144e-07;"Bub1b/Bub1/Tacc3/Anapc15/Plk1/Ttk/Aurkb/Ccnb1/Ndc80/Cdca5";10
GO:0051306;"GO:0051306";"mitotic sister chromatid separation";"9/215";"61/23328";4.64568201956566e-09;4.54636054190598e-07;4.05380020872444e-07;"Bub1b/Bub1/Tacc3/Anapc15/Plk1/Ttk/Aurkb/Ccnb1/Ndc80";9
GO:0033046;"GO:0033046";"negative regulation of sister chromatid segregation";"8/215";"44/23328";6.08990181843617e-09;5.71275768333181e-07;5.09382792579269e-07;"Bub1b/Bub1/Anapc15/Plk1/Ttk/Aurkb/Ccnb1/Ndc80";8
GO:1905818;"GO:1905818";"regulation of chromosome separation";"9/215";"63/23328";6.24015109877682e-09;5.71275768333181e-07;5.09382792579269e-07;"Bub1b/Bub1/Tacc3/Anapc15/Plk1/Ttk/Aurkb/Ccnb1/Ndc80";9
GO:0045787;"GO:0045787";"positive regulation of cell cycle";"18/215";"358/23328";6.78824279325172e-09;6.02032282726512e-07;5.36807094571617e-07;"Kif14/Tgfb2/Dtl/Nr4a3/Stil/Cdc7/E2f8/Mif/Kif23/Aurkb/Spag5/Rab11fip4/Brca1/Ccnb1/Rad51b/Racgap1/Ndc80/Cdca5";18
GO:1902850;"GO:1902850";"microtubule cytoskeleton organization involved in mitosis";"12/215";"142/23328";8.40494358535143e-09;7.22825148340223e-07;6.44513058347204e-07;"Stil/Cenpa/Tacc3/Plk1/Dlgap5/Kif23/Aurkb/Ccnb1/Racgap1/Kifc1/Ndc80/Kif11";12
GO:0051985;"GO:0051985";"negative regulation of chromosome segregation";"8/215";"46/23328";8.8253263412874e-09;7.36655181075695e-07;6.56844722119347e-07;"Bub1b/Bub1/Anapc15/Plk1/Ttk/Aurkb/Ccnb1/Ndc80";8
GO:0007052;"GO:0007052";"mitotic spindle organization";"11/215";"116/23328";1.06385453402538e-08;8.62634047875435e-07;7.69174827006619e-07;"Stil/Tacc3/Plk1/Dlgap5/Kif23/Aurkb/Ccnb1/Racgap1/Kifc1/Ndc80/Kif11";11
GO:0007051;"GO:0007051";"spindle organization";"13/215";"179/23328";1.24997748075737e-08;9.85398913997061e-07;8.78639141444655e-07;"Knstrn/Stil/Tacc3/Plk1/Dlgap5/Kif23/Aurkb/Spag5/Ccnb1/Racgap1/Kifc1/Ndc80/Kif11";13
GO:0051304;"GO:0051304";"chromosome separation";"10/215";"92/23328";1.33887777191029e-08;1.02695543694092e-06;9.15693360930965e-07;"Bub1b/Bub1/Tacc3/Ncapd2/Anapc15/Plk1/Ttk/Aurkb/Ccnb1/Ndc80";10
GO:0008608;"GO:0008608";"attachment of spindle microtubules to kinetochore";"7/215";"32/23328";1.41770404106417e-08;1.0365952458277e-06;9.24288776740395e-07;"Knstrn/Knl1/Aurkb/Spag5/Ccnb1/Racgap1/Ndc80";7
GO:0033047;"GO:0033047";"regulation of mitotic sister chromatid segregation";"9/215";"69/23328";1.4244966380296e-08;1.0365952458277e-06;9.24288776740395e-07;"Bub1b/Bub1/Tacc3/Anapc15/Plk1/Ttk/Aurkb/Ccnb1/Ndc80";9
GO:0010948;"GO:0010948";"negative regulation of cell cycle process";"14/215";"221/23328";1.94917234599939e-08;1.38293777948657e-06;1.23310797889014e-06;"Dtl/Bub1b/Bub1/E2f8/Anapc15/Plk1/Mif/Rps27l/Ttk/Aurkb/Brca1/Ccnb1/Kifc1/Ndc80";14
GO:0045839;"GO:0045839";"negative regulation of mitotic nuclear division";"8/215";"53/23328";2.83645107951415e-08;1.96337760089297e-06;1.75066197564879e-06;"Bub1b/Bub1/Anapc15/Plk1/Ttk/Aurkb/Ccnb1/Ndc80";8
GO:0030071;"GO:0030071";"regulation of mitotic metaphase/anaphase transition";"8/215";"54/23328";3.30355024429149e-08;2.23225609364268e-06;1.99040972112199e-06;"Bub1b/Bub1/Anapc15/Plk1/Ttk/Aurkb/Ccnb1/Ndc80";8
GO:1902099;"GO:1902099";"regulation of metaphase/anaphase transition of cell cycle";"8/215";"56/23328";4.43948527095682e-08;2.8700828836233e-06;2.55913328594281e-06;"Bub1b/Bub1/Anapc15/Plk1/Ttk/Aurkb/Ccnb1/Ndc80";8
GO:0045930;"GO:0045930";"negative regulation of mitotic cell cycle";"14/215";"236/23328";4.44974090484233e-08;2.8700828836233e-06;2.55913328594281e-06;"Bub1b/Bub1/Stil/Kntc1/Fancd2/Anapc15/Wee1/Plk1/Rps27l/Ttk/Aurkb/Brca1/Ccnb1/Ndc80";14
GO:0071459;"GO:0071459";"protein localization to chromosome, centromeric region";"6/215";"24/23328";6.69732741575354e-08;4.22378115686857e-06;3.76616961578281e-06;"Bub1b/Knl1/Cenpa/Ttk/Aurkb/Ndc80";6
GO:0051988;"GO:0051988";"regulation of attachment of spindle microtubules to kinetochore";"5/215";"13/23328";7.69265737372213e-08;4.67839234468166e-06;4.17152746434283e-06;"Knstrn/Aurkb/Spag5/Ccnb1/Racgap1";5
GO:0051310;"GO:0051310";"metaphase plate congression";"8/215";"60/23328";7.74786610993791e-08;4.67839234468166e-06;4.17152746434283e-06;"Kif14/Cenpf/Kif22/Aurkb/Spag5/Ccnb1/Ndc80/Cdca5";8
GO:0051656;"GO:0051656";"establishment of organelle localization";"17/215";"382/23328";1.06037953876522e-07;6.26949402294935e-06;5.59024651577101e-06;"Kif14/Cenpf/Nr4a3/Prkcz/Cenpa/Tacc3/Lat2/Plk1/Kif22/Kif23/Aurkb/Spag5/Hap1/Ccnb1/Kifc1/Ndc80/Cdca5";17
GO:0090068;"GO:0090068";"positive regulation of cell cycle process";"14/215";"254/23328";1.10768211951177e-07;6.41551399015184e-06;5.72044643459998e-06;"Kif14/Dtl/Cdc7/E2f8/Kif23/Aurkb/Spag5/Rab11fip4/Brca1/Ccnb1/Rad51b/Racgap1/Ndc80/Cdca5";14
GO:0006281;"GO:0006281";"DNA repair";"19/215";"481/23328";1.19509919296372e-07;6.78338301926207e-06;6.04845991554691e-06;"Mcm6/Dtl/Rad54l/Cdc7/Pole/Fancd2/Rad51ap1/Fanci/Kif22/Timeless/Neil3/Fanca/Esco2/Fignl1/Brca1/Rad51b/Polq/Chaf1b/Cdca5";19
GO:0034502;"GO:0034502";"protein localization to chromosome";"9/215";"88/23328";1.23463057715812e-07;6.87035603524459e-06;6.12601012897445e-06;"Bub1b/Knl1/Cenpa/Plk1/Esco2/Ttk/Aurkb/Ndc80/Cdca5";9
GO:0051784;"GO:0051784";"negative regulation of nuclear division";"8/215";"64/23328";1.29864537778001e-07;7.08760688873012e-06;6.31972366028975e-06;"Bub1b/Bub1/Anapc15/Plk1/Ttk/Aurkb/Ccnb1/Ndc80";8
GO:1901988;"GO:1901988";"negative regulation of cell cycle phase transition";"11/215";"158/23328";2.59643936984449e-07;1.39031979841862e-05;1.23969021749874e-05;"Dtl/Bub1b/Bub1/Anapc15/Plk1/Rps27l/Ttk/Aurkb/Brca1/Ccnb1/Ndc80";11
GO:0000910;"GO:0000910";"cytokinesis";"11/215";"160/23328";2.94765347451709e-07;1.52098919285082e-05;1.35620267038068e-05;"Kif14/Cenpa/E2f8/Plk1/Ckap2/Anln/Kif23/Aurkb/Rab11fip4/Racgap1/Kif20a";11
GO:0007088;"GO:0007088";"regulation of mitotic nuclear division";"11/215";"160/23328";2.94765347451709e-07;1.52098919285082e-05;1.35620267038068e-05;"Bub1b/Bub1/Tacc3/Anapc15/Plk1/Ttk/Aurkb/Ccnb1/Ndc80/Cdca5/Kif11";11
GO:0044843;"GO:0044843";"cell cycle G1/S phase transition";"12/215";"201/23328";3.90152964430766e-07;1.97723948759735e-05;1.76302204227737e-05;"Cdk18/Kif14/E2f1/Ccna2/Iqgap3/Cdkn2c/Pole/Ccne1/Tcim/Psme1/Rps27l/Tcf19";12
GO:0010639;"GO:0010639";"negative regulation of organelle organization";"17/215";"420/23328";4.04148408939829e-07;2.01223365714252e-05;1.79422488474857e-05;"Gsn/Bub1b/Bub1/Tmsb10/Eml2/Anapc15/Plk1/Ckap2/Cdh5/Ttk/Vill/Aurkb/Brca1/Carmil1/Ccnb1/Kifc1/Ndc80";17
GO:1903046;"GO:1903046";"meiotic cell cycle process";"12/215";"202/23328";4.11469519276161e-07;2.0133629236306e-05;1.7952318046096e-05;"Bub1b/Bub1/Smc4/Rad54l/Fancd2/Ncapd2/Ccne1/Cpeb1/Plk1/Fanca/Ttk/Fignl1";12
GO:0006260;"GO:0006260";"DNA replication";"13/215";"244/23328";4.6848710632062e-07;2.25350238599647e-05;2.00935415449557e-05;"Mcm6/Dtl/Ccna2/Zgrf1/Cdc7/Pole/Ccne1/E2f8/Prim1/Timeless/Esco2/Polq/Chaf1b";13
GO:0050000;"GO:0050000";"chromosome localization";"8/215";"78/23328";6.16001831854594e-07;2.86592327672678e-05;2.55542433784028e-05;"Kif14/Cenpf/Kif22/Aurkb/Spag5/Ccnb1/Ndc80/Cdca5";8
GO:0051303;"GO:0051303";"establishment of chromosome localization";"8/215";"78/23328";6.16001831854594e-07;2.86592327672678e-05;2.55542433784028e-05;"Kif14/Cenpf/Kif22/Aurkb/Spag5/Ccnb1/Ndc80/Cdca5";8
GO:0032465;"GO:0032465";"regulation of cytokinesis";"8/215";"80/23328";7.49652259894035e-07;3.43147276383754e-05;3.05970124411759e-05;"Kif14/E2f8/Plk1/Kif23/Aurkb/Rab11fip4/Racgap1/Kif20a";8
GO:1901991;"GO:1901991";"negative regulation of mitotic cell cycle phase transition";"10/215";"142/23328";8.26884889864455e-07;3.72491955148464e-05;3.32135551417569e-05;"Bub1b/Bub1/Anapc15/Plk1/Rps27l/Ttk/Aurkb/Brca1/Ccnb1/Ndc80";10
GO:0140013;"GO:0140013";"meiotic nuclear division";"11/215";"184/23328";1.18533511963324e-06;5.25622042112364e-05;4.6867526769709e-05;"Bub1b/Bub1/Smc4/Rad54l/Fancd2/Ccne1/Cpeb1/Plk1/Fanca/Ttk/Fignl1";11
GO:0000086;"GO:0000086";"G2/M transition of mitotic cell cycle";"9/215";"117/23328";1.41731729426196e-06;6.18822535556223e-05;5.51778263223605e-05;"Kif14/Cenpf/Dtl/Ccna2/Cdc7/Plk1/Brca1/Ccnb1/Rad51b";9
GO:0051783;"GO:0051783";"regulation of nuclear division";"11/215";"191/23328";1.70914090214317e-06;7.34930587921563e-05;6.55306974282644e-05;"Bub1b/Bub1/Tacc3/Anapc15/Plk1/Ttk/Aurkb/Ccnb1/Ndc80/Cdca5/Kif11";11
GO:0006302;"GO:0006302";"double-strand break repair";"12/215";"235/23328";2.0337645028662e-06;8.61466217781235e-05;7.68133521585286e-05;"Mcm6/Rad54l/Cdc7/Fancd2/Rad51ap1/Timeless/Esco2/Fignl1/Brca1/Rad51b/Polq/Cdca5";12
GO:0061640;"GO:0061640";"cytoskeleton-dependent cytokinesis";"8/215";"94/23328";2.57805254249859e-06;0.000107595781111927;9.59386735629508e-05;"Cenpa/Plk1/Ckap2/Anln/Kif23/Aurkb/Racgap1/Kif20a";8
GO:0007080;"GO:0007080";"mitotic metaphase plate congression";"6/215";"44/23328";3.01213951916162e-06;0.000123890608048995;0.000110468091595187;"Kif14/Kif22/Aurkb/Ccnb1/Ndc80/Cdca5";6
GO:1902749;"GO:1902749";"regulation of cell cycle G2/M phase transition";"8/215";"97/23328";3.26893497733762e-06;0.000132531963795488;0.000118173228353679;"Kif14/Cenpf/Dtl/Cdc7/Plk1/Brca1/Ccnb1/Rad51b";8
GO:0000281;"GO:0000281";"mitotic cytokinesis";"7/215";"69/23328";3.40462994308401e-06;0.000136089292654541;0.000121345150232379;"Cenpa/Plk1/Ckap2/Anln/Kif23/Racgap1/Kif20a";7
GO:0000724;"GO:0000724";"double-strand break repair via homologous recombination";"9/215";"131/23328";3.6303208278741e-06;0.000143095145965371;0.000127591977634639;"Mcm6/Rad54l/Cdc7/Rad51ap1/Timeless/Fignl1/Brca1/Rad51b/Polq";9
GO:0045132;"GO:0045132";"meiotic chromosome segregation";"8/215";"99/23328";3.81192943390652e-06;0.000146257825362731;0.000130412007036833;"Bub1b/Bub1/Smc4/Fancd2/Ccne1/Cpeb1/Plk1/Ttk";8
GO:0000725;"GO:0000725";"recombinational repair";"9/215";"132/23328";3.86516451804258e-06;0.000146257825362731;0.000130412007036833;"Mcm6/Rad54l/Cdc7/Rad51ap1/Timeless/Fignl1/Brca1/Rad51b/Polq";9
GO:0006261;"GO:0006261";"DNA-dependent DNA replication";"9/215";"132/23328";3.86516451804258e-06;0.000146257825362731;0.000130412007036833;"Mcm6/Zgrf1/Cdc7/Pole/Ccne1/E2f8/Prim1/Timeless/Polq";9
GO:0044839;"GO:0044839";"cell cycle G2/M phase transition";"9/215";"134/23328";4.37423018494987e-06;0.000163342964011681;0.000145646113083372;"Kif14/Cenpf/Dtl/Ccna2/Cdc7/Plk1/Brca1/Ccnb1/Rad51b";9
GO:0070192;"GO:0070192";"chromosome organization involved in meiotic cell cycle";"7/215";"76/23328";6.53287332377491e-06;0.00024078304536199;0.000214696206019889;"Bub1b/Bub1/Smc4/Fancd2/Ncapd2/Ccne1/Cpeb1";7
GO:0030010;"GO:0030010";"establishment of cell polarity";"9/215";"143/23328";7.44117136692773e-06;0.000270744158196678;0.000241411281593715;"Gsn/Prkcz/Cenpa/Wee1/Plk1/Fat1/Cdh5/Spag5/Ndc80";9
GO:0000082;"GO:0000082";"G1/S transition of mitotic cell cycle";"10/215";"183/23328";8.11083571255704e-06;0.000291374072813125;0.000259806116628743;"Cdk18/Kif14/E2f1/Iqgap3/Cdkn2c/Pole/Ccne1/Psme1/Rps27l/Tcf19";10
GO:0031333;"GO:0031333";"negative regulation of protein-containing complex assembly";"9/215";"147/23328";9.30673030693822e-06;0.00032608025445791;0.000290752172292131;"Kif14/Gsn/Prkcz/Tmsb10/Eml2/Cdh5/Cryab/Vill/Carmil1";9
GO:2001251;"GO:2001251";"negative regulation of chromosome organization";"9/215";"147/23328";9.30673030693822e-06;0.00032608025445791;0.000290752172292131;"Bub1b/Bub1/Anapc15/Plk1/Ttk/Aurkb/Brca1/Ccnb1/Ndc80";9
GO:0010389;"GO:0010389";"regulation of G2/M transition of mitotic cell cycle";"7/215";"81/23328";9.99422045178685e-06;0.000345897532221598;0.000308422412915219;"Kif14/Cenpf/Dtl/Cdc7/Brca1/Ccnb1/Rad51b";7
GO:0070507;"GO:0070507";"regulation of microtubule cytoskeleton organization";"10/215";"201/23328";1.83693930622986e-05;0.000620856407029454;0.000553591781647123;"Stil/Tacc3/Eml2/Plk1/Ckap2/Cdh5/Ska3/Spag5/Kifc1/Kif11";10
GO:0051302;"GO:0051302";"regulation of cell division";"9/215";"160/23328";1.83762995738105e-05;0.000620856407029454;0.000553591781647123;"Kif14/Tgfb2/E2f8/Plk1/Kif23/Aurkb/Rab11fip4/Racgap1/Kif20a";9
GO:0034501;"GO:0034501";"protein localization to kinetochore";"4/215";"18/23328";1.94001773792922e-05;0.000647737687087427;0.000577560698697443;"Knl1/Ttk/Aurkb/Ndc80";4
GO:0032506;"GO:0032506";"cytokinetic process";"5/215";"39/23328";2.83148084253163e-05;0.000934388678035437;0.000833155440079074;"Anln/Kif23/Aurkb/Racgap1/Kif20a";5
GO:0032886;"GO:0032886";"regulation of microtubule-based process";"11/215";"258/23328";2.94943221734884e-05;0.000962125130211035;0.000857886878464199;"Stil/Tacc3/Eml2/Plk1/Ckap2/Cdh5/Ska3/Spag5/Hap1/Kifc1/Kif11";11
GO:0090307;"GO:0090307";"mitotic spindle assembly";"6/215";"67/23328";3.57035566806605e-05;0.0011514397029513;0.00102669079258741;"Plk1/Kif23/Aurkb/Racgap1/Kifc1/Kif11";6
GO:0051383;"GO:0051383";"kinetochore organization";"4/215";"21/23328";3.71298900061625e-05;0.0011839845824437;0.00105570970520183;"Smc4/Cenpa/Dlgap5/Ndc80";4
GO:0051321;"GO:0051321";"meiotic cell cycle";"12/215";"317/23328";4.11708836325713e-05;0.00129825519721375;0.0011576000497392;"Bub1b/Bub1/Smc4/Rad54l/Fancd2/Ncapd2/Ccne1/Cpeb1/Plk1/Fanca/Ttk/Fignl1";12
GO:0043254;"GO:0043254";"regulation of protein-containing complex assembly";"14/215";"438/23328";6.02239463240638e-05;0.00187819296338124;0.00167470638476633;"Kif14/Gsn/Fmn1/Prkcz/Actr3b/Arhgef5/Tmsb10/Eml2/Unc13a/Cdh5/Cryab/Vill/Baiap2/Carmil1";14
GO:0000079;"GO:0000079";"regulation of cyclin-dependent protein serine/threonine kinase activity";"6/215";"76/23328";7.30143992158726e-05;0.00225233548885485;0.00200831368094917;"Ccna2/Cdkn2c/Stil/Ccne1/Plk1/Ccnb1";6
GO:0008630;"GO:0008630";"intrinsic apoptotic signaling pathway in response to DNA damage";"7/215";"111/23328";7.73252285974883e-05;0.0023596666533298;0.00210401640688582;"Ackr3/E2f1/Epha2/Mif/Rps27l/Brca1/Crip1";7
GO:0051225;"GO:0051225";"spindle assembly";"7/215";"112/23328";8.18430622903792e-05;0.00247096394446911;0.00220325556266598;"Plk1/Kif23/Aurkb/Spag5/Racgap1/Kifc1/Kif11";7
GO:0031570;"GO:0031570";"DNA integrity checkpoint";"7/215";"113/23328";8.65738544782149e-05;0.00258627998957025;0.00230607807385738;"Dtl/E2f1/Fancd2/Plk1/Timeless/Rps27l/Brca1";7
GO:1904029;"GO:1904029";"regulation of cyclin-dependent protein kinase activity";"6/215";"80/23328";9.73415824875049e-05;0.00287766053228686;0.00256588995942941;"Ccna2/Cdkn2c/Stil/Ccne1/Plk1/Ccnb1";6
GO:0097193;"GO:0097193";"intrinsic apoptotic signaling pathway";"11/215";"295/23328";9.84990937349726e-05;0.00288186008267889;0.00256963452348209;"Ackr3/Bub1/E2f1/E2f2/Epha2/Mif/Rps27l/Fignl1/Brca1/Crip1/Hells";11
GO:0010971;"GO:0010971";"positive regulation of G2/M transition of mitotic cell cycle";"4/215";"27/23328";0.000104258334658598;0.00301923626286838;0.00269212713769355;"Dtl/Cdc7/Ccnb1/Rad51b";4
GO:0032272;"GO:0032272";"negative regulation of protein polymerization";"6/215";"83/23328";0.000119499073870336;0.00342564011761629;0.00305450051657934;"Gsn/Tmsb10/Eml2/Cdh5/Vill/Carmil1";6
GO:1902904;"GO:1902904";"negative regulation of supramolecular fiber organization";"8/215";"163/23328";0.000139821697663036;0.00396813977967696;0.00353822485454672;"Gsn/Tmsb10/Eml2/Ckap2/Cdh5/Cryab/Vill/Carmil1";8
GO:1902751;"GO:1902751";"positive regulation of cell cycle G2/M phase transition";"4/215";"30/23328";0.000159317132909661;0.00447665369502591;0.00399164551865371;"Dtl/Cdc7/Ccnb1/Rad51b";4
GO:0010212;"GO:0010212";"response to ionizing radiation";"7/215";"125/23328";0.000162879945251583;0.00453189494729405;0.00404090184091647;"Rad54l/Fancd2/Rad51ap1/Cryab/Fignl1/Brca1/Net1";7
GO:0007062;"GO:0007062";"sister chromatid cohesion";"5/215";"56/23328";0.000165443364810579;0.00455852688672255;0.00406464843131969;"Bub1b/Bub1/Kif22/Esco2/Cdca5";5
GO:0033044;"GO:0033044";"regulation of chromosome organization";"12/215";"369/23328";0.000173047479411995;0.00472219948626195;0.00421058846666434;"Phf19/Bub1b/Bub1/Tacc3/Anapc15/Plk1/Ttk/Aurkb/Brca1/Ccnb1/Ndc80/Cdca5";12
GO:1902903;"GO:1902903";"regulation of supramolecular fiber organization";"12/215";"370/23328";0.000177420983351121;0.00479543572143315;0.00427589016517388;"Gsn/Fmn1/Actr3b/Arhgef5/Tmsb10/Eml2/Ckap2/Cdh5/Cryab/Vill/Baiap2/Carmil1";12
GO:0051494;"GO:0051494";"negative regulation of cytoskeleton organization";"8/215";"171/23328";0.000194284999001228;0.00520170591665552;0.0046381443654315;"Gsn/Tmsb10/Eml2/Ckap2/Cdh5/Vill/Carmil1/Kifc1";8
GO:0009435;"GO:0009435";"NAD biosynthetic process";"3/215";"13/23328";0.000206239695892669;0.00541952089762404;0.00483236090571128;"Afmid/Naprt/Haao";3
GO:0072425;"GO:0072425";"signal transduction involved in G2 DNA damage checkpoint";"3/215";"13/23328";0.000206239695892669;0.00541952089762404;0.00483236090571128;"Dtl/Plk1/Brca1";3
GO:0032467;"GO:0032467";"positive regulation of cytokinesis";"4/215";"33/23328";0.000232795902742811;0.00606123644022107;0.00540455190916192;"Kif14/Kif23/Aurkb/Racgap1";4
GO:0007163;"GO:0007163";"establishment or maintenance of cell polarity";"9/215";"223/23328";0.000236655064237658;0.00610570065733159;0.00544419879834766;"Gsn/Prkcz/Cenpa/Wee1/Plk1/Fat1/Cdh5/Spag5/Ndc80";9
GO:0007076;"GO:0007076";"mitotic chromosome condensation";"3/215";"14/23328";0.000260705223111533;0.00654762321407549;0.0058382427234292;"Smc4/Ncapd2/Cdca5";3
GO:0090266;"GO:0090266";"regulation of mitotic cell cycle spindle assembly checkpoint";"3/215";"14/23328";0.000260705223111533;0.00654762321407549;0.0058382427234292;"Anapc15/Ccnb1/Ndc80";3
GO:1903504;"GO:1903504";"regulation of mitotic spindle checkpoint";"3/215";"14/23328";0.000260705223111533;0.00654762321407549;0.0058382427234292;"Anapc15/Ccnb1/Ndc80";3
GO:0032271;"GO:0032271";"regulation of protein polymerization";"9/215";"227/23328";0.000269880329670489;0.00671859978600743;0.00599069540653605;"Gsn/Fmn1/Actr3b/Tmsb10/Eml2/Cdh5/Vill/Baiap2/Carmil1";9
GO:0006310;"GO:0006310";"DNA recombination";"10/215";"288/23328";0.000359631380843942;0.00885512663985925;0.00789574735440882;"Mcm6/Rad54l/Cdc7/Fancd2/Rad51ap1/Timeless/Fignl1/Brca1/Rad51b/Polq";10
GO:0030866;"GO:0030866";"cortical actin cytoskeleton organization";"4/215";"37/23328";0.00036506336041703;0.00885512663985925;0.00789574735440882;"Epb41l1/Anln/Kif23/Racgap1";4
GO:0051294;"GO:0051294";"establishment of spindle orientation";"4/215";"37/23328";0.00036506336041703;0.00885512663985925;0.00789574735440882;"Cenpa/Plk1/Spag5/Ndc80";4
GO:0090231;"GO:0090231";"regulation of spindle checkpoint";"3/215";"16/23328";0.000395662122582661;0.00951600935499655;0.00848502892675038;"Anapc15/Ccnb1/Ndc80";3

## Sheet: GO_hyperresponsive
ID;"Description";"GeneRatio";"BgRatio";"pvalue";"p.adjust";"qvalue";"geneID";"Count"
GO:0000028;"GO:0000028";"ribosomal small subunit assembly";"5/142";"21/23328";1.46487400316361e-07;0.000410457695686444;0.000338462993362539;"Rps5/Rps19/Rpl38/Rps2/Rps28";5
GO:0002221;"GO:0002221";"pattern recognition receptor signaling pathway";"8/142";"149/23328";3.73795081827325e-06;0.00523686909640082;0.00431831686637357;"Tifa/Ddx58/Tlr1/Nod2/Lacc1/Traf3/Rftn1/Pik3ap1";8
GO:0034599;"GO:0034599";"cellular response to oxidative stress";"10/142";"276/23328";7.69793545492467e-06;0.00563609279159143;0.00464751631449085;"Thbs1/Srxn1/Src/Foxo1/Rest/Hsph1/Pml/Dapk1/Hif1a/Ppargc1b";10
GO:0006979;"GO:0006979";"response to oxidative stress";"12/142";"409/23328";8.04581412075864e-06;0.00563609279159143;0.00464751631449085;"Thbs1/Srxn1/Src/Foxo1/Rest/Hsph1/Adam9/Rbpms/Pml/Dapk1/Hif1a/Ppargc1b";12

## Sheet: GO_primed_hyperresponsive
ID;"Description";"GeneRatio";"BgRatio";"pvalue";"p.adjust";"qvalue";"geneID";"Count"
GO:0048002;"GO:0048002";"antigen processing and presentation of peptide antigen";"15/198";"72/23328";3.77986682336717e-17;1.07688405797731e-13;8.82101552358422e-14;"Ctse/B2m/H2-Ab1/H2-Aa/H2-Eb1/H2-D1/H2-Q1/H2-T24/H2-T23/H2-T22/H2-Bl/Gm7030/H2-T10/Gm8909/H2-M3";15
GO:0031343;"GO:0031343";"positive regulation of cell killing";"15/198";"95/23328";3.04623577759814e-15;4.12957329710695e-12;3.38263250251652e-12;"B2m/Lag3/Klrb1c/Clec7a/Ulbp1/H2-D1/H2-Q1/H2-T24/H2-T23/H2-T22/H2-Bl/Gm7030/H2-T10/Gm8909/H2-M3";15
GO:0002428;"GO:0002428";"antigen processing and presentation of peptide antigen via MHC class Ib";"11/198";"35/23328";4.34844503029864e-15;4.12957329710695e-12;3.38263250251652e-12;"B2m/H2-D1/H2-Q1/H2-T24/H2-T23/H2-T22/H2-Bl/Gm7030/H2-T10/Gm8909/H2-M3";11
GO:0001912;"GO:0001912";"positive regulation of leukocyte mediated cytotoxicity";"14/198";"82/23328";8.3984116327172e-15;5.98176868540282e-12;4.89981015519317e-12;"B2m/Lag3/Klrb1c/Ulbp1/H2-D1/H2-Q1/H2-T24/H2-T23/H2-T22/H2-Bl/Gm7030/H2-T10/Gm8909/H2-M3";14
GO:0002475;"GO:0002475";"antigen processing and presentation via MHC class Ib";"11/198";"39/23328";1.69604488189058e-14;9.66406373701251e-12;7.91606632242402e-12;"B2m/H2-D1/H2-Q1/H2-T24/H2-T23/H2-T22/H2-Bl/Gm7030/H2-T10/Gm8909/H2-M3";11
GO:0002483;"GO:0002483";"antigen processing and presentation of endogenous peptide antigen";"11/198";"41/23328";3.15032414719113e-14;1.28218192790679e-11;1.05026596004853e-11;"B2m/H2-D1/H2-Q1/H2-T24/H2-T23/H2-T22/H2-Bl/Gm7030/H2-T10/Gm8909/H2-M3";11
GO:0019885;"GO:0019885";"antigen processing and presentation of endogenous peptide antigen via MHC class I";"11/198";"41/23328";3.15032414719113e-14;1.28218192790679e-11;1.05026596004853e-11;"B2m/H2-D1/H2-Q1/H2-T24/H2-T23/H2-T22/H2-Bl/Gm7030/H2-T10/Gm8909/H2-M3";11
GO:0019882;"GO:0019882";"antigen processing and presentation";"15/198";"116/23328";6.50487203876098e-14;2.13099680023279e-11;1.74555057402084e-11;"Ctse/B2m/H2-Ab1/H2-Aa/H2-Eb1/H2-D1/H2-Q1/H2-T24/H2-T23/H2-T22/H2-Bl/Gm7030/H2-T10/Gm8909/H2-M3";15
GO:0002697;"GO:0002697";"regulation of immune effector process";"25/198";"440/23328";6.80751773120173e-14;2.13099680023279e-11;1.74555057402084e-11;"Stat1/B2m/Cd36/Gbp4/Lag3/Klrb1c/Cd22/Spn/Tspan32/Ulbp1/Ddx60/Lgals3/Mmp12/Scimp/Dhx58/H2-D1/H2-Q1/H2-T24/H2-T23/H2-T22/H2-Bl/Gm7030/H2-T10/Gm8909/H2-M3";25
GO:0019883;"GO:0019883";"antigen processing and presentation of endogenous antigen";"11/198";"44/23328";7.47980624862334e-14;2.13099680023279e-11;1.74555057402084e-11;"B2m/H2-D1/H2-Q1/H2-T24/H2-T23/H2-T22/H2-Bl/Gm7030/H2-T10/Gm8909/H2-M3";11
GO:0002486;"GO:0002486";"antigen processing and presentation of endogenous peptide antigen via MHC class I via ER pathway, TAP-independent";"10/198";"33/23328";1.20603075574238e-13;3.12361965737277e-11;2.55863175644101e-11;"H2-D1/H2-Q1/H2-T24/H2-T23/H2-T22/H2-Bl/Gm7030/H2-T10/Gm8909/H2-M3";10
GO:0002476;"GO:0002476";"antigen processing and presentation of endogenous peptide antigen via MHC class Ib";"10/198";"34/23328";1.69602745606853e-13;3.71690940179942e-11;3.04460961142019e-11;"H2-D1/H2-Q1/H2-T24/H2-T23/H2-T22/H2-Bl/Gm7030/H2-T10/Gm8909/H2-M3";10
GO:0002484;"GO:0002484";"antigen processing and presentation of endogenous peptide antigen via MHC class I via ER pathway";"10/198";"34/23328";1.69602745606853e-13;3.71690940179942e-11;3.04460961142019e-11;"H2-D1/H2-Q1/H2-T24/H2-T23/H2-T22/H2-Bl/Gm7030/H2-T10/Gm8909/H2-M3";10
GO:0031341;"GO:0031341";"regulation of cell killing";"15/198";"126/23328";2.25818728418878e-13;4.59541112332417e-11;3.76421143537333e-11;"B2m/Lag3/Klrb1c/Clec7a/Ulbp1/H2-D1/H2-Q1/H2-T24/H2-T23/H2-T22/H2-Bl/Gm7030/H2-T10/Gm8909/H2-M3";15
GO:0001910;"GO:0001910";"regulation of leukocyte mediated cytotoxicity";"14/198";"105/23328";2.95632200795206e-13;5.61504093377028e-11;4.59941466079279e-11;"B2m/Lag3/Klrb1c/Ulbp1/H2-D1/H2-Q1/H2-T24/H2-T23/H2-T22/H2-Bl/Gm7030/H2-T10/Gm8909/H2-M3";14
GO:0001916;"GO:0001916";"positive regulation of T cell mediated cytotoxicity";"11/198";"51/23328";4.41118858510504e-13;7.39263310527309e-11;6.0554830298315e-11;"B2m/H2-D1/H2-Q1/H2-T24/H2-T23/H2-T22/H2-Bl/Gm7030/H2-T10/Gm8909/H2-M3";11
GO:0002474;"GO:0002474";"antigen processing and presentation of peptide antigen via MHC class I";"11/198";"51/23328";4.41118858510504e-13;7.39263310527309e-11;6.0554830298315e-11;"B2m/H2-D1/H2-Q1/H2-T24/H2-T23/H2-T22/H2-Bl/Gm7030/H2-T10/Gm8909/H2-M3";11
GO:0001914;"GO:0001914";"regulation of T cell mediated cytotoxicity";"11/198";"56/23328";1.32922619394921e-12;2.10386968142294e-10;1.72333010057626e-10;"B2m/H2-D1/H2-Q1/H2-T24/H2-T23/H2-T22/H2-Bl/Gm7030/H2-T10/Gm8909/H2-M3";11
GO:0001913;"GO:0001913";"T cell mediated cytotoxicity";"11/198";"69/23328";1.47927064152917e-11;2.21812739879821e-09;1.81692133643777e-09;"B2m/H2-D1/H2-Q1/H2-T24/H2-T23/H2-T22/H2-Bl/Gm7030/H2-T10/Gm8909/H2-M3";11
GO:0001906;"GO:0001906";"cell killing";"16/198";"200/23328";1.70095080848409e-11;2.42067811616115e-09;1.98283548559209e-09;"B2m/Lag3/Klrb1c/Clec7a/Ulbp1/Lgals3/H2-D1/H2-Q1/H2-T24/H2-T23/H2-T22/H2-Bl/Gm7030/H2-T10/Gm8909/H2-M3";16
GO:0001909;"GO:0001909";"leukocyte mediated cytotoxicity";"14/198";"141/23328";1.78428362370601e-11;2.42067811616115e-09;1.98283548559209e-09;"B2m/Lag3/Klrb1c/Ulbp1/H2-D1/H2-Q1/H2-T24/H2-T23/H2-T22/H2-Bl/Gm7030/H2-T10/Gm8909/H2-M3";14
GO:0002699;"GO:0002699";"positive regulation of immune effector process";"18/198";"273/23328";2.26883627680018e-11;2.93814297845623e-09;2.40670336156268e-09;"B2m/Cd36/Lag3/Klrb1c/Ulbp1/Ddx60/Scimp/Dhx58/H2-D1/H2-Q1/H2-T24/H2-T23/H2-T22/H2-Bl/Gm7030/H2-T10/Gm8909/H2-M3";18
GO:0002708;"GO:0002708";"positive regulation of lymphocyte mediated immunity";"14/198";"144/23328";2.37721730618586e-11;2.944648741445e-09;2.41203238801558e-09;"B2m/Lag3/Klrb1c/Ulbp1/H2-D1/H2-Q1/H2-T24/H2-T23/H2-T22/H2-Bl/Gm7030/H2-T10/Gm8909/H2-M3";14
GO:0002711;"GO:0002711";"positive regulation of T cell mediated immunity";"11/198";"73/23328";2.80238065164504e-11;3.32665936522363e-09;2.72494644942853e-09;"B2m/H2-D1/H2-Q1/H2-T24/H2-T23/H2-T22/H2-Bl/Gm7030/H2-T10/Gm8909/H2-M3";11
GO:0002709;"GO:0002709";"regulation of T cell mediated immunity";"12/198";"97/23328";3.79542040100017e-11;4.32526108897979e-09;3.54292506484942e-09;"B2m/Spn/H2-D1/H2-Q1/H2-T24/H2-T23/H2-T22/H2-Bl/Gm7030/H2-T10/Gm8909/H2-M3";12
GO:0002705;"GO:0002705";"positive regulation of leukocyte mediated immunity";"15/198";"185/23328";6.16202739508929e-11;6.75216001869592e-09;5.53085616798096e-09;"B2m/Lag3/Klrb1c/Ulbp1/Scimp/H2-D1/H2-Q1/H2-T24/H2-T23/H2-T22/H2-Bl/Gm7030/H2-T10/Gm8909/H2-M3";15
GO:0002456;"GO:0002456";"T cell mediated immunity";"13/198";"132/23328";1.06347477873e-10;1.12216283133399e-08;9.19190481264881e-09;"B2m/Crlf2/Spn/H2-D1/H2-Q1/H2-T24/H2-T23/H2-T22/H2-Bl/Gm7030/H2-T10/Gm8909/H2-M3";13
GO:0002706;"GO:0002706";"regulation of lymphocyte mediated immunity";"15/198";"196/23328";1.39709738953975e-10;1.4215465938567e-08;1.16442289947731e-08;"B2m/Lag3/Klrb1c/Spn/Ulbp1/H2-D1/H2-Q1/H2-T24/H2-T23/H2-T22/H2-Bl/Gm7030/H2-T10/Gm8909/H2-M3";15
GO:0002703;"GO:0002703";"regulation of leukocyte mediated immunity";"16/198";"261/23328";8.8796890404918e-10;8.72352899184867e-08;7.14565176144113e-08;"B2m/Lag3/Klrb1c/Spn/Ulbp1/Scimp/H2-D1/H2-Q1/H2-T24/H2-T23/H2-T22/H2-Bl/Gm7030/H2-T10/Gm8909/H2-M3";16
GO:0001819;"GO:0001819";"positive regulation of cytokine production";"20/198";"449/23328";1.79401710031828e-09;1.70371823960226e-07;1.39555646014232e-07;"Stat1/Htr2b/Rab7b/Ly9/Ifih1/B2m/Sulf2/Cd36/Hpse/Crlf2/Clec7a/Ulbp1/Ddx60/Lpl/Mmp12/Scimp/Dhx58/F2r/H2-T23/H2-M3";20
GO:0002478;"GO:0002478";"antigen processing and presentation of exogenous peptide antigen";"7/198";"27/23328";2.19449653890366e-09;1.96098481358229e-07;1.60628967937483e-07;"Ctse/B2m/H2-Ab1/H2-Aa/H2-Eb1/H2-T23/H2-M3";7
GO:0034341;"GO:0034341";"response to interferon-gamma";"12/198";"137/23328";2.20258034519598e-09;1.96098481358229e-07;1.60628967937483e-07;"Stat1/Rab7b/Vim/Mrc1/Kynu/Gbp9/Gbp4/Capg/Bst2/H2-Ab1/H2-Aa/H2-Eb1";12
GO:0002831;"GO:0002831";"regulation of response to biotic stimulus";"16/198";"291/23328";4.26038849151304e-09;3.67813539767292e-07;3.01284889495515e-07;"Stat1/Gbp4/Lag3/Klrb1c/Apoe/Spn/Tspan32/Ulbp1/Sash1/Ddx60/Mmp12/Scimp/Dhx58/H2-T23/H2-M3/A530064D06Rik";16
GO:0002824;"GO:0002824";"positive regulation of adaptive immune response based on somatic recombination of immune receptors built from immunoglobulin superfamily domains";"12/198";"147/23328";4.9326246174201e-09;4.13324927500878e-07;3.38564358415491e-07;"B2m/H2-Ab1/H2-D1/H2-Q1/H2-T24/H2-T23/H2-T22/H2-Bl/Gm7030/H2-T10/Gm8909/H2-M3";12
GO:0002449;"GO:0002449";"lymphocyte mediated immunity";"19/198";"432/23328";5.73599033737945e-09;4.66909613462687e-07;3.82456859487827e-07;"B2m/Crlf2/C1ra/Lag3/Klrb1c/Spn/Ulbp1/H2-Ab1/C2/H2-D1/H2-Q1/H2-T24/H2-T23/H2-T22/H2-Bl/Gm7030/H2-T10/Gm8909/H2-M3";19
GO:0002821;"GO:0002821";"positive regulation of adaptive immune response";"12/198";"154/23328";8.36404456058553e-09;6.61921193141894e-07;5.4219552019936e-07;"B2m/H2-Ab1/H2-D1/H2-Q1/H2-T24/H2-T23/H2-T22/H2-Bl/Gm7030/H2-T10/Gm8909/H2-M3";12
GO:0019884;"GO:0019884";"antigen processing and presentation of exogenous antigen";"7/198";"34/23328";1.26425206245052e-08;9.734740880869e-07;7.97395966558407e-07;"Ctse/B2m/H2-Ab1/H2-Aa/H2-Eb1/H2-T23/H2-M3";7
GO:0002822;"GO:0002822";"regulation of adaptive immune response based on somatic recombination of immune receptors built from immunoglobulin superfamily domains";"13/198";"197/23328";1.47239655434473e-08;1.10390994298109e-06;9.04239102765173e-07;"B2m/Spn/H2-Ab1/H2-D1/H2-Q1/H2-T24/H2-T23/H2-T22/H2-Bl/Gm7030/H2-T10/Gm8909/H2-M3";13
GO:0002819;"GO:0002819";"regulation of adaptive immune response";"13/198";"213/23328";3.72390416018864e-08;2.72035973137883e-06;2.22831188208859e-06;"B2m/Spn/H2-Ab1/H2-D1/H2-Q1/H2-T24/H2-T23/H2-T22/H2-Bl/Gm7030/H2-T10/Gm8909/H2-M3";13
GO:0002460;"GO:0002460";"adaptive immune response based on somatic recombination of immune receptors built from immunoglobulin superfamily domains";"18/198";"445/23328";5.2614560333173e-08;3.74747205973025e-06;3.06964421733275e-06;"Ly9/B2m/Crlf2/C1ra/Il18bp/Spn/H2-Ab1/C2/H2-D1/H2-Q1/H2-T24/H2-T23/H2-T22/H2-Bl/Gm7030/H2-T10/Gm8909/H2-M3";18
GO:0140014;"GO:0140014";"mitotic nuclear division";"14/198";"268/23328";7.72489637827984e-08;5.36786092237056e-06;4.39694358681551e-06;"Nusap1/Tpx2/Ube2c/Kif4/Cenpe/Cdca8/Ncapg/Cit/Met/Prc1/Mki67/Igf1/Kif18b/Birc5";14
GO:0051607;"GO:0051607";"defense response to virus";"13/198";"239/23328";1.43134511573514e-07;9.70929103507003e-06;7.95311308667871e-06;"Stat1/Ifih1/Gbp4/Oas1b/Abcc9/Spn/Itgax/Tspan32/Ddx60/Bst2/Mmp12/Dhx58/Ifit1bl1";13
GO:0009615;"GO:0009615";"response to virus";"14/198";"286/23328";1.7174752523433e-07;1.13792720788978e-05;9.32103460084476e-06;"Stat1/Ifih1/Gbp4/Oas1b/Abcc9/Spn/Itgax/Tspan32/Ddx60/Bst2/Mmp12/Dhx58/Ifi27l2a/Ifit1bl1";14
GO:0000819;"GO:0000819";"sister chromatid segregation";"11/198";"181/23328";4.46195457582275e-07;2.88911558784523e-05;2.36654385038254e-05;"Nusap1/Ube2c/Kif4/Cenpe/Cdca8/Ncapg/Cit/Prc1/Top2a/Kif18b/Birc5";11
GO:0002683;"GO:0002683";"negative regulation of immune system process";"17/198";"462/23328";4.7458948141549e-07;3.00467873900607e-05;2.46120439835823e-05;"Pdcd1/Gpnmb/Lag3/Axl/Cd22/Spn/Tspan32/Igf1/Lgals3/Olfm4/Mmp12/Dhx58/Milr1/H2-Ab1/H2-Aa/H2-T23/H2-M3";17
GO:0000280;"GO:0000280";"nuclear division";"16/198";"418/23328";6.22105667645492e-07;3.8529979285261e-05;3.15608298665917e-05;"Aspm/Nusap1/Tpx2/Ube2c/Kif4/Cenpe/Cdca8/Ncapg/Cit/Met/Prc1/Mki67/Igf1/Top2a/Kif18b/Birc5";16
GO:0000070;"GO:0000070";"mitotic sister chromatid segregation";"10/198";"151/23328";6.86295174819719e-07;4.16011692140719e-05;3.40765151752591e-05;"Nusap1/Ube2c/Kif4/Cenpe/Cdca8/Ncapg/Cit/Prc1/Kif18b/Birc5";10
GO:0002833;"GO:0002833";"positive regulation of response to biotic stimulus";"10/198";"154/23328";8.22305327280035e-07;4.88072474462671e-05;3.99791866355228e-05;"Lag3/Klrb1c/Ulbp1/Sash1/Ddx60/Mmp12/Scimp/Dhx58/H2-T23/H2-M3";10
GO:0050866;"GO:0050866";"negative regulation of cell activation";"11/198";"210/23328";1.93089657931734e-06;0.000112267843968879;9.19612828431049e-05;"Gpnmb/Lag3/Apoe/Axl/Spn/Tspan32/Lgals3/Milr1/H2-Ab1/H2-Aa/H2-M3";11
GO:0048285;"GO:0048285";"organelle fission";"16/198";"472/23328";3.01352518370706e-06;0.000171710664967628;0.000140652322784812;"Aspm/Nusap1/Tpx2/Ube2c/Kif4/Cenpe/Cdca8/Ncapg/Cit/Met/Prc1/Mki67/Igf1/Top2a/Kif18b/Birc5";16
GO:0045954;"GO:0045954";"positive regulation of natural killer cell mediated cytotoxicity";"5/198";"28/23328";3.51149754875321e-06;0.00019616189247839;0.000160680909506416;"Lag3/Klrb1c/Ulbp1/H2-T23/H2-M3";5
GO:0002717;"GO:0002717";"positive regulation of natural killer cell mediated immunity";"5/198";"29/23328";4.21391091358056e-06;0.000230873696015212;0.00018911418006899;"Lag3/Klrb1c/Ulbp1/H2-T23/H2-M3";5
GO:0002695;"GO:0002695";"negative regulation of leukocyte activation";"10/198";"189/23328";5.21862750854188e-06;0.000280525844751619;0.000229785445609481;"Gpnmb/Lag3/Axl/Spn/Tspan32/Lgals3/Milr1/H2-Ab1/H2-Aa/H2-M3";10
GO:0050688;"GO:0050688";"regulation of defense response to virus";"7/198";"80/23328";5.36979279241781e-06;0.000283306290103673;0.000232062975064138;"Stat1/Gbp4/Spn/Tspan32/Ddx60/Mmp12/Dhx58";7
GO:0046209;"GO:0046209";"nitric oxide metabolic process";"7/198";"81/23328";5.83587837134873e-06;0.000298166986522487;0.000244235727815985;"Gla/Cd36/Ulbp1/Igf1/Acp5/Tmem106a/H2-M3";7
GO:0050830;"GO:0050830";"defense response to Gram-positive bacterium";"9/198";"151/23328";5.95535478412595e-06;0.000298166986522487;0.000244235727815985;"B2m/Tnfsf8/Cd36/Gbp9/Gbp4/Lyz2/Lyz1/Acp5/H2-T23";9
GO:0071346;"GO:0071346";"cellular response to interferon-gamma";"8/198";"114/23328";5.96543286478826e-06;0.000298166986522487;0.000244235727815985;"Stat1/Rab7b/Vim/Mrc1/Gbp9/Gbp4/Capg/H2-Ab1";8
GO:0019886;"GO:0019886";"antigen processing and presentation of exogenous peptide antigen via MHC class II";"4/198";"16/23328";8.45957005987495e-06;0.000413171146859363;0.000338438393004824;"Ctse/H2-Ab1/H2-Aa/H2-Eb1";4
GO:0007159;"GO:0007159";"leukocyte cell-cell adhesion";"13/198";"345/23328";8.57129323281485e-06;0.000413171146859363;0.000338438393004824;"Gpnmb/Lag3/Olr1/Spn/Igf1/Lgals3/Lgals1/H2-Ab1/H2-Aa/H2-T23/H2-M3/Capn1/Cd5";13
GO:2001057;"GO:2001057";"reactive nitrogen species metabolic process";"7/198";"86/23328";8.70139305425124e-06;0.000413171146859363;0.000338438393004824;"Gla/Cd36/Ulbp1/Igf1/Acp5/Tmem106a/H2-M3";7
GO:0042060;"GO:0042060";"wound healing";"13/198";"349/23328";9.69299856599126e-06;0.000446509747155778;0.000365746839867861;"Cxcr4/Anxa5/Cd36/Hpse/Clec7a/Apoe/Axl/Tspan32/Igf1/Mmp12/Anxa2/F2r/Lox";13
GO:0035456;"GO:0035456";"response to interferon-beta";"6/198";"58/23328";9.71695483455887e-06;0.000446509747155778;0.000365746839867861;"Stat1/Ifi213/Ifi202b/Bst2/Gm4951/F830016B08Rik";6
GO:0034381;"GO:0034381";"plasma lipoprotein particle clearance";"5/198";"36/23328";1.2747454442739e-05;0.000576468217577195;0.000472198939006721;"Cd36/Apoc1/Apoe/Dgat2/Anxa2";5
GO:1903037;"GO:1903037";"regulation of leukocyte cell-cell adhesion";"12/198";"309/23328";1.41994654689369e-05;0.000632098080015643;0.000517766693168307;"Gpnmb/Lag3/Spn/Igf1/Lgals3/Lgals1/H2-Ab1/H2-Aa/H2-T23/H2-M3/Capn1/Cd5";12
GO:0032103;"GO:0032103";"positive regulation of response to external stimulus";"14/198";"418/23328";1.45580325702489e-05;0.000638089766040604;0.00052267462685412;"Cxcr4/Met/Lag3/Klrb1c/Clec7a/Ulbp1/Sash1/Ddx60/Lpl/Mmp12/Scimp/Dhx58/H2-T23/H2-M3";14
GO:0042098;"GO:0042098";"T cell proliferation";"10/198";"213/23328";1.4877435704819e-05;0.000642209307924688;0.000526049042385707;"Cxcr4/Gpnmb/Spn/Itgad/Igf1/Lgals3/H2-Ab1/H2-Aa/H2-T23/H2-M3";10
GO:0098813;"GO:0098813";"nuclear chromosome segregation";"11/198";"262/23328";1.58501497633154e-05;0.000673986219040083;0.000552078272195918;"Nusap1/Ube2c/Kif4/Cenpe/Cdca8/Ncapg/Cit/Prc1/Top2a/Kif18b/Birc5";11
GO:0045840;"GO:0045840";"positive regulation of mitotic nuclear division";"6/198";"65/23328";1.88766156299368e-05;0.000790874675436617;0.000647824409467026;"Nusap1/Ube2c/Cenpe/Met/Igf1/Birc5";6
GO:0010977;"GO:0010977";"negative regulation of neuron projection development";"9/198";"176/23328";2.041783187364e-05;0.000839183830196249;0.000687395596440149;"Vim/B2m/Cit/Apoe/Xylt1/Cspg4/Minar1/Lgals1/H2-D1";9
GO:0097006;"GO:0097006";"regulation of plasma lipoprotein particle levels";"6/198";"66/23328";2.06187673266892e-05;0.000839183830196249;0.000687395596440149;"Cd36/Apoc1/Apoe/Dgat2/Lpl/Anxa2";6
GO:0009611;"GO:0009611";"response to wounding";"15/198";"492/23328";2.16015905954173e-05;0.000866801853610477;0.000710018181616607;"Cxcr4/Sulf2/Anxa5/Cd36/Hpse/Clec7a/Apoe/Axl/Xylt1/Tspan32/Igf1/Mmp12/Anxa2/F2r/Lox";15
GO:0007059;"GO:0007059";"chromosome segregation";"12/198";"324/23328";2.26854852333839e-05;0.000897652047637648;0.000735288315239942;"Nusap1/Ube2c/Kif4/Cenpe/Cdca8/Ncapg/Cit/Prc1/Mki67/Top2a/Kif18b/Birc5";12
GO:0045088;"GO:0045088";"regulation of innate immune response";"9/198";"181/23328";2.54834291937751e-05;0.000994551914699523;0.00081466131972025;"Lag3/Klrb1c/Apoe/Ulbp1/Mmp12/Dhx58/H2-T23/H2-M3/A530064D06Rik";9
GO:0000281;"GO:0000281";"mitotic cytokinesis";"6/198";"69/23328";2.66362678182939e-05;0.0010087246456467;0.00082627054345892;"Nusap1/Kif4/Cit/Prc1/Birc5/Cep55";6
GO:0045428;"GO:0045428";"regulation of nitric oxide biosynthetic process";"6/198";"69/23328";2.66362678182939e-05;0.0010087246456467;0.00082627054345892;"Gla/Cd36/Ulbp1/Igf1/Acp5/H2-M3";6
GO:0002495;"GO:0002495";"antigen processing and presentation of peptide antigen via MHC class II";"4/198";"21/23328";2.6908765556037e-05;0.0010087246456467;0.00082627054345892;"Ctse/H2-Ab1/H2-Aa/H2-Eb1";4
GO:1903034;"GO:1903034";"regulation of response to wounding";"9/198";"186/23328";3.15782531153966e-05;0.00116839536526968;0.000957060658329929;"Cxcr4/Anxa5/Cd36/Hpse/Clec7a/Apoe/Xylt1/Anxa2/F2r";9
GO:0002504;"GO:0002504";"antigen processing and presentation of peptide or polysaccharide antigen via MHC class II";"4/198";"22/23328";3.26705673468933e-05;0.00119331341501666;0.000977471630338226;"Ctse/H2-Ab1/H2-Aa/H2-Eb1";4
GO:0042269;"GO:0042269";"regulation of natural killer cell mediated cytotoxicity";"5/198";"44/23328";3.47553376101821e-05;0.00125339185887859;0.00102668332420751;"Lag3/Klrb1c/Ulbp1/H2-T23/H2-M3";5
GO:0061041;"GO:0061041";"regulation of wound healing";"8/198";"146/23328";3.62485816781316e-05;0.00129090261501246;0.00105740928395287;"Cxcr4/Anxa5/Cd36/Hpse/Clec7a/Apoe/Anxa2/F2r";8
GO:0002715;"GO:0002715";"regulation of natural killer cell mediated immunity";"5/198";"46/23328";4.32690657692459e-05;0.00152189590588372;0.00124662142703597;"Lag3/Klrb1c/Ulbp1/H2-T23/H2-M3";5
GO:0035458;"GO:0035458";"cellular response to interferon-beta";"5/198";"47/23328";4.80885441384023e-05;0.00167078368597937;0.0013685789775974;"Stat1/Ifi213/Ifi202b/Gm4951/F830016B08Rik";5
GO:0006809;"GO:0006809";"nitric oxide biosynthetic process";"6/198";"77/23328";4.98019282758625e-05;0.00170946618864979;0.00140026474302584;"Gla/Cd36/Ulbp1/Igf1/Acp5/H2-M3";6
GO:0050777;"GO:0050777";"negative regulation of immune response";"8/198";"158/23328";6.34928219023234e-05;0.00212812999529081;0.00174320230535543;"Pdcd1/Spn/Lgals3/Olfm4/Mmp12/Dhx58/H2-T23/H2-M3";8
GO:0051250;"GO:0051250";"negative regulation of lymphocyte activation";"8/198";"158/23328";6.34928219023234e-05;0.00212812999529081;0.00174320230535543;"Gpnmb/Lag3/Axl/Spn/Lgals3/H2-Ab1/H2-Aa/H2-M3";8
GO:0051785;"GO:0051785";"positive regulation of nuclear division";"6/198";"81/23328";6.62825171028994e-05;0.00219580106076931;0.00179863329763926;"Nusap1/Ube2c/Cenpe/Met/Igf1/Birc5";6
GO:0007088;"GO:0007088";"regulation of mitotic nuclear division";"8/198";"160/23328";6.93693047595103e-05;0.00227164539379132;0.00186075920933859;"Nusap1/Ube2c/Cenpe/Cit/Met/Mki67/Igf1/Birc5";8
GO:0030193;"GO:0030193";"regulation of blood coagulation";"6/198";"82/23328";7.10152067401222e-05;0.00229911731821146;0.00188326212132597;"Anxa5/Cd36/Hpse/Apoe/Anxa2/F2r";6
GO:0031345;"GO:0031345";"negative regulation of cell projection organization";"9/198";"207/23328";7.24566215762694e-05;0.00231942600978418;0.00189989745753506;"Vim/B2m/Cit/Apoe/Xylt1/Cspg4/Minar1/Lgals1/H2-D1";9
GO:1900046;"GO:1900046";"regulation of hemostasis";"6/198";"83/23328";7.60135860202977e-05;0.00240625229524253;0.00197101894978947;"Anxa5/Cd36/Hpse/Apoe/Anxa2/F2r";6
GO:0045665;"GO:0045665";"negative regulation of neuron differentiation";"10/198";"259/23328";7.80840936630514e-05;0.00244463277852784;0.00200245732389803;"Aspm/Vim/B2m/Cit/Apoe/Xylt1/Cspg4/Minar1/Lgals1/H2-D1";10
GO:0050868;"GO:0050868";"negative regulation of T cell activation";"7/198";"122/23328";8.39076627709542e-05;0.0025984014264614;0.00212841291033416;"Gpnmb/Lag3/Spn/Lgals3/H2-Ab1/H2-Aa/H2-M3";7
GO:0032647;"GO:0032647";"regulation of interferon-alpha production";"4/198";"28/23328";8.78735150769882e-05;0.00268179754456433;0.00219672467026256;"Stat1/Ifih1/Gbp4/Mmp12";4
GO:0046651;"GO:0046651";"lymphocyte proliferation";"11/198";"317/23328";8.94110764259995e-05;0.00268179754456433;0.00219672467026256;"Cxcr4/Gpnmb/Cd22/Spn/Itgad/Igf1/Lgals3/H2-Ab1/H2-Aa/H2-T23/H2-M3";11
GO:0007596;"GO:0007596";"blood coagulation";"8/198";"166/23328";8.97739916004312e-05;0.00268179754456433;0.00219672467026256;"Anxa5/Cd36/Hpse/Apoe/Axl/Tspan32/Anxa2/F2r";8
GO:0044403;"GO:0044403";"symbiotic process";"12/198";"374/23328";9.03659404275801e-05;0.00268179754456433;0.00219672467026256;"Stat1/Cxcr4/Siglec1/Gbp9/Oas1b/Mdfic/Apoe/Axl/Bst2/Anxa2/Top2a/Lgals1";12
GO:0050818;"GO:0050818";"regulation of coagulation";"6/198";"86/23328";9.27120274098834e-05;0.00272151715547877;0.00222925995592043;"Anxa5/Cd36/Hpse/Apoe/Anxa2/F2r";6
GO:0032635;"GO:0032635";"interleukin-6 production";"8/198";"167/23328";9.36148407289994e-05;0.00272151715547877;0.00222925995592043;"Rab7b/Ifih1/Cd36/Met/Lpl/Scimp/Tmem106a/F2r";8
GO:0032943;"GO:0032943";"mononuclear cell proliferation";"11/198";"320/23328";9.71772593256858e-05;0.00278036304091788;0.0022774620316325;"Cxcr4/Gpnmb/Cd22/Spn/Itgad/Igf1/Lgals3/H2-Ab1/H2-Aa/H2-T23/H2-M3";11
GO:0007599;"GO:0007599";"hemostasis";"8/198";"168/23328";9.75908403270578e-05;0.00278036304091788;0.0022774620316325;"Anxa5/Cd36/Hpse/Apoe/Axl/Tspan32/Anxa2/F2r";8
GO:0050863;"GO:0050863";"regulation of T cell activation";"11/198";"321/23328";9.98908966635488e-05;0.00281771450093515;0.0023080575081093;"Gpnmb/Lag3/Spn/Igf1/Lgals3/Lgals1/H2-Ab1/H2-Aa/H2-T23/H2-M3/Cd5";11
GO:0050817;"GO:0050817";"coagulation";"8/198";"169/23328";0.000101705672981593;0.00282787784235757;0.00231638254475503;"Anxa5/Cd36/Hpse/Apoe/Axl/Tspan32/Anxa2/F2r";8
GO:0032640;"GO:0032640";"tumor necrosis factor production";"7/198";"126/23328";0.000102794164224644;0.00282787784235757;0.00231638254475503;"Cd36/Gpnmb/Axl/Igf1/Acp5/Tmem106a/H2-T23";7
GO:0002720;"GO:0002720";"positive regulation of cytokine production involved in immune response";"5/198";"55/23328";0.000103228955986377;0.00282787784235757;0.00231638254475503;"B2m/Cd36/Scimp/H2-T23/H2-M3";5
GO:0071706;"GO:0071706";"tumor necrosis factor superfamily cytokine production";"7/198";"128/23328";0.000113457579394482;0.00307848232090361;0.00252165868188037;"Cd36/Gpnmb/Axl/Igf1/Acp5/Tmem106a/H2-T23";7
GO:0032102;"GO:0032102";"negative regulation of response to external stimulus";"12/198";"384/23328";0.000115779114770093;0.00309035977201043;0.00253138778686783;"Anxa5/Apoe/Xylt1/Spn/Igf1/Mmp12/Acp5/Anxa2/Dhx58/Aoah/H2-T23/H2-M3";12
GO:0032607;"GO:0032607";"interferon-alpha production";"4/198";"30/23328";0.000116064758022154;0.00309035977201043;0.00253138778686783;"Stat1/Ifih1/Gbp4/Mmp12";4
GO:1903039;"GO:1903039";"positive regulation of leukocyte cell-cell adhesion";"9/198";"221/23328";0.000119315122678601;0.00314748874547533;0.00257818349881539;"Spn/Igf1/Lgals1/H2-Ab1/H2-Aa/H2-T23/H2-M3/Capn1/Cd5";9
GO:0032611;"GO:0032611";"interleukin-1 beta production";"6/198";"91/23328";0.000126914479290196;0.00331724175686027;0.00271723226061193;"Cd36/Igf1/Lpl/Acp5/Tmem106a/F2r";6
GO:0042129;"GO:0042129";"regulation of T cell proliferation";"8/198";"175/23328";0.000129525064517486;0.00335304031432379;0.00274655571737298;"Gpnmb/Spn/Igf1/Lgals3/H2-Ab1/H2-Aa/H2-T23/H2-M3";8
GO:0002237;"GO:0002237";"response to molecule of bacterial origin";"12/198";"389/23328";0.000130637934324303;0.00335304031432379;0.00274655571737298;"Stat1/Vim/Mrc1/B2m/Cd36/Axl/Sash1/Ptger2/Acp5/Scimp/F2r/H2-M3";12
GO:0042267;"GO:0042267";"natural killer cell mediated cytotoxicity";"5/198";"58/23328";0.000133200421096463;0.00338828571164127;0.00277542606739528;"Lag3/Klrb1c/Ulbp1/H2-T23/H2-M3";5
GO:0031349;"GO:0031349";"positive regulation of defense response";"10/198";"278/23328";0.000139672152445657;0.00352146869307678;0.00288451944081994;"Lag3/Klrb1c/Clec7a/Ulbp1/Ddx60/Lpl/Mmp12/Dhx58/H2-T23/H2-M3";10
GO:0043406;"GO:0043406";"positive regulation of MAP kinase activity";"9/198";"226/23328";0.000141256173330995;0.00353016524403514;0.0028916429942273;"Htr2b/Flt1/Mdfic/Met/Map4k1/Sash1/Igf1/Cspg4/F2r";9
GO:0031348;"GO:0031348";"negative regulation of defense response";"9/198";"228/23328";0.000150929116279207;0.00369645561308917;0.00302785542266675;"Apoe/Spn/Igf1/Mmp12/Acp5/Dhx58/Aoah/H2-T23/H2-M3";9
GO:1903038;"GO:1903038";"negative regulation of leukocyte cell-cell adhesion";"7/198";"134/23328";0.000150958874868473;0.00369645561308917;0.00302785542266675;"Gpnmb/Lag3/Spn/Lgals3/H2-Ab1/H2-Aa/H2-M3";7
GO:0061640;"GO:0061640";"cytoskeleton-dependent cytokinesis";"6/198";"94/23328";0.000151802494465227;0.00369645561308917;0.00302785542266675;"Nusap1/Kif4/Cit/Prc1/Birc5/Cep55";6
GO:0090303;"GO:0090303";"positive regulation of wound healing";"5/198";"60/23328";0.000156601823923603;0.00378100505388428;0.00309711189686555;"Cxcr4/Cd36/Hpse/Clec7a/F2r";5
GO:0050670;"GO:0050670";"regulation of lymphocyte proliferation";"9/198";"231/23328";0.000166471565050457;0.003985525116208;0.00326463918369627;"Gpnmb/Cd22/Spn/Igf1/Lgals3/H2-Ab1/H2-Aa/H2-T23/H2-M3";9
GO:1901652;"GO:1901652";"response to peptide";"12/198";"400/23328";0.000169182565598974;0.00398904297439149;0.00326752074568211;"Stat1/Vim/Anxa5/Bcar3/Cd36/Atp1a3/Igf1/Lpl/Myo5a/Rpl23/Serpina3f/Capn1";12
GO:0002228;"GO:0002228";"natural killer cell mediated immunity";"5/198";"61/23328";0.000169418813584194;0.00398904297439149;0.00326752074568211;"Lag3/Klrb1c/Ulbp1/H2-T23/H2-M3";5
GO:0070661;"GO:0070661";"leukocyte proliferation";"11/198";"344/23328";0.00018282673815911;0.00424632412494549;0.00347826590493586;"Cxcr4/Gpnmb/Cd22/Spn/Itgad/Igf1/Lgals3/H2-Ab1/H2-Aa/H2-T23/H2-M3";11
GO:0032944;"GO:0032944";"regulation of mononuclear cell proliferation";"9/198";"234/23328";0.000183326734773006;0.00424632412494549;0.00347826590493586;"Gpnmb/Cd22/Spn/Igf1/Lgals3/H2-Ab1/H2-Aa/H2-T23/H2-M3";9
GO:0007162;"GO:0007162";"negative regulation of cell adhesion";"10/198";"290/23328";0.000196622353947073;0.00451755714834848;0.00370043937776453;"Gpnmb/Lag3/Spn/Plxnc1/Lgals3/Mmp12/Lgals1/H2-Ab1/H2-Aa/H2-M3";10
GO:0071902;"GO:0071902";"positive regulation of protein serine/threonine kinase activity";"10/198";"291/23328";0.000202141351760479;0.00460720568932484;0.00377387264718301;"Htr2b/Cks1b/Flt1/Mdfic/Met/Map4k1/Sash1/Igf1/Cspg4/F2r";10
GO:0032755;"GO:0032755";"positive regulation of interleukin-6 production";"6/198";"101/23328";0.000224978820309196;0.00508702110365793;0.00416690095760641;"Rab7b/Ifih1/Cd36/Lpl/Scimp/F2r";6
GO:0051783;"GO:0051783";"regulation of nuclear division";"8/198";"191/23328";0.000235701330977265;0.00528750466105692;0.00433112184646993;"Nusap1/Ube2c/Cenpe/Cit/Met/Mki67/Igf1/Birc5";8
GO:1901653;"GO:1901653";"cellular response to peptide";"10/198";"299/23328";0.000251167786068985;0.00559044548836358;0.00457926794173471;"Stat1/Vim/Anxa5/Bcar3/Cd36/Atp1a3/Igf1/Lpl/Myo5a/Rpl23";10
GO:0043405;"GO:0043405";"regulation of MAP kinase activity";"10/198";"301/23328";0.000264871254499197;0.00584975351990862;0.00479167336780677;"Htr2b/Flt1/Mdfic/Met/Apoe/Map4k1/Sash1/Igf1/Cspg4/F2r";10
GO:0022407;"GO:0022407";"regulation of cell-cell adhesion";"12/198";"427/23328";0.000307091440669037;0.00656038461357389;0.00537376833544303;"Gpnmb/Lag3/Spn/Igf1/Lgals3/Lgals1/H2-Ab1/H2-Aa/H2-T23/H2-M3/Capn1/Cd5";12
GO:0002367;"GO:0002367";"cytokine production involved in immune response";"6/198";"107/23328";0.000307632922965412;0.00656038461357389;0.00537376833544303;"B2m/Cd36/Crlf2/Scimp/H2-T23/H2-M3";6
GO:1903426;"GO:1903426";"regulation of reactive oxygen species biosynthetic process";"6/198";"107/23328";0.000307632922965412;0.00656038461357389;0.00537376833544303;"Gla/Cd36/Ulbp1/Igf1/Acp5/H2-M3";6
GO:0070663;"GO:0070663";"regulation of leukocyte proliferation";"9/198";"251/23328";0.000307983865015693;0.00656038461357389;0.00537376833544303;"Gpnmb/Cd22/Spn/Igf1/Lgals3/H2-Ab1/H2-Aa/H2-T23/H2-M3";9
GO:0042308;"GO:0042308";"negative regulation of protein import into nucleus";"3/198";"16/23328";0.000310864135778335;0.00656038461357389;0.00537376833544303;"Cd36/Gbp4/Mdfic";3
GO:1904590;"GO:1904590";"negative regulation of protein import";"3/198";"16/23328";0.000310864135778335;0.00656038461357389;0.00537376833544303;"Cd36/Gbp4/Mdfic";3
GO:0050870;"GO:0050870";"positive regulation of T cell activation";"8/198";"200/23328";0.000321523084767118;0.00673267285806339;0.00551489376746284;"Spn/Igf1/Lgals1/H2-Ab1/H2-Aa/H2-T23/H2-M3/Cd5";8
GO:0032496;"GO:0032496";"response to lipopolysaccharide";"11/198";"368/23328";0.000325515873349469;0.00673267285806339;0.00551489376746284;"Stat1/Vim/Mrc1/B2m/Cd36/Axl/Sash1/Ptger2/Acp5/Scimp/F2r";11
GO:0016032;"GO:0016032";"viral process";"10/198";"309/23328";0.000326117534016409;0.00673267285806339;0.00551489376746284;"Stat1/Cxcr4/Siglec1/Oas1b/Mdfic/Apoe/Axl/Bst2/Top2a/Lgals1";10
GO:0050792;"GO:0050792";"regulation of viral process";"8/198";"201/23328";0.000332455873009606;0.00681414951226164;0.00558163324848388;"Stat1/Cxcr4/Oas1b/Mdfic/Apoe/Bst2/Top2a/Lgals1";8
GO:0090068;"GO:0090068";"positive regulation of cell cycle process";"9/198";"254/23328";0.000335964694908552;0.00683688154138904;0.00560025359858842;"Nusap1/Ube2c/Cenpe/Cit/Met/Cdk1/Igf1/Rpl23/Birc5";9
GO:0032612;"GO:0032612";"interleukin-1 production";"6/198";"110/23328";0.000357021324842901;0.00716305460899596;0.005867429778923;"Cd36/Igf1/Lpl/Acp5/Tmem106a/F2r";6
GO:0045089;"GO:0045089";"positive regulation of innate immune response";"6/198";"110/23328";0.000357021324842901;0.00716305460899596;0.005867429778923;"Lag3/Klrb1c/Ulbp1/Mmp12/H2-T23/H2-M3";6
GO:0001562;"GO:0001562";"response to protozoan";"4/198";"40/23328";0.000362239915956571;0.00717939354662026;0.00588081339449008;"Gbp9/Gbp4/Spn/Tspan32";4
GO:0045785;"GO:0045785";"positive regulation of cell adhesion";"12/198";"435/23328";0.000362875630296005;0.00717939354662026;0.00588081339449008;"Npnt/Cd36/Spn/Igf1/Olfm4/Lgals1/H2-Ab1/H2-Aa/H2-T23/H2-M3/Capn1/Cd5";12
GO:0032675;"GO:0032675";"regulation of interleukin-6 production";"7/198";"156/23328";0.000382838447188522;0.0075221154209662;0.00616154509921563;"Rab7b/Ifih1/Cd36/Met/Lpl/Scimp/F2r";7
GO:0042130;"GO:0042130";"negative regulation of T cell proliferation";"5/198";"73/23328";0.000394008106645685;0.00768855545091476;0.00629788011848221;"Gpnmb/Spn/H2-Ab1/H2-Aa/H2-M3";5
GO:0045860;"GO:0045860";"positive regulation of protein kinase activity";"12/198";"440/23328";0.000401924612246243;0.00778968177067719;0.00638071511170727;"Htr2b/Tpx2/Cks1b/Cenpe/Flt1/Mdfic/Met/Map4k1/Sash1/Igf1/Cspg4/F2r";12
GO:0071900;"GO:0071900";"regulation of protein serine/threonine kinase activity";"12/198";"442/23328";0.000418510016979605;0.0080563178268574;0.00659912309846219;"Htr2b/Cks1b/Flt1/Mdfic/Met/Apoe/Map4k1/Sash1/Igf1/Cspg4/Ccnb2/F2r";12
GO:0051235;"GO:0051235";"maintenance of location";"10/198";"320/23328";0.000429280279908388;0.00820818468093287;0.00672352087994982;"Htr2b/Aspm/Ftl2-ps/Cd36/Apoe/Ftl1/Dgat2/Lpl/Myo5a/F2r";10
GO:1990000;"GO:1990000";"amyloid fibril formation";"3/198";"18/23328";0.000447340649863162;0.008496490076401;0.00695967874208162;"B2m/Cd36/Apoe";3
GO:0022409;"GO:0022409";"positive regulation of cell-cell adhesion";"9/198";"265/23328";0.000457157080630279;0.0086254339252693;0.00706529974037873;"Spn/Igf1/Lgals1/H2-Ab1/H2-Aa/H2-T23/H2-M3/Capn1/Cd5";9
GO:0010721;"GO:0010721";"negative regulation of cell development";"11/198";"387/23328";0.000496574304822772;0.00930750127921103;0.00762399746393411;"Aspm/Vim/B2m/Cit/Apoe/Xylt1/Igf1/Cspg4/Minar1/Lgals1/H2-D1";11
GO:0051224;"GO:0051224";"negative regulation of protein transport";"7/198";"164/23328";0.000516817485643073;0.00962361448756285;0.00788293337234739;"Anxa5/Cd36/Gbp4/Mdfic/Apoe/Cd22/F2r";7
GO:1903036;"GO:1903036";"positive regulation of response to wounding";"5/198";"78/23328";0.000535170782828268;0.00990065948232295;0.00810986757026842;"Cxcr4/Cd36/Hpse/Clec7a/F2r";5

## Sheet: GO_acute_tolerant_hyper
ID;"Description";"GeneRatio";"BgRatio";"pvalue";"p.adjust";"qvalue";"geneID";"Count"
GO:0045088;"GO:0045088";"regulation of innate immune response";"6/44";"181/23328";1.10963788218501e-06;0.000781951419174357;0.000528234151465607;"Ikbke/Tlr2/Tnfaip3/Irak3/Irgm1/Socs1";6
GO:0008630;"GO:0008630";"intrinsic apoptotic signaling pathway in response to DNA damage";"5/44";"111/23328";2.08641256761371e-06;0.000781951419174357;0.000528234151465607;"Ikbke/Bcl2a1d/Bcl2a1a/Bcl2a1b/Sod2";5
GO:0001776;"GO:0001776";"leukocyte homeostasis";"5/44";"115/23328";2.48457020145213e-06;0.000781951419174357;0.000528234151465607;"Slc7a11/Pde4b/Tnfaip3/Bcl2a1a/Fas";5
GO:0060759;"GO:0060759";"regulation of response to cytokine stimulus";"5/44";"119/23328";2.94021090465932e-06;0.000781951419174357;0.000528234151465607;"Ikbke/Tlr2/Irak3/Irgm1/Socs1";5
GO:0007249;"GO:0007249";"I-kappaB kinase/NF-kappaB signaling";"6/44";"215/23328";3.01213951916162e-06;0.000781951419174357;0.000528234151465607;"Traf1/Tank/Tlr2/Relb/Tnfaip3/Tnip1";6
GO:0097191;"GO:0097191";"extrinsic apoptotic signaling pathway";"6/44";"233/23328";4.78428826010591e-06;0.00103500102693625;0.000699177565029513;"Traf1/Tnfaip3/Bcl2a1d/Bcl2a1a/Bcl2a1b/Fas";6
GO:0002755;"GO:0002755";"MyD88-dependent toll-like receptor signaling pathway";"3/44";"20/23328";6.97851738837731e-06;0.00129401651001625;0.000874151125491474;"Tlr2/Irak3/Tnip1";3
GO:0038034;"GO:0038034";"signal transduction in absence of ligand";"4/44";"80/23328";1.5680852693e-05;0.00220140993418866;0.00148712551713499;"Bcl2a1d/Bcl2a1a/Bcl2a1b/Fas";4
GO:0097192;"GO:0097192";"extrinsic apoptotic signaling pathway in absence of ligand";"4/44";"80/23328";1.5680852693e-05;0.00220140993418866;0.00148712551713499;"Bcl2a1d/Bcl2a1a/Bcl2a1b/Fas";4
GO:0002831;"GO:0002831";"regulation of response to biotic stimulus";"6/44";"291/23328";1.69600149012994e-05;0.00220140993418866;0.00148712551713499;"Ikbke/Tlr2/Tnfaip3/Irak3/Irgm1/Socs1";6
GO:0048872;"GO:0048872";"homeostasis of number of cells";"6/44";"330/23328";3.43644827935791e-05;0.00384460623906112;0.00259715918995857;"Slc7a11/Pde4b/Tnfaip3/Bcl2a1a/Slc11a2/Fas";6
GO:0062197;"GO:0062197";"cellular response to chemical stress";"6/44";"332/23328";3.55433550606575e-05;0.00384460623906112;0.00259715918995857;"Slc7a11/Relb/Tnfaip3/Slc11a2/Sod2/Fas";6
GO:0002224;"GO:0002224";"toll-like receptor signaling pathway";"4/44";"108/23328";5.11338846168481e-05;0.00491470898935285;0.00332004913480733;"Tlr2/Tnfaip3/Irak3/Tnip1";4
GO:0001959;"GO:0001959";"regulation of cytokine-mediated signaling pathway";"4/44";"109/23328";5.30091878666717e-05;0.00491470898935285;0.00332004913480733;"Ikbke/Irak3/Irgm1/Socs1";4
GO:0043124;"GO:0043124";"negative regulation of I-kappaB kinase/NF-kappaB signaling";"3/44";"47/23328";9.57925297397826e-05;0.00828924690681585;0.00559966156303431;"Tank/Tnfaip3/Tnip1";3
GO:0060760;"GO:0060760";"positive regulation of response to cytokine stimulus";"3/44";"51/23328";0.000122380919865443;0.00992815212408403;0.00670679646367853;"Ikbke/Tlr2/Irgm1";3

## Sheet: GO_acute_tolerant_primed_hyper
ID;"Description";"GeneRatio";"BgRatio";"pvalue";"p.adjust";"qvalue";"geneID";"Count"
GO:0045088;"GO:0045088";"regulation of innate immune response";"6/44";"181/23328";1.10963788218501e-06;0.000781951419174357;0.000528234151465607;"Ikbke/Tlr2/Tnfaip3/Irak3/Irgm1/Socs1";6
GO:0008630;"GO:0008630";"intrinsic apoptotic signaling pathway in response to DNA damage";"5/44";"111/23328";2.08641256761371e-06;0.000781951419174357;0.000528234151465607;"Ikbke/Bcl2a1d/Bcl2a1a/Bcl2a1b/Sod2";5
GO:0001776;"GO:0001776";"leukocyte homeostasis";"5/44";"115/23328";2.48457020145213e-06;0.000781951419174357;0.000528234151465607;"Slc7a11/Pde4b/Tnfaip3/Bcl2a1a/Fas";5
GO:0060759;"GO:0060759";"regulation of response to cytokine stimulus";"5/44";"119/23328";2.94021090465932e-06;0.000781951419174357;0.000528234151465607;"Ikbke/Tlr2/Irak3/Irgm1/Socs1";5
GO:0007249;"GO:0007249";"I-kappaB kinase/NF-kappaB signaling";"6/44";"215/23328";3.01213951916162e-06;0.000781951419174357;0.000528234151465607;"Traf1/Tank/Tlr2/Relb/Tnfaip3/Tnip1";6
GO:0097191;"GO:0097191";"extrinsic apoptotic signaling pathway";"6/44";"233/23328";4.78428826010591e-06;0.00103500102693625;0.000699177565029513;"Traf1/Tnfaip3/Bcl2a1d/Bcl2a1a/Bcl2a1b/Fas";6
GO:0002755;"GO:0002755";"MyD88-dependent toll-like receptor signaling pathway";"3/44";"20/23328";6.97851738837731e-06;0.00129401651001625;0.000874151125491474;"Tlr2/Irak3/Tnip1";3
GO:0038034;"GO:0038034";"signal transduction in absence of ligand";"4/44";"80/23328";1.5680852693e-05;0.00220140993418866;0.00148712551713499;"Bcl2a1d/Bcl2a1a/Bcl2a1b/Fas";4
GO:0097192;"GO:0097192";"extrinsic apoptotic signaling pathway in absence of ligand";"4/44";"80/23328";1.5680852693e-05;0.00220140993418866;0.00148712551713499;"Bcl2a1d/Bcl2a1a/Bcl2a1b/Fas";4
GO:0002831;"GO:0002831";"regulation of response to biotic stimulus";"6/44";"291/23328";1.69600149012994e-05;0.00220140993418866;0.00148712551713499;"Ikbke/Tlr2/Tnfaip3/Irak3/Irgm1/Socs1";6
GO:0048872;"GO:0048872";"homeostasis of number of cells";"6/44";"330/23328";3.43644827935791e-05;0.00384460623906112;0.00259715918995857;"Slc7a11/Pde4b/Tnfaip3/Bcl2a1a/Slc11a2/Fas";6
GO:0062197;"GO:0062197";"cellular response to chemical stress";"6/44";"332/23328";3.55433550606575e-05;0.00384460623906112;0.00259715918995857;"Slc7a11/Relb/Tnfaip3/Slc11a2/Sod2/Fas";6
GO:0002224;"GO:0002224";"toll-like receptor signaling pathway";"4/44";"108/23328";5.11338846168481e-05;0.00491470898935285;0.00332004913480733;"Tlr2/Tnfaip3/Irak3/Tnip1";4
GO:0001959;"GO:0001959";"regulation of cytokine-mediated signaling pathway";"4/44";"109/23328";5.30091878666717e-05;0.00491470898935285;0.00332004913480733;"Ikbke/Irak3/Irgm1/Socs1";4
GO:0043124;"GO:0043124";"negative regulation of I-kappaB kinase/NF-kappaB signaling";"3/44";"47/23328";9.57925297397826e-05;0.00828924690681585;0.00559966156303431;"Tank/Tnfaip3/Tnip1";3
GO:0060760;"GO:0060760";"positive regulation of response to cytokine stimulus";"3/44";"51/23328";0.000122380919865443;0.00992815212408403;0.00670679646367853;"Ikbke/Tlr2/Irgm1";3
